# Supplementary material for: A cohort study in family triads: impact of gut microbiota composition and early life exposures on intestinal resistome during the first two years of life
Source: Gut Microbes. 2024 Aug 2;16(1):2383746. doi: 10.1080/19490976.2024.2383746 (PMC11299627; doi:10.1080/19490976.2024.2383746)
Supplement: Supplemental Material [file KGMI_A_2383746_SM2027.zip]

Archive with 7 entries (7 files):
- Supplementary_figures_and_tables.docx
- Supplementary_file_1_ENA_ID.xlsx
- Supplementary_file_2_ARGs.xlsx
- Supplementary_file_3_DESeq2.xlsx
- Supplementary_file_4_PERMANOVA.xlsx
- Supplementary_file_5_Boosted_GLM.xlsx
- Supplementary_file_6_ARG_species_pc.xlsx
