# Supplementary material for: A cohort study in family triads: impact of gut microbiota composition and early life exposures on intestinal resistome during the first two years of life
Source: Gut Microbes. 2024 Aug 2;16(1):2383746. doi: 10.1080/19490976.2024.2383746 (PMC11299627; doi:10.1080/19490976.2024.2383746)
Supplement: Supplemental Material [file KGMI_A_2383746_SM2027.zip › Supplementary_file_1_ENA_ID.xlsx]

## Sheet: Supplementary_file_1_ENA_ID
ACCESSION	ALIAS	file_pair1	file_pair2	ENA_IndividualID	Sampling_age
ERS17730853	I1044_MGI_3m	HELMi_WGS2024_file1_R1.fq.gz	HELMi_WGS2024_file1_R2.fq.gz	I1044	3m
ERS17737833	I1044_MGI_6m	HELMi_WGS2024_file315_R1.fq.gz	HELMi_WGS2024_file315_R2.fq.gz	I1044	6m
ERS17759215	I1044_MGI_12m	HELMi_WGS2024_file627_R1.fq.gz	HELMi_WGS2024_file627_R2.fq.gz	I1044	12m
ERS17833750	I1044_MGI_24m	HELMi_WGS2024_file939_R1.fq.gz	HELMi_WGS2024_file939_R2.fq.gz	I1044	24m
ERS18084305	M1054_MGI_Preg	HELMi_WGS2024_file1537_R1.fq.gz	HELMi_WGS2024_file1537_R2.fq.gz	M1054	Maternal
ERS17119729	I1045_MGI_3m	HELMi_WGS_file1_R1.fq.gz	HELMi_WGS_file1_R2.fq.gz	I1045	3m
ERS17232551	I1045_MGI_6m	HELMi_WGS_file2_R1.fq.gz	HELMi_WGS_file2_R2.fq.gz	I1045	6m
ERS17575225	I1045_MGI_12m	HELMi_WGS_file3_R1.fq.gz	HELMi_WGS_file3_R2.fq.gz	I1045	12m
ERS17833751	I1045_MGI_24m	HELMi_WGS2024_file940_R1.fq.gz	HELMi_WGS2024_file940_R2.fq.gz	I1045	24m
ERS18084306	M1055_MGI_Preg	HELMi_WGS2024_file1538_R1.fq.gz	HELMi_WGS2024_file1538_R2.fq.gz	M1055	Maternal
ERS17730854	I1046_MGI_3m	HELMi_WGS2024_file2_R1.fq.gz	HELMi_WGS2024_file2_R2.fq.gz	I1046	3m
ERS17737834	I1046_MGI_6m	HELMi_WGS2024_file316_R1.fq.gz	HELMi_WGS2024_file316_R2.fq.gz	I1046	6m
ERS17759216	I1046_MGI_12m	HELMi_WGS2024_file628_R1.fq.gz	HELMi_WGS2024_file628_R2.fq.gz	I1046	12m
ERS17833752	I1046_MGI_24m	HELMi_WGS2024_file941_R1.fq.gz	HELMi_WGS2024_file941_R2.fq.gz	I1046	24m
ERS18084307	M1056_MGI_Preg	HELMi_WGS2024_file1539_R1.fq.gz	HELMi_WGS2024_file1539_R2.fq.gz	M1056	Maternal
ERS17730855	I1047_MGI_3m	HELMi_WGS2024_file3_R1.fq.gz	HELMi_WGS2024_file3_R2.fq.gz	I1047	3m
ERS17737835	I1047_MGI_6m	HELMi_WGS2024_file317_R1.fq.gz	HELMi_WGS2024_file317_R2.fq.gz	I1047	6m
ERS17759217	I1047_MGI_12m	HELMi_WGS2024_file629_R1.fq.gz	HELMi_WGS2024_file629_R2.fq.gz	I1047	12m
ERS17833753	I1047_MGI_24m	HELMi_WGS2024_file942_R1.fq.gz	HELMi_WGS2024_file942_R2.fq.gz	I1047	24m
ERS18083703	P1037_MGI_NPreg	HELMi_WGS2024_file1414_R1.fq.gz	HELMi_WGS2024_file1414_R2.fq.gz	P1037	Paternal
ERS18084308	M1057_MGI_Preg	HELMi_WGS2024_file1540_R1.fq.gz	HELMi_WGS2024_file1540_R2.fq.gz	M1057	Maternal
ERS17730856	I1049_MGI_3m	HELMi_WGS2024_file4_R1.fq.gz	HELMi_WGS2024_file4_R2.fq.gz	I1049	3m
ERS17737836	I1049_MGI_6m	HELMi_WGS2024_file318_R1.fq.gz	HELMi_WGS2024_file318_R2.fq.gz	I1049	6m
ERS17759218	I1049_MGI_12m	HELMi_WGS2024_file630_R1.fq.gz	HELMi_WGS2024_file630_R2.fq.gz	I1049	12m
ERS17833754	I1049_MGI_24m	HELMi_WGS2024_file943_R1.fq.gz	HELMi_WGS2024_file943_R2.fq.gz	I1049	24m
ERS18083704	P1039_MGI_NPreg	HELMi_WGS2024_file1415_R1.fq.gz	HELMi_WGS2024_file1415_R2.fq.gz	P1039	Paternal
ERS17730857	I1050_MGI_3m	HELMi_WGS2024_file5_R1.fq.gz	HELMi_WGS2024_file5_R2.fq.gz	I1050	3m
ERS17737837	I1050_MGI_6m	HELMi_WGS2024_file319_R1.fq.gz	HELMi_WGS2024_file319_R2.fq.gz	I1050	6m
ERS17759219	I1050_MGI_12m	HELMi_WGS2024_file631_R1.fq.gz	HELMi_WGS2024_file631_R2.fq.gz	I1050	12m
ERS17833755	I1050_MGI_24m	HELMi_WGS2024_file944_R1.fq.gz	HELMi_WGS2024_file944_R2.fq.gz	I1050	24m
ERS17730858	I1051_MGI_3m	HELMi_WGS2024_file6_R1.fq.gz	HELMi_WGS2024_file6_R2.fq.gz	I1051	3m
ERS17737838	I1051_MGI_6m	HELMi_WGS2024_file320_R1.fq.gz	HELMi_WGS2024_file320_R2.fq.gz	I1051	6m
ERS17759220	I1051_MGI_12m	HELMi_WGS2024_file632_R1.fq.gz	HELMi_WGS2024_file632_R2.fq.gz	I1051	12m
ERS17833756	I1051_MGI_24m	HELMi_WGS2024_file945_R1.fq.gz	HELMi_WGS2024_file945_R2.fq.gz	I1051	24m
ERS18084309	M1061_MGI_Preg	HELMi_WGS2024_file1541_R1.fq.gz	HELMi_WGS2024_file1541_R2.fq.gz	M1061	Maternal
ERS17730859	I1056_MGI_3m	HELMi_WGS2024_file7_R1.fq.gz	HELMi_WGS2024_file7_R2.fq.gz	I1056	3m
ERS17737839	I1056_MGI_6m	HELMi_WGS2024_file321_R1.fq.gz	HELMi_WGS2024_file321_R2.fq.gz	I1056	6m
ERS17759221	I1056_MGI_12m	HELMi_WGS2024_file633_R1.fq.gz	HELMi_WGS2024_file633_R2.fq.gz	I1056	12m
ERS17833757	I1056_MGI_24m	HELMi_WGS2024_file946_R1.fq.gz	HELMi_WGS2024_file946_R2.fq.gz	I1056	24m
ERS18083705	P1046_MGI_NPreg	HELMi_WGS2024_file1416_R1.fq.gz	HELMi_WGS2024_file1416_R2.fq.gz	P1046	Paternal
ERS17730860	I1058_MGI_3m	HELMi_WGS2024_file8_R1.fq.gz	HELMi_WGS2024_file8_R2.fq.gz	I1058	3m
ERS17737840	I1058_MGI_6m	HELMi_WGS2024_file322_R1.fq.gz	HELMi_WGS2024_file322_R2.fq.gz	I1058	6m
ERS17759222	I1058_MGI_12m	HELMi_WGS2024_file634_R1.fq.gz	HELMi_WGS2024_file634_R2.fq.gz	I1058	12m
ERS17833758	I1058_MGI_24m	HELMi_WGS2024_file947_R1.fq.gz	HELMi_WGS2024_file947_R2.fq.gz	I1058	24m
ERS18084310	M1068_MGI_Preg	HELMi_WGS2024_file1542_R1.fq.gz	HELMi_WGS2024_file1542_R2.fq.gz	M1068	Maternal
ERS17730861	I1059_MGI_3m	HELMi_WGS2024_file9_R1.fq.gz	HELMi_WGS2024_file9_R2.fq.gz	I1059	3m
ERS17737841	I1059_MGI_6m	HELMi_WGS2024_file323_R1.fq.gz	HELMi_WGS2024_file323_R2.fq.gz	I1059	6m
ERS17759223	I1059_MGI_12m	HELMi_WGS2024_file635_R1.fq.gz	HELMi_WGS2024_file635_R2.fq.gz	I1059	12m
ERS17833759	I1059_MGI_24m	HELMi_WGS2024_file948_R1.fq.gz	HELMi_WGS2024_file948_R2.fq.gz	I1059	24m
ERS17730862	I1062_MGI_3m	HELMi_WGS2024_file10_R1.fq.gz	HELMi_WGS2024_file10_R2.fq.gz	I1062	3m
ERS17737842	I1062_MGI_6m	HELMi_WGS2024_file324_R1.fq.gz	HELMi_WGS2024_file324_R2.fq.gz	I1062	6m
ERS17759224	I1062_MGI_12m	HELMi_WGS2024_file636_R1.fq.gz	HELMi_WGS2024_file636_R2.fq.gz	I1062	12m
ERS17833760	I1062_MGI_24m	HELMi_WGS2024_file949_R1.fq.gz	HELMi_WGS2024_file949_R2.fq.gz	I1062	24m
ERS18084311	M1072_MGI_Preg	HELMi_WGS2024_file1543_R1.fq.gz	HELMi_WGS2024_file1543_R2.fq.gz	M1072	Maternal
ERS17730863	I1063_MGI_3m	HELMi_WGS2024_file11_R1.fq.gz	HELMi_WGS2024_file11_R2.fq.gz	I1063	3m
ERS17737843	I1063_MGI_6m	HELMi_WGS2024_file325_R1.fq.gz	HELMi_WGS2024_file325_R2.fq.gz	I1063	6m
ERS17759225	I1063_MGI_12m	HELMi_WGS2024_file637_R1.fq.gz	HELMi_WGS2024_file637_R2.fq.gz	I1063	12m
ERS17833761	I1063_MGI_24m	HELMi_WGS2024_file950_R1.fq.gz	HELMi_WGS2024_file950_R2.fq.gz	I1063	24m
ERS18084312	M1073_MGI_Preg	HELMi_WGS2024_file1544_R1.fq.gz	HELMi_WGS2024_file1544_R2.fq.gz	M1073	Maternal
ERS17730864	I1065_MGI_3m	HELMi_WGS2024_file12_R1.fq.gz	HELMi_WGS2024_file12_R2.fq.gz	I1065	3m
ERS17737844	I1065_MGI_6m	HELMi_WGS2024_file326_R1.fq.gz	HELMi_WGS2024_file326_R2.fq.gz	I1065	6m
ERS17759226	I1065_MGI_12m	HELMi_WGS2024_file638_R1.fq.gz	HELMi_WGS2024_file638_R2.fq.gz	I1065	12m
ERS17833762	I1065_MGI_24m	HELMi_WGS2024_file951_R1.fq.gz	HELMi_WGS2024_file951_R2.fq.gz	I1065	24m
ERS18084313	M1075_MGI_Preg	HELMi_WGS2024_file1545_R1.fq.gz	HELMi_WGS2024_file1545_R2.fq.gz	M1075	Maternal
ERS17119730	I1067_MGI_3m	HELMi_WGS_file9_R1.fq.gz	HELMi_WGS_file9_R2.fq.gz	I1067	3m
ERS17232553	I1067_MGI_6m	HELMi_WGS_file10_R1.fq.gz	HELMi_WGS_file10_R2.fq.gz	I1067	6m
ERS17660710	I1067_MGI_12m	HELMi_WGS_file11_R1.fq.gz	HELMi_WGS_file11_R2.fq.gz	I1067	12m
ERS17833763	I1067_MGI_24m	HELMi_WGS2024_file952_R1.fq.gz	HELMi_WGS2024_file952_R2.fq.gz	I1067	24m
ERS18083706	P1057_MGI_NPreg	HELMi_WGS2024_file1417_R1.fq.gz	HELMi_WGS2024_file1417_R2.fq.gz	P1057	Paternal
ERS18084314	M1077_MGI_Preg	HELMi_WGS2024_file1546_R1.fq.gz	HELMi_WGS2024_file1546_R2.fq.gz	M1077	Maternal
ERS17730865	I1068_MGI_3m	HELMi_WGS2024_file13_R1.fq.gz	HELMi_WGS2024_file13_R2.fq.gz	I1068	3m
ERS17737845	I1068_MGI_6m	HELMi_WGS2024_file327_R1.fq.gz	HELMi_WGS2024_file327_R2.fq.gz	I1068	6m
ERS17759227	I1068_MGI_12m	HELMi_WGS2024_file639_R1.fq.gz	HELMi_WGS2024_file639_R2.fq.gz	I1068	12m
ERS17833764	I1068_MGI_24m	HELMi_WGS2024_file953_R1.fq.gz	HELMi_WGS2024_file953_R2.fq.gz	I1068	24m
ERS18083707	P1058_MGI_NPreg	HELMi_WGS2024_file1418_R1.fq.gz	HELMi_WGS2024_file1418_R2.fq.gz	P1058	Paternal
ERS17730866	I1069_MGI_3m	HELMi_WGS2024_file14_R1.fq.gz	HELMi_WGS2024_file14_R2.fq.gz	I1069	3m
ERS17737846	I1069_MGI_6m	HELMi_WGS2024_file328_R1.fq.gz	HELMi_WGS2024_file328_R2.fq.gz	I1069	6m
ERS17759228	I1069_MGI_12m	HELMi_WGS2024_file640_R1.fq.gz	HELMi_WGS2024_file640_R2.fq.gz	I1069	12m
ERS17833765	I1069_MGI_24m	HELMi_WGS2024_file954_R1.fq.gz	HELMi_WGS2024_file954_R2.fq.gz	I1069	24m
ERS18083708	P1059_MGI_NPreg	HELMi_WGS2024_file1419_R1.fq.gz	HELMi_WGS2024_file1419_R2.fq.gz	P1059	Paternal
ERS18084315	M1079_MGI_Preg	HELMi_WGS2024_file1547_R1.fq.gz	HELMi_WGS2024_file1547_R2.fq.gz	M1079	Maternal
ERS17730868	I1072_MGI_3m	HELMi_WGS2024_file15_R1.fq.gz	HELMi_WGS2024_file15_R2.fq.gz	I1072	3m
ERS17737848	I1072_MGI_6m	HELMi_WGS2024_file329_R1.fq.gz	HELMi_WGS2024_file329_R2.fq.gz	I1072	6m
ERS17759230	I1072_MGI_12m	HELMi_WGS2024_file641_R1.fq.gz	HELMi_WGS2024_file641_R2.fq.gz	I1072	12m
ERS17833767	I1072_MGI_24m	HELMi_WGS2024_file955_R1.fq.gz	HELMi_WGS2024_file955_R2.fq.gz	I1072	24m
ERS18083709	P1062_MGI_NPreg	HELMi_WGS2024_file1420_R1.fq.gz	HELMi_WGS2024_file1420_R2.fq.gz	P1062	Paternal
ERS18084316	M1082_MGI_Preg	HELMi_WGS2024_file1548_R1.fq.gz	HELMi_WGS2024_file1548_R2.fq.gz	M1082	Maternal
ERS17730869	I1074_MGI_3m	HELMi_WGS2024_file16_R1.fq.gz	HELMi_WGS2024_file16_R2.fq.gz	I1074	3m
ERS17737849	I1074_MGI_6m	HELMi_WGS2024_file330_R1.fq.gz	HELMi_WGS2024_file330_R2.fq.gz	I1074	6m
ERS17759231	I1074_MGI_12m	HELMi_WGS2024_file642_R1.fq.gz	HELMi_WGS2024_file642_R2.fq.gz	I1074	12m
ERS17833768	I1074_MGI_24m	HELMi_WGS2024_file956_R1.fq.gz	HELMi_WGS2024_file956_R2.fq.gz	I1074	24m
ERS18084317	M1084_MGI_Preg	HELMi_WGS2024_file1549_R1.fq.gz	HELMi_WGS2024_file1549_R2.fq.gz	M1084	Maternal
ERS17730870	I1078_MGI_3m	HELMi_WGS2024_file17_R1.fq.gz	HELMi_WGS2024_file17_R2.fq.gz	I1078	3m
ERS17737850	I1078_MGI_6m	HELMi_WGS2024_file331_R1.fq.gz	HELMi_WGS2024_file331_R2.fq.gz	I1078	6m
ERS17759232	I1078_MGI_12m	HELMi_WGS2024_file643_R1.fq.gz	HELMi_WGS2024_file643_R2.fq.gz	I1078	12m
ERS17833769	I1078_MGI_24m	HELMi_WGS2024_file957_R1.fq.gz	HELMi_WGS2024_file957_R2.fq.gz	I1078	24m
ERS18083710	P1068_MGI_NPreg	HELMi_WGS2024_file1421_R1.fq.gz	HELMi_WGS2024_file1421_R2.fq.gz	P1068	Paternal
ERS18084318	M1088_MGI_Preg	HELMi_WGS2024_file1550_R1.fq.gz	HELMi_WGS2024_file1550_R2.fq.gz	M1088	Maternal
ERS17730871	I1080_MGI_3m	HELMi_WGS2024_file18_R1.fq.gz	HELMi_WGS2024_file18_R2.fq.gz	I1080	3m
ERS17737851	I1080_MGI_6m	HELMi_WGS2024_file332_R1.fq.gz	HELMi_WGS2024_file332_R2.fq.gz	I1080	6m
ERS17759233	I1080_MGI_12m	HELMi_WGS2024_file644_R1.fq.gz	HELMi_WGS2024_file644_R2.fq.gz	I1080	12m
ERS17833770	I1080_MGI_24m	HELMi_WGS2024_file958_R1.fq.gz	HELMi_WGS2024_file958_R2.fq.gz	I1080	24m
ERS17730872	I1081_MGI_3m	HELMi_WGS2024_file19_R1.fq.gz	HELMi_WGS2024_file19_R2.fq.gz	I1081	3m
ERS17737852	I1081_MGI_6m	HELMi_WGS2024_file333_R1.fq.gz	HELMi_WGS2024_file333_R2.fq.gz	I1081	6m
ERS17759234	I1081_MGI_12m	HELMi_WGS2024_file645_R1.fq.gz	HELMi_WGS2024_file645_R2.fq.gz	I1081	12m
ERS17833771	I1081_MGI_24m	HELMi_WGS2024_file959_R1.fq.gz	HELMi_WGS2024_file959_R2.fq.gz	I1081	24m
ERS18083711	P1071_MGI_NPreg	HELMi_WGS2024_file1422_R1.fq.gz	HELMi_WGS2024_file1422_R2.fq.gz	P1071	Paternal
ERS18084319	M1091_MGI_Preg	HELMi_WGS2024_file1551_R1.fq.gz	HELMi_WGS2024_file1551_R2.fq.gz	M1091	Maternal
ERS17730867	I145_MGI_3m	HELMi_WGS2024_file20_R1.fq.gz	HELMi_WGS2024_file20_R2.fq.gz	I145	3m
ERS17737847	I145_MGI_6m	HELMi_WGS2024_file334_R1.fq.gz	HELMi_WGS2024_file334_R2.fq.gz	I145	6m
ERS17759229	I145_MGI_12m	HELMi_WGS2024_file646_R1.fq.gz	HELMi_WGS2024_file646_R2.fq.gz	I145	12m
ERS17833766	I145_MGI_24m	HELMi_WGS2024_file960_R1.fq.gz	HELMi_WGS2024_file960_R2.fq.gz	I145	24m
ERS17730873	I1084_MGI_3m	HELMi_WGS2024_file21_R1.fq.gz	HELMi_WGS2024_file21_R2.fq.gz	I1084	3m
ERS17737853	I1084_MGI_6m	HELMi_WGS2024_file335_R1.fq.gz	HELMi_WGS2024_file335_R2.fq.gz	I1084	6m
ERS17759235	I1084_MGI_12m	HELMi_WGS2024_file647_R1.fq.gz	HELMi_WGS2024_file647_R2.fq.gz	I1084	12m
ERS17833773	I1084_MGI_24m	HELMi_WGS2024_file961_R1.fq.gz	HELMi_WGS2024_file961_R2.fq.gz	I1084	24m
ERS18083713	P1074_MGI_NPreg	HELMi_WGS2024_file1423_R1.fq.gz	HELMi_WGS2024_file1423_R2.fq.gz	P1074	Paternal
ERS18084321	M1094_MGI_Preg	HELMi_WGS2024_file1552_R1.fq.gz	HELMi_WGS2024_file1552_R2.fq.gz	M1094	Maternal
ERS17730874	I1086_MGI_3m	HELMi_WGS2024_file22_R1.fq.gz	HELMi_WGS2024_file22_R2.fq.gz	I1086	3m
ERS17737854	I1086_MGI_6m	HELMi_WGS2024_file336_R1.fq.gz	HELMi_WGS2024_file336_R2.fq.gz	I1086	6m
ERS17759236	I1086_MGI_12m	HELMi_WGS2024_file648_R1.fq.gz	HELMi_WGS2024_file648_R2.fq.gz	I1086	12m
ERS17833774	I1086_MGI_24m	HELMi_WGS2024_file962_R1.fq.gz	HELMi_WGS2024_file962_R2.fq.gz	I1086	24m
ERS17730875	I1087_MGI_3m	HELMi_WGS2024_file23_R1.fq.gz	HELMi_WGS2024_file23_R2.fq.gz	I1087	3m
ERS17737855	I1087_MGI_6m	HELMi_WGS2024_file337_R1.fq.gz	HELMi_WGS2024_file337_R2.fq.gz	I1087	6m
ERS17759237	I1087_MGI_12m	HELMi_WGS2024_file649_R1.fq.gz	HELMi_WGS2024_file649_R2.fq.gz	I1087	12m
ERS17833775	I1087_MGI_24m	HELMi_WGS2024_file963_R1.fq.gz	HELMi_WGS2024_file963_R2.fq.gz	I1087	24m
ERS18083714	P1077_MGI_NPreg	HELMi_WGS2024_file1424_R1.fq.gz	HELMi_WGS2024_file1424_R2.fq.gz	P1077	Paternal
ERS17730876	I1089_MGI_3m	HELMi_WGS2024_file24_R1.fq.gz	HELMi_WGS2024_file24_R2.fq.gz	I1089	3m
ERS17737856	I1089_MGI_6m	HELMi_WGS2024_file338_R1.fq.gz	HELMi_WGS2024_file338_R2.fq.gz	I1089	6m
ERS17759238	I1089_MGI_12m	HELMi_WGS2024_file650_R1.fq.gz	HELMi_WGS2024_file650_R2.fq.gz	I1089	12m
ERS17833776	I1089_MGI_24m	HELMi_WGS2024_file964_R1.fq.gz	HELMi_WGS2024_file964_R2.fq.gz	I1089	24m
ERS18084322	M1099_MGI_Preg	HELMi_WGS2024_file1553_R1.fq.gz	HELMi_WGS2024_file1553_R2.fq.gz	M1099	Maternal
ERS17176884	I146_MGI_3m	HELMi_WGS_file12_R1.fq.gz	HELMi_WGS_file12_R2.fq.gz	I146	3m
ERS17232554	I146_MGI_6m	HELMi_WGS_file13_R1.fq.gz	HELMi_WGS_file13_R2.fq.gz	I146	6m
ERS17575227	I146_MGI_12m	HELMi_WGS_file14_R1.fq.gz	HELMi_WGS_file14_R2.fq.gz	I146	12m
ERS17833772	I146_MGI_24m	HELMi_WGS2024_file965_R1.fq.gz	HELMi_WGS2024_file965_R2.fq.gz	I146	24m
ERS18083712	P136_MGI_NPreg	HELMi_WGS2024_file1425_R1.fq.gz	HELMi_WGS2024_file1425_R2.fq.gz	P136	Paternal
ERS18084320	M156_MGI_Preg	HELMi_WGS2024_file1554_R1.fq.gz	HELMi_WGS2024_file1554_R2.fq.gz	M156	Maternal
ERS17730877	I1093_MGI_3m	HELMi_WGS2024_file25_R1.fq.gz	HELMi_WGS2024_file25_R2.fq.gz	I1093	3m
ERS17737857	I1093_MGI_6m	HELMi_WGS2024_file339_R1.fq.gz	HELMi_WGS2024_file339_R2.fq.gz	I1093	6m
ERS17759239	I1093_MGI_12m	HELMi_WGS2024_file651_R1.fq.gz	HELMi_WGS2024_file651_R2.fq.gz	I1093	12m
ERS17833778	I1093_MGI_24m	HELMi_WGS2024_file966_R1.fq.gz	HELMi_WGS2024_file966_R2.fq.gz	I1093	24m
ERS18083715	P1083_MGI_NPreg	HELMi_WGS2024_file1426_R1.fq.gz	HELMi_WGS2024_file1426_R2.fq.gz	P1083	Paternal
ERS18084323	M1103_MGI_Preg	HELMi_WGS2024_file1555_R1.fq.gz	HELMi_WGS2024_file1555_R2.fq.gz	M1103	Maternal
ERS17730878	I1094_MGI_3m	HELMi_WGS2024_file26_R1.fq.gz	HELMi_WGS2024_file26_R2.fq.gz	I1094	3m
ERS17737858	I1094_MGI_6m	HELMi_WGS2024_file340_R1.fq.gz	HELMi_WGS2024_file340_R2.fq.gz	I1094	6m
ERS17759240	I1094_MGI_12m	HELMi_WGS2024_file652_R1.fq.gz	HELMi_WGS2024_file652_R2.fq.gz	I1094	12m
ERS17833779	I1094_MGI_24m	HELMi_WGS2024_file967_R1.fq.gz	HELMi_WGS2024_file967_R2.fq.gz	I1094	24m
ERS18083716	P1084_MGI_NPreg	HELMi_WGS2024_file1427_R1.fq.gz	HELMi_WGS2024_file1427_R2.fq.gz	P1084	Paternal
ERS18084324	M1104_MGI_Preg	HELMi_WGS2024_file1556_R1.fq.gz	HELMi_WGS2024_file1556_R2.fq.gz	M1104	Maternal
ERS17730879	I1097_MGI_3m	HELMi_WGS2024_file27_R1.fq.gz	HELMi_WGS2024_file27_R2.fq.gz	I1097	3m
ERS17737859	I1097_MGI_6m	HELMi_WGS2024_file341_R1.fq.gz	HELMi_WGS2024_file341_R2.fq.gz	I1097	6m
ERS17759241	I1097_MGI_12m	HELMi_WGS2024_file653_R1.fq.gz	HELMi_WGS2024_file653_R2.fq.gz	I1097	12m
ERS17833780	I1097_MGI_24m	HELMi_WGS2024_file968_R1.fq.gz	HELMi_WGS2024_file968_R2.fq.gz	I1097	24m
ERS18083717	P1087_MGI_NPreg	HELMi_WGS2024_file1428_R1.fq.gz	HELMi_WGS2024_file1428_R2.fq.gz	P1087	Paternal
ERS18084325	M1107_MGI_Preg	HELMi_WGS2024_file1557_R1.fq.gz	HELMi_WGS2024_file1557_R2.fq.gz	M1107	Maternal
ERS17119731	I147_MGI_3m	HELMi_WGS_file17_R1.fq.gz	HELMi_WGS_file17_R2.fq.gz	I147	3m
ERS17299242	I147_MGI_6m	HELMi_WGS_file18_R1.fq.gz	HELMi_WGS_file18_R2.fq.gz	I147	6m
ERS17610053	I147_MGI_12m	HELMi_WGS_file19_R1.fq.gz	HELMi_WGS_file19_R2.fq.gz	I147	12m
ERS17833777	I147_MGI_24m	HELMi_WGS2024_file969_R1.fq.gz	HELMi_WGS2024_file969_R2.fq.gz	I147	24m
ERS17730881	I1102_MGI_3m	HELMi_WGS2024_file28_R1.fq.gz	HELMi_WGS2024_file28_R2.fq.gz	I1102	3m
ERS17737861	I1102_MGI_6m	HELMi_WGS2024_file342_R1.fq.gz	HELMi_WGS2024_file342_R2.fq.gz	I1102	6m
ERS17759243	I1102_MGI_12m	HELMi_WGS2024_file654_R1.fq.gz	HELMi_WGS2024_file654_R2.fq.gz	I1102	12m
ERS17833782	I1102_MGI_24m	HELMi_WGS2024_file970_R1.fq.gz	HELMi_WGS2024_file970_R2.fq.gz	I1102	24m
ERS18083718	P1092_MGI_NPreg	HELMi_WGS2024_file1429_R1.fq.gz	HELMi_WGS2024_file1429_R2.fq.gz	P1092	Paternal
ERS18084326	M1112_MGI_Preg	HELMi_WGS2024_file1558_R1.fq.gz	HELMi_WGS2024_file1558_R2.fq.gz	M1112	Maternal
ERS17730882	I1103_MGI_3m	HELMi_WGS2024_file29_R1.fq.gz	HELMi_WGS2024_file29_R2.fq.gz	I1103	3m
ERS17737862	I1103_MGI_6m	HELMi_WGS2024_file343_R1.fq.gz	HELMi_WGS2024_file343_R2.fq.gz	I1103	6m
ERS17759244	I1103_MGI_12m	HELMi_WGS2024_file655_R1.fq.gz	HELMi_WGS2024_file655_R2.fq.gz	I1103	12m
ERS17833783	I1103_MGI_24m	HELMi_WGS2024_file971_R1.fq.gz	HELMi_WGS2024_file971_R2.fq.gz	I1103	24m
ERS18084327	M1113_MGI_Preg	HELMi_WGS2024_file1559_R1.fq.gz	HELMi_WGS2024_file1559_R2.fq.gz	M1113	Maternal
ERS17730883	I1104_MGI_3m	HELMi_WGS2024_file30_R1.fq.gz	HELMi_WGS2024_file30_R2.fq.gz	I1104	3m
ERS17737863	I1104_MGI_6m	HELMi_WGS2024_file344_R1.fq.gz	HELMi_WGS2024_file344_R2.fq.gz	I1104	6m
ERS17759245	I1104_MGI_12m	HELMi_WGS2024_file656_R1.fq.gz	HELMi_WGS2024_file656_R2.fq.gz	I1104	12m
ERS17833784	I1104_MGI_24m	HELMi_WGS2024_file972_R1.fq.gz	HELMi_WGS2024_file972_R2.fq.gz	I1104	24m
ERS18084328	M1114_MGI_Preg	HELMi_WGS2024_file1560_R1.fq.gz	HELMi_WGS2024_file1560_R2.fq.gz	M1114	Maternal
ERS17730884	I1105_MGI_3m	HELMi_WGS2024_file31_R1.fq.gz	HELMi_WGS2024_file31_R2.fq.gz	I1105	3m
ERS17737864	I1105_MGI_6m	HELMi_WGS2024_file345_R1.fq.gz	HELMi_WGS2024_file345_R2.fq.gz	I1105	6m
ERS17759246	I1105_MGI_12m	HELMi_WGS2024_file657_R1.fq.gz	HELMi_WGS2024_file657_R2.fq.gz	I1105	12m
ERS17833785	I1105_MGI_24m	HELMi_WGS2024_file973_R1.fq.gz	HELMi_WGS2024_file973_R2.fq.gz	I1105	24m
ERS18083719	P1095_MGI_NPreg	HELMi_WGS2024_file1430_R1.fq.gz	HELMi_WGS2024_file1430_R2.fq.gz	P1095	Paternal
ERS18084329	M1115_MGI_Preg	HELMi_WGS2024_file1561_R1.fq.gz	HELMi_WGS2024_file1561_R2.fq.gz	M1115	Maternal
ERS17730885	I1106_MGI_3m	HELMi_WGS2024_file32_R1.fq.gz	HELMi_WGS2024_file32_R2.fq.gz	I1106	3m
ERS17737865	I1106_MGI_6m	HELMi_WGS2024_file346_R1.fq.gz	HELMi_WGS2024_file346_R2.fq.gz	I1106	6m
ERS17759247	I1106_MGI_12m	HELMi_WGS2024_file658_R1.fq.gz	HELMi_WGS2024_file658_R2.fq.gz	I1106	12m
ERS17833786	I1106_MGI_24m	HELMi_WGS2024_file974_R1.fq.gz	HELMi_WGS2024_file974_R2.fq.gz	I1106	24m
ERS18084330	M1116_MGI_Preg	HELMi_WGS2024_file1562_R1.fq.gz	HELMi_WGS2024_file1562_R2.fq.gz	M1116	Maternal
ERS17730886	I1110_MGI_3m	HELMi_WGS2024_file33_R1.fq.gz	HELMi_WGS2024_file33_R2.fq.gz	I1110	3m
ERS17737866	I1110_MGI_6m	HELMi_WGS2024_file347_R1.fq.gz	HELMi_WGS2024_file347_R2.fq.gz	I1110	6m
ERS17759248	I1110_MGI_12m	HELMi_WGS2024_file659_R1.fq.gz	HELMi_WGS2024_file659_R2.fq.gz	I1110	12m
ERS17833787	I1110_MGI_24m	HELMi_WGS2024_file975_R1.fq.gz	HELMi_WGS2024_file975_R2.fq.gz	I1110	24m
ERS17730887	I1111_MGI_3m	HELMi_WGS2024_file34_R1.fq.gz	HELMi_WGS2024_file34_R2.fq.gz	I1111	3m
ERS17737867	I1111_MGI_6m	HELMi_WGS2024_file348_R1.fq.gz	HELMi_WGS2024_file348_R2.fq.gz	I1111	6m
ERS17759249	I1111_MGI_12m	HELMi_WGS2024_file660_R1.fq.gz	HELMi_WGS2024_file660_R2.fq.gz	I1111	12m
ERS17833788	I1111_MGI_24m	HELMi_WGS2024_file976_R1.fq.gz	HELMi_WGS2024_file976_R2.fq.gz	I1111	24m
ERS18083720	P1101_MGI_NPreg	HELMi_WGS2024_file1431_R1.fq.gz	HELMi_WGS2024_file1431_R2.fq.gz	P1101	Paternal
ERS18084331	M1121_MGI_Preg	HELMi_WGS2024_file1563_R1.fq.gz	HELMi_WGS2024_file1563_R2.fq.gz	M1121	Maternal
ERS17730880	I148_MGI_3m	HELMi_WGS2024_file35_R1.fq.gz	HELMi_WGS2024_file35_R2.fq.gz	I148	3m
ERS17737860	I148_MGI_6m	HELMi_WGS2024_file349_R1.fq.gz	HELMi_WGS2024_file349_R2.fq.gz	I148	6m
ERS17759242	I148_MGI_12m	HELMi_WGS2024_file661_R1.fq.gz	HELMi_WGS2024_file661_R2.fq.gz	I148	12m
ERS17833781	I148_MGI_24m	HELMi_WGS2024_file977_R1.fq.gz	HELMi_WGS2024_file977_R2.fq.gz	I148	24m
ERS17730888	I1115_MGI_3m	HELMi_WGS2024_file36_R1.fq.gz	HELMi_WGS2024_file36_R2.fq.gz	I1115	3m
ERS17737868	I1115_MGI_6m	HELMi_WGS2024_file350_R1.fq.gz	HELMi_WGS2024_file350_R2.fq.gz	I1115	6m
ERS17759250	I1115_MGI_12m	HELMi_WGS2024_file662_R1.fq.gz	HELMi_WGS2024_file662_R2.fq.gz	I1115	12m
ERS17833790	I1115_MGI_24m	HELMi_WGS2024_file978_R1.fq.gz	HELMi_WGS2024_file978_R2.fq.gz	I1115	24m
ERS18083721	P1105_MGI_NPreg	HELMi_WGS2024_file1432_R1.fq.gz	HELMi_WGS2024_file1432_R2.fq.gz	P1105	Paternal
ERS18084332	M1125_MGI_Preg	HELMi_WGS2024_file1564_R1.fq.gz	HELMi_WGS2024_file1564_R2.fq.gz	M1125	Maternal
ERS17730889	I1116_MGI_3m	HELMi_WGS2024_file37_R1.fq.gz	HELMi_WGS2024_file37_R2.fq.gz	I1116	3m
ERS17737869	I1116_MGI_6m	HELMi_WGS2024_file351_R1.fq.gz	HELMi_WGS2024_file351_R2.fq.gz	I1116	6m
ERS17759251	I1116_MGI_12m	HELMi_WGS2024_file663_R1.fq.gz	HELMi_WGS2024_file663_R2.fq.gz	I1116	12m
ERS17833791	I1116_MGI_24m	HELMi_WGS2024_file979_R1.fq.gz	HELMi_WGS2024_file979_R2.fq.gz	I1116	24m
ERS18083722	P1106_MGI_NPreg	HELMi_WGS2024_file1433_R1.fq.gz	HELMi_WGS2024_file1433_R2.fq.gz	P1106	Paternal
ERS18084333	M1126_MGI_Preg	HELMi_WGS2024_file1565_R1.fq.gz	HELMi_WGS2024_file1565_R2.fq.gz	M1126	Maternal
ERS17730890	I1117_MGI_3m	HELMi_WGS2024_file38_R1.fq.gz	HELMi_WGS2024_file38_R2.fq.gz	I1117	3m
ERS17737870	I1117_MGI_6m	HELMi_WGS2024_file352_R1.fq.gz	HELMi_WGS2024_file352_R2.fq.gz	I1117	6m
ERS17759252	I1117_MGI_12m	HELMi_WGS2024_file664_R1.fq.gz	HELMi_WGS2024_file664_R2.fq.gz	I1117	12m
ERS17833792	I1117_MGI_24m	HELMi_WGS2024_file980_R1.fq.gz	HELMi_WGS2024_file980_R2.fq.gz	I1117	24m
ERS18083723	P1107_MGI_NPreg	HELMi_WGS2024_file1434_R1.fq.gz	HELMi_WGS2024_file1434_R2.fq.gz	P1107	Paternal
ERS18084334	M1127_MGI_Preg	HELMi_WGS2024_file1566_R1.fq.gz	HELMi_WGS2024_file1566_R2.fq.gz	M1127	Maternal
ERS17730891	I1120_MGI_3m	HELMi_WGS2024_file39_R1.fq.gz	HELMi_WGS2024_file39_R2.fq.gz	I1120	3m
ERS17737871	I1120_MGI_6m	HELMi_WGS2024_file353_R1.fq.gz	HELMi_WGS2024_file353_R2.fq.gz	I1120	6m
ERS17759253	I1120_MGI_12m	HELMi_WGS2024_file665_R1.fq.gz	HELMi_WGS2024_file665_R2.fq.gz	I1120	12m
ERS17833793	I1120_MGI_24m	HELMi_WGS2024_file981_R1.fq.gz	HELMi_WGS2024_file981_R2.fq.gz	I1120	24m
ERS18083724	P1110_MGI_NPreg	HELMi_WGS2024_file1435_R1.fq.gz	HELMi_WGS2024_file1435_R2.fq.gz	P1110	Paternal
ERS18084335	M1130_MGI_Preg	HELMi_WGS2024_file1567_R1.fq.gz	HELMi_WGS2024_file1567_R2.fq.gz	M1130	Maternal
ERS17119732	I149_MGI_3m	HELMi_WGS_file22_R1.fq.gz	HELMi_WGS_file22_R2.fq.gz	I149	3m
ERS17299243	I149_MGI_6m	HELMi_WGS_file23_R1.fq.gz	HELMi_WGS_file23_R2.fq.gz	I149	6m
ERS17610055	I149_MGI_12m	HELMi_WGS_file24_R1.fq.gz	HELMi_WGS_file24_R2.fq.gz	I149	12m
ERS17833789	I149_MGI_24m	HELMi_WGS2024_file982_R1.fq.gz	HELMi_WGS2024_file982_R2.fq.gz	I149	24m
ERS17730892	I1122_MGI_3m	HELMi_WGS2024_file40_R1.fq.gz	HELMi_WGS2024_file40_R2.fq.gz	I1122	3m
ERS17737872	I1122_MGI_6m	HELMi_WGS2024_file354_R1.fq.gz	HELMi_WGS2024_file354_R2.fq.gz	I1122	6m
ERS17759254	I1122_MGI_12m	HELMi_WGS2024_file666_R1.fq.gz	HELMi_WGS2024_file666_R2.fq.gz	I1122	12m
ERS17833794	I1122_MGI_24m	HELMi_WGS2024_file983_R1.fq.gz	HELMi_WGS2024_file983_R2.fq.gz	I1122	24m
ERS18083725	P1112_MGI_NPreg	HELMi_WGS2024_file1436_R1.fq.gz	HELMi_WGS2024_file1436_R2.fq.gz	P1112	Paternal
ERS18084336	M1132_MGI_Preg	HELMi_WGS2024_file1568_R1.fq.gz	HELMi_WGS2024_file1568_R2.fq.gz	M1132	Maternal
ERS17730893	I1128_MGI_3m	HELMi_WGS2024_file41_R1.fq.gz	HELMi_WGS2024_file41_R2.fq.gz	I1128	3m
ERS17737873	I1128_MGI_6m	HELMi_WGS2024_file355_R1.fq.gz	HELMi_WGS2024_file355_R2.fq.gz	I1128	6m
ERS17759255	I1128_MGI_12m	HELMi_WGS2024_file667_R1.fq.gz	HELMi_WGS2024_file667_R2.fq.gz	I1128	12m
ERS17833795	I1128_MGI_24m	HELMi_WGS2024_file984_R1.fq.gz	HELMi_WGS2024_file984_R2.fq.gz	I1128	24m
ERS18083726	P1118_MGI_NPreg	HELMi_WGS2024_file1437_R1.fq.gz	HELMi_WGS2024_file1437_R2.fq.gz	P1118	Paternal
ERS18084337	M1138_MGI_Preg	HELMi_WGS2024_file1569_R1.fq.gz	HELMi_WGS2024_file1569_R2.fq.gz	M1138	Maternal
ERS17730894	I1129_MGI_3m	HELMi_WGS2024_file42_R1.fq.gz	HELMi_WGS2024_file42_R2.fq.gz	I1129	3m
ERS17737874	I1129_MGI_6m	HELMi_WGS2024_file356_R1.fq.gz	HELMi_WGS2024_file356_R2.fq.gz	I1129	6m
ERS17759256	I1129_MGI_12m	HELMi_WGS2024_file668_R1.fq.gz	HELMi_WGS2024_file668_R2.fq.gz	I1129	12m
ERS17833796	I1129_MGI_24m	HELMi_WGS2024_file985_R1.fq.gz	HELMi_WGS2024_file985_R2.fq.gz	I1129	24m
ERS18084338	M1139_MGI_Preg	HELMi_WGS2024_file1570_R1.fq.gz	HELMi_WGS2024_file1570_R2.fq.gz	M1139	Maternal
ERS17730895	I1131_MGI_3m	HELMi_WGS2024_file43_R1.fq.gz	HELMi_WGS2024_file43_R2.fq.gz	I1131	3m
ERS17737875	I1131_MGI_6m	HELMi_WGS2024_file357_R1.fq.gz	HELMi_WGS2024_file357_R2.fq.gz	I1131	6m
ERS17759257	I1131_MGI_12m	HELMi_WGS2024_file669_R1.fq.gz	HELMi_WGS2024_file669_R2.fq.gz	I1131	12m
ERS17833797	I1131_MGI_24m	HELMi_WGS2024_file986_R1.fq.gz	HELMi_WGS2024_file986_R2.fq.gz	I1131	24m
ERS18084339	M1141_MGI_Preg	HELMi_WGS2024_file1571_R1.fq.gz	HELMi_WGS2024_file1571_R2.fq.gz	M1141	Maternal
ERS17730896	I1132_MGI_3m	HELMi_WGS2024_file44_R1.fq.gz	HELMi_WGS2024_file44_R2.fq.gz	I1132	3m
ERS17737876	I1132_MGI_6m	HELMi_WGS2024_file358_R1.fq.gz	HELMi_WGS2024_file358_R2.fq.gz	I1132	6m
ERS17759258	I1132_MGI_12m	HELMi_WGS2024_file670_R1.fq.gz	HELMi_WGS2024_file670_R2.fq.gz	I1132	12m
ERS17833799	I1132_MGI_24m	HELMi_WGS2024_file987_R1.fq.gz	HELMi_WGS2024_file987_R2.fq.gz	I1132	24m
ERS18083728	P1122_MGI_NPreg	HELMi_WGS2024_file1438_R1.fq.gz	HELMi_WGS2024_file1438_R2.fq.gz	P1122	Paternal
ERS18084340	M1142_MGI_Preg	HELMi_WGS2024_file1572_R1.fq.gz	HELMi_WGS2024_file1572_R2.fq.gz	M1142	Maternal
ERS17730897	I1133_MGI_3m	HELMi_WGS2024_file45_R1.fq.gz	HELMi_WGS2024_file45_R2.fq.gz	I1133	3m
ERS17737877	I1133_MGI_6m	HELMi_WGS2024_file359_R1.fq.gz	HELMi_WGS2024_file359_R2.fq.gz	I1133	6m
ERS17759259	I1133_MGI_12m	HELMi_WGS2024_file671_R1.fq.gz	HELMi_WGS2024_file671_R2.fq.gz	I1133	12m
ERS17833800	I1133_MGI_24m	HELMi_WGS2024_file988_R1.fq.gz	HELMi_WGS2024_file988_R2.fq.gz	I1133	24m
ERS18084341	M1143_MGI_Preg	HELMi_WGS2024_file1573_R1.fq.gz	HELMi_WGS2024_file1573_R2.fq.gz	M1143	Maternal
ERS17730898	I1137_MGI_3m	HELMi_WGS2024_file46_R1.fq.gz	HELMi_WGS2024_file46_R2.fq.gz	I1137	3m
ERS17737878	I1137_MGI_6m	HELMi_WGS2024_file360_R1.fq.gz	HELMi_WGS2024_file360_R2.fq.gz	I1137	6m
ERS17759260	I1137_MGI_12m	HELMi_WGS2024_file672_R1.fq.gz	HELMi_WGS2024_file672_R2.fq.gz	I1137	12m
ERS17833801	I1137_MGI_24m	HELMi_WGS2024_file989_R1.fq.gz	HELMi_WGS2024_file989_R2.fq.gz	I1137	24m
ERS18084342	M1147_MGI_Preg	HELMi_WGS2024_file1574_R1.fq.gz	HELMi_WGS2024_file1574_R2.fq.gz	M1147	Maternal
ERS17730899	I1138_MGI_3m	HELMi_WGS2024_file47_R1.fq.gz	HELMi_WGS2024_file47_R2.fq.gz	I1138	3m
ERS17737879	I1138_MGI_6m	HELMi_WGS2024_file361_R1.fq.gz	HELMi_WGS2024_file361_R2.fq.gz	I1138	6m
ERS17759261	I1138_MGI_12m	HELMi_WGS2024_file673_R1.fq.gz	HELMi_WGS2024_file673_R2.fq.gz	I1138	12m
ERS17833802	I1138_MGI_24m	HELMi_WGS2024_file990_R1.fq.gz	HELMi_WGS2024_file990_R2.fq.gz	I1138	24m
ERS18084343	M1148_MGI_Preg	HELMi_WGS2024_file1575_R1.fq.gz	HELMi_WGS2024_file1575_R2.fq.gz	M1148	Maternal
ERS17730900	I1139_MGI_3m	HELMi_WGS2024_file48_R1.fq.gz	HELMi_WGS2024_file48_R2.fq.gz	I1139	3m
ERS17737880	I1139_MGI_6m	HELMi_WGS2024_file362_R1.fq.gz	HELMi_WGS2024_file362_R2.fq.gz	I1139	6m
ERS17759262	I1139_MGI_12m	HELMi_WGS2024_file674_R1.fq.gz	HELMi_WGS2024_file674_R2.fq.gz	I1139	12m
ERS17833803	I1139_MGI_24m	HELMi_WGS2024_file991_R1.fq.gz	HELMi_WGS2024_file991_R2.fq.gz	I1139	24m
ERS17730901	I1141_MGI_3m	HELMi_WGS2024_file49_R1.fq.gz	HELMi_WGS2024_file49_R2.fq.gz	I1141	3m
ERS17737881	I1141_MGI_6m	HELMi_WGS2024_file363_R1.fq.gz	HELMi_WGS2024_file363_R2.fq.gz	I1141	6m
ERS17759263	I1141_MGI_12m	HELMi_WGS2024_file675_R1.fq.gz	HELMi_WGS2024_file675_R2.fq.gz	I1141	12m
ERS17833804	I1141_MGI_24m	HELMi_WGS2024_file992_R1.fq.gz	HELMi_WGS2024_file992_R2.fq.gz	I1141	24m
ERS18084344	M1151_MGI_Preg	HELMi_WGS2024_file1576_R1.fq.gz	HELMi_WGS2024_file1576_R2.fq.gz	M1151	Maternal
ERS17119733	I151_MGI_3m	HELMi_WGS_file26_R1.fq.gz	HELMi_WGS_file26_R2.fq.gz	I151	3m
ERS17232557	I151_MGI_6m	HELMi_WGS_file27_R1.fq.gz	HELMi_WGS_file27_R2.fq.gz	I151	6m
ERS17575231	I151_MGI_12m	HELMi_WGS_file28_R1.fq.gz	HELMi_WGS_file28_R2.fq.gz	I151	12m
ERS17833798	I151_MGI_24m	HELMi_WGS2024_file993_R1.fq.gz	HELMi_WGS2024_file993_R2.fq.gz	I151	24m
ERS18083727	P141_MGI_NPreg	HELMi_WGS2024_file1439_R1.fq.gz	HELMi_WGS2024_file1439_R2.fq.gz	P141	Paternal
ERS17730902	I1142_MGI_3m	HELMi_WGS2024_file50_R1.fq.gz	HELMi_WGS2024_file50_R2.fq.gz	I1142	3m
ERS17737882	I1142_MGI_6m	HELMi_WGS2024_file364_R1.fq.gz	HELMi_WGS2024_file364_R2.fq.gz	I1142	6m
ERS17759264	I1142_MGI_12m	HELMi_WGS2024_file676_R1.fq.gz	HELMi_WGS2024_file676_R2.fq.gz	I1142	12m
ERS17833805	I1142_MGI_24m	HELMi_WGS2024_file994_R1.fq.gz	HELMi_WGS2024_file994_R2.fq.gz	I1142	24m
ERS18083729	P1132_MGI_NPreg	HELMi_WGS2024_file1440_R1.fq.gz	HELMi_WGS2024_file1440_R2.fq.gz	P1132	Paternal
ERS18084345	M1152_MGI_Preg	HELMi_WGS2024_file1577_R1.fq.gz	HELMi_WGS2024_file1577_R2.fq.gz	M1152	Maternal
ERS17730903	I1143_MGI_3m	HELMi_WGS2024_file51_R1.fq.gz	HELMi_WGS2024_file51_R2.fq.gz	I1143	3m
ERS17737883	I1143_MGI_6m	HELMi_WGS2024_file365_R1.fq.gz	HELMi_WGS2024_file365_R2.fq.gz	I1143	6m
ERS17759265	I1143_MGI_12m	HELMi_WGS2024_file677_R1.fq.gz	HELMi_WGS2024_file677_R2.fq.gz	I1143	12m
ERS17833806	I1143_MGI_24m	HELMi_WGS2024_file995_R1.fq.gz	HELMi_WGS2024_file995_R2.fq.gz	I1143	24m
ERS18083730	P1133_MGI_NPreg	HELMi_WGS2024_file1441_R1.fq.gz	HELMi_WGS2024_file1441_R2.fq.gz	P1133	Paternal
ERS18084346	M1153_MGI_Preg	HELMi_WGS2024_file1578_R1.fq.gz	HELMi_WGS2024_file1578_R2.fq.gz	M1153	Maternal
ERS17730904	I1145_MGI_3m	HELMi_WGS2024_file52_R1.fq.gz	HELMi_WGS2024_file52_R2.fq.gz	I1145	3m
ERS17737884	I1145_MGI_6m	HELMi_WGS2024_file366_R1.fq.gz	HELMi_WGS2024_file366_R2.fq.gz	I1145	6m
ERS17759266	I1145_MGI_12m	HELMi_WGS2024_file678_R1.fq.gz	HELMi_WGS2024_file678_R2.fq.gz	I1145	12m
ERS17833807	I1145_MGI_24m	HELMi_WGS2024_file996_R1.fq.gz	HELMi_WGS2024_file996_R2.fq.gz	I1145	24m
ERS18084347	M1155_MGI_Preg	HELMi_WGS2024_file1579_R1.fq.gz	HELMi_WGS2024_file1579_R2.fq.gz	M1155	Maternal
ERS17730905	I1146_MGI_3m	HELMi_WGS2024_file53_R1.fq.gz	HELMi_WGS2024_file53_R2.fq.gz	I1146	3m
ERS17737885	I1146_MGI_6m	HELMi_WGS2024_file367_R1.fq.gz	HELMi_WGS2024_file367_R2.fq.gz	I1146	6m
ERS17759267	I1146_MGI_12m	HELMi_WGS2024_file679_R1.fq.gz	HELMi_WGS2024_file679_R2.fq.gz	I1146	12m
ERS17833808	I1146_MGI_24m	HELMi_WGS2024_file997_R1.fq.gz	HELMi_WGS2024_file997_R2.fq.gz	I1146	24m
ERS18083731	P1136_MGI_NPreg	HELMi_WGS2024_file1442_R1.fq.gz	HELMi_WGS2024_file1442_R2.fq.gz	P1136	Paternal
ERS18084348	M1156_MGI_Preg	HELMi_WGS2024_file1580_R1.fq.gz	HELMi_WGS2024_file1580_R2.fq.gz	M1156	Maternal
ERS17730906	I1151_MGI_3m	HELMi_WGS2024_file54_R1.fq.gz	HELMi_WGS2024_file54_R2.fq.gz	I1151	3m
ERS17737886	I1151_MGI_6m	HELMi_WGS2024_file368_R1.fq.gz	HELMi_WGS2024_file368_R2.fq.gz	I1151	6m
ERS17759268	I1151_MGI_12m	HELMi_WGS2024_file680_R1.fq.gz	HELMi_WGS2024_file680_R2.fq.gz	I1151	12m
ERS17833809	I1151_MGI_24m	HELMi_WGS2024_file998_R1.fq.gz	HELMi_WGS2024_file998_R2.fq.gz	I1151	24m
ERS18083732	P1141_MGI_NPreg	HELMi_WGS2024_file1443_R1.fq.gz	HELMi_WGS2024_file1443_R2.fq.gz	P1141	Paternal
ERS18084349	M1161_MGI_Preg	HELMi_WGS2024_file1581_R1.fq.gz	HELMi_WGS2024_file1581_R2.fq.gz	M1161	Maternal
ERS17730907	I1154_MGI_3m	HELMi_WGS2024_file55_R1.fq.gz	HELMi_WGS2024_file55_R2.fq.gz	I1154	3m
ERS17737887	I1154_MGI_6m	HELMi_WGS2024_file369_R1.fq.gz	HELMi_WGS2024_file369_R2.fq.gz	I1154	6m
ERS17759269	I1154_MGI_12m	HELMi_WGS2024_file681_R1.fq.gz	HELMi_WGS2024_file681_R2.fq.gz	I1154	12m
ERS17833810	I1154_MGI_24m	HELMi_WGS2024_file999_R1.fq.gz	HELMi_WGS2024_file999_R2.fq.gz	I1154	24m
ERS18083733	P1144_MGI_NPreg	HELMi_WGS2024_file1444_R1.fq.gz	HELMi_WGS2024_file1444_R2.fq.gz	P1144	Paternal
ERS18084350	M1164_MGI_Preg	HELMi_WGS2024_file1582_R1.fq.gz	HELMi_WGS2024_file1582_R2.fq.gz	M1164	Maternal
ERS17730908	I1156_MGI_3m	HELMi_WGS2024_file56_R1.fq.gz	HELMi_WGS2024_file56_R2.fq.gz	I1156	3m
ERS17737888	I1156_MGI_6m	HELMi_WGS2024_file370_R1.fq.gz	HELMi_WGS2024_file370_R2.fq.gz	I1156	6m
ERS17759270	I1156_MGI_12m	HELMi_WGS2024_file682_R1.fq.gz	HELMi_WGS2024_file682_R2.fq.gz	I1156	12m
ERS17833811	I1156_MGI_24m	HELMi_WGS2024_file1000_R1.fq.gz	HELMi_WGS2024_file1000_R2.fq.gz	I1156	24m
ERS18083734	P1146_MGI_NPreg	HELMi_WGS2024_file1445_R1.fq.gz	HELMi_WGS2024_file1445_R2.fq.gz	P1146	Paternal
ERS18084351	M1166_MGI_Preg	HELMi_WGS2024_file1583_R1.fq.gz	HELMi_WGS2024_file1583_R2.fq.gz	M1166	Maternal
ERS17730909	I1159_MGI_3m	HELMi_WGS2024_file57_R1.fq.gz	HELMi_WGS2024_file57_R2.fq.gz	I1159	3m
ERS17737889	I1159_MGI_6m	HELMi_WGS2024_file371_R1.fq.gz	HELMi_WGS2024_file371_R2.fq.gz	I1159	6m
ERS17759271	I1159_MGI_12m	HELMi_WGS2024_file683_R1.fq.gz	HELMi_WGS2024_file683_R2.fq.gz	I1159	12m
ERS17833851	I1159_MGI_24m	HELMi_WGS2024_file1001_R1.fq.gz	HELMi_WGS2024_file1001_R2.fq.gz	I1159	24m
ERS18084352	M1169_MGI_Preg	HELMi_WGS2024_file1584_R1.fq.gz	HELMi_WGS2024_file1584_R2.fq.gz	M1169	Maternal
ERS17730910	I1160_MGI_3m	HELMi_WGS2024_file58_R1.fq.gz	HELMi_WGS2024_file58_R2.fq.gz	I1160	3m
ERS17737890	I1160_MGI_6m	HELMi_WGS2024_file372_R1.fq.gz	HELMi_WGS2024_file372_R2.fq.gz	I1160	6m
ERS17759272	I1160_MGI_12m	HELMi_WGS2024_file684_R1.fq.gz	HELMi_WGS2024_file684_R2.fq.gz	I1160	12m
ERS17833852	I1160_MGI_24m	HELMi_WGS2024_file1002_R1.fq.gz	HELMi_WGS2024_file1002_R2.fq.gz	I1160	24m
ERS17730911	I1161_MGI_3m	HELMi_WGS2024_file59_R1.fq.gz	HELMi_WGS2024_file59_R2.fq.gz	I1161	3m
ERS17737891	I1161_MGI_6m	HELMi_WGS2024_file373_R1.fq.gz	HELMi_WGS2024_file373_R2.fq.gz	I1161	6m
ERS17759273	I1161_MGI_12m	HELMi_WGS2024_file685_R1.fq.gz	HELMi_WGS2024_file685_R2.fq.gz	I1161	12m
ERS17833853	I1161_MGI_24m	HELMi_WGS2024_file1003_R1.fq.gz	HELMi_WGS2024_file1003_R2.fq.gz	I1161	24m
ERS18083735	P1151_MGI_NPreg	HELMi_WGS2024_file1446_R1.fq.gz	HELMi_WGS2024_file1446_R2.fq.gz	P1151	Paternal
ERS18084353	M1171_MGI_Preg	HELMi_WGS2024_file1585_R1.fq.gz	HELMi_WGS2024_file1585_R2.fq.gz	M1171	Maternal
ERS17730912	I1162_MGI_3m	HELMi_WGS2024_file60_R1.fq.gz	HELMi_WGS2024_file60_R2.fq.gz	I1162	3m
ERS17737892	I1162_MGI_6m	HELMi_WGS2024_file374_R1.fq.gz	HELMi_WGS2024_file374_R2.fq.gz	I1162	6m
ERS17759274	I1162_MGI_12m	HELMi_WGS2024_file686_R1.fq.gz	HELMi_WGS2024_file686_R2.fq.gz	I1162	12m
ERS17833855	I1162_MGI_24m	HELMi_WGS2024_file1004_R1.fq.gz	HELMi_WGS2024_file1004_R2.fq.gz	I1162	24m
ERS18083736	P1152_MGI_NPreg	HELMi_WGS2024_file1447_R1.fq.gz	HELMi_WGS2024_file1447_R2.fq.gz	P1152	Paternal
ERS18084355	M1172_MGI_Preg	HELMi_WGS2024_file1586_R1.fq.gz	HELMi_WGS2024_file1586_R2.fq.gz	M1172	Maternal
ERS17730913	I1163_MGI_3m	HELMi_WGS2024_file61_R1.fq.gz	HELMi_WGS2024_file61_R2.fq.gz	I1163	3m
ERS17737893	I1163_MGI_6m	HELMi_WGS2024_file375_R1.fq.gz	HELMi_WGS2024_file375_R2.fq.gz	I1163	6m
ERS17759275	I1163_MGI_12m	HELMi_WGS2024_file687_R1.fq.gz	HELMi_WGS2024_file687_R2.fq.gz	I1163	12m
ERS17833856	I1163_MGI_24m	HELMi_WGS2024_file1005_R1.fq.gz	HELMi_WGS2024_file1005_R2.fq.gz	I1163	24m
ERS18084356	M1173_MGI_Preg	HELMi_WGS2024_file1587_R1.fq.gz	HELMi_WGS2024_file1587_R2.fq.gz	M1173	Maternal
ERS17730914	I1164_MGI_3m	HELMi_WGS2024_file62_R1.fq.gz	HELMi_WGS2024_file62_R2.fq.gz	I1164	3m
ERS17737894	I1164_MGI_6m	HELMi_WGS2024_file376_R1.fq.gz	HELMi_WGS2024_file376_R2.fq.gz	I1164	6m
ERS17759276	I1164_MGI_12m	HELMi_WGS2024_file688_R1.fq.gz	HELMi_WGS2024_file688_R2.fq.gz	I1164	12m
ERS17833857	I1164_MGI_24m	HELMi_WGS2024_file1006_R1.fq.gz	HELMi_WGS2024_file1006_R2.fq.gz	I1164	24m
ERS18084357	M1174_MGI_Preg	HELMi_WGS2024_file1588_R1.fq.gz	HELMi_WGS2024_file1588_R2.fq.gz	M1174	Maternal
ERS17730915	I1167_MGI_3m	HELMi_WGS2024_file63_R1.fq.gz	HELMi_WGS2024_file63_R2.fq.gz	I1167	3m
ERS17737895	I1167_MGI_6m	HELMi_WGS2024_file377_R1.fq.gz	HELMi_WGS2024_file377_R2.fq.gz	I1167	6m
ERS17759277	I1167_MGI_12m	HELMi_WGS2024_file689_R1.fq.gz	HELMi_WGS2024_file689_R2.fq.gz	I1167	12m
ERS17833858	I1167_MGI_24m	HELMi_WGS2024_file1007_R1.fq.gz	HELMi_WGS2024_file1007_R2.fq.gz	I1167	24m
ERS18083737	P1157_MGI_NPreg	HELMi_WGS2024_file1448_R1.fq.gz	HELMi_WGS2024_file1448_R2.fq.gz	P1157	Paternal
ERS18084358	M1177_MGI_Preg	HELMi_WGS2024_file1589_R1.fq.gz	HELMi_WGS2024_file1589_R2.fq.gz	M1177	Maternal
ERS17730916	I1168_MGI_3m	HELMi_WGS2024_file64_R1.fq.gz	HELMi_WGS2024_file64_R2.fq.gz	I1168	3m
ERS17737896	I1168_MGI_6m	HELMi_WGS2024_file378_R1.fq.gz	HELMi_WGS2024_file378_R2.fq.gz	I1168	6m
ERS17759278	I1168_MGI_12m	HELMi_WGS2024_file690_R1.fq.gz	HELMi_WGS2024_file690_R2.fq.gz	I1168	12m
ERS17833859	I1168_MGI_24m	HELMi_WGS2024_file1008_R1.fq.gz	HELMi_WGS2024_file1008_R2.fq.gz	I1168	24m
ERS18084359	M1178_MGI_Preg	HELMi_WGS2024_file1590_R1.fq.gz	HELMi_WGS2024_file1590_R2.fq.gz	M1178	Maternal
ERS17730917	I1170_MGI_3m	HELMi_WGS2024_file65_R1.fq.gz	HELMi_WGS2024_file65_R2.fq.gz	I1170	3m
ERS17737897	I1170_MGI_6m	HELMi_WGS2024_file379_R1.fq.gz	HELMi_WGS2024_file379_R2.fq.gz	I1170	6m
ERS17759279	I1170_MGI_12m	HELMi_WGS2024_file691_R1.fq.gz	HELMi_WGS2024_file691_R2.fq.gz	I1170	12m
ERS17833860	I1170_MGI_24m	HELMi_WGS2024_file1009_R1.fq.gz	HELMi_WGS2024_file1009_R2.fq.gz	I1170	24m
ERS18083738	P1160_MGI_NPreg	HELMi_WGS2024_file1449_R1.fq.gz	HELMi_WGS2024_file1449_R2.fq.gz	P1160	Paternal
ERS18084360	M1180_MGI_Preg	HELMi_WGS2024_file1591_R1.fq.gz	HELMi_WGS2024_file1591_R2.fq.gz	M1180	Maternal
ERS17730918	I1171_MGI_3m	HELMi_WGS2024_file66_R1.fq.gz	HELMi_WGS2024_file66_R2.fq.gz	I1171	3m
ERS17737898	I1171_MGI_6m	HELMi_WGS2024_file380_R1.fq.gz	HELMi_WGS2024_file380_R2.fq.gz	I1171	6m
ERS17759280	I1171_MGI_12m	HELMi_WGS2024_file692_R1.fq.gz	HELMi_WGS2024_file692_R2.fq.gz	I1171	12m
ERS17833861	I1171_MGI_24m	HELMi_WGS2024_file1010_R1.fq.gz	HELMi_WGS2024_file1010_R2.fq.gz	I1171	24m
ERS18083739	P1161_MGI_NPreg	HELMi_WGS2024_file1450_R1.fq.gz	HELMi_WGS2024_file1450_R2.fq.gz	P1161	Paternal
ERS18084361	M1181_MGI_Preg	HELMi_WGS2024_file1592_R1.fq.gz	HELMi_WGS2024_file1592_R2.fq.gz	M1181	Maternal
ERS17176885	I154_MGI_3m	HELMi_WGS_file35_R1.fq.gz	HELMi_WGS_file35_R2.fq.gz	I154	3m
ERS17299244	I154_MGI_6m	HELMi_WGS_file36_R1.fq.gz	HELMi_WGS_file36_R2.fq.gz	I154	6m
ERS17610056	I154_MGI_12m	HELMi_WGS_file37_R1.fq.gz	HELMi_WGS_file37_R2.fq.gz	I154	12m
ERS17833854	I154_MGI_24m	HELMi_WGS2024_file1011_R1.fq.gz	HELMi_WGS2024_file1011_R2.fq.gz	I154	24m
ERS18084354	M164_MGI_Preg	HELMi_WGS2024_file1593_R1.fq.gz	HELMi_WGS2024_file1593_R2.fq.gz	M164	Maternal
ERS17730919	I1173_MGI_3m	HELMi_WGS2024_file67_R1.fq.gz	HELMi_WGS2024_file67_R2.fq.gz	I1173	3m
ERS17737899	I1173_MGI_6m	HELMi_WGS2024_file381_R1.fq.gz	HELMi_WGS2024_file381_R2.fq.gz	I1173	6m
ERS17759281	I1173_MGI_12m	HELMi_WGS2024_file693_R1.fq.gz	HELMi_WGS2024_file693_R2.fq.gz	I1173	12m
ERS17833863	I1173_MGI_24m	HELMi_WGS2024_file1012_R1.fq.gz	HELMi_WGS2024_file1012_R2.fq.gz	I1173	24m
ERS18083740	P1163_MGI_NPreg	HELMi_WGS2024_file1451_R1.fq.gz	HELMi_WGS2024_file1451_R2.fq.gz	P1163	Paternal
ERS17730920	I1174_MGI_3m	HELMi_WGS2024_file68_R1.fq.gz	HELMi_WGS2024_file68_R2.fq.gz	I1174	3m
ERS17737900	I1174_MGI_6m	HELMi_WGS2024_file382_R1.fq.gz	HELMi_WGS2024_file382_R2.fq.gz	I1174	6m
ERS17759282	I1174_MGI_12m	HELMi_WGS2024_file694_R1.fq.gz	HELMi_WGS2024_file694_R2.fq.gz	I1174	12m
ERS17833864	I1174_MGI_24m	HELMi_WGS2024_file1013_R1.fq.gz	HELMi_WGS2024_file1013_R2.fq.gz	I1174	24m
ERS18083741	P1164_MGI_NPreg	HELMi_WGS2024_file1452_R1.fq.gz	HELMi_WGS2024_file1452_R2.fq.gz	P1164	Paternal
ERS18084362	M1184_MGI_Preg	HELMi_WGS2024_file1594_R1.fq.gz	HELMi_WGS2024_file1594_R2.fq.gz	M1184	Maternal
ERS17730921	I1179_MGI_3m	HELMi_WGS2024_file69_R1.fq.gz	HELMi_WGS2024_file69_R2.fq.gz	I1179	3m
ERS17737901	I1179_MGI_6m	HELMi_WGS2024_file383_R1.fq.gz	HELMi_WGS2024_file383_R2.fq.gz	I1179	6m
ERS17759283	I1179_MGI_12m	HELMi_WGS2024_file695_R1.fq.gz	HELMi_WGS2024_file695_R2.fq.gz	I1179	12m
ERS17833865	I1179_MGI_24m	HELMi_WGS2024_file1014_R1.fq.gz	HELMi_WGS2024_file1014_R2.fq.gz	I1179	24m
ERS18083742	P1169_MGI_NPreg	HELMi_WGS2024_file1453_R1.fq.gz	HELMi_WGS2024_file1453_R2.fq.gz	P1169	Paternal
ERS18084363	M1189_MGI_Preg	HELMi_WGS2024_file1595_R1.fq.gz	HELMi_WGS2024_file1595_R2.fq.gz	M1189	Maternal
ERS17730922	I1180_MGI_3m	HELMi_WGS2024_file70_R1.fq.gz	HELMi_WGS2024_file70_R2.fq.gz	I1180	3m
ERS17737902	I1180_MGI_6m	HELMi_WGS2024_file384_R1.fq.gz	HELMi_WGS2024_file384_R2.fq.gz	I1180	6m
ERS17759284	I1180_MGI_12m	HELMi_WGS2024_file696_R1.fq.gz	HELMi_WGS2024_file696_R2.fq.gz	I1180	12m
ERS17833866	I1180_MGI_24m	HELMi_WGS2024_file1015_R1.fq.gz	HELMi_WGS2024_file1015_R2.fq.gz	I1180	24m
ERS18084364	M1190_MGI_Preg	HELMi_WGS2024_file1596_R1.fq.gz	HELMi_WGS2024_file1596_R2.fq.gz	M1190	Maternal
ERS17176886	I155_MGI_3m	HELMi_WGS_file38_R1.fq.gz	HELMi_WGS_file38_R2.fq.gz	I155	3m
ERS17232559	I155_MGI_6m	HELMi_WGS_file39_R1.fq.gz	HELMi_WGS_file39_R2.fq.gz	I155	6m
ERS17610057	I155_MGI_12m	HELMi_WGS_file40_R1.fq.gz	HELMi_WGS_file40_R2.fq.gz	I155	12m
ERS17833862	I155_MGI_24m	HELMi_WGS2024_file1016_R1.fq.gz	HELMi_WGS2024_file1016_R2.fq.gz	I155	24m
ERS17730923	I1184_MGI_3m	HELMi_WGS2024_file71_R1.fq.gz	HELMi_WGS2024_file71_R2.fq.gz	I1184	3m
ERS17737903	I1184_MGI_6m	HELMi_WGS2024_file385_R1.fq.gz	HELMi_WGS2024_file385_R2.fq.gz	I1184	6m
ERS17759285	I1184_MGI_12m	HELMi_WGS2024_file697_R1.fq.gz	HELMi_WGS2024_file697_R2.fq.gz	I1184	12m
ERS17833867	I1184_MGI_24m	HELMi_WGS2024_file1017_R1.fq.gz	HELMi_WGS2024_file1017_R2.fq.gz	I1184	24m
ERS18084365	M1194_MGI_Preg	HELMi_WGS2024_file1597_R1.fq.gz	HELMi_WGS2024_file1597_R2.fq.gz	M1194	Maternal
ERS17730924	I1185_MGI_3m	HELMi_WGS2024_file72_R1.fq.gz	HELMi_WGS2024_file72_R2.fq.gz	I1185	3m
ERS17737904	I1185_MGI_6m	HELMi_WGS2024_file386_R1.fq.gz	HELMi_WGS2024_file386_R2.fq.gz	I1185	6m
ERS17759286	I1185_MGI_12m	HELMi_WGS2024_file698_R1.fq.gz	HELMi_WGS2024_file698_R2.fq.gz	I1185	12m
ERS17833868	I1185_MGI_24m	HELMi_WGS2024_file1018_R1.fq.gz	HELMi_WGS2024_file1018_R2.fq.gz	I1185	24m
ERS18084366	M1195_MGI_Preg	HELMi_WGS2024_file1598_R1.fq.gz	HELMi_WGS2024_file1598_R2.fq.gz	M1195	Maternal
ERS17730925	I1186_MGI_3m	HELMi_WGS2024_file73_R1.fq.gz	HELMi_WGS2024_file73_R2.fq.gz	I1186	3m
ERS17737905	I1186_MGI_6m	HELMi_WGS2024_file387_R1.fq.gz	HELMi_WGS2024_file387_R2.fq.gz	I1186	6m
ERS17759287	I1186_MGI_12m	HELMi_WGS2024_file699_R1.fq.gz	HELMi_WGS2024_file699_R2.fq.gz	I1186	12m
ERS17833869	I1186_MGI_24m	HELMi_WGS2024_file1019_R1.fq.gz	HELMi_WGS2024_file1019_R2.fq.gz	I1186	24m
ERS18084367	M1196_MGI_Preg	HELMi_WGS2024_file1599_R1.fq.gz	HELMi_WGS2024_file1599_R2.fq.gz	M1196	Maternal
ERS17730926	I1187_MGI_3m	HELMi_WGS2024_file74_R1.fq.gz	HELMi_WGS2024_file74_R2.fq.gz	I1187	3m
ERS17737906	I1187_MGI_6m	HELMi_WGS2024_file388_R1.fq.gz	HELMi_WGS2024_file388_R2.fq.gz	I1187	6m
ERS17759288	I1187_MGI_12m	HELMi_WGS2024_file700_R1.fq.gz	HELMi_WGS2024_file700_R2.fq.gz	I1187	12m
ERS17833870	I1187_MGI_24m	HELMi_WGS2024_file1020_R1.fq.gz	HELMi_WGS2024_file1020_R2.fq.gz	I1187	24m
ERS18083743	P1177_MGI_NPreg	HELMi_WGS2024_file1454_R1.fq.gz	HELMi_WGS2024_file1454_R2.fq.gz	P1177	Paternal
ERS18084368	M1197_MGI_Preg	HELMi_WGS2024_file1600_R1.fq.gz	HELMi_WGS2024_file1600_R2.fq.gz	M1197	Maternal
ERS17730927	I1192_MGI_3m	HELMi_WGS2024_file75_R1.fq.gz	HELMi_WGS2024_file75_R2.fq.gz	I1192	3m
ERS17737907	I1192_MGI_6m	HELMi_WGS2024_file389_R1.fq.gz	HELMi_WGS2024_file389_R2.fq.gz	I1192	6m
ERS17767126	I1192_MGI_12m	HELMi_WGS2024_file701_R1.fq.gz	HELMi_WGS2024_file701_R2.fq.gz	I1192	12m
ERS17833871	I1192_MGI_24m	HELMi_WGS2024_file1021_R1.fq.gz	HELMi_WGS2024_file1021_R2.fq.gz	I1192	24m
ERS18083744	P1182_MGI_NPreg	HELMi_WGS2024_file1455_R1.fq.gz	HELMi_WGS2024_file1455_R2.fq.gz	P1182	Paternal
ERS18084369	M1202_MGI_Preg	HELMi_WGS2024_file1601_R1.fq.gz	HELMi_WGS2024_file1601_R2.fq.gz	M1202	Maternal
ERS17119735	I158_MGI_3m	HELMi_WGS_file44_R1.fq.gz	HELMi_WGS_file44_R2.fq.gz	I158	3m
ERS17299245	I158_MGI_6m	HELMi_WGS_file45_R1.fq.gz	HELMi_WGS_file45_R2.fq.gz	I158	6m
ERS17610058	I158_MGI_12m	HELMi_WGS_file46_R1.fq.gz	HELMi_WGS_file46_R2.fq.gz	I158	12m
ERS17833872	I158_MGI_24m	HELMi_WGS2024_file1022_R1.fq.gz	HELMi_WGS2024_file1022_R2.fq.gz	I158	24m
ERS18083745	P148_MGI_NPreg	HELMi_WGS2024_file1456_R1.fq.gz	HELMi_WGS2024_file1456_R2.fq.gz	P148	Paternal
ERS18084370	M168_MGI_Preg	HELMi_WGS2024_file1602_R1.fq.gz	HELMi_WGS2024_file1602_R2.fq.gz	M168	Maternal
ERS17119736	I160_MGI_3m	HELMi_WGS_file47_R1.fq.gz	HELMi_WGS_file47_R2.fq.gz	I160	3m
ERS17299246	I160_MGI_6m	HELMi_WGS_file48_R1.fq.gz	HELMi_WGS_file48_R2.fq.gz	I160	6m
ERS17575232	I160_MGI_12m	HELMi_WGS_file49_R1.fq.gz	HELMi_WGS_file49_R2.fq.gz	I160	12m
ERS17833873	I160_MGI_24m	HELMi_WGS2024_file1023_R1.fq.gz	HELMi_WGS2024_file1023_R2.fq.gz	I160	24m
ERS18083746	P150_MGI_NPreg	HELMi_WGS2024_file1457_R1.fq.gz	HELMi_WGS2024_file1457_R2.fq.gz	P150	Paternal
ERS17119737	I161_MGI_3m	HELMi_WGS_file50_R1.fq.gz	HELMi_WGS_file50_R2.fq.gz	I161	3m
ERS17232562	I161_MGI_6m	HELMi_WGS_file51_R1.fq.gz	HELMi_WGS_file51_R2.fq.gz	I161	6m
ERS17575233	I161_MGI_12m	HELMi_WGS_file52_R1.fq.gz	HELMi_WGS_file52_R2.fq.gz	I161	12m
ERS17833874	I161_MGI_24m	HELMi_WGS2024_file1024_R1.fq.gz	HELMi_WGS2024_file1024_R2.fq.gz	I161	24m
ERS17730928	I162_MGI_3m	HELMi_WGS2024_file76_R1.fq.gz	HELMi_WGS2024_file76_R2.fq.gz	I162	3m
ERS17737908	I162_MGI_6m	HELMi_WGS2024_file390_R1.fq.gz	HELMi_WGS2024_file390_R2.fq.gz	I162	6m
ERS17767127	I162_MGI_12m	HELMi_WGS2024_file702_R1.fq.gz	HELMi_WGS2024_file702_R2.fq.gz	I162	12m
ERS17833876	I162_MGI_24m	HELMi_WGS2024_file1025_R1.fq.gz	HELMi_WGS2024_file1025_R2.fq.gz	I162	24m
ERS17119738	I166_MGI_3m	HELMi_WGS_file56_R1.fq.gz	HELMi_WGS_file56_R2.fq.gz	I166	3m
ERS17299247	I166_MGI_6m	HELMi_WGS_file57_R1.fq.gz	HELMi_WGS_file57_R2.fq.gz	I166	6m
ERS17660711	I166_MGI_12m	HELMi_WGS_file58_R1.fq.gz	HELMi_WGS_file58_R2.fq.gz	I166	12m
ERS17833877	I166_MGI_24m	HELMi_WGS2024_file1026_R1.fq.gz	HELMi_WGS2024_file1026_R2.fq.gz	I166	24m
ERS18083747	P156_MGI_NPreg	HELMi_WGS2024_file1458_R1.fq.gz	HELMi_WGS2024_file1458_R2.fq.gz	P156	Paternal
ERS18084371	M176_MGI_Preg	HELMi_WGS2024_file1603_R1.fq.gz	HELMi_WGS2024_file1603_R2.fq.gz	M176	Maternal
ERS17730929	I168_MGI_3m	HELMi_WGS2024_file77_R1.fq.gz	HELMi_WGS2024_file77_R2.fq.gz	I168	3m
ERS17737909	I168_MGI_6m	HELMi_WGS2024_file391_R1.fq.gz	HELMi_WGS2024_file391_R2.fq.gz	I168	6m
ERS17767128	I168_MGI_12m	HELMi_WGS2024_file703_R1.fq.gz	HELMi_WGS2024_file703_R2.fq.gz	I168	12m
ERS17833878	I168_MGI_24m	HELMi_WGS2024_file1027_R1.fq.gz	HELMi_WGS2024_file1027_R2.fq.gz	I168	24m
ERS17119739	I171_MGI_3m	HELMi_WGS_file59_R1.fq.gz	HELMi_WGS_file59_R2.fq.gz	I171	3m
ERS17232563	I171_MGI_6m	HELMi_WGS_file60_R1.fq.gz	HELMi_WGS_file60_R2.fq.gz	I171	6m
ERS17610059	I171_MGI_12m	HELMi_WGS_file61_R1.fq.gz	HELMi_WGS_file61_R2.fq.gz	I171	12m
ERS17833879	I171_MGI_24m	HELMi_WGS2024_file1028_R1.fq.gz	HELMi_WGS2024_file1028_R2.fq.gz	I171	24m
ERS18083748	P161_MGI_NPreg	HELMi_WGS2024_file1459_R1.fq.gz	HELMi_WGS2024_file1459_R2.fq.gz	P161	Paternal
ERS18084372	M181_MGI_Preg	HELMi_WGS2024_file1604_R1.fq.gz	HELMi_WGS2024_file1604_R2.fq.gz	M181	Maternal
ERS17176887	I54_MGI_3m	HELMi_WGS_file62_R1.fq.gz	HELMi_WGS_file62_R2.fq.gz	I54	3m
ERS17299248	I54_MGI_6m	HELMi_WGS_file63_R1.fq.gz	HELMi_WGS_file63_R2.fq.gz	I54	6m
ERS17610060	I54_MGI_12m	HELMi_WGS_file64_R1.fq.gz	HELMi_WGS_file64_R2.fq.gz	I54	12m
ERS17833875	I54_MGI_24m	HELMi_WGS2024_file1029_R1.fq.gz	HELMi_WGS2024_file1029_R2.fq.gz	I54	24m
ERS17730931	I173_MGI_3m	HELMi_WGS2024_file78_R1.fq.gz	HELMi_WGS2024_file78_R2.fq.gz	I173	3m
ERS17737911	I173_MGI_6m	HELMi_WGS2024_file392_R1.fq.gz	HELMi_WGS2024_file392_R2.fq.gz	I173	6m
ERS17767130	I173_MGI_12m	HELMi_WGS2024_file704_R1.fq.gz	HELMi_WGS2024_file704_R2.fq.gz	I173	12m
ERS17833881	I173_MGI_24m	HELMi_WGS2024_file1030_R1.fq.gz	HELMi_WGS2024_file1030_R2.fq.gz	I173	24m
ERS17176888	I175_MGI_3m	HELMi_WGS_file66_R1.fq.gz	HELMi_WGS_file66_R2.fq.gz	I175	3m
ERS17299249	I175_MGI_6m	HELMi_WGS_file67_R1.fq.gz	HELMi_WGS_file67_R2.fq.gz	I175	6m
ERS17575235	I175_MGI_12m	HELMi_WGS_file68_R1.fq.gz	HELMi_WGS_file68_R2.fq.gz	I175	12m
ERS17833882	I175_MGI_24m	HELMi_WGS2024_file1031_R1.fq.gz	HELMi_WGS2024_file1031_R2.fq.gz	I175	24m
ERS17730932	I179_MGI_3m	HELMi_WGS2024_file79_R1.fq.gz	HELMi_WGS2024_file79_R2.fq.gz	I179	3m
ERS17737912	I179_MGI_6m	HELMi_WGS2024_file393_R1.fq.gz	HELMi_WGS2024_file393_R2.fq.gz	I179	6m
ERS17767131	I179_MGI_12m	HELMi_WGS2024_file705_R1.fq.gz	HELMi_WGS2024_file705_R2.fq.gz	I179	12m
ERS17833883	I179_MGI_24m	HELMi_WGS2024_file1032_R1.fq.gz	HELMi_WGS2024_file1032_R2.fq.gz	I179	24m
ERS18084374	M189_MGI_Preg	HELMi_WGS2024_file1605_R1.fq.gz	HELMi_WGS2024_file1605_R2.fq.gz	M189	Maternal
ERS17730930	I55_MGI_3m	HELMi_WGS2024_file80_R1.fq.gz	HELMi_WGS2024_file80_R2.fq.gz	I55	3m
ERS17737910	I55_MGI_6m	HELMi_WGS2024_file394_R1.fq.gz	HELMi_WGS2024_file394_R2.fq.gz	I55	6m
ERS17767129	I55_MGI_12m	HELMi_WGS2024_file706_R1.fq.gz	HELMi_WGS2024_file706_R2.fq.gz	I55	12m
ERS17833880	I55_MGI_24m	HELMi_WGS2024_file1033_R1.fq.gz	HELMi_WGS2024_file1033_R2.fq.gz	I55	24m
ERS18084373	M65_MGI_Preg	HELMi_WGS2024_file1606_R1.fq.gz	HELMi_WGS2024_file1606_R2.fq.gz	M65	Maternal
ERS17730933	I185_MGI_3m	HELMi_WGS2024_file81_R1.fq.gz	HELMi_WGS2024_file81_R2.fq.gz	I185	3m
ERS17737913	I185_MGI_6m	HELMi_WGS2024_file395_R1.fq.gz	HELMi_WGS2024_file395_R2.fq.gz	I185	6m
ERS17767132	I185_MGI_12m	HELMi_WGS2024_file707_R1.fq.gz	HELMi_WGS2024_file707_R2.fq.gz	I185	12m
ERS17833884	I185_MGI_24m	HELMi_WGS2024_file1034_R1.fq.gz	HELMi_WGS2024_file1034_R2.fq.gz	I185	24m
ERS17119741	I189_MGI_3m	HELMi_WGS_file75_R1.fq.gz	HELMi_WGS_file75_R2.fq.gz	I189	3m
ERS17299250	I189_MGI_6m	HELMi_WGS_file76_R1.fq.gz	HELMi_WGS_file76_R2.fq.gz	I189	6m
ERS17610061	I189_MGI_12m	HELMi_WGS_file77_R1.fq.gz	HELMi_WGS_file77_R2.fq.gz	I189	12m
ERS17833885	I189_MGI_24m	HELMi_WGS2024_file1035_R1.fq.gz	HELMi_WGS2024_file1035_R2.fq.gz	I189	24m
ERS18084375	M199_MGI_Preg	HELMi_WGS2024_file1607_R1.fq.gz	HELMi_WGS2024_file1607_R2.fq.gz	M199	Maternal
ERS17176889	I192_MGI_3m	HELMi_WGS_file79_R1.fq.gz	HELMi_WGS_file79_R2.fq.gz	I192	3m
ERS17299251	I192_MGI_6m	HELMi_WGS_file80_R1.fq.gz	HELMi_WGS_file80_R2.fq.gz	I192	6m
ERS17610062	I192_MGI_12m	HELMi_WGS_file81_R1.fq.gz	HELMi_WGS_file81_R2.fq.gz	I192	12m
ERS17833886	I192_MGI_24m	HELMi_WGS2024_file1036_R1.fq.gz	HELMi_WGS2024_file1036_R2.fq.gz	I192	24m
ERS18084376	M202_MGI_Preg	HELMi_WGS2024_file1608_R1.fq.gz	HELMi_WGS2024_file1608_R2.fq.gz	M202	Maternal
ERS17119742	I193_MGI_3m	HELMi_WGS_file82_R1.fq.gz	HELMi_WGS_file82_R2.fq.gz	I193	3m
ERS17232567	I193_MGI_6m	HELMi_WGS_file83_R1.fq.gz	HELMi_WGS_file83_R2.fq.gz	I193	6m
ERS17575237	I193_MGI_12m	HELMi_WGS_file84_R1.fq.gz	HELMi_WGS_file84_R2.fq.gz	I193	12m
ERS17833887	I193_MGI_24m	HELMi_WGS2024_file1037_R1.fq.gz	HELMi_WGS2024_file1037_R2.fq.gz	I193	24m
ERS17730934	I197_MGI_3m	HELMi_WGS2024_file82_R1.fq.gz	HELMi_WGS2024_file82_R2.fq.gz	I197	3m
ERS17737914	I197_MGI_6m	HELMi_WGS2024_file396_R1.fq.gz	HELMi_WGS2024_file396_R2.fq.gz	I197	6m
ERS17767133	I197_MGI_12m	HELMi_WGS2024_file708_R1.fq.gz	HELMi_WGS2024_file708_R2.fq.gz	I197	12m
ERS17833888	I197_MGI_24m	HELMi_WGS2024_file1038_R1.fq.gz	HELMi_WGS2024_file1038_R2.fq.gz	I197	24m
ERS18084377	M207_MGI_Preg	HELMi_WGS2024_file1609_R1.fq.gz	HELMi_WGS2024_file1609_R2.fq.gz	M207	Maternal
ERS17119744	I206_MGI_3m	HELMi_WGS_file94_R1.fq.gz	HELMi_WGS_file94_R2.fq.gz	I206	3m
ERS17232571	I206_MGI_6m	HELMi_WGS_file95_R1.fq.gz	HELMi_WGS_file95_R2.fq.gz	I206	6m
ERS17660712	I206_MGI_12m	HELMi_WGS_file96_R1.fq.gz	HELMi_WGS_file96_R2.fq.gz	I206	12m
ERS17833889	I206_MGI_24m	HELMi_WGS2024_file1039_R1.fq.gz	HELMi_WGS2024_file1039_R2.fq.gz	I206	24m
ERS18083749	P196_MGI_NPreg	HELMi_WGS2024_file1460_R1.fq.gz	HELMi_WGS2024_file1460_R2.fq.gz	P196	Paternal
ERS18084378	M216_MGI_Preg	HELMi_WGS2024_file1610_R1.fq.gz	HELMi_WGS2024_file1610_R2.fq.gz	M216	Maternal
ERS17730935	I208_MGI_3m	HELMi_WGS2024_file83_R1.fq.gz	HELMi_WGS2024_file83_R2.fq.gz	I208	3m
ERS17737915	I208_MGI_6m	HELMi_WGS2024_file397_R1.fq.gz	HELMi_WGS2024_file397_R2.fq.gz	I208	6m
ERS17767134	I208_MGI_12m	HELMi_WGS2024_file709_R1.fq.gz	HELMi_WGS2024_file709_R2.fq.gz	I208	12m
ERS17833890	I208_MGI_24m	HELMi_WGS2024_file1040_R1.fq.gz	HELMi_WGS2024_file1040_R2.fq.gz	I208	24m
ERS18084379	M218_MGI_Preg	HELMi_WGS2024_file1611_R1.fq.gz	HELMi_WGS2024_file1611_R2.fq.gz	M218	Maternal
ERS17119745	I212_MGI_3m	HELMi_WGS_file97_R1.fq.gz	HELMi_WGS_file97_R2.fq.gz	I212	3m
ERS17232572	I212_MGI_6m	HELMi_WGS_file98_R1.fq.gz	HELMi_WGS_file98_R2.fq.gz	I212	6m
ERS17610063	I212_MGI_12m	HELMi_WGS_file99_R1.fq.gz	HELMi_WGS_file99_R2.fq.gz	I212	12m
ERS17833891	I212_MGI_24m	HELMi_WGS2024_file1041_R1.fq.gz	HELMi_WGS2024_file1041_R2.fq.gz	I212	24m
ERS18084380	M222_MGI_Preg	HELMi_WGS2024_file1612_R1.fq.gz	HELMi_WGS2024_file1612_R2.fq.gz	M222	Maternal
ERS17730936	I214_MGI_3m	HELMi_WGS2024_file84_R1.fq.gz	HELMi_WGS2024_file84_R2.fq.gz	I214	3m
ERS17737916	I214_MGI_6m	HELMi_WGS2024_file398_R1.fq.gz	HELMi_WGS2024_file398_R2.fq.gz	I214	6m
ERS17767135	I214_MGI_12m	HELMi_WGS2024_file710_R1.fq.gz	HELMi_WGS2024_file710_R2.fq.gz	I214	12m
ERS17833892	I214_MGI_24m	HELMi_WGS2024_file1042_R1.fq.gz	HELMi_WGS2024_file1042_R2.fq.gz	I214	24m
ERS18084381	M224_MGI_Preg	HELMi_WGS2024_file1613_R1.fq.gz	HELMi_WGS2024_file1613_R2.fq.gz	M224	Maternal
ERS17119746	I217_MGI_3m	HELMi_WGS_file101_R1.fq.gz	HELMi_WGS_file101_R2.fq.gz	I217	3m
ERS17299252	I217_MGI_6m	HELMi_WGS_file102_R1.fq.gz	HELMi_WGS_file102_R2.fq.gz	I217	6m
ERS17575241	I217_MGI_12m	HELMi_WGS_file103_R1.fq.gz	HELMi_WGS_file103_R2.fq.gz	I217	12m
ERS17833893	I217_MGI_24m	HELMi_WGS2024_file1043_R1.fq.gz	HELMi_WGS2024_file1043_R2.fq.gz	I217	24m
ERS18083750	P207_MGI_NPreg	HELMi_WGS2024_file1461_R1.fq.gz	HELMi_WGS2024_file1461_R2.fq.gz	P207	Paternal
ERS17176890	I218_MGI_3m	HELMi_WGS_file104_R1.fq.gz	HELMi_WGS_file104_R2.fq.gz	I218	3m
ERS17299253	I218_MGI_6m	HELMi_WGS_file105_R1.fq.gz	HELMi_WGS_file105_R2.fq.gz	I218	6m
ERS17575242	I218_MGI_12m	HELMi_WGS_file106_R1.fq.gz	HELMi_WGS_file106_R2.fq.gz	I218	12m
ERS17833894	I218_MGI_24m	HELMi_WGS2024_file1044_R1.fq.gz	HELMi_WGS2024_file1044_R2.fq.gz	I218	24m
ERS17119747	I219_MGI_3m	HELMi_WGS_file107_R1.fq.gz	HELMi_WGS_file107_R2.fq.gz	I219	3m
ERS17232573	I219_MGI_6m	HELMi_WGS_file108_R1.fq.gz	HELMi_WGS_file108_R2.fq.gz	I219	6m
ERS17610064	I219_MGI_12m	HELMi_WGS_file109_R1.fq.gz	HELMi_WGS_file109_R2.fq.gz	I219	12m
ERS17833895	I219_MGI_24m	HELMi_WGS2024_file1045_R1.fq.gz	HELMi_WGS2024_file1045_R2.fq.gz	I219	24m
ERS17730937	I225_MGI_3m	HELMi_WGS2024_file85_R1.fq.gz	HELMi_WGS2024_file85_R2.fq.gz	I225	3m
ERS17737917	I225_MGI_6m	HELMi_WGS2024_file399_R1.fq.gz	HELMi_WGS2024_file399_R2.fq.gz	I225	6m
ERS17767136	I225_MGI_12m	HELMi_WGS2024_file711_R1.fq.gz	HELMi_WGS2024_file711_R2.fq.gz	I225	12m
ERS17833897	I225_MGI_24m	HELMi_WGS2024_file1046_R1.fq.gz	HELMi_WGS2024_file1046_R2.fq.gz	I225	24m
ERS17176891	I227_MGI_3m	HELMi_WGS_file114_R1.fq.gz	HELMi_WGS_file114_R2.fq.gz	I227	3m
ERS17299254	I227_MGI_6m	HELMi_WGS_file115_R1.fq.gz	HELMi_WGS_file115_R2.fq.gz	I227	6m
ERS17575243	I227_MGI_12m	HELMi_WGS_file116_R1.fq.gz	HELMi_WGS_file116_R2.fq.gz	I227	12m
ERS17833898	I227_MGI_24m	HELMi_WGS2024_file1047_R1.fq.gz	HELMi_WGS2024_file1047_R2.fq.gz	I227	24m
ERS17730938	I229_MGI_3m	HELMi_WGS2024_file86_R1.fq.gz	HELMi_WGS2024_file86_R2.fq.gz	I229	3m
ERS17737918	I229_MGI_6m	HELMi_WGS2024_file400_R1.fq.gz	HELMi_WGS2024_file400_R2.fq.gz	I229	6m
ERS17767137	I229_MGI_12m	HELMi_WGS2024_file712_R1.fq.gz	HELMi_WGS2024_file712_R2.fq.gz	I229	12m
ERS17833899	I229_MGI_24m	HELMi_WGS2024_file1048_R1.fq.gz	HELMi_WGS2024_file1048_R2.fq.gz	I229	24m
ERS18098117	M239_MGI_Preg	HELMi_WGS2024_file1614_R1.fq.gz	HELMi_WGS2024_file1614_R2.fq.gz	M239	Maternal
ERS17119749	I60_MGI_3m	HELMi_WGS_file119_R1.fq.gz	HELMi_WGS_file119_R2.fq.gz	I60	3m
ERS17232574	I60_MGI_6m	HELMi_WGS_file120_R1.fq.gz	HELMi_WGS_file120_R2.fq.gz	I60	6m
ERS17575244	I60_MGI_12m	HELMi_WGS_file121_R1.fq.gz	HELMi_WGS_file121_R2.fq.gz	I60	12m
ERS17833896	I60_MGI_24m	HELMi_WGS2024_file1049_R1.fq.gz	HELMi_WGS2024_file1049_R2.fq.gz	I60	24m
ERS18098116	M70_MGI_Preg	HELMi_WGS2024_file1615_R1.fq.gz	HELMi_WGS2024_file1615_R2.fq.gz	M70	Maternal
ERS17730939	I237_MGI_3m	HELMi_WGS2024_file87_R1.fq.gz	HELMi_WGS2024_file87_R2.fq.gz	I237	3m
ERS17757985	I237_MGI_6m	HELMi_WGS2024_file401_R1.fq.gz	HELMi_WGS2024_file401_R2.fq.gz	I237	6m
ERS17767138	I237_MGI_12m	HELMi_WGS2024_file713_R1.fq.gz	HELMi_WGS2024_file713_R2.fq.gz	I237	12m
ERS17833900	I237_MGI_24m	HELMi_WGS2024_file1050_R1.fq.gz	HELMi_WGS2024_file1050_R2.fq.gz	I237	24m
ERS17176892	I43_MGI_3m	HELMi_WGS_file129_R1.fq.gz	HELMi_WGS_file129_R2.fq.gz	I43	3m
ERS17299255	I43_MGI_6m	HELMi_WGS_file130_R1.fq.gz	HELMi_WGS_file130_R2.fq.gz	I43	6m
ERS17660713	I43_MGI_12m	HELMi_WGS_file131_R1.fq.gz	HELMi_WGS_file131_R2.fq.gz	I43	12m
ERS17833850	I43_MGI_24m	HELMi_WGS2024_file1051_R1.fq.gz	HELMi_WGS2024_file1051_R2.fq.gz	I43	24m
ERS18083702	P33_MGI_NPreg	HELMi_WGS2024_file1462_R1.fq.gz	HELMi_WGS2024_file1462_R2.fq.gz	P33	Paternal
ERS18098115	M53_MGI_Preg	HELMi_WGS2024_file1616_R1.fq.gz	HELMi_WGS2024_file1616_R2.fq.gz	M53	Maternal
ERS17176893	I242_MGI_3m	HELMi_WGS_file132_R1.fq.gz	HELMi_WGS_file132_R2.fq.gz	I242	3m
ERS17232575	I242_MGI_6m	HELMi_WGS_file133_R1.fq.gz	HELMi_WGS_file133_R2.fq.gz	I242	6m
ERS17575246	I242_MGI_12m	HELMi_WGS_file134_R1.fq.gz	HELMi_WGS_file134_R2.fq.gz	I242	12m
ERS17833901	I242_MGI_24m	HELMi_WGS2024_file1052_R1.fq.gz	HELMi_WGS2024_file1052_R2.fq.gz	I242	24m
ERS18098118	M252_MGI_Preg	HELMi_WGS2024_file1617_R1.fq.gz	HELMi_WGS2024_file1617_R2.fq.gz	M252	Maternal
ERS17730940	I245_MGI_3m	HELMi_WGS2024_file88_R1.fq.gz	HELMi_WGS2024_file88_R2.fq.gz	I245	3m
ERS17757986	I245_MGI_6m	HELMi_WGS2024_file402_R1.fq.gz	HELMi_WGS2024_file402_R2.fq.gz	I245	6m
ERS17767139	I245_MGI_12m	HELMi_WGS2024_file714_R1.fq.gz	HELMi_WGS2024_file714_R2.fq.gz	I245	12m
ERS17833902	I245_MGI_24m	HELMi_WGS2024_file1053_R1.fq.gz	HELMi_WGS2024_file1053_R2.fq.gz	I245	24m
ERS17119751	I250_MGI_3m	HELMi_WGS_file141_R1.fq.gz	HELMi_WGS_file141_R2.fq.gz	I250	3m
ERS17232576	I250_MGI_6m	HELMi_WGS_file142_R1.fq.gz	HELMi_WGS_file142_R2.fq.gz	I250	6m
ERS17575248	I250_MGI_12m	HELMi_WGS_file143_R1.fq.gz	HELMi_WGS_file143_R2.fq.gz	I250	12m
ERS17833903	I250_MGI_24m	HELMi_WGS2024_file1054_R1.fq.gz	HELMi_WGS2024_file1054_R2.fq.gz	I250	24m
ERS18083751	P240_MGI_NPreg	HELMi_WGS2024_file1463_R1.fq.gz	HELMi_WGS2024_file1463_R2.fq.gz	P240	Paternal
ERS18098119	M260_MGI_Preg	HELMi_WGS2024_file1618_R1.fq.gz	HELMi_WGS2024_file1618_R2.fq.gz	M260	Maternal
ERS17119753	I255_MGI_3m	HELMi_WGS_file147_R1.fq.gz	HELMi_WGS_file147_R2.fq.gz	I255	3m
ERS17299256	I255_MGI_6m	HELMi_WGS_file148_R1.fq.gz	HELMi_WGS_file148_R2.fq.gz	I255	6m
ERS17610065	I255_MGI_12m	HELMi_WGS_file149_R1.fq.gz	HELMi_WGS_file149_R2.fq.gz	I255	12m
ERS17833905	I255_MGI_24m	HELMi_WGS2024_file1055_R1.fq.gz	HELMi_WGS2024_file1055_R2.fq.gz	I255	24m
ERS18083752	P245_MGI_NPreg	HELMi_WGS2024_file1464_R1.fq.gz	HELMi_WGS2024_file1464_R2.fq.gz	P245	Paternal
ERS17119755	I258_MGI_3m	HELMi_WGS_file152_R1.fq.gz	HELMi_WGS_file152_R2.fq.gz	I258	3m
ERS17299257	I258_MGI_6m	HELMi_WGS_file153_R1.fq.gz	HELMi_WGS_file153_R2.fq.gz	I258	6m
ERS17575249	I258_MGI_12m	HELMi_WGS_file154_R1.fq.gz	HELMi_WGS_file154_R2.fq.gz	I258	12m
ERS17833906	I258_MGI_24m	HELMi_WGS2024_file1056_R1.fq.gz	HELMi_WGS2024_file1056_R2.fq.gz	I258	24m
ERS18098121	M268_MGI_Preg	HELMi_WGS2024_file1619_R1.fq.gz	HELMi_WGS2024_file1619_R2.fq.gz	M268	Maternal
ERS17119756	I259_MGI_3m	HELMi_WGS_file155_R1.fq.gz	HELMi_WGS_file155_R2.fq.gz	I259	3m
ERS17299258	I259_MGI_6m	HELMi_WGS_file156_R1.fq.gz	HELMi_WGS_file156_R2.fq.gz	I259	6m
ERS17660714	I259_MGI_12m	HELMi_WGS_file157_R1.fq.gz	HELMi_WGS_file157_R2.fq.gz	I259	12m
ERS17833907	I259_MGI_24m	HELMi_WGS2024_file1057_R1.fq.gz	HELMi_WGS2024_file1057_R2.fq.gz	I259	24m
ERS18098122	M269_MGI_Preg	HELMi_WGS2024_file1620_R1.fq.gz	HELMi_WGS2024_file1620_R2.fq.gz	M269	Maternal
ERS17176894	I261_MGI_3m	HELMi_WGS_file158_R1.fq.gz	HELMi_WGS_file158_R2.fq.gz	I261	3m
ERS17299259	I261_MGI_6m	HELMi_WGS_file159_R1.fq.gz	HELMi_WGS_file159_R2.fq.gz	I261	6m
ERS17610066	I261_MGI_12m	HELMi_WGS_file160_R1.fq.gz	HELMi_WGS_file160_R2.fq.gz	I261	12m
ERS17833908	I261_MGI_24m	HELMi_WGS2024_file1058_R1.fq.gz	HELMi_WGS2024_file1058_R2.fq.gz	I261	24m
ERS17119757	I63_MGI_3m	HELMi_WGS_file161_R1.fq.gz	HELMi_WGS_file161_R2.fq.gz	I63	3m
ERS17299260	I63_MGI_6m	HELMi_WGS_file162_R1.fq.gz	HELMi_WGS_file162_R2.fq.gz	I63	6m
ERS17610067	I63_MGI_12m	HELMi_WGS_file163_R1.fq.gz	HELMi_WGS_file163_R2.fq.gz	I63	12m
ERS17833904	I63_MGI_24m	HELMi_WGS2024_file1059_R1.fq.gz	HELMi_WGS2024_file1059_R2.fq.gz	I63	24m
ERS18098120	M73_MGI_Preg	HELMi_WGS2024_file1621_R1.fq.gz	HELMi_WGS2024_file1621_R2.fq.gz	M73	Maternal
ERS17730941	I264_MGI_3m	HELMi_WGS2024_file89_R1.fq.gz	HELMi_WGS2024_file89_R2.fq.gz	I264	3m
ERS17757987	I264_MGI_6m	HELMi_WGS2024_file403_R1.fq.gz	HELMi_WGS2024_file403_R2.fq.gz	I264	6m
ERS17767140	I264_MGI_12m	HELMi_WGS2024_file715_R1.fq.gz	HELMi_WGS2024_file715_R2.fq.gz	I264	12m
ERS17833909	I264_MGI_24m	HELMi_WGS2024_file1060_R1.fq.gz	HELMi_WGS2024_file1060_R2.fq.gz	I264	24m
ERS17119759	I270_MGI_3m	HELMi_WGS_file170_R1.fq.gz	HELMi_WGS_file170_R2.fq.gz	I270	3m
ERS17232578	I270_MGI_6m	HELMi_WGS_file171_R1.fq.gz	HELMi_WGS_file171_R2.fq.gz	I270	6m
ERS17575252	I270_MGI_12m	HELMi_WGS_file172_R1.fq.gz	HELMi_WGS_file172_R2.fq.gz	I270	12m
ERS17833910	I270_MGI_24m	HELMi_WGS2024_file1061_R1.fq.gz	HELMi_WGS2024_file1061_R2.fq.gz	I270	24m
ERS17730943	I272_MGI_3m	HELMi_WGS2024_file90_R1.fq.gz	HELMi_WGS2024_file90_R2.fq.gz	I272	3m
ERS17757989	I272_MGI_6m	HELMi_WGS2024_file404_R1.fq.gz	HELMi_WGS2024_file404_R2.fq.gz	I272	6m
ERS17767142	I272_MGI_12m	HELMi_WGS2024_file716_R1.fq.gz	HELMi_WGS2024_file716_R2.fq.gz	I272	12m
ERS17833912	I272_MGI_24m	HELMi_WGS2024_file1062_R1.fq.gz	HELMi_WGS2024_file1062_R2.fq.gz	I272	24m
ERS17176897	I276_MGI_3m	HELMi_WGS_file176_R1.fq.gz	HELMi_WGS_file176_R2.fq.gz	I276	3m
ERS17299261	I276_MGI_6m	HELMi_WGS_file177_R1.fq.gz	HELMi_WGS_file177_R2.fq.gz	I276	6m
ERS17610068	I276_MGI_12m	HELMi_WGS_file178_R1.fq.gz	HELMi_WGS_file178_R2.fq.gz	I276	12m
ERS17833913	I276_MGI_24m	HELMi_WGS2024_file1063_R1.fq.gz	HELMi_WGS2024_file1063_R2.fq.gz	I276	24m
ERS17730944	I281_MGI_3m	HELMi_WGS2024_file91_R1.fq.gz	HELMi_WGS2024_file91_R2.fq.gz	I281	3m
ERS17757990	I281_MGI_6m	HELMi_WGS2024_file405_R1.fq.gz	HELMi_WGS2024_file405_R2.fq.gz	I281	6m
ERS17767143	I281_MGI_12m	HELMi_WGS2024_file717_R1.fq.gz	HELMi_WGS2024_file717_R2.fq.gz	I281	12m
ERS17833914	I281_MGI_24m	HELMi_WGS2024_file1064_R1.fq.gz	HELMi_WGS2024_file1064_R2.fq.gz	I281	24m
ERS17730942	I65_MGI_3m	HELMi_WGS2024_file92_R1.fq.gz	HELMi_WGS2024_file92_R2.fq.gz	I65	3m
ERS17757988	I65_MGI_6m	HELMi_WGS2024_file406_R1.fq.gz	HELMi_WGS2024_file406_R2.fq.gz	I65	6m
ERS17767141	I65_MGI_12m	HELMi_WGS2024_file718_R1.fq.gz	HELMi_WGS2024_file718_R2.fq.gz	I65	12m
ERS17833911	I65_MGI_24m	HELMi_WGS2024_file1065_R1.fq.gz	HELMi_WGS2024_file1065_R2.fq.gz	I65	24m
ERS17730945	I282_MGI_3m	HELMi_WGS2024_file93_R1.fq.gz	HELMi_WGS2024_file93_R2.fq.gz	I282	3m
ERS17757991	I282_MGI_6m	HELMi_WGS2024_file407_R1.fq.gz	HELMi_WGS2024_file407_R2.fq.gz	I282	6m
ERS17767144	I282_MGI_12m	HELMi_WGS2024_file719_R1.fq.gz	HELMi_WGS2024_file719_R2.fq.gz	I282	12m
ERS17833915	I282_MGI_24m	HELMi_WGS2024_file1066_R1.fq.gz	HELMi_WGS2024_file1066_R2.fq.gz	I282	24m
ERS17730946	I283_MGI_3m	HELMi_WGS2024_file94_R1.fq.gz	HELMi_WGS2024_file94_R2.fq.gz	I283	3m
ERS17757992	I283_MGI_6m	HELMi_WGS2024_file408_R1.fq.gz	HELMi_WGS2024_file408_R2.fq.gz	I283	6m
ERS17767145	I283_MGI_12m	HELMi_WGS2024_file720_R1.fq.gz	HELMi_WGS2024_file720_R2.fq.gz	I283	12m
ERS17833916	I283_MGI_24m	HELMi_WGS2024_file1067_R1.fq.gz	HELMi_WGS2024_file1067_R2.fq.gz	I283	24m
ERS18098123	M293_MGI_Preg	HELMi_WGS2024_file1622_R1.fq.gz	HELMi_WGS2024_file1622_R2.fq.gz	M293	Maternal
ERS17730947	I286_MGI_3m	HELMi_WGS2024_file95_R1.fq.gz	HELMi_WGS2024_file95_R2.fq.gz	I286	3m
ERS17757993	I286_MGI_6m	HELMi_WGS2024_file409_R1.fq.gz	HELMi_WGS2024_file409_R2.fq.gz	I286	6m
ERS17767146	I286_MGI_12m	HELMi_WGS2024_file721_R1.fq.gz	HELMi_WGS2024_file721_R2.fq.gz	I286	12m
ERS17833917	I286_MGI_24m	HELMi_WGS2024_file1068_R1.fq.gz	HELMi_WGS2024_file1068_R2.fq.gz	I286	24m
ERS17119760	I287_MGI_3m	HELMi_WGS_file181_R1.fq.gz	HELMi_WGS_file181_R2.fq.gz	I287	3m
ERS17299262	I287_MGI_6m	HELMi_WGS_file182_R1.fq.gz	HELMi_WGS_file182_R2.fq.gz	I287	6m
ERS17575254	I287_MGI_12m	HELMi_WGS_file183_R1.fq.gz	HELMi_WGS_file183_R2.fq.gz	I287	12m
ERS17833918	I287_MGI_24m	HELMi_WGS2024_file1069_R1.fq.gz	HELMi_WGS2024_file1069_R2.fq.gz	I287	24m
ERS17119761	I288_MGI_3m	HELMi_WGS_file184_R1.fq.gz	HELMi_WGS_file184_R2.fq.gz	I288	3m
ERS17299263	I288_MGI_6m	HELMi_WGS_file185_R1.fq.gz	HELMi_WGS_file185_R2.fq.gz	I288	6m
ERS17575255	I288_MGI_12m	HELMi_WGS_file186_R1.fq.gz	HELMi_WGS_file186_R2.fq.gz	I288	12m
ERS17833919	I288_MGI_24m	HELMi_WGS2024_file1070_R1.fq.gz	HELMi_WGS2024_file1070_R2.fq.gz	I288	24m
ERS17176898	I297_MGI_3m	HELMi_WGS_file188_R1.fq.gz	HELMi_WGS_file188_R2.fq.gz	I297	3m
ERS17299264	I297_MGI_6m	HELMi_WGS_file189_R1.fq.gz	HELMi_WGS_file189_R2.fq.gz	I297	6m
ERS17575256	I297_MGI_12m	HELMi_WGS_file190_R1.fq.gz	HELMi_WGS_file190_R2.fq.gz	I297	12m
ERS17833920	I297_MGI_24m	HELMi_WGS2024_file1071_R1.fq.gz	HELMi_WGS2024_file1071_R2.fq.gz	I297	24m
ERS17119762	I301_MGI_3m	HELMi_WGS_file196_R1.fq.gz	HELMi_WGS_file196_R2.fq.gz	I301	3m
ERS17487088	I301_MGI_6m	HELMi_WGS_file197_R1.fq.gz	HELMi_WGS_file197_R2.fq.gz	I301	6m
ERS17660715	I301_MGI_12m	HELMi_WGS_file198_R1.fq.gz	HELMi_WGS_file198_R2.fq.gz	I301	12m
ERS17833921	I301_MGI_24m	HELMi_WGS2024_file1072_R1.fq.gz	HELMi_WGS2024_file1072_R2.fq.gz	I301	24m
ERS17119764	I303_MGI_3m	HELMi_WGS_file203_R1.fq.gz	HELMi_WGS_file203_R2.fq.gz	I303	3m
ERS17299265	I303_MGI_6m	HELMi_WGS_file204_R1.fq.gz	HELMi_WGS_file204_R2.fq.gz	I303	6m
ERS17575258	I303_MGI_12m	HELMi_WGS_file205_R1.fq.gz	HELMi_WGS_file205_R2.fq.gz	I303	12m
ERS17833922	I303_MGI_24m	HELMi_WGS2024_file1073_R1.fq.gz	HELMi_WGS2024_file1073_R2.fq.gz	I303	24m
ERS17730948	I310_MGI_3m	HELMi_WGS2024_file96_R1.fq.gz	HELMi_WGS2024_file96_R2.fq.gz	I310	3m
ERS17757994	I310_MGI_6m	HELMi_WGS2024_file410_R1.fq.gz	HELMi_WGS2024_file410_R2.fq.gz	I310	6m
ERS17767147	I310_MGI_12m	HELMi_WGS2024_file722_R1.fq.gz	HELMi_WGS2024_file722_R2.fq.gz	I310	12m
ERS17833923	I310_MGI_24m	HELMi_WGS2024_file1074_R1.fq.gz	HELMi_WGS2024_file1074_R2.fq.gz	I310	24m
ERS18083753	P300_MGI_NPreg	HELMi_WGS2024_file1465_R1.fq.gz	HELMi_WGS2024_file1465_R2.fq.gz	P300	Paternal
ERS18098124	M320_MGI_Preg	HELMi_WGS2024_file1623_R1.fq.gz	HELMi_WGS2024_file1623_R2.fq.gz	M320	Maternal
ERS17176900	I317_MGI_3m	HELMi_WGS_file213_R1.fq.gz	HELMi_WGS_file213_R2.fq.gz	I317	3m
ERS17299266	I317_MGI_6m	HELMi_WGS_file214_R1.fq.gz	HELMi_WGS_file214_R2.fq.gz	I317	6m
ERS17575261	I317_MGI_12m	HELMi_WGS_file215_R1.fq.gz	HELMi_WGS_file215_R2.fq.gz	I317	12m
ERS17833924	I317_MGI_24m	HELMi_WGS2024_file1075_R1.fq.gz	HELMi_WGS2024_file1075_R2.fq.gz	I317	24m
ERS17730949	I319_MGI_3m	HELMi_WGS2024_file97_R1.fq.gz	HELMi_WGS2024_file97_R2.fq.gz	I319	3m
ERS17757995	I319_MGI_6m	HELMi_WGS2024_file411_R1.fq.gz	HELMi_WGS2024_file411_R2.fq.gz	I319	6m
ERS17767148	I319_MGI_12m	HELMi_WGS2024_file723_R1.fq.gz	HELMi_WGS2024_file723_R2.fq.gz	I319	12m
ERS17833925	I319_MGI_24m	HELMi_WGS2024_file1076_R1.fq.gz	HELMi_WGS2024_file1076_R2.fq.gz	I319	24m
ERS17730950	I321_MGI_3m	HELMi_WGS2024_file98_R1.fq.gz	HELMi_WGS2024_file98_R2.fq.gz	I321	3m
ERS17757996	I321_MGI_6m	HELMi_WGS2024_file412_R1.fq.gz	HELMi_WGS2024_file412_R2.fq.gz	I321	6m
ERS17767149	I321_MGI_12m	HELMi_WGS2024_file724_R1.fq.gz	HELMi_WGS2024_file724_R2.fq.gz	I321	12m
ERS17833926	I321_MGI_24m	HELMi_WGS2024_file1077_R1.fq.gz	HELMi_WGS2024_file1077_R2.fq.gz	I321	24m
ERS18098125	M331_MGI_Preg	HELMi_WGS2024_file1624_R1.fq.gz	HELMi_WGS2024_file1624_R2.fq.gz	M331	Maternal
ERS17176901	I322_MGI_3m	HELMi_WGS_file216_R1.fq.gz	HELMi_WGS_file216_R2.fq.gz	I322	3m
ERS17299267	I322_MGI_6m	HELMi_WGS_file217_R1.fq.gz	HELMi_WGS_file217_R2.fq.gz	I322	6m
ERS17575262	I322_MGI_12m	HELMi_WGS_file218_R1.fq.gz	HELMi_WGS_file218_R2.fq.gz	I322	12m
ERS17833928	I322_MGI_24m	HELMi_WGS2024_file1078_R1.fq.gz	HELMi_WGS2024_file1078_R2.fq.gz	I322	24m
ERS17176902	I331_MGI_3m	HELMi_WGS_file230_R1.fq.gz	HELMi_WGS_file230_R2.fq.gz	I331	3m
ERS17299268	I331_MGI_6m	HELMi_WGS_file231_R1.fq.gz	HELMi_WGS_file231_R2.fq.gz	I331	6m
ERS17610069	I331_MGI_12m	HELMi_WGS_file232_R1.fq.gz	HELMi_WGS_file232_R2.fq.gz	I331	12m
ERS17833929	I331_MGI_24m	HELMi_WGS2024_file1079_R1.fq.gz	HELMi_WGS2024_file1079_R2.fq.gz	I331	24m
ERS17730951	I70_MGI_3m	HELMi_WGS2024_file99_R1.fq.gz	HELMi_WGS2024_file99_R2.fq.gz	I70	3m
ERS17757997	I70_MGI_6m	HELMi_WGS2024_file413_R1.fq.gz	HELMi_WGS2024_file413_R2.fq.gz	I70	6m
ERS17767150	I70_MGI_12m	HELMi_WGS2024_file725_R1.fq.gz	HELMi_WGS2024_file725_R2.fq.gz	I70	12m
ERS17833927	I70_MGI_24m	HELMi_WGS2024_file1080_R1.fq.gz	HELMi_WGS2024_file1080_R2.fq.gz	I70	24m
ERS18083754	P60_MGI_NPreg	HELMi_WGS2024_file1466_R1.fq.gz	HELMi_WGS2024_file1466_R2.fq.gz	P60	Paternal
ERS18098126	M80_MGI_Preg	HELMi_WGS2024_file1625_R1.fq.gz	HELMi_WGS2024_file1625_R2.fq.gz	M80	Maternal
ERS17730952	I332_MGI_3m	HELMi_WGS2024_file100_R1.fq.gz	HELMi_WGS2024_file100_R2.fq.gz	I332	3m
ERS17757999	I332_MGI_6m	HELMi_WGS2024_file414_R1.fq.gz	HELMi_WGS2024_file414_R2.fq.gz	I332	6m
ERS17767152	I332_MGI_12m	HELMi_WGS2024_file726_R1.fq.gz	HELMi_WGS2024_file726_R2.fq.gz	I332	12m
ERS17833931	I332_MGI_24m	HELMi_WGS2024_file1081_R1.fq.gz	HELMi_WGS2024_file1081_R2.fq.gz	I332	24m
ERS18098128	M342_MGI_Preg	HELMi_WGS2024_file1626_R1.fq.gz	HELMi_WGS2024_file1626_R2.fq.gz	M342	Maternal
ERS17737633	I333_MGI_3m	HELMi_WGS2024_file101_R1.fq.gz	HELMi_WGS2024_file101_R2.fq.gz	I333	3m
ERS17758000	I333_MGI_6m	HELMi_WGS2024_file415_R1.fq.gz	HELMi_WGS2024_file415_R2.fq.gz	I333	6m
ERS17767153	I333_MGI_12m	HELMi_WGS2024_file727_R1.fq.gz	HELMi_WGS2024_file727_R2.fq.gz	I333	12m
ERS17833932	I333_MGI_24m	HELMi_WGS2024_file1082_R1.fq.gz	HELMi_WGS2024_file1082_R2.fq.gz	I333	24m
ERS18098129	M343_MGI_Preg	HELMi_WGS2024_file1627_R1.fq.gz	HELMi_WGS2024_file1627_R2.fq.gz	M343	Maternal
ERS17737634	I335_MGI_3m	HELMi_WGS2024_file102_R1.fq.gz	HELMi_WGS2024_file102_R2.fq.gz	I335	3m
ERS17758001	I335_MGI_6m	HELMi_WGS2024_file416_R1.fq.gz	HELMi_WGS2024_file416_R2.fq.gz	I335	6m
ERS17487094	I335_MGI_12m	HELMi_WGS_file233_R1.fq.gz	HELMi_WGS_file233_R2.fq.gz	I335	12m
ERS17833933	I335_MGI_24m	HELMi_WGS2024_file1083_R1.fq.gz	HELMi_WGS2024_file1083_R2.fq.gz	I335	24m
ERS18083756	P325_MGI_NPreg	HELMi_WGS2024_file1467_R1.fq.gz	HELMi_WGS2024_file1467_R2.fq.gz	P325	Paternal
ERS18098130	M345_MGI_Preg	HELMi_WGS2024_file1628_R1.fq.gz	HELMi_WGS2024_file1628_R2.fq.gz	M345	Maternal
ERS17737635	I339_MGI_3m	HELMi_WGS2024_file103_R1.fq.gz	HELMi_WGS2024_file103_R2.fq.gz	I339	3m
ERS17758002	I339_MGI_6m	HELMi_WGS2024_file417_R1.fq.gz	HELMi_WGS2024_file417_R2.fq.gz	I339	6m
ERS17767154	I339_MGI_12m	HELMi_WGS2024_file728_R1.fq.gz	HELMi_WGS2024_file728_R2.fq.gz	I339	12m
ERS17833934	I339_MGI_24m	HELMi_WGS2024_file1084_R1.fq.gz	HELMi_WGS2024_file1084_R2.fq.gz	I339	24m
ERS17737636	I341_MGI_3m	HELMi_WGS2024_file104_R1.fq.gz	HELMi_WGS2024_file104_R2.fq.gz	I341	3m
ERS17758003	I341_MGI_6m	HELMi_WGS2024_file418_R1.fq.gz	HELMi_WGS2024_file418_R2.fq.gz	I341	6m
ERS17767155	I341_MGI_12m	HELMi_WGS2024_file729_R1.fq.gz	HELMi_WGS2024_file729_R2.fq.gz	I341	12m
ERS17833935	I341_MGI_24m	HELMi_WGS2024_file1085_R1.fq.gz	HELMi_WGS2024_file1085_R2.fq.gz	I341	24m
ERS17737632	I71_MGI_3m	HELMi_WGS2024_file105_R1.fq.gz	HELMi_WGS2024_file105_R2.fq.gz	I71	3m
ERS17757998	I71_MGI_6m	HELMi_WGS2024_file419_R1.fq.gz	HELMi_WGS2024_file419_R2.fq.gz	I71	6m
ERS17767151	I71_MGI_12m	HELMi_WGS2024_file730_R1.fq.gz	HELMi_WGS2024_file730_R2.fq.gz	I71	12m
ERS17833930	I71_MGI_24m	HELMi_WGS2024_file1086_R1.fq.gz	HELMi_WGS2024_file1086_R2.fq.gz	I71	24m
ERS18083755	P61_MGI_NPreg	HELMi_WGS2024_file1468_R1.fq.gz	HELMi_WGS2024_file1468_R2.fq.gz	P61	Paternal
ERS18098127	M81_MGI_Preg	HELMi_WGS2024_file1629_R1.fq.gz	HELMi_WGS2024_file1629_R2.fq.gz	M81	Maternal
ERS17737637	I343_MGI_3m	HELMi_WGS2024_file106_R1.fq.gz	HELMi_WGS2024_file106_R2.fq.gz	I343	3m
ERS17758004	I343_MGI_6m	HELMi_WGS2024_file420_R1.fq.gz	HELMi_WGS2024_file420_R2.fq.gz	I343	6m
ERS17767156	I343_MGI_12m	HELMi_WGS2024_file731_R1.fq.gz	HELMi_WGS2024_file731_R2.fq.gz	I343	12m
ERS17833937	I343_MGI_24m	HELMi_WGS2024_file1087_R1.fq.gz	HELMi_WGS2024_file1087_R2.fq.gz	I343	24m
ERS18098131	M353_MGI_Preg	HELMi_WGS2024_file1630_R1.fq.gz	HELMi_WGS2024_file1630_R2.fq.gz	M353	Maternal
ERS17176903	I345_MGI_3m	HELMi_WGS_file235_R1.fq.gz	HELMi_WGS_file235_R2.fq.gz	I345	3m
ERS17206835	I345_MGI_6m	HELMi_WGS_file236_R1.fq.gz	HELMi_WGS_file236_R2.fq.gz	I345	6m
ERS17767157	I345_MGI_12m	HELMi_WGS2024_file732_R1.fq.gz	HELMi_WGS2024_file732_R2.fq.gz	I345	12m
ERS17833938	I345_MGI_24m	HELMi_WGS2024_file1088_R1.fq.gz	HELMi_WGS2024_file1088_R2.fq.gz	I345	24m
ERS17737638	I346_MGI_3m	HELMi_WGS2024_file107_R1.fq.gz	HELMi_WGS2024_file107_R2.fq.gz	I346	3m
ERS17758005	I346_MGI_6m	HELMi_WGS2024_file421_R1.fq.gz	HELMi_WGS2024_file421_R2.fq.gz	I346	6m
ERS17767158	I346_MGI_12m	HELMi_WGS2024_file733_R1.fq.gz	HELMi_WGS2024_file733_R2.fq.gz	I346	12m
ERS17833939	I346_MGI_24m	HELMi_WGS2024_file1089_R1.fq.gz	HELMi_WGS2024_file1089_R2.fq.gz	I346	24m
ERS17176904	I72_MGI_3m	HELMi_WGS_file241_R1.fq.gz	HELMi_WGS_file241_R2.fq.gz	I72	3m
ERS17299269	I72_MGI_6m	HELMi_WGS_file242_R1.fq.gz	HELMi_WGS_file242_R2.fq.gz	I72	6m
ERS17575265	I72_MGI_12m	HELMi_WGS_file243_R1.fq.gz	HELMi_WGS_file243_R2.fq.gz	I72	12m
ERS17833936	I72_MGI_24m	HELMi_WGS2024_file1090_R1.fq.gz	HELMi_WGS2024_file1090_R2.fq.gz	I72	24m
ERS17176905	I354_MGI_3m	HELMi_WGS_file248_R1.fq.gz	HELMi_WGS_file248_R2.fq.gz	I354	3m
ERS17232584	I354_MGI_6m	HELMi_WGS_file249_R1.fq.gz	HELMi_WGS_file249_R2.fq.gz	I354	6m
ERS17575268	I354_MGI_12m	HELMi_WGS_file250_R1.fq.gz	HELMi_WGS_file250_R2.fq.gz	I354	12m
ERS17833940	I354_MGI_24m	HELMi_WGS2024_file1091_R1.fq.gz	HELMi_WGS2024_file1091_R2.fq.gz	I354	24m
ERS18098132	M364_MGI_Preg	HELMi_WGS2024_file1631_R1.fq.gz	HELMi_WGS2024_file1631_R2.fq.gz	M364	Maternal
ERS17176906	I358_MGI_3m	HELMi_WGS_file253_R1.fq.gz	HELMi_WGS_file253_R2.fq.gz	I358	3m
ERS17299270	I358_MGI_6m	HELMi_WGS_file254_R1.fq.gz	HELMi_WGS_file254_R2.fq.gz	I358	6m
ERS17575269	I358_MGI_12m	HELMi_WGS_file255_R1.fq.gz	HELMi_WGS_file255_R2.fq.gz	I358	12m
ERS17833941	I358_MGI_24m	HELMi_WGS2024_file1092_R1.fq.gz	HELMi_WGS2024_file1092_R2.fq.gz	I358	24m
ERS17119768	I359_MGI_3m	HELMi_WGS_file256_R1.fq.gz	HELMi_WGS_file256_R2.fq.gz	I359	3m
ERS17299271	I359_MGI_6m	HELMi_WGS_file257_R1.fq.gz	HELMi_WGS_file257_R2.fq.gz	I359	6m
ERS17575270	I359_MGI_12m	HELMi_WGS_file258_R1.fq.gz	HELMi_WGS_file258_R2.fq.gz	I359	12m
ERS17833942	I359_MGI_24m	HELMi_WGS2024_file1093_R1.fq.gz	HELMi_WGS2024_file1093_R2.fq.gz	I359	24m
ERS18098133	M369_MGI_Preg	HELMi_WGS2024_file1632_R1.fq.gz	HELMi_WGS2024_file1632_R2.fq.gz	M369	Maternal
ERS17737639	I360_MGI_3m	HELMi_WGS2024_file108_R1.fq.gz	HELMi_WGS2024_file108_R2.fq.gz	I360	3m
ERS17758006	I360_MGI_6m	HELMi_WGS2024_file422_R1.fq.gz	HELMi_WGS2024_file422_R2.fq.gz	I360	6m
ERS17767159	I360_MGI_12m	HELMi_WGS2024_file734_R1.fq.gz	HELMi_WGS2024_file734_R2.fq.gz	I360	12m
ERS17833943	I360_MGI_24m	HELMi_WGS2024_file1094_R1.fq.gz	HELMi_WGS2024_file1094_R2.fq.gz	I360	24m
ERS18098134	M370_MGI_Preg	HELMi_WGS2024_file1633_R1.fq.gz	HELMi_WGS2024_file1633_R2.fq.gz	M370	Maternal
ERS17176907	I369_MGI_3m	HELMi_WGS_file268_R1.fq.gz	HELMi_WGS_file268_R2.fq.gz	I369	3m
ERS17299272	I369_MGI_6m	HELMi_WGS_file269_R1.fq.gz	HELMi_WGS_file269_R2.fq.gz	I369	6m
ERS17575272	I369_MGI_12m	HELMi_WGS_file270_R1.fq.gz	HELMi_WGS_file270_R2.fq.gz	I369	12m
ERS17833944	I369_MGI_24m	HELMi_WGS2024_file1095_R1.fq.gz	HELMi_WGS2024_file1095_R2.fq.gz	I369	24m
ERS17119770	I371_MGI_3m	HELMi_WGS_file271_R1.fq.gz	HELMi_WGS_file271_R2.fq.gz	I371	3m
ERS17299273	I371_MGI_6m	HELMi_WGS_file272_R1.fq.gz	HELMi_WGS_file272_R2.fq.gz	I371	6m
ERS17575273	I371_MGI_12m	HELMi_WGS_file273_R1.fq.gz	HELMi_WGS_file273_R2.fq.gz	I371	12m
ERS17833945	I371_MGI_24m	HELMi_WGS2024_file1096_R1.fq.gz	HELMi_WGS2024_file1096_R2.fq.gz	I371	24m
ERS18098135	M381_MGI_Preg	HELMi_WGS2024_file1634_R1.fq.gz	HELMi_WGS2024_file1634_R2.fq.gz	M381	Maternal
ERS17176908	I375_MGI_3m	HELMi_WGS_file276_R1.fq.gz	HELMi_WGS_file276_R2.fq.gz	I375	3m
ERS17232586	I375_MGI_6m	HELMi_WGS_file277_R1.fq.gz	HELMi_WGS_file277_R2.fq.gz	I375	6m
ERS17575274	I375_MGI_12m	HELMi_WGS_file278_R1.fq.gz	HELMi_WGS_file278_R2.fq.gz	I375	12m
ERS17833947	I375_MGI_24m	HELMi_WGS2024_file1097_R1.fq.gz	HELMi_WGS2024_file1097_R2.fq.gz	I375	24m
ERS18098137	M385_MGI_Preg	HELMi_WGS2024_file1635_R1.fq.gz	HELMi_WGS2024_file1635_R2.fq.gz	M385	Maternal
ERS17176909	I380_MGI_3m	HELMi_WGS_file286_R1.fq.gz	HELMi_WGS_file286_R2.fq.gz	I380	3m
ERS17487103	I380_MGI_6m	HELMi_WGS_file287_R1.fq.gz	HELMi_WGS_file287_R2.fq.gz	I380	6m
ERS17610070	I380_MGI_12m	HELMi_WGS_file288_R1.fq.gz	HELMi_WGS_file288_R2.fq.gz	I380	12m
ERS17833948	I380_MGI_24m	HELMi_WGS2024_file1098_R1.fq.gz	HELMi_WGS2024_file1098_R2.fq.gz	I380	24m
ERS18098138	M390_MGI_Preg	HELMi_WGS2024_file1636_R1.fq.gz	HELMi_WGS2024_file1636_R2.fq.gz	M390	Maternal
ERS17119772	I75_MGI_3m	HELMi_WGS_file291_R1.fq.gz	HELMi_WGS_file291_R2.fq.gz	I75	3m
ERS17232588	I75_MGI_6m	HELMi_WGS_file292_R1.fq.gz	HELMi_WGS_file292_R2.fq.gz	I75	6m
ERS17610071	I75_MGI_12m	HELMi_WGS_file293_R1.fq.gz	HELMi_WGS_file293_R2.fq.gz	I75	12m
ERS17833946	I75_MGI_24m	HELMi_WGS2024_file1099_R1.fq.gz	HELMi_WGS2024_file1099_R2.fq.gz	I75	24m
ERS18083757	P65_MGI_NPreg	HELMi_WGS2024_file1469_R1.fq.gz	HELMi_WGS2024_file1469_R2.fq.gz	P65	Paternal
ERS18098136	M85_MGI_Preg	HELMi_WGS2024_file1637_R1.fq.gz	HELMi_WGS2024_file1637_R2.fq.gz	M85	Maternal
ERS17737641	I382_MGI_3m	HELMi_WGS2024_file109_R1.fq.gz	HELMi_WGS2024_file109_R2.fq.gz	I382	3m
ERS17758008	I382_MGI_6m	HELMi_WGS2024_file423_R1.fq.gz	HELMi_WGS2024_file423_R2.fq.gz	I382	6m
ERS17767161	I382_MGI_12m	HELMi_WGS2024_file735_R1.fq.gz	HELMi_WGS2024_file735_R2.fq.gz	I382	12m
ERS17833949	I382_MGI_24m	HELMi_WGS2024_file1100_R1.fq.gz	HELMi_WGS2024_file1100_R2.fq.gz	I382	24m
ERS18098140	M392_MGI_Preg	HELMi_WGS2024_file1638_R1.fq.gz	HELMi_WGS2024_file1638_R2.fq.gz	M392	Maternal
ERS17737642	I384_MGI_3m	HELMi_WGS2024_file110_R1.fq.gz	HELMi_WGS2024_file110_R2.fq.gz	I384	3m
ERS17758009	I384_MGI_6m	HELMi_WGS2024_file424_R1.fq.gz	HELMi_WGS2024_file424_R2.fq.gz	I384	6m
ERS17767162	I384_MGI_12m	HELMi_WGS2024_file736_R1.fq.gz	HELMi_WGS2024_file736_R2.fq.gz	I384	12m
ERS17834294	I384_MGI_24m	HELMi_WGS2024_file1101_R1.fq.gz	HELMi_WGS2024_file1101_R2.fq.gz	I384	24m
ERS18098141	M394_MGI_Preg	HELMi_WGS2024_file1639_R1.fq.gz	HELMi_WGS2024_file1639_R2.fq.gz	M394	Maternal
ERS17737643	I386_MGI_3m	HELMi_WGS2024_file111_R1.fq.gz	HELMi_WGS2024_file111_R2.fq.gz	I386	3m
ERS17758010	I386_MGI_6m	HELMi_WGS2024_file425_R1.fq.gz	HELMi_WGS2024_file425_R2.fq.gz	I386	6m
ERS17767163	I386_MGI_12m	HELMi_WGS2024_file737_R1.fq.gz	HELMi_WGS2024_file737_R2.fq.gz	I386	12m
ERS17834295	I386_MGI_24m	HELMi_WGS2024_file1102_R1.fq.gz	HELMi_WGS2024_file1102_R2.fq.gz	I386	24m
ERS18098142	M396_MGI_Preg	HELMi_WGS2024_file1640_R1.fq.gz	HELMi_WGS2024_file1640_R2.fq.gz	M396	Maternal
ERS17737644	I387_MGI_3m	HELMi_WGS2024_file112_R1.fq.gz	HELMi_WGS2024_file112_R2.fq.gz	I387	3m
ERS17758011	I387_MGI_6m	HELMi_WGS2024_file426_R1.fq.gz	HELMi_WGS2024_file426_R2.fq.gz	I387	6m
ERS17767164	I387_MGI_12m	HELMi_WGS2024_file738_R1.fq.gz	HELMi_WGS2024_file738_R2.fq.gz	I387	12m
ERS17834296	I387_MGI_24m	HELMi_WGS2024_file1103_R1.fq.gz	HELMi_WGS2024_file1103_R2.fq.gz	I387	24m
ERS17737640	I76_MGI_3m	HELMi_WGS2024_file113_R1.fq.gz	HELMi_WGS2024_file113_R2.fq.gz	I76	3m
ERS17758007	I76_MGI_6m	HELMi_WGS2024_file427_R1.fq.gz	HELMi_WGS2024_file427_R2.fq.gz	I76	6m
ERS17767160	I76_MGI_12m	HELMi_WGS2024_file739_R1.fq.gz	HELMi_WGS2024_file739_R2.fq.gz	I76	12m
ERS17834293	I76_MGI_24m	HELMi_WGS2024_file1104_R1.fq.gz	HELMi_WGS2024_file1104_R2.fq.gz	I76	24m
ERS18098139	M86_MGI_Preg	HELMi_WGS2024_file1641_R1.fq.gz	HELMi_WGS2024_file1641_R2.fq.gz	M86	Maternal
ERS17176910	I395_MGI_3m	HELMi_WGS_file303_R1.fq.gz	HELMi_WGS_file303_R2.fq.gz	I395	3m
ERS17299274	I395_MGI_6m	HELMi_WGS_file304_R1.fq.gz	HELMi_WGS_file304_R2.fq.gz	I395	6m
ERS17575279	I395_MGI_12m	HELMi_WGS_file305_R1.fq.gz	HELMi_WGS_file305_R2.fq.gz	I395	12m
ERS17834297	I395_MGI_24m	HELMi_WGS2024_file1105_R1.fq.gz	HELMi_WGS2024_file1105_R2.fq.gz	I395	24m
ERS18098143	M405_MGI_Preg	HELMi_WGS2024_file1642_R1.fq.gz	HELMi_WGS2024_file1642_R2.fq.gz	M405	Maternal
ERS17119773	I396_MGI_3m	HELMi_WGS_file306_R1.fq.gz	HELMi_WGS_file306_R2.fq.gz	I396	3m
ERS17299275	I396_MGI_6m	HELMi_WGS_file307_R1.fq.gz	HELMi_WGS_file307_R2.fq.gz	I396	6m
ERS17575280	I396_MGI_12m	HELMi_WGS_file308_R1.fq.gz	HELMi_WGS_file308_R2.fq.gz	I396	12m
ERS17834298	I396_MGI_24m	HELMi_WGS2024_file1106_R1.fq.gz	HELMi_WGS2024_file1106_R2.fq.gz	I396	24m
ERS17119774	I397_MGI_3m	HELMi_WGS_file309_R1.fq.gz	HELMi_WGS_file309_R2.fq.gz	I397	3m
ERS17299276	I397_MGI_6m	HELMi_WGS_file310_R1.fq.gz	HELMi_WGS_file310_R2.fq.gz	I397	6m
ERS17575281	I397_MGI_12m	HELMi_WGS_file311_R1.fq.gz	HELMi_WGS_file311_R2.fq.gz	I397	12m
ERS17834299	I397_MGI_24m	HELMi_WGS2024_file1107_R1.fq.gz	HELMi_WGS2024_file1107_R2.fq.gz	I397	24m
ERS18098144	M407_MGI_Preg	HELMi_WGS2024_file1643_R1.fq.gz	HELMi_WGS2024_file1643_R2.fq.gz	M407	Maternal
ERS17176911	I398_MGI_3m	HELMi_WGS_file312_R1.fq.gz	HELMi_WGS_file312_R2.fq.gz	I398	3m
ERS17299277	I398_MGI_6m	HELMi_WGS_file313_R1.fq.gz	HELMi_WGS_file313_R2.fq.gz	I398	6m
ERS17575282	I398_MGI_12m	HELMi_WGS_file314_R1.fq.gz	HELMi_WGS_file314_R2.fq.gz	I398	12m
ERS17834300	I398_MGI_24m	HELMi_WGS2024_file1108_R1.fq.gz	HELMi_WGS2024_file1108_R2.fq.gz	I398	24m
ERS18098145	M408_MGI_Preg	HELMi_WGS2024_file1644_R1.fq.gz	HELMi_WGS2024_file1644_R2.fq.gz	M408	Maternal
ERS17119775	I402_MGI_3m	HELMi_WGS_file315_R1.fq.gz	HELMi_WGS_file315_R2.fq.gz	I402	3m
ERS17299278	I402_MGI_6m	HELMi_WGS_file316_R1.fq.gz	HELMi_WGS_file316_R2.fq.gz	I402	6m
ERS17575283	I402_MGI_12m	HELMi_WGS_file317_R1.fq.gz	HELMi_WGS_file317_R2.fq.gz	I402	12m
ERS17834301	I402_MGI_24m	HELMi_WGS2024_file1109_R1.fq.gz	HELMi_WGS2024_file1109_R2.fq.gz	I402	24m
ERS17737645	I403_MGI_3m	HELMi_WGS2024_file114_R1.fq.gz	HELMi_WGS2024_file114_R2.fq.gz	I403	3m
ERS17758012	I403_MGI_6m	HELMi_WGS2024_file428_R1.fq.gz	HELMi_WGS2024_file428_R2.fq.gz	I403	6m
ERS17767165	I403_MGI_12m	HELMi_WGS2024_file740_R1.fq.gz	HELMi_WGS2024_file740_R2.fq.gz	I403	12m
ERS17834302	I403_MGI_24m	HELMi_WGS2024_file1110_R1.fq.gz	HELMi_WGS2024_file1110_R2.fq.gz	I403	24m
ERS17737646	I404_MGI_3m	HELMi_WGS2024_file115_R1.fq.gz	HELMi_WGS2024_file115_R2.fq.gz	I404	3m
ERS17758013	I404_MGI_6m	HELMi_WGS2024_file429_R1.fq.gz	HELMi_WGS2024_file429_R2.fq.gz	I404	6m
ERS17767166	I404_MGI_12m	HELMi_WGS2024_file741_R1.fq.gz	HELMi_WGS2024_file741_R2.fq.gz	I404	12m
ERS17834303	I404_MGI_24m	HELMi_WGS2024_file1111_R1.fq.gz	HELMi_WGS2024_file1111_R2.fq.gz	I404	24m
ERS18098146	M414_MGI_Preg	HELMi_WGS2024_file1645_R1.fq.gz	HELMi_WGS2024_file1645_R2.fq.gz	M414	Maternal
ERS17176912	I405_MGI_3m	HELMi_WGS_file318_R1.fq.gz	HELMi_WGS_file318_R2.fq.gz	I405	3m
ERS17299279	I405_MGI_6m	HELMi_WGS_file319_R1.fq.gz	HELMi_WGS_file319_R2.fq.gz	I405	6m
ERS17575284	I405_MGI_12m	HELMi_WGS_file320_R1.fq.gz	HELMi_WGS_file320_R2.fq.gz	I405	12m
ERS17834304	I405_MGI_24m	HELMi_WGS2024_file1112_R1.fq.gz	HELMi_WGS2024_file1112_R2.fq.gz	I405	24m
ERS18098147	M415_MGI_Preg	HELMi_WGS2024_file1646_R1.fq.gz	HELMi_WGS2024_file1646_R2.fq.gz	M415	Maternal
ERS17737647	I407_MGI_3m	HELMi_WGS2024_file116_R1.fq.gz	HELMi_WGS2024_file116_R2.fq.gz	I407	3m
ERS17758014	I407_MGI_6m	HELMi_WGS2024_file430_R1.fq.gz	HELMi_WGS2024_file430_R2.fq.gz	I407	6m
ERS17767167	I407_MGI_12m	HELMi_WGS2024_file742_R1.fq.gz	HELMi_WGS2024_file742_R2.fq.gz	I407	12m
ERS17834305	I407_MGI_24m	HELMi_WGS2024_file1113_R1.fq.gz	HELMi_WGS2024_file1113_R2.fq.gz	I407	24m
ERS17176913	I408_MGI_3m	HELMi_WGS_file321_R1.fq.gz	HELMi_WGS_file321_R2.fq.gz	I408	3m
ERS17299280	I408_MGI_6m	HELMi_WGS_file322_R1.fq.gz	HELMi_WGS_file322_R2.fq.gz	I408	6m
ERS17575285	I408_MGI_12m	HELMi_WGS_file323_R1.fq.gz	HELMi_WGS_file323_R2.fq.gz	I408	12m
ERS17834306	I408_MGI_24m	HELMi_WGS2024_file1114_R1.fq.gz	HELMi_WGS2024_file1114_R2.fq.gz	I408	24m
ERS18098148	M418_MGI_Preg	HELMi_WGS2024_file1647_R1.fq.gz	HELMi_WGS2024_file1647_R2.fq.gz	M418	Maternal
ERS17176914	I409_MGI_3m	HELMi_WGS_file324_R1.fq.gz	HELMi_WGS_file324_R2.fq.gz	I409	3m
ERS17299281	I409_MGI_6m	HELMi_WGS_file325_R1.fq.gz	HELMi_WGS_file325_R2.fq.gz	I409	6m
ERS17610072	I409_MGI_12m	HELMi_WGS_file326_R1.fq.gz	HELMi_WGS_file326_R2.fq.gz	I409	12m
ERS17834307	I409_MGI_24m	HELMi_WGS2024_file1115_R1.fq.gz	HELMi_WGS2024_file1115_R2.fq.gz	I409	24m
ERS17176915	I413_MGI_3m	HELMi_WGS_file332_R1.fq.gz	HELMi_WGS_file332_R2.fq.gz	I413	3m
ERS17299282	I413_MGI_6m	HELMi_WGS_file333_R1.fq.gz	HELMi_WGS_file333_R2.fq.gz	I413	6m
ERS17610073	I413_MGI_12m	HELMi_WGS_file334_R1.fq.gz	HELMi_WGS_file334_R2.fq.gz	I413	12m
ERS17834309	I413_MGI_24m	HELMi_WGS2024_file1116_R1.fq.gz	HELMi_WGS2024_file1116_R2.fq.gz	I413	24m
ERS18083758	P403_MGI_NPreg	HELMi_WGS2024_file1470_R1.fq.gz	HELMi_WGS2024_file1470_R2.fq.gz	P403	Paternal
ERS18098150	M423_MGI_Preg	HELMi_WGS2024_file1648_R1.fq.gz	HELMi_WGS2024_file1648_R2.fq.gz	M423	Maternal
ERS17737649	I419_MGI_3m	HELMi_WGS2024_file117_R1.fq.gz	HELMi_WGS2024_file117_R2.fq.gz	I419	3m
ERS17758016	I419_MGI_6m	HELMi_WGS2024_file431_R1.fq.gz	HELMi_WGS2024_file431_R2.fq.gz	I419	6m
ERS17767169	I419_MGI_12m	HELMi_WGS2024_file743_R1.fq.gz	HELMi_WGS2024_file743_R2.fq.gz	I419	12m
ERS17834310	I419_MGI_24m	HELMi_WGS2024_file1117_R1.fq.gz	HELMi_WGS2024_file1117_R2.fq.gz	I419	24m
ERS17737648	I79_MGI_3m	HELMi_WGS2024_file118_R1.fq.gz	HELMi_WGS2024_file118_R2.fq.gz	I79	3m
ERS17758015	I79_MGI_6m	HELMi_WGS2024_file432_R1.fq.gz	HELMi_WGS2024_file432_R2.fq.gz	I79	6m
ERS17767168	I79_MGI_12m	HELMi_WGS2024_file744_R1.fq.gz	HELMi_WGS2024_file744_R2.fq.gz	I79	12m
ERS17834308	I79_MGI_24m	HELMi_WGS2024_file1118_R1.fq.gz	HELMi_WGS2024_file1118_R2.fq.gz	I79	24m
ERS18098149	M89_MGI_Preg	HELMi_WGS2024_file1649_R1.fq.gz	HELMi_WGS2024_file1649_R2.fq.gz	M89	Maternal
ERS17737650	I422_MGI_3m	HELMi_WGS2024_file119_R1.fq.gz	HELMi_WGS2024_file119_R2.fq.gz	I422	3m
ERS17758017	I422_MGI_6m	HELMi_WGS2024_file433_R1.fq.gz	HELMi_WGS2024_file433_R2.fq.gz	I422	6m
ERS17767170	I422_MGI_12m	HELMi_WGS2024_file745_R1.fq.gz	HELMi_WGS2024_file745_R2.fq.gz	I422	12m
ERS17834311	I422_MGI_24m	HELMi_WGS2024_file1119_R1.fq.gz	HELMi_WGS2024_file1119_R2.fq.gz	I422	24m
ERS17176916	I436_MGI_3m	HELMi_WGS_file347_R1.fq.gz	HELMi_WGS_file347_R2.fq.gz	I436	3m
ERS17299283	I436_MGI_6m	HELMi_WGS_file348_R1.fq.gz	HELMi_WGS_file348_R2.fq.gz	I436	6m
ERS17610074	I436_MGI_12m	HELMi_WGS_file349_R1.fq.gz	HELMi_WGS_file349_R2.fq.gz	I436	12m
ERS17834313	I436_MGI_24m	HELMi_WGS2024_file1120_R1.fq.gz	HELMi_WGS2024_file1120_R2.fq.gz	I436	24m
ERS18098152	M446_MGI_Preg	HELMi_WGS2024_file1650_R1.fq.gz	HELMi_WGS2024_file1650_R2.fq.gz	M446	Maternal
ERS17737652	I440_MGI_3m	HELMi_WGS2024_file120_R1.fq.gz	HELMi_WGS2024_file120_R2.fq.gz	I440	3m
ERS17758019	I440_MGI_6m	HELMi_WGS2024_file434_R1.fq.gz	HELMi_WGS2024_file434_R2.fq.gz	I440	6m
ERS17767172	I440_MGI_12m	HELMi_WGS2024_file746_R1.fq.gz	HELMi_WGS2024_file746_R2.fq.gz	I440	12m
ERS17834314	I440_MGI_24m	HELMi_WGS2024_file1121_R1.fq.gz	HELMi_WGS2024_file1121_R2.fq.gz	I440	24m
ERS17737651	I81_MGI_3m	HELMi_WGS2024_file121_R1.fq.gz	HELMi_WGS2024_file121_R2.fq.gz	I81	3m
ERS17758018	I81_MGI_6m	HELMi_WGS2024_file435_R1.fq.gz	HELMi_WGS2024_file435_R2.fq.gz	I81	6m
ERS17767171	I81_MGI_12m	HELMi_WGS2024_file747_R1.fq.gz	HELMi_WGS2024_file747_R2.fq.gz	I81	12m
ERS17834312	I81_MGI_24m	HELMi_WGS2024_file1122_R1.fq.gz	HELMi_WGS2024_file1122_R2.fq.gz	I81	24m
ERS18098151	M91_MGI_Preg	HELMi_WGS2024_file1651_R1.fq.gz	HELMi_WGS2024_file1651_R2.fq.gz	M91	Maternal
ERS17737654	I442_MGI_3m	HELMi_WGS2024_file122_R1.fq.gz	HELMi_WGS2024_file122_R2.fq.gz	I442	3m
ERS17758021	I442_MGI_6m	HELMi_WGS2024_file436_R1.fq.gz	HELMi_WGS2024_file436_R2.fq.gz	I442	6m
ERS17767174	I442_MGI_12m	HELMi_WGS2024_file748_R1.fq.gz	HELMi_WGS2024_file748_R2.fq.gz	I442	12m
ERS17834316	I442_MGI_24m	HELMi_WGS2024_file1123_R1.fq.gz	HELMi_WGS2024_file1123_R2.fq.gz	I442	24m
ERS17176917	I448_MGI_3m	HELMi_WGS_file360_R1.fq.gz	HELMi_WGS_file360_R2.fq.gz	I448	3m
ERS17299284	I448_MGI_6m	HELMi_WGS_file361_R1.fq.gz	HELMi_WGS_file361_R2.fq.gz	I448	6m
ERS17610075	I448_MGI_12m	HELMi_WGS_file362_R1.fq.gz	HELMi_WGS_file362_R2.fq.gz	I448	12m
ERS17834317	I448_MGI_24m	HELMi_WGS2024_file1124_R1.fq.gz	HELMi_WGS2024_file1124_R2.fq.gz	I448	24m
ERS18098154	M458_MGI_Preg	HELMi_WGS2024_file1652_R1.fq.gz	HELMi_WGS2024_file1652_R2.fq.gz	M458	Maternal
ERS17119780	I453_MGI_3m	HELMi_WGS_file365_R1.fq.gz	HELMi_WGS_file365_R2.fq.gz	I453	3m
ERS17487111	I453_MGI_6m	HELMi_WGS_file366_R1.fq.gz	HELMi_WGS_file366_R2.fq.gz	I453	6m
ERS17610076	I453_MGI_12m	HELMi_WGS_file367_R1.fq.gz	HELMi_WGS_file367_R2.fq.gz	I453	12m
ERS17834319	I453_MGI_24m	HELMi_WGS2024_file1125_R1.fq.gz	HELMi_WGS2024_file1125_R2.fq.gz	I453	24m
ERS17176918	I456_MGI_3m	HELMi_WGS_file368_R1.fq.gz	HELMi_WGS_file368_R2.fq.gz	I456	3m
ERS17299285	I456_MGI_6m	HELMi_WGS_file369_R1.fq.gz	HELMi_WGS_file369_R2.fq.gz	I456	6m
ERS17610077	I456_MGI_12m	HELMi_WGS_file370_R1.fq.gz	HELMi_WGS_file370_R2.fq.gz	I456	12m
ERS17834320	I456_MGI_24m	HELMi_WGS2024_file1126_R1.fq.gz	HELMi_WGS2024_file1126_R2.fq.gz	I456	24m
ERS17119781	I457_MGI_3m	HELMi_WGS_file371_R1.fq.gz	HELMi_WGS_file371_R2.fq.gz	I457	3m
ERS17299286	I457_MGI_6m	HELMi_WGS_file372_R1.fq.gz	HELMi_WGS_file372_R2.fq.gz	I457	6m
ERS17610078	I457_MGI_12m	HELMi_WGS_file373_R1.fq.gz	HELMi_WGS_file373_R2.fq.gz	I457	12m
ERS17834321	I457_MGI_24m	HELMi_WGS2024_file1127_R1.fq.gz	HELMi_WGS2024_file1127_R2.fq.gz	I457	24m
ERS17737655	I458_MGI_3m	HELMi_WGS2024_file123_R1.fq.gz	HELMi_WGS2024_file123_R2.fq.gz	I458	3m
ERS17758022	I458_MGI_6m	HELMi_WGS2024_file437_R1.fq.gz	HELMi_WGS2024_file437_R2.fq.gz	I458	6m
ERS17767175	I458_MGI_12m	HELMi_WGS2024_file749_R1.fq.gz	HELMi_WGS2024_file749_R2.fq.gz	I458	12m
ERS17834322	I458_MGI_24m	HELMi_WGS2024_file1128_R1.fq.gz	HELMi_WGS2024_file1128_R2.fq.gz	I458	24m
ERS18098155	M468_MGI_Preg	HELMi_WGS2024_file1653_R1.fq.gz	HELMi_WGS2024_file1653_R2.fq.gz	M468	Maternal
ERS17737656	I459_MGI_3m	HELMi_WGS2024_file124_R1.fq.gz	HELMi_WGS2024_file124_R2.fq.gz	I459	3m
ERS17758023	I459_MGI_6m	HELMi_WGS2024_file438_R1.fq.gz	HELMi_WGS2024_file438_R2.fq.gz	I459	6m
ERS17767176	I459_MGI_12m	HELMi_WGS2024_file750_R1.fq.gz	HELMi_WGS2024_file750_R2.fq.gz	I459	12m
ERS17834323	I459_MGI_24m	HELMi_WGS2024_file1129_R1.fq.gz	HELMi_WGS2024_file1129_R2.fq.gz	I459	24m
ERS18098156	M469_MGI_Preg	HELMi_WGS2024_file1654_R1.fq.gz	HELMi_WGS2024_file1654_R2.fq.gz	M469	Maternal
ERS17737657	I460_MGI_3m	HELMi_WGS2024_file125_R1.fq.gz	HELMi_WGS2024_file125_R2.fq.gz	I460	3m
ERS17758024	I460_MGI_6m	HELMi_WGS2024_file439_R1.fq.gz	HELMi_WGS2024_file439_R2.fq.gz	I460	6m
ERS17767177	I460_MGI_12m	HELMi_WGS2024_file751_R1.fq.gz	HELMi_WGS2024_file751_R2.fq.gz	I460	12m
ERS17834324	I460_MGI_24m	HELMi_WGS2024_file1130_R1.fq.gz	HELMi_WGS2024_file1130_R2.fq.gz	I460	24m
ERS17119782	I83_MGI_3m	HELMi_WGS_file376_R1.fq.gz	HELMi_WGS_file376_R2.fq.gz	I83	3m
ERS17206846	I83_MGI_6m	HELMi_WGS_file377_R1.fq.gz	HELMi_WGS_file377_R2.fq.gz	I83	6m
ERS17660716	I83_MGI_12m	HELMi_WGS_file378_R1.fq.gz	HELMi_WGS_file378_R2.fq.gz	I83	12m
ERS17834318	I83_MGI_24m	HELMi_WGS2024_file1131_R1.fq.gz	HELMi_WGS2024_file1131_R2.fq.gz	I83	24m
ERS17119783	I463_MGI_3m	HELMi_WGS_file379_R1.fq.gz	HELMi_WGS_file379_R2.fq.gz	I463	3m
ERS17487112	I463_MGI_6m	HELMi_WGS_file380_R1.fq.gz	HELMi_WGS_file380_R2.fq.gz	I463	6m
ERS17610080	I463_MGI_12m	HELMi_WGS_file381_R1.fq.gz	HELMi_WGS_file381_R2.fq.gz	I463	12m
ERS17834326	I463_MGI_24m	HELMi_WGS2024_file1132_R1.fq.gz	HELMi_WGS2024_file1132_R2.fq.gz	I463	24m
ERS17737658	I466_MGI_3m	HELMi_WGS2024_file126_R1.fq.gz	HELMi_WGS2024_file126_R2.fq.gz	I466	3m
ERS17758025	I466_MGI_6m	HELMi_WGS2024_file440_R1.fq.gz	HELMi_WGS2024_file440_R2.fq.gz	I466	6m
ERS17767178	I466_MGI_12m	HELMi_WGS2024_file752_R1.fq.gz	HELMi_WGS2024_file752_R2.fq.gz	I466	12m
ERS17834327	I466_MGI_24m	HELMi_WGS2024_file1133_R1.fq.gz	HELMi_WGS2024_file1133_R2.fq.gz	I466	24m
ERS18083759	P456_MGI_NPreg	HELMi_WGS2024_file1471_R1.fq.gz	HELMi_WGS2024_file1471_R2.fq.gz	P456	Paternal
ERS18098158	M476_MGI_Preg	HELMi_WGS2024_file1655_R1.fq.gz	HELMi_WGS2024_file1655_R2.fq.gz	M476	Maternal
ERS17737659	I467_MGI_3m	HELMi_WGS2024_file127_R1.fq.gz	HELMi_WGS2024_file127_R2.fq.gz	I467	3m
ERS17758026	I467_MGI_6m	HELMi_WGS2024_file441_R1.fq.gz	HELMi_WGS2024_file441_R2.fq.gz	I467	6m
ERS17767179	I467_MGI_12m	HELMi_WGS2024_file753_R1.fq.gz	HELMi_WGS2024_file753_R2.fq.gz	I467	12m
ERS17834328	I467_MGI_24m	HELMi_WGS2024_file1134_R1.fq.gz	HELMi_WGS2024_file1134_R2.fq.gz	I467	24m
ERS17737660	I471_MGI_3m	HELMi_WGS2024_file128_R1.fq.gz	HELMi_WGS2024_file128_R2.fq.gz	I471	3m
ERS17758027	I471_MGI_6m	HELMi_WGS2024_file442_R1.fq.gz	HELMi_WGS2024_file442_R2.fq.gz	I471	6m
ERS17767180	I471_MGI_12m	HELMi_WGS2024_file754_R1.fq.gz	HELMi_WGS2024_file754_R2.fq.gz	I471	12m
ERS17834329	I471_MGI_24m	HELMi_WGS2024_file1135_R1.fq.gz	HELMi_WGS2024_file1135_R2.fq.gz	I471	24m
ERS17176919	I84_MGI_3m	HELMi_WGS_file387_R1.fq.gz	HELMi_WGS_file387_R2.fq.gz	I84	3m
ERS17299287	I84_MGI_6m	HELMi_WGS_file388_R1.fq.gz	HELMi_WGS_file388_R2.fq.gz	I84	6m
ERS17610081	I84_MGI_12m	HELMi_WGS_file389_R1.fq.gz	HELMi_WGS_file389_R2.fq.gz	I84	12m
ERS17834325	I84_MGI_24m	HELMi_WGS2024_file1136_R1.fq.gz	HELMi_WGS2024_file1136_R2.fq.gz	I84	24m
ERS18098157	M94_MGI_Preg	HELMi_WGS2024_file1656_R1.fq.gz	HELMi_WGS2024_file1656_R2.fq.gz	M94	Maternal
ERS17176920	I475_MGI_3m	HELMi_WGS_file390_R1.fq.gz	HELMi_WGS_file390_R2.fq.gz	I475	3m
ERS17299288	I475_MGI_6m	HELMi_WGS_file391_R1.fq.gz	HELMi_WGS_file391_R2.fq.gz	I475	6m
ERS17610082	I475_MGI_12m	HELMi_WGS_file392_R1.fq.gz	HELMi_WGS_file392_R2.fq.gz	I475	12m
ERS17834331	I475_MGI_24m	HELMi_WGS2024_file1137_R1.fq.gz	HELMi_WGS2024_file1137_R2.fq.gz	I475	24m
ERS17737661	I85_MGI_3m	HELMi_WGS2024_file129_R1.fq.gz	HELMi_WGS2024_file129_R2.fq.gz	I85	3m
ERS17758028	I85_MGI_6m	HELMi_WGS2024_file443_R1.fq.gz	HELMi_WGS2024_file443_R2.fq.gz	I85	6m
ERS17767181	I85_MGI_12m	HELMi_WGS2024_file755_R1.fq.gz	HELMi_WGS2024_file755_R2.fq.gz	I85	12m
ERS17834330	I85_MGI_24m	HELMi_WGS2024_file1138_R1.fq.gz	HELMi_WGS2024_file1138_R2.fq.gz	I85	24m
ERS17737663	I483_MGI_3m	HELMi_WGS2024_file130_R1.fq.gz	HELMi_WGS2024_file130_R2.fq.gz	I483	3m
ERS17758030	I483_MGI_6m	HELMi_WGS2024_file444_R1.fq.gz	HELMi_WGS2024_file444_R2.fq.gz	I483	6m
ERS17767183	I483_MGI_12m	HELMi_WGS2024_file756_R1.fq.gz	HELMi_WGS2024_file756_R2.fq.gz	I483	12m
ERS17834333	I483_MGI_24m	HELMi_WGS2024_file1139_R1.fq.gz	HELMi_WGS2024_file1139_R2.fq.gz	I483	24m
ERS17737664	I490_MGI_3m	HELMi_WGS2024_file131_R1.fq.gz	HELMi_WGS2024_file131_R2.fq.gz	I490	3m
ERS17758031	I490_MGI_6m	HELMi_WGS2024_file445_R1.fq.gz	HELMi_WGS2024_file445_R2.fq.gz	I490	6m
ERS17767184	I490_MGI_12m	HELMi_WGS2024_file757_R1.fq.gz	HELMi_WGS2024_file757_R2.fq.gz	I490	12m
ERS17834334	I490_MGI_24m	HELMi_WGS2024_file1140_R1.fq.gz	HELMi_WGS2024_file1140_R2.fq.gz	I490	24m
ERS17119784	I491_MGI_3m	HELMi_WGS_file396_R1.fq.gz	HELMi_WGS_file396_R2.fq.gz	I491	3m
ERS17487115	I491_MGI_6m	HELMi_WGS_file397_R1.fq.gz	HELMi_WGS_file397_R2.fq.gz	I491	6m
ERS17610083	I491_MGI_12m	HELMi_WGS_file398_R1.fq.gz	HELMi_WGS_file398_R2.fq.gz	I491	12m
ERS17834335	I491_MGI_24m	HELMi_WGS2024_file1141_R1.fq.gz	HELMi_WGS2024_file1141_R2.fq.gz	I491	24m
ERS17737662	I86_MGI_3m	HELMi_WGS2024_file132_R1.fq.gz	HELMi_WGS2024_file132_R2.fq.gz	I86	3m
ERS17758029	I86_MGI_6m	HELMi_WGS2024_file446_R1.fq.gz	HELMi_WGS2024_file446_R2.fq.gz	I86	6m
ERS17767182	I86_MGI_12m	HELMi_WGS2024_file758_R1.fq.gz	HELMi_WGS2024_file758_R2.fq.gz	I86	12m
ERS17834332	I86_MGI_24m	HELMi_WGS2024_file1142_R1.fq.gz	HELMi_WGS2024_file1142_R2.fq.gz	I86	24m
ERS18098159	M96_MGI_Preg	HELMi_WGS2024_file1657_R1.fq.gz	HELMi_WGS2024_file1657_R2.fq.gz	M96	Maternal
ERS17737665	I492_MGI_3m	HELMi_WGS2024_file133_R1.fq.gz	HELMi_WGS2024_file133_R2.fq.gz	I492	3m
ERS17758032	I492_MGI_6m	HELMi_WGS2024_file447_R1.fq.gz	HELMi_WGS2024_file447_R2.fq.gz	I492	6m
ERS17767185	I492_MGI_12m	HELMi_WGS2024_file759_R1.fq.gz	HELMi_WGS2024_file759_R2.fq.gz	I492	12m
ERS17834336	I492_MGI_24m	HELMi_WGS2024_file1143_R1.fq.gz	HELMi_WGS2024_file1143_R2.fq.gz	I492	24m
ERS17176921	I494_MGI_3m	HELMi_WGS_file399_R1.fq.gz	HELMi_WGS_file399_R2.fq.gz	I494	3m
ERS17299289	I494_MGI_6m	HELMi_WGS_file400_R1.fq.gz	HELMi_WGS_file400_R2.fq.gz	I494	6m
ERS17610084	I494_MGI_12m	HELMi_WGS_file401_R1.fq.gz	HELMi_WGS_file401_R2.fq.gz	I494	12m
ERS17834337	I494_MGI_24m	HELMi_WGS2024_file1144_R1.fq.gz	HELMi_WGS2024_file1144_R2.fq.gz	I494	24m
ERS18098160	M504_MGI_Preg	HELMi_WGS2024_file1658_R1.fq.gz	HELMi_WGS2024_file1658_R2.fq.gz	M504	Maternal
ERS17737666	I495_MGI_3m	HELMi_WGS2024_file134_R1.fq.gz	HELMi_WGS2024_file134_R2.fq.gz	I495	3m
ERS17758033	I495_MGI_6m	HELMi_WGS2024_file448_R1.fq.gz	HELMi_WGS2024_file448_R2.fq.gz	I495	6m
ERS17767186	I495_MGI_12m	HELMi_WGS2024_file760_R1.fq.gz	HELMi_WGS2024_file760_R2.fq.gz	I495	12m
ERS17834338	I495_MGI_24m	HELMi_WGS2024_file1145_R1.fq.gz	HELMi_WGS2024_file1145_R2.fq.gz	I495	24m
ERS17737667	I497_MGI_3m	HELMi_WGS2024_file135_R1.fq.gz	HELMi_WGS2024_file135_R2.fq.gz	I497	3m
ERS17758034	I497_MGI_6m	HELMi_WGS2024_file449_R1.fq.gz	HELMi_WGS2024_file449_R2.fq.gz	I497	6m
ERS17767187	I497_MGI_12m	HELMi_WGS2024_file761_R1.fq.gz	HELMi_WGS2024_file761_R2.fq.gz	I497	12m
ERS17834339	I497_MGI_24m	HELMi_WGS2024_file1146_R1.fq.gz	HELMi_WGS2024_file1146_R2.fq.gz	I497	24m
ERS17119787	I501_MGI_3m	HELMi_WGS_file409_R1.fq.gz	HELMi_WGS_file409_R2.fq.gz	I501	3m
ERS17299290	I501_MGI_6m	HELMi_WGS_file410_R1.fq.gz	HELMi_WGS_file410_R2.fq.gz	I501	6m
ERS17610085	I501_MGI_12m	HELMi_WGS_file411_R1.fq.gz	HELMi_WGS_file411_R2.fq.gz	I501	12m
ERS17834340	I501_MGI_24m	HELMi_WGS2024_file1147_R1.fq.gz	HELMi_WGS2024_file1147_R2.fq.gz	I501	24m
ERS18098161	M511_MGI_Preg	HELMi_WGS2024_file1659_R1.fq.gz	HELMi_WGS2024_file1659_R2.fq.gz	M511	Maternal
ERS17176922	I502_MGI_3m	HELMi_WGS_file414_R1.fq.gz	HELMi_WGS_file414_R2.fq.gz	I502	3m
ERS17299291	I502_MGI_6m	HELMi_WGS_file415_R1.fq.gz	HELMi_WGS_file415_R2.fq.gz	I502	6m
ERS17660717	I502_MGI_12m	HELMi_WGS_file416_R1.fq.gz	HELMi_WGS_file416_R2.fq.gz	I502	12m
ERS17834341	I502_MGI_24m	HELMi_WGS2024_file1148_R1.fq.gz	HELMi_WGS2024_file1148_R2.fq.gz	I502	24m
ERS17176923	I506_MGI_3m	HELMi_WGS_file421_R1.fq.gz	HELMi_WGS_file421_R2.fq.gz	I506	3m
ERS17232599	I506_MGI_6m	HELMi_WGS_file422_R1.fq.gz	HELMi_WGS_file422_R2.fq.gz	I506	6m
ERS17610086	I506_MGI_12m	HELMi_WGS_file423_R1.fq.gz	HELMi_WGS_file423_R2.fq.gz	I506	12m
ERS17834342	I506_MGI_24m	HELMi_WGS2024_file1149_R1.fq.gz	HELMi_WGS2024_file1149_R2.fq.gz	I506	24m
ERS18098162	M516_MGI_Preg	HELMi_WGS2024_file1660_R1.fq.gz	HELMi_WGS2024_file1660_R2.fq.gz	M516	Maternal
ERS17176924	I507_MGI_3m	HELMi_WGS_file424_R1.fq.gz	HELMi_WGS_file424_R2.fq.gz	I507	3m
ERS17487120	I507_MGI_6m	HELMi_WGS_file425_R1.fq.gz	HELMi_WGS_file425_R2.fq.gz	I507	6m
ERS17610087	I507_MGI_12m	HELMi_WGS_file426_R1.fq.gz	HELMi_WGS_file426_R2.fq.gz	I507	12m
ERS17834343	I507_MGI_24m	HELMi_WGS2024_file1150_R1.fq.gz	HELMi_WGS2024_file1150_R2.fq.gz	I507	24m
ERS17176925	I508_MGI_3m	HELMi_WGS_file427_R1.fq.gz	HELMi_WGS_file427_R2.fq.gz	I508	3m
ERS17487121	I508_MGI_6m	HELMi_WGS_file428_R1.fq.gz	HELMi_WGS_file428_R2.fq.gz	I508	6m
ERS17610088	I508_MGI_12m	HELMi_WGS_file429_R1.fq.gz	HELMi_WGS_file429_R2.fq.gz	I508	12m
ERS17834344	I508_MGI_24m	HELMi_WGS2024_file1151_R1.fq.gz	HELMi_WGS2024_file1151_R2.fq.gz	I508	24m
ERS18083760	P498_MGI_NPreg	HELMi_WGS2024_file1472_R1.fq.gz	HELMi_WGS2024_file1472_R2.fq.gz	P498	Paternal
ERS17176926	I511_MGI_3m	HELMi_WGS_file434_R1.fq.gz	HELMi_WGS_file434_R2.fq.gz	I511	3m
ERS17232600	I511_MGI_6m	HELMi_WGS_file435_R1.fq.gz	HELMi_WGS_file435_R2.fq.gz	I511	6m
ERS17660718	I511_MGI_12m	HELMi_WGS_file436_R1.fq.gz	HELMi_WGS_file436_R2.fq.gz	I511	12m
ERS17834345	I511_MGI_24m	HELMi_WGS2024_file1152_R1.fq.gz	HELMi_WGS2024_file1152_R2.fq.gz	I511	24m
ERS18098163	M521_MGI_Preg	HELMi_WGS2024_file1661_R1.fq.gz	HELMi_WGS2024_file1661_R2.fq.gz	M521	Maternal
ERS17176927	I512_MGI_3m	HELMi_WGS_file439_R1.fq.gz	HELMi_WGS_file439_R2.fq.gz	I512	3m
ERS17299292	I512_MGI_6m	HELMi_WGS_file440_R1.fq.gz	HELMi_WGS_file440_R2.fq.gz	I512	6m
ERS17610089	I512_MGI_12m	HELMi_WGS_file441_R1.fq.gz	HELMi_WGS_file441_R2.fq.gz	I512	12m
ERS17834346	I512_MGI_24m	HELMi_WGS2024_file1153_R1.fq.gz	HELMi_WGS2024_file1153_R2.fq.gz	I512	24m
ERS17176928	I513_MGI_3m	HELMi_WGS_file442_R1.fq.gz	HELMi_WGS_file442_R2.fq.gz	I513	3m
ERS17487123	I513_MGI_6m	HELMi_WGS_file443_R1.fq.gz	HELMi_WGS_file443_R2.fq.gz	I513	6m
ERS17610090	I513_MGI_12m	HELMi_WGS_file444_R1.fq.gz	HELMi_WGS_file444_R2.fq.gz	I513	12m
ERS17834347	I513_MGI_24m	HELMi_WGS2024_file1154_R1.fq.gz	HELMi_WGS2024_file1154_R2.fq.gz	I513	24m
ERS17737668	I514_MGI_3m	HELMi_WGS2024_file136_R1.fq.gz	HELMi_WGS2024_file136_R2.fq.gz	I514	3m
ERS17758035	I514_MGI_6m	HELMi_WGS2024_file450_R1.fq.gz	HELMi_WGS2024_file450_R2.fq.gz	I514	6m
ERS17767188	I514_MGI_12m	HELMi_WGS2024_file762_R1.fq.gz	HELMi_WGS2024_file762_R2.fq.gz	I514	12m
ERS17834348	I514_MGI_24m	HELMi_WGS2024_file1155_R1.fq.gz	HELMi_WGS2024_file1155_R2.fq.gz	I514	24m
ERS18098164	M524_MGI_Preg	HELMi_WGS2024_file1662_R1.fq.gz	HELMi_WGS2024_file1662_R2.fq.gz	M524	Maternal
ERS17119788	I515_MGI_3m	HELMi_WGS_file445_R1.fq.gz	HELMi_WGS_file445_R2.fq.gz	I515	3m
ERS17232602	I515_MGI_6m	HELMi_WGS_file446_R1.fq.gz	HELMi_WGS_file446_R2.fq.gz	I515	6m
ERS17610091	I515_MGI_12m	HELMi_WGS_file447_R1.fq.gz	HELMi_WGS_file447_R2.fq.gz	I515	12m
ERS17834349	I515_MGI_24m	HELMi_WGS2024_file1156_R1.fq.gz	HELMi_WGS2024_file1156_R2.fq.gz	I515	24m
ERS18098165	M525_MGI_Preg	HELMi_WGS2024_file1663_R1.fq.gz	HELMi_WGS2024_file1663_R2.fq.gz	M525	Maternal
ERS17119790	I518_MGI_3m	HELMi_WGS_file452_R1.fq.gz	HELMi_WGS_file452_R2.fq.gz	I518	3m
ERS17299293	I518_MGI_6m	HELMi_WGS_file453_R1.fq.gz	HELMi_WGS_file453_R2.fq.gz	I518	6m
ERS17610092	I518_MGI_12m	HELMi_WGS_file454_R1.fq.gz	HELMi_WGS_file454_R2.fq.gz	I518	12m
ERS17834350	I518_MGI_24m	HELMi_WGS2024_file1157_R1.fq.gz	HELMi_WGS2024_file1157_R2.fq.gz	I518	24m
ERS18083761	P508_MGI_NPreg	HELMi_WGS2024_file1473_R1.fq.gz	HELMi_WGS2024_file1473_R2.fq.gz	P508	Paternal
ERS17176929	I520_MGI_3m	HELMi_WGS_file455_R1.fq.gz	HELMi_WGS_file455_R2.fq.gz	I520	3m
ERS17299294	I520_MGI_6m	HELMi_WGS_file456_R1.fq.gz	HELMi_WGS_file456_R2.fq.gz	I520	6m
ERS17610093	I520_MGI_12m	HELMi_WGS_file457_R1.fq.gz	HELMi_WGS_file457_R2.fq.gz	I520	12m
ERS17834351	I520_MGI_24m	HELMi_WGS2024_file1158_R1.fq.gz	HELMi_WGS2024_file1158_R2.fq.gz	I520	24m
ERS17119791	I523_MGI_3m	HELMi_WGS_file461_R1.fq.gz	HELMi_WGS_file461_R2.fq.gz	I523	3m
ERS17299295	I523_MGI_6m	HELMi_WGS_file462_R1.fq.gz	HELMi_WGS_file462_R2.fq.gz	I523	6m
ERS17610094	I523_MGI_12m	HELMi_WGS_file463_R1.fq.gz	HELMi_WGS_file463_R2.fq.gz	I523	12m
ERS17834352	I523_MGI_24m	HELMi_WGS2024_file1159_R1.fq.gz	HELMi_WGS2024_file1159_R2.fq.gz	I523	24m
ERS17737669	I526_MGI_3m	HELMi_WGS2024_file137_R1.fq.gz	HELMi_WGS2024_file137_R2.fq.gz	I526	3m
ERS17758036	I526_MGI_6m	HELMi_WGS2024_file451_R1.fq.gz	HELMi_WGS2024_file451_R2.fq.gz	I526	6m
ERS17767189	I526_MGI_12m	HELMi_WGS2024_file763_R1.fq.gz	HELMi_WGS2024_file763_R2.fq.gz	I526	12m
ERS17834353	I526_MGI_24m	HELMi_WGS2024_file1160_R1.fq.gz	HELMi_WGS2024_file1160_R2.fq.gz	I526	24m
ERS18098166	M536_MGI_Preg	HELMi_WGS2024_file1664_R1.fq.gz	HELMi_WGS2024_file1664_R2.fq.gz	M536	Maternal
ERS17176930	I532_MGI_3m	HELMi_WGS_file469_R1.fq.gz	HELMi_WGS_file469_R2.fq.gz	I532	3m
ERS17487130	I532_MGI_6m	HELMi_WGS_file470_R1.fq.gz	HELMi_WGS_file470_R2.fq.gz	I532	6m
ERS17660719	I532_MGI_12m	HELMi_WGS_file471_R1.fq.gz	HELMi_WGS_file471_R2.fq.gz	I532	12m
ERS17834354	I532_MGI_24m	HELMi_WGS2024_file1161_R1.fq.gz	HELMi_WGS2024_file1161_R2.fq.gz	I532	24m
ERS17737670	I536_MGI_3m	HELMi_WGS2024_file138_R1.fq.gz	HELMi_WGS2024_file138_R2.fq.gz	I536	3m
ERS17758037	I536_MGI_6m	HELMi_WGS2024_file452_R1.fq.gz	HELMi_WGS2024_file452_R2.fq.gz	I536	6m
ERS17767190	I536_MGI_12m	HELMi_WGS2024_file764_R1.fq.gz	HELMi_WGS2024_file764_R2.fq.gz	I536	12m
ERS17834355	I536_MGI_24m	HELMi_WGS2024_file1162_R1.fq.gz	HELMi_WGS2024_file1162_R2.fq.gz	I536	24m
ERS17737653	I46_MGI_3m	HELMi_WGS2024_file139_R1.fq.gz	HELMi_WGS2024_file139_R2.fq.gz	I46	3m
ERS17758020	I46_MGI_6m	HELMi_WGS2024_file453_R1.fq.gz	HELMi_WGS2024_file453_R2.fq.gz	I46	6m
ERS17767173	I46_MGI_12m	HELMi_WGS2024_file765_R1.fq.gz	HELMi_WGS2024_file765_R2.fq.gz	I46	12m
ERS17834315	I46_MGI_24m	HELMi_WGS2024_file1163_R1.fq.gz	HELMi_WGS2024_file1163_R2.fq.gz	I46	24m
ERS18098153	M56_MGI_Preg	HELMi_WGS2024_file1665_R1.fq.gz	HELMi_WGS2024_file1665_R2.fq.gz	M56	Maternal
ERS17119792	I542_MGI_3m	HELMi_WGS_file478_R1.fq.gz	HELMi_WGS_file478_R2.fq.gz	I542	3m
ERS17299296	I542_MGI_6m	HELMi_WGS_file479_R1.fq.gz	HELMi_WGS_file479_R2.fq.gz	I542	6m
ERS17610095	I542_MGI_12m	HELMi_WGS_file480_R1.fq.gz	HELMi_WGS_file480_R2.fq.gz	I542	12m
ERS17834356	I542_MGI_24m	HELMi_WGS2024_file1164_R1.fq.gz	HELMi_WGS2024_file1164_R2.fq.gz	I542	24m
ERS18098168	M552_MGI_Preg	HELMi_WGS2024_file1666_R1.fq.gz	HELMi_WGS2024_file1666_R2.fq.gz	M552	Maternal
ERS17176931	I543_MGI_3m	HELMi_WGS_file481_R1.fq.gz	HELMi_WGS_file481_R2.fq.gz	I543	3m
ERS17299297	I543_MGI_6m	HELMi_WGS_file482_R1.fq.gz	HELMi_WGS_file482_R2.fq.gz	I543	6m
ERS17610096	I543_MGI_12m	HELMi_WGS_file483_R1.fq.gz	HELMi_WGS_file483_R2.fq.gz	I543	12m
ERS17834357	I543_MGI_24m	HELMi_WGS2024_file1165_R1.fq.gz	HELMi_WGS2024_file1165_R2.fq.gz	I543	24m
ERS18098169	M553_MGI_Preg	HELMi_WGS2024_file1667_R1.fq.gz	HELMi_WGS2024_file1667_R2.fq.gz	M553	Maternal
ERS17176932	I545_MGI_3m	HELMi_WGS_file484_R1.fq.gz	HELMi_WGS_file484_R2.fq.gz	I545	3m
ERS17299298	I545_MGI_6m	HELMi_WGS_file485_R1.fq.gz	HELMi_WGS_file485_R2.fq.gz	I545	6m
ERS17610097	I545_MGI_12m	HELMi_WGS_file486_R1.fq.gz	HELMi_WGS_file486_R2.fq.gz	I545	12m
ERS17834358	I545_MGI_24m	HELMi_WGS2024_file1166_R1.fq.gz	HELMi_WGS2024_file1166_R2.fq.gz	I545	24m
ERS17737672	I546_MGI_3m	HELMi_WGS2024_file140_R1.fq.gz	HELMi_WGS2024_file140_R2.fq.gz	I546	3m
ERS17758039	I546_MGI_6m	HELMi_WGS2024_file454_R1.fq.gz	HELMi_WGS2024_file454_R2.fq.gz	I546	6m
ERS17767192	I546_MGI_12m	HELMi_WGS2024_file766_R1.fq.gz	HELMi_WGS2024_file766_R2.fq.gz	I546	12m
ERS17834359	I546_MGI_24m	HELMi_WGS2024_file1167_R1.fq.gz	HELMi_WGS2024_file1167_R2.fq.gz	I546	24m
ERS17737673	I547_MGI_3m	HELMi_WGS2024_file141_R1.fq.gz	HELMi_WGS2024_file141_R2.fq.gz	I547	3m
ERS17758040	I547_MGI_6m	HELMi_WGS2024_file455_R1.fq.gz	HELMi_WGS2024_file455_R2.fq.gz	I547	6m
ERS17767193	I547_MGI_12m	HELMi_WGS2024_file767_R1.fq.gz	HELMi_WGS2024_file767_R2.fq.gz	I547	12m
ERS17834360	I547_MGI_24m	HELMi_WGS2024_file1168_R1.fq.gz	HELMi_WGS2024_file1168_R2.fq.gz	I547	24m
ERS18083762	P537_MGI_NPreg	HELMi_WGS2024_file1474_R1.fq.gz	HELMi_WGS2024_file1474_R2.fq.gz	P537	Paternal
ERS17176933	I548_MGI_3m	HELMi_WGS_file487_R1.fq.gz	HELMi_WGS_file487_R2.fq.gz	I548	3m
ERS17299299	I548_MGI_6m	HELMi_WGS_file488_R1.fq.gz	HELMi_WGS_file488_R2.fq.gz	I548	6m
ERS17660720	I548_MGI_12m	HELMi_WGS_file489_R1.fq.gz	HELMi_WGS_file489_R2.fq.gz	I548	12m
ERS17834361	I548_MGI_24m	HELMi_WGS2024_file1169_R1.fq.gz	HELMi_WGS2024_file1169_R2.fq.gz	I548	24m
ERS17119793	I549_MGI_3m	HELMi_WGS_file490_R1.fq.gz	HELMi_WGS_file490_R2.fq.gz	I549	3m
ERS17299300	I549_MGI_6m	HELMi_WGS_file491_R1.fq.gz	HELMi_WGS_file491_R2.fq.gz	I549	6m
ERS17610098	I549_MGI_12m	HELMi_WGS_file492_R1.fq.gz	HELMi_WGS_file492_R2.fq.gz	I549	12m
ERS17834362	I549_MGI_24m	HELMi_WGS2024_file1170_R1.fq.gz	HELMi_WGS2024_file1170_R2.fq.gz	I549	24m
ERS18083763	P539_MGI_NPreg	HELMi_WGS2024_file1475_R1.fq.gz	HELMi_WGS2024_file1475_R2.fq.gz	P539	Paternal
ERS17737674	I554_MGI_3m	HELMi_WGS2024_file142_R1.fq.gz	HELMi_WGS2024_file142_R2.fq.gz	I554	3m
ERS17758041	I554_MGI_6m	HELMi_WGS2024_file456_R1.fq.gz	HELMi_WGS2024_file456_R2.fq.gz	I554	6m
ERS17767194	I554_MGI_12m	HELMi_WGS2024_file768_R1.fq.gz	HELMi_WGS2024_file768_R2.fq.gz	I554	12m
ERS17834364	I554_MGI_24m	HELMi_WGS2024_file1171_R1.fq.gz	HELMi_WGS2024_file1171_R2.fq.gz	I554	24m
ERS17176934	I555_MGI_3m	HELMi_WGS_file497_R1.fq.gz	HELMi_WGS_file497_R2.fq.gz	I555	3m
ERS17299301	I555_MGI_6m	HELMi_WGS_file498_R1.fq.gz	HELMi_WGS_file498_R2.fq.gz	I555	6m
ERS17610099	I555_MGI_12m	HELMi_WGS_file499_R1.fq.gz	HELMi_WGS_file499_R2.fq.gz	I555	12m
ERS17834365	I555_MGI_24m	HELMi_WGS2024_file1172_R1.fq.gz	HELMi_WGS2024_file1172_R2.fq.gz	I555	24m
ERS18098170	M565_MGI_Preg	HELMi_WGS2024_file1668_R1.fq.gz	HELMi_WGS2024_file1668_R2.fq.gz	M565	Maternal
ERS17176935	I556_MGI_3m	HELMi_WGS_file500_R1.fq.gz	HELMi_WGS_file500_R2.fq.gz	I556	3m
ERS17299302	I556_MGI_6m	HELMi_WGS_file501_R1.fq.gz	HELMi_WGS_file501_R2.fq.gz	I556	6m
ERS17610100	I556_MGI_12m	HELMi_WGS_file502_R1.fq.gz	HELMi_WGS_file502_R2.fq.gz	I556	12m
ERS17834366	I556_MGI_24m	HELMi_WGS2024_file1173_R1.fq.gz	HELMi_WGS2024_file1173_R2.fq.gz	I556	24m
ERS18098171	M566_MGI_Preg	HELMi_WGS2024_file1669_R1.fq.gz	HELMi_WGS2024_file1669_R2.fq.gz	M566	Maternal
ERS17737675	I559_MGI_3m	HELMi_WGS2024_file143_R1.fq.gz	HELMi_WGS2024_file143_R2.fq.gz	I559	3m
ERS17758042	I559_MGI_6m	HELMi_WGS2024_file457_R1.fq.gz	HELMi_WGS2024_file457_R2.fq.gz	I559	6m
ERS17767195	I559_MGI_12m	HELMi_WGS2024_file769_R1.fq.gz	HELMi_WGS2024_file769_R2.fq.gz	I559	12m
ERS17834367	I559_MGI_24m	HELMi_WGS2024_file1174_R1.fq.gz	HELMi_WGS2024_file1174_R2.fq.gz	I559	24m
ERS18098172	M569_MGI_Preg	HELMi_WGS2024_file1670_R1.fq.gz	HELMi_WGS2024_file1670_R2.fq.gz	M569	Maternal
ERS17119796	I561_MGI_3m	HELMi_WGS_file506_R1.fq.gz	HELMi_WGS_file506_R2.fq.gz	I561	3m
ERS17232605	I561_MGI_6m	HELMi_WGS_file507_R1.fq.gz	HELMi_WGS_file507_R2.fq.gz	I561	6m
ERS17610101	I561_MGI_12m	HELMi_WGS_file508_R1.fq.gz	HELMi_WGS_file508_R2.fq.gz	I561	12m
ERS17834368	I561_MGI_24m	HELMi_WGS2024_file1175_R1.fq.gz	HELMi_WGS2024_file1175_R2.fq.gz	I561	24m
ERS18083764	P551_MGI_NPreg	HELMi_WGS2024_file1476_R1.fq.gz	HELMi_WGS2024_file1476_R2.fq.gz	P551	Paternal
ERS18098173	M571_MGI_Preg	HELMi_WGS2024_file1671_R1.fq.gz	HELMi_WGS2024_file1671_R2.fq.gz	M571	Maternal
ERS17176936	I93_MGI_3m	HELMi_WGS_file509_R1.fq.gz	HELMi_WGS_file509_R2.fq.gz	I93	3m
ERS17299303	I93_MGI_6m	HELMi_WGS_file510_R1.fq.gz	HELMi_WGS_file510_R2.fq.gz	I93	6m
ERS17610102	I93_MGI_12m	HELMi_WGS_file511_R1.fq.gz	HELMi_WGS_file511_R2.fq.gz	I93	12m
ERS17834363	I93_MGI_24m	HELMi_WGS2024_file1176_R1.fq.gz	HELMi_WGS2024_file1176_R2.fq.gz	I93	24m
ERS17737676	I562_MGI_3m	HELMi_WGS2024_file144_R1.fq.gz	HELMi_WGS2024_file144_R2.fq.gz	I562	3m
ERS17758043	I562_MGI_6m	HELMi_WGS2024_file458_R1.fq.gz	HELMi_WGS2024_file458_R2.fq.gz	I562	6m
ERS17767196	I562_MGI_12m	HELMi_WGS2024_file770_R1.fq.gz	HELMi_WGS2024_file770_R2.fq.gz	I562	12m
ERS17834369	I562_MGI_24m	HELMi_WGS2024_file1177_R1.fq.gz	HELMi_WGS2024_file1177_R2.fq.gz	I562	24m
ERS18098174	M572_MGI_Preg	HELMi_WGS2024_file1672_R1.fq.gz	HELMi_WGS2024_file1672_R2.fq.gz	M572	Maternal
ERS17737677	I564_MGI_3m	HELMi_WGS2024_file145_R1.fq.gz	HELMi_WGS2024_file145_R2.fq.gz	I564	3m
ERS17758044	I564_MGI_6m	HELMi_WGS2024_file459_R1.fq.gz	HELMi_WGS2024_file459_R2.fq.gz	I564	6m
ERS17767197	I564_MGI_12m	HELMi_WGS2024_file771_R1.fq.gz	HELMi_WGS2024_file771_R2.fq.gz	I564	12m
ERS17834370	I564_MGI_24m	HELMi_WGS2024_file1178_R1.fq.gz	HELMi_WGS2024_file1178_R2.fq.gz	I564	24m
ERS17119797	I565_MGI_3m	HELMi_WGS_file512_R1.fq.gz	HELMi_WGS_file512_R2.fq.gz	I565	3m
ERS17232606	I565_MGI_6m	HELMi_WGS_file513_R1.fq.gz	HELMi_WGS_file513_R2.fq.gz	I565	6m
ERS17610103	I565_MGI_12m	HELMi_WGS_file514_R1.fq.gz	HELMi_WGS_file514_R2.fq.gz	I565	12m
ERS17834371	I565_MGI_24m	HELMi_WGS2024_file1179_R1.fq.gz	HELMi_WGS2024_file1179_R2.fq.gz	I565	24m
ERS17176937	I568_MGI_3m	HELMi_WGS_file519_R1.fq.gz	HELMi_WGS_file519_R2.fq.gz	I568	3m
ERS17299304	I568_MGI_6m	HELMi_WGS_file520_R1.fq.gz	HELMi_WGS_file520_R2.fq.gz	I568	6m
ERS17610105	I568_MGI_12m	HELMi_WGS_file521_R1.fq.gz	HELMi_WGS_file521_R2.fq.gz	I568	12m
ERS17834372	I568_MGI_24m	HELMi_WGS2024_file1180_R1.fq.gz	HELMi_WGS2024_file1180_R2.fq.gz	I568	24m
ERS17176938	I573_MGI_3m	HELMi_WGS_file528_R1.fq.gz	HELMi_WGS_file528_R2.fq.gz	I573	3m
ERS17232608	I573_MGI_6m	HELMi_WGS_file529_R1.fq.gz	HELMi_WGS_file529_R2.fq.gz	I573	6m
ERS17610106	I573_MGI_12m	HELMi_WGS_file530_R1.fq.gz	HELMi_WGS_file530_R2.fq.gz	I573	12m
ERS17834374	I573_MGI_24m	HELMi_WGS2024_file1181_R1.fq.gz	HELMi_WGS2024_file1181_R2.fq.gz	I573	24m
ERS17737678	I575_MGI_3m	HELMi_WGS2024_file146_R1.fq.gz	HELMi_WGS2024_file146_R2.fq.gz	I575	3m
ERS17758045	I575_MGI_6m	HELMi_WGS2024_file460_R1.fq.gz	HELMi_WGS2024_file460_R2.fq.gz	I575	6m
ERS17767198	I575_MGI_12m	HELMi_WGS2024_file772_R1.fq.gz	HELMi_WGS2024_file772_R2.fq.gz	I575	12m
ERS17834375	I575_MGI_24m	HELMi_WGS2024_file1182_R1.fq.gz	HELMi_WGS2024_file1182_R2.fq.gz	I575	24m
ERS18098175	M585_MGI_Preg	HELMi_WGS2024_file1673_R1.fq.gz	HELMi_WGS2024_file1673_R2.fq.gz	M585	Maternal
ERS17176939	I576_MGI_3m	HELMi_WGS_file531_R1.fq.gz	HELMi_WGS_file531_R2.fq.gz	I576	3m
ERS17176940	I576_MGI_6m	HELMi_WGS_file532_R1.fq.gz	HELMi_WGS_file532_R2.fq.gz	I576	6m
ERS17610107	I576_MGI_12m	HELMi_WGS_file533_R1.fq.gz	HELMi_WGS_file533_R2.fq.gz	I576	12m
ERS17834376	I576_MGI_24m	HELMi_WGS2024_file1183_R1.fq.gz	HELMi_WGS2024_file1183_R2.fq.gz	I576	24m
ERS17737679	I577_MGI_3m	HELMi_WGS2024_file147_R1.fq.gz	HELMi_WGS2024_file147_R2.fq.gz	I577	3m
ERS17758046	I577_MGI_6m	HELMi_WGS2024_file461_R1.fq.gz	HELMi_WGS2024_file461_R2.fq.gz	I577	6m
ERS17767199	I577_MGI_12m	HELMi_WGS2024_file773_R1.fq.gz	HELMi_WGS2024_file773_R2.fq.gz	I577	12m
ERS17834377	I577_MGI_24m	HELMi_WGS2024_file1184_R1.fq.gz	HELMi_WGS2024_file1184_R2.fq.gz	I577	24m
ERS17737680	I579_MGI_3m	HELMi_WGS2024_file148_R1.fq.gz	HELMi_WGS2024_file148_R2.fq.gz	I579	3m
ERS17758047	I579_MGI_6m	HELMi_WGS2024_file462_R1.fq.gz	HELMi_WGS2024_file462_R2.fq.gz	I579	6m
ERS17767200	I579_MGI_12m	HELMi_WGS2024_file774_R1.fq.gz	HELMi_WGS2024_file774_R2.fq.gz	I579	12m
ERS17834378	I579_MGI_24m	HELMi_WGS2024_file1185_R1.fq.gz	HELMi_WGS2024_file1185_R2.fq.gz	I579	24m
ERS18098176	M589_MGI_Preg	HELMi_WGS2024_file1674_R1.fq.gz	HELMi_WGS2024_file1674_R2.fq.gz	M589	Maternal
ERS17737681	I581_MGI_3m	HELMi_WGS2024_file149_R1.fq.gz	HELMi_WGS2024_file149_R2.fq.gz	I581	3m
ERS17758048	I581_MGI_6m	HELMi_WGS2024_file463_R1.fq.gz	HELMi_WGS2024_file463_R2.fq.gz	I581	6m
ERS17767201	I581_MGI_12m	HELMi_WGS2024_file775_R1.fq.gz	HELMi_WGS2024_file775_R2.fq.gz	I581	12m
ERS17834379	I581_MGI_24m	HELMi_WGS2024_file1186_R1.fq.gz	HELMi_WGS2024_file1186_R2.fq.gz	I581	24m
ERS18098177	M591_MGI_Preg	HELMi_WGS2024_file1675_R1.fq.gz	HELMi_WGS2024_file1675_R2.fq.gz	M591	Maternal
ERS17119798	I95_MGI_3m	HELMi_WGS_file534_R1.fq.gz	HELMi_WGS_file534_R2.fq.gz	I95	3m
ERS17232609	I95_MGI_6m	HELMi_WGS_file535_R1.fq.gz	HELMi_WGS_file535_R2.fq.gz	I95	6m
ERS17610108	I95_MGI_12m	HELMi_WGS_file536_R1.fq.gz	HELMi_WGS_file536_R2.fq.gz	I95	12m
ERS17834373	I95_MGI_24m	HELMi_WGS2024_file1187_R1.fq.gz	HELMi_WGS2024_file1187_R2.fq.gz	I95	24m
ERS17737682	I589_MGI_3m	HELMi_WGS2024_file150_R1.fq.gz	HELMi_WGS2024_file150_R2.fq.gz	I589	3m
ERS17758049	I589_MGI_6m	HELMi_WGS2024_file464_R1.fq.gz	HELMi_WGS2024_file464_R2.fq.gz	I589	6m
ERS17767202	I589_MGI_12m	HELMi_WGS2024_file776_R1.fq.gz	HELMi_WGS2024_file776_R2.fq.gz	I589	12m
ERS17834380	I589_MGI_24m	HELMi_WGS2024_file1188_R1.fq.gz	HELMi_WGS2024_file1188_R2.fq.gz	I589	24m
ERS18083765	P579_MGI_NPreg	HELMi_WGS2024_file1477_R1.fq.gz	HELMi_WGS2024_file1477_R2.fq.gz	P579	Paternal
ERS18098178	M599_MGI_Preg	HELMi_WGS2024_file1676_R1.fq.gz	HELMi_WGS2024_file1676_R2.fq.gz	M599	Maternal
ERS17737683	I597_MGI_3m	HELMi_WGS2024_file151_R1.fq.gz	HELMi_WGS2024_file151_R2.fq.gz	I597	3m
ERS17758050	I597_MGI_6m	HELMi_WGS2024_file465_R1.fq.gz	HELMi_WGS2024_file465_R2.fq.gz	I597	6m
ERS17767203	I597_MGI_12m	HELMi_WGS2024_file777_R1.fq.gz	HELMi_WGS2024_file777_R2.fq.gz	I597	12m
ERS17834381	I597_MGI_24m	HELMi_WGS2024_file1189_R1.fq.gz	HELMi_WGS2024_file1189_R2.fq.gz	I597	24m
ERS17737684	I598_MGI_3m	HELMi_WGS2024_file152_R1.fq.gz	HELMi_WGS2024_file152_R2.fq.gz	I598	3m
ERS17758051	I598_MGI_6m	HELMi_WGS2024_file466_R1.fq.gz	HELMi_WGS2024_file466_R2.fq.gz	I598	6m
ERS17767204	I598_MGI_12m	HELMi_WGS2024_file778_R1.fq.gz	HELMi_WGS2024_file778_R2.fq.gz	I598	12m
ERS17834382	I598_MGI_24m	HELMi_WGS2024_file1190_R1.fq.gz	HELMi_WGS2024_file1190_R2.fq.gz	I598	24m
ERS17176941	I606_MGI_3m	HELMi_WGS_file542_R1.fq.gz	HELMi_WGS_file542_R2.fq.gz	I606	3m
ERS17232610	I606_MGI_6m	HELMi_WGS_file543_R1.fq.gz	HELMi_WGS_file543_R2.fq.gz	I606	6m
ERS17610109	I606_MGI_12m	HELMi_WGS_file544_R1.fq.gz	HELMi_WGS_file544_R2.fq.gz	I606	12m
ERS17834383	I606_MGI_24m	HELMi_WGS2024_file1191_R1.fq.gz	HELMi_WGS2024_file1191_R2.fq.gz	I606	24m
ERS17737685	I608_MGI_3m	HELMi_WGS2024_file153_R1.fq.gz	HELMi_WGS2024_file153_R2.fq.gz	I608	3m
ERS17758052	I608_MGI_6m	HELMi_WGS2024_file467_R1.fq.gz	HELMi_WGS2024_file467_R2.fq.gz	I608	6m
ERS17767205	I608_MGI_12m	HELMi_WGS2024_file779_R1.fq.gz	HELMi_WGS2024_file779_R2.fq.gz	I608	12m
ERS17834384	I608_MGI_24m	HELMi_WGS2024_file1192_R1.fq.gz	HELMi_WGS2024_file1192_R2.fq.gz	I608	24m
ERS18083766	P598_MGI_NPreg	HELMi_WGS2024_file1478_R1.fq.gz	HELMi_WGS2024_file1478_R2.fq.gz	P598	Paternal
ERS17737686	I609_MGI_3m	HELMi_WGS2024_file154_R1.fq.gz	HELMi_WGS2024_file154_R2.fq.gz	I609	3m
ERS17758053	I609_MGI_6m	HELMi_WGS2024_file468_R1.fq.gz	HELMi_WGS2024_file468_R2.fq.gz	I609	6m
ERS17767206	I609_MGI_12m	HELMi_WGS2024_file780_R1.fq.gz	HELMi_WGS2024_file780_R2.fq.gz	I609	12m
ERS17834385	I609_MGI_24m	HELMi_WGS2024_file1193_R1.fq.gz	HELMi_WGS2024_file1193_R2.fq.gz	I609	24m
ERS18098179	M619_MGI_Preg	HELMi_WGS2024_file1677_R1.fq.gz	HELMi_WGS2024_file1677_R2.fq.gz	M619	Maternal
ERS17737687	I614_MGI_3m	HELMi_WGS2024_file155_R1.fq.gz	HELMi_WGS2024_file155_R2.fq.gz	I614	3m
ERS17758054	I614_MGI_6m	HELMi_WGS2024_file469_R1.fq.gz	HELMi_WGS2024_file469_R2.fq.gz	I614	6m
ERS17767207	I614_MGI_12m	HELMi_WGS2024_file781_R1.fq.gz	HELMi_WGS2024_file781_R2.fq.gz	I614	12m
ERS17834387	I614_MGI_24m	HELMi_WGS2024_file1194_R1.fq.gz	HELMi_WGS2024_file1194_R2.fq.gz	I614	24m
ERS17119799	I616_MGI_3m	HELMi_WGS_file550_R1.fq.gz	HELMi_WGS_file550_R2.fq.gz	I616	3m
ERS17299305	I616_MGI_6m	HELMi_WGS_file551_R1.fq.gz	HELMi_WGS_file551_R2.fq.gz	I616	6m
ERS17610110	I616_MGI_12m	HELMi_WGS_file552_R1.fq.gz	HELMi_WGS_file552_R2.fq.gz	I616	12m
ERS17834388	I616_MGI_24m	HELMi_WGS2024_file1195_R1.fq.gz	HELMi_WGS2024_file1195_R2.fq.gz	I616	24m
ERS17119800	I618_MGI_3m	HELMi_WGS_file553_R1.fq.gz	HELMi_WGS_file553_R2.fq.gz	I618	3m
ERS17299306	I618_MGI_6m	HELMi_WGS_file554_R1.fq.gz	HELMi_WGS_file554_R2.fq.gz	I618	6m
ERS17610111	I618_MGI_12m	HELMi_WGS_file555_R1.fq.gz	HELMi_WGS_file555_R2.fq.gz	I618	12m
ERS17834389	I618_MGI_24m	HELMi_WGS2024_file1196_R1.fq.gz	HELMi_WGS2024_file1196_R2.fq.gz	I618	24m
ERS17737688	I619_MGI_3m	HELMi_WGS2024_file156_R1.fq.gz	HELMi_WGS2024_file156_R2.fq.gz	I619	3m
ERS17758055	I619_MGI_6m	HELMi_WGS2024_file470_R1.fq.gz	HELMi_WGS2024_file470_R2.fq.gz	I619	6m
ERS17767208	I619_MGI_12m	HELMi_WGS2024_file782_R1.fq.gz	HELMi_WGS2024_file782_R2.fq.gz	I619	12m
ERS17834390	I619_MGI_24m	HELMi_WGS2024_file1197_R1.fq.gz	HELMi_WGS2024_file1197_R2.fq.gz	I619	24m
ERS17119801	I620_MGI_3m	HELMi_WGS_file556_R1.fq.gz	HELMi_WGS_file556_R2.fq.gz	I620	3m
ERS17487142	I620_MGI_6m	HELMi_WGS_file557_R1.fq.gz	HELMi_WGS_file557_R2.fq.gz	I620	6m
ERS17610112	I620_MGI_12m	HELMi_WGS_file558_R1.fq.gz	HELMi_WGS_file558_R2.fq.gz	I620	12m
ERS17834391	I620_MGI_24m	HELMi_WGS2024_file1198_R1.fq.gz	HELMi_WGS2024_file1198_R2.fq.gz	I620	24m
ERS18098181	M630_MGI_Preg	HELMi_WGS2024_file1678_R1.fq.gz	HELMi_WGS2024_file1678_R2.fq.gz	M630	Maternal
ERS17737689	I621_MGI_3m	HELMi_WGS2024_file157_R1.fq.gz	HELMi_WGS2024_file157_R2.fq.gz	I621	3m
ERS17758056	I621_MGI_6m	HELMi_WGS2024_file471_R1.fq.gz	HELMi_WGS2024_file471_R2.fq.gz	I621	6m
ERS17767209	I621_MGI_12m	HELMi_WGS2024_file783_R1.fq.gz	HELMi_WGS2024_file783_R2.fq.gz	I621	12m
ERS17834392	I621_MGI_24m	HELMi_WGS2024_file1199_R1.fq.gz	HELMi_WGS2024_file1199_R2.fq.gz	I621	24m
ERS17119802	I99_MGI_3m	HELMi_WGS_file559_R1.fq.gz	HELMi_WGS_file559_R2.fq.gz	I99	3m
ERS17232611	I99_MGI_6m	HELMi_WGS_file560_R1.fq.gz	HELMi_WGS_file560_R2.fq.gz	I99	6m
ERS17610113	I99_MGI_12m	HELMi_WGS_file561_R1.fq.gz	HELMi_WGS_file561_R2.fq.gz	I99	12m
ERS17834386	I99_MGI_24m	HELMi_WGS2024_file1200_R1.fq.gz	HELMi_WGS2024_file1200_R2.fq.gz	I99	24m
ERS18098180	M109_MGI_Preg	HELMi_WGS2024_file1679_R1.fq.gz	HELMi_WGS2024_file1679_R2.fq.gz	M109	Maternal
ERS17176942	I622_MGI_3m	HELMi_WGS_file562_R1.fq.gz	HELMi_WGS_file562_R2.fq.gz	I622	3m
ERS17299307	I622_MGI_6m	HELMi_WGS_file563_R1.fq.gz	HELMi_WGS_file563_R2.fq.gz	I622	6m
ERS17660721	I622_MGI_12m	HELMi_WGS_file564_R1.fq.gz	HELMi_WGS_file564_R2.fq.gz	I622	12m
ERS17894500	I622_MGI_24m	HELMi_WGS2024_file1201_R1.fq.gz	HELMi_WGS2024_file1201_R2.fq.gz	I622	24m
ERS18098182	M632_MGI_Preg	HELMi_WGS2024_file1680_R1.fq.gz	HELMi_WGS2024_file1680_R2.fq.gz	M632	Maternal
ERS17737690	I624_MGI_3m	HELMi_WGS2024_file158_R1.fq.gz	HELMi_WGS2024_file158_R2.fq.gz	I624	3m
ERS17758057	I624_MGI_6m	HELMi_WGS2024_file472_R1.fq.gz	HELMi_WGS2024_file472_R2.fq.gz	I624	6m
ERS17767210	I624_MGI_12m	HELMi_WGS2024_file784_R1.fq.gz	HELMi_WGS2024_file784_R2.fq.gz	I624	12m
ERS17894501	I624_MGI_24m	HELMi_WGS2024_file1202_R1.fq.gz	HELMi_WGS2024_file1202_R2.fq.gz	I624	24m
ERS18098183	M634_MGI_Preg	HELMi_WGS2024_file1681_R1.fq.gz	HELMi_WGS2024_file1681_R2.fq.gz	M634	Maternal
ERS17737691	I626_MGI_3m	HELMi_WGS2024_file159_R1.fq.gz	HELMi_WGS2024_file159_R2.fq.gz	I626	3m
ERS17758058	I626_MGI_6m	HELMi_WGS2024_file473_R1.fq.gz	HELMi_WGS2024_file473_R2.fq.gz	I626	6m
ERS17767211	I626_MGI_12m	HELMi_WGS2024_file785_R1.fq.gz	HELMi_WGS2024_file785_R2.fq.gz	I626	12m
ERS17894502	I626_MGI_24m	HELMi_WGS2024_file1203_R1.fq.gz	HELMi_WGS2024_file1203_R2.fq.gz	I626	24m
ERS18098184	M636_MGI_Preg	HELMi_WGS2024_file1682_R1.fq.gz	HELMi_WGS2024_file1682_R2.fq.gz	M636	Maternal
ERS17176943	I628_MGI_3m	HELMi_WGS_file565_R1.fq.gz	HELMi_WGS_file565_R2.fq.gz	I628	3m
ERS17232612	I628_MGI_6m	HELMi_WGS_file566_R1.fq.gz	HELMi_WGS_file566_R2.fq.gz	I628	6m
ERS17610114	I628_MGI_12m	HELMi_WGS_file567_R1.fq.gz	HELMi_WGS_file567_R2.fq.gz	I628	12m
ERS17894503	I628_MGI_24m	HELMi_WGS2024_file1204_R1.fq.gz	HELMi_WGS2024_file1204_R2.fq.gz	I628	24m
ERS18098185	M638_MGI_Preg	HELMi_WGS2024_file1683_R1.fq.gz	HELMi_WGS2024_file1683_R2.fq.gz	M638	Maternal
ERS17119803	I629_MGI_3m	HELMi_WGS_file568_R1.fq.gz	HELMi_WGS_file568_R2.fq.gz	I629	3m
ERS17232613	I629_MGI_6m	HELMi_WGS_file569_R1.fq.gz	HELMi_WGS_file569_R2.fq.gz	I629	6m
ERS17610115	I629_MGI_12m	HELMi_WGS_file570_R1.fq.gz	HELMi_WGS_file570_R2.fq.gz	I629	12m
ERS17894504	I629_MGI_24m	HELMi_WGS2024_file1205_R1.fq.gz	HELMi_WGS2024_file1205_R2.fq.gz	I629	24m
ERS18098186	M639_MGI_Preg	HELMi_WGS2024_file1684_R1.fq.gz	HELMi_WGS2024_file1684_R2.fq.gz	M639	Maternal
ERS17737692	I632_MGI_3m	HELMi_WGS2024_file160_R1.fq.gz	HELMi_WGS2024_file160_R2.fq.gz	I632	3m
ERS17758059	I632_MGI_6m	HELMi_WGS2024_file474_R1.fq.gz	HELMi_WGS2024_file474_R2.fq.gz	I632	6m
ERS17767212	I632_MGI_12m	HELMi_WGS2024_file786_R1.fq.gz	HELMi_WGS2024_file786_R2.fq.gz	I632	12m
ERS17894505	I632_MGI_24m	HELMi_WGS2024_file1206_R1.fq.gz	HELMi_WGS2024_file1206_R2.fq.gz	I632	24m
ERS17176944	I633_MGI_3m	HELMi_WGS_file571_R1.fq.gz	HELMi_WGS_file571_R2.fq.gz	I633	3m
ERS17232614	I633_MGI_6m	HELMi_WGS_file572_R1.fq.gz	HELMi_WGS_file572_R2.fq.gz	I633	6m
ERS17610116	I633_MGI_12m	HELMi_WGS_file573_R1.fq.gz	HELMi_WGS_file573_R2.fq.gz	I633	12m
ERS17894506	I633_MGI_24m	HELMi_WGS2024_file1207_R1.fq.gz	HELMi_WGS2024_file1207_R2.fq.gz	I633	24m
ERS17119804	I634_MGI_3m	HELMi_WGS_file574_R1.fq.gz	HELMi_WGS_file574_R2.fq.gz	I634	3m
ERS17299308	I634_MGI_6m	HELMi_WGS_file575_R1.fq.gz	HELMi_WGS_file575_R2.fq.gz	I634	6m
ERS17610117	I634_MGI_12m	HELMi_WGS_file576_R1.fq.gz	HELMi_WGS_file576_R2.fq.gz	I634	12m
ERS17894507	I634_MGI_24m	HELMi_WGS2024_file1208_R1.fq.gz	HELMi_WGS2024_file1208_R2.fq.gz	I634	24m
ERS18098187	M644_MGI_Preg	HELMi_WGS2024_file1685_R1.fq.gz	HELMi_WGS2024_file1685_R2.fq.gz	M644	Maternal
ERS17176945	I635_MGI_3m	HELMi_WGS_file577_R1.fq.gz	HELMi_WGS_file577_R2.fq.gz	I635	3m
ERS17232615	I635_MGI_6m	HELMi_WGS_file578_R1.fq.gz	HELMi_WGS_file578_R2.fq.gz	I635	6m
ERS17610118	I635_MGI_12m	HELMi_WGS_file579_R1.fq.gz	HELMi_WGS_file579_R2.fq.gz	I635	12m
ERS17894508	I635_MGI_24m	HELMi_WGS2024_file1209_R1.fq.gz	HELMi_WGS2024_file1209_R2.fq.gz	I635	24m
ERS18098188	M645_MGI_Preg	HELMi_WGS2024_file1686_R1.fq.gz	HELMi_WGS2024_file1686_R2.fq.gz	M645	Maternal
ERS17119805	I637_MGI_3m	HELMi_WGS_file580_R1.fq.gz	HELMi_WGS_file580_R2.fq.gz	I637	3m
ERS17487143	I637_MGI_6m	HELMi_WGS_file581_R1.fq.gz	HELMi_WGS_file581_R2.fq.gz	I637	6m
ERS17610119	I637_MGI_12m	HELMi_WGS_file582_R1.fq.gz	HELMi_WGS_file582_R2.fq.gz	I637	12m
ERS17894509	I637_MGI_24m	HELMi_WGS2024_file1210_R1.fq.gz	HELMi_WGS2024_file1210_R2.fq.gz	I637	24m
ERS17737671	I47_MGI_3m	HELMi_WGS2024_file161_R1.fq.gz	HELMi_WGS2024_file161_R2.fq.gz	I47	3m
ERS17758038	I47_MGI_6m	HELMi_WGS2024_file475_R1.fq.gz	HELMi_WGS2024_file475_R2.fq.gz	I47	6m
ERS17767191	I47_MGI_12m	HELMi_WGS2024_file787_R1.fq.gz	HELMi_WGS2024_file787_R2.fq.gz	I47	12m
ERS17894499	I47_MGI_24m	HELMi_WGS2024_file1211_R1.fq.gz	HELMi_WGS2024_file1211_R2.fq.gz	I47	24m
ERS18098167	M57_MGI_Preg	HELMi_WGS2024_file1687_R1.fq.gz	HELMi_WGS2024_file1687_R2.fq.gz	M57	Maternal
ERS17737694	I642_MGI_3m	HELMi_WGS2024_file162_R1.fq.gz	HELMi_WGS2024_file162_R2.fq.gz	I642	3m
ERS17758060	I642_MGI_6m	HELMi_WGS2024_file476_R1.fq.gz	HELMi_WGS2024_file476_R2.fq.gz	I642	6m
ERS17767213	I642_MGI_12m	HELMi_WGS2024_file788_R1.fq.gz	HELMi_WGS2024_file788_R2.fq.gz	I642	12m
ERS17894512	I642_MGI_24m	HELMi_WGS2024_file1212_R1.fq.gz	HELMi_WGS2024_file1212_R2.fq.gz	I642	24m
ERS18083767	P632_MGI_NPreg	HELMi_WGS2024_file1479_R1.fq.gz	HELMi_WGS2024_file1479_R2.fq.gz	P632	Paternal
ERS18098189	M652_MGI_Preg	HELMi_WGS2024_file1688_R1.fq.gz	HELMi_WGS2024_file1688_R2.fq.gz	M652	Maternal
ERS17176946	I643_MGI_3m	HELMi_WGS_file583_R1.fq.gz	HELMi_WGS_file583_R2.fq.gz	I643	3m
ERS17232616	I643_MGI_6m	HELMi_WGS_file584_R1.fq.gz	HELMi_WGS_file584_R2.fq.gz	I643	6m
ERS17610120	I643_MGI_12m	HELMi_WGS_file585_R1.fq.gz	HELMi_WGS_file585_R2.fq.gz	I643	12m
ERS17894513	I643_MGI_24m	HELMi_WGS2024_file1213_R1.fq.gz	HELMi_WGS2024_file1213_R2.fq.gz	I643	24m
ERS18098190	M653_MGI_Preg	HELMi_WGS2024_file1689_R1.fq.gz	HELMi_WGS2024_file1689_R2.fq.gz	M653	Maternal
ERS17737695	I644_MGI_3m	HELMi_WGS2024_file163_R1.fq.gz	HELMi_WGS2024_file163_R2.fq.gz	I644	3m
ERS17758061	I644_MGI_6m	HELMi_WGS2024_file477_R1.fq.gz	HELMi_WGS2024_file477_R2.fq.gz	I644	6m
ERS17767214	I644_MGI_12m	HELMi_WGS2024_file789_R1.fq.gz	HELMi_WGS2024_file789_R2.fq.gz	I644	12m
ERS17894514	I644_MGI_24m	HELMi_WGS2024_file1214_R1.fq.gz	HELMi_WGS2024_file1214_R2.fq.gz	I644	24m
ERS17176947	I646_MGI_3m	HELMi_WGS_file588_R1.fq.gz	HELMi_WGS_file588_R2.fq.gz	I646	3m
ERS17299309	I646_MGI_6m	HELMi_WGS_file589_R1.fq.gz	HELMi_WGS_file589_R2.fq.gz	I646	6m
ERS17660722	I646_MGI_12m	HELMi_WGS_file590_R1.fq.gz	HELMi_WGS_file590_R2.fq.gz	I646	12m
ERS17894515	I646_MGI_24m	HELMi_WGS2024_file1215_R1.fq.gz	HELMi_WGS2024_file1215_R2.fq.gz	I646	24m
ERS17737696	I650_MGI_3m	HELMi_WGS2024_file164_R1.fq.gz	HELMi_WGS2024_file164_R2.fq.gz	I650	3m
ERS17758062	I650_MGI_6m	HELMi_WGS2024_file478_R1.fq.gz	HELMi_WGS2024_file478_R2.fq.gz	I650	6m
ERS17767215	I650_MGI_12m	HELMi_WGS2024_file790_R1.fq.gz	HELMi_WGS2024_file790_R2.fq.gz	I650	12m
ERS17894516	I650_MGI_24m	HELMi_WGS2024_file1216_R1.fq.gz	HELMi_WGS2024_file1216_R2.fq.gz	I650	24m
ERS17737697	I651_MGI_3m	HELMi_WGS2024_file165_R1.fq.gz	HELMi_WGS2024_file165_R2.fq.gz	I651	3m
ERS17758063	I651_MGI_6m	HELMi_WGS2024_file479_R1.fq.gz	HELMi_WGS2024_file479_R2.fq.gz	I651	6m
ERS17767216	I651_MGI_12m	HELMi_WGS2024_file791_R1.fq.gz	HELMi_WGS2024_file791_R2.fq.gz	I651	12m
ERS17894517	I651_MGI_24m	HELMi_WGS2024_file1217_R1.fq.gz	HELMi_WGS2024_file1217_R2.fq.gz	I651	24m
ERS18098191	M661_MGI_Preg	HELMi_WGS2024_file1690_R1.fq.gz	HELMi_WGS2024_file1690_R2.fq.gz	M661	Maternal
ERS17119806	I102_MGI_3m	HELMi_WGS_file593_R1.fq.gz	HELMi_WGS_file593_R2.fq.gz	I102	3m
ERS17299310	I102_MGI_6m	HELMi_WGS_file594_R1.fq.gz	HELMi_WGS_file594_R2.fq.gz	I102	6m
ERS17610121	I102_MGI_12m	HELMi_WGS_file595_R1.fq.gz	HELMi_WGS_file595_R2.fq.gz	I102	12m
ERS17894511	I102_MGI_24m	HELMi_WGS2024_file1218_R1.fq.gz	HELMi_WGS2024_file1218_R2.fq.gz	I102	24m
ERS17737699	I652_MGI_3m	HELMi_WGS2024_file166_R1.fq.gz	HELMi_WGS2024_file166_R2.fq.gz	I652	3m
ERS17758065	I652_MGI_6m	HELMi_WGS2024_file480_R1.fq.gz	HELMi_WGS2024_file480_R2.fq.gz	I652	6m
ERS17767218	I652_MGI_12m	HELMi_WGS2024_file792_R1.fq.gz	HELMi_WGS2024_file792_R2.fq.gz	I652	12m
ERS17894519	I652_MGI_24m	HELMi_WGS2024_file1219_R1.fq.gz	HELMi_WGS2024_file1219_R2.fq.gz	I652	24m
ERS17176948	I654_MGI_3m	HELMi_WGS_file598_R1.fq.gz	HELMi_WGS_file598_R2.fq.gz	I654	3m
ERS17232618	I654_MGI_6m	HELMi_WGS_file599_R1.fq.gz	HELMi_WGS_file599_R2.fq.gz	I654	6m
ERS17610122	I654_MGI_12m	HELMi_WGS_file600_R1.fq.gz	HELMi_WGS_file600_R2.fq.gz	I654	12m
ERS17894520	I654_MGI_24m	HELMi_WGS2024_file1220_R1.fq.gz	HELMi_WGS2024_file1220_R2.fq.gz	I654	24m
ERS18098192	M664_MGI_Preg	HELMi_WGS2024_file1691_R1.fq.gz	HELMi_WGS2024_file1691_R2.fq.gz	M664	Maternal
ERS17119807	I655_MGI_3m	HELMi_WGS_file601_R1.fq.gz	HELMi_WGS_file601_R2.fq.gz	I655	3m
ERS17232619	I655_MGI_6m	HELMi_WGS_file602_R1.fq.gz	HELMi_WGS_file602_R2.fq.gz	I655	6m
ERS17610123	I655_MGI_12m	HELMi_WGS_file603_R1.fq.gz	HELMi_WGS_file603_R2.fq.gz	I655	12m
ERS17894521	I655_MGI_24m	HELMi_WGS2024_file1221_R1.fq.gz	HELMi_WGS2024_file1221_R2.fq.gz	I655	24m
ERS17737700	I659_MGI_3m	HELMi_WGS2024_file167_R1.fq.gz	HELMi_WGS2024_file167_R2.fq.gz	I659	3m
ERS17758066	I659_MGI_6m	HELMi_WGS2024_file481_R1.fq.gz	HELMi_WGS2024_file481_R2.fq.gz	I659	6m
ERS17767219	I659_MGI_12m	HELMi_WGS2024_file793_R1.fq.gz	HELMi_WGS2024_file793_R2.fq.gz	I659	12m
ERS17894522	I659_MGI_24m	HELMi_WGS2024_file1222_R1.fq.gz	HELMi_WGS2024_file1222_R2.fq.gz	I659	24m
ERS18098193	M669_MGI_Preg	HELMi_WGS2024_file1692_R1.fq.gz	HELMi_WGS2024_file1692_R2.fq.gz	M669	Maternal
ERS17737698	I103_MGI_3m	HELMi_WGS2024_file168_R1.fq.gz	HELMi_WGS2024_file168_R2.fq.gz	I103	3m
ERS17758064	I103_MGI_6m	HELMi_WGS2024_file482_R1.fq.gz	HELMi_WGS2024_file482_R2.fq.gz	I103	6m
ERS17767217	I103_MGI_12m	HELMi_WGS2024_file794_R1.fq.gz	HELMi_WGS2024_file794_R2.fq.gz	I103	12m
ERS17894518	I103_MGI_24m	HELMi_WGS2024_file1223_R1.fq.gz	HELMi_WGS2024_file1223_R2.fq.gz	I103	24m
ERS17176949	I663_MGI_3m	HELMi_WGS_file612_R1.fq.gz	HELMi_WGS_file612_R2.fq.gz	I663	3m
ERS17299311	I663_MGI_6m	HELMi_WGS_file613_R1.fq.gz	HELMi_WGS_file613_R2.fq.gz	I663	6m
ERS17660723	I663_MGI_12m	HELMi_WGS_file614_R1.fq.gz	HELMi_WGS_file614_R2.fq.gz	I663	12m
ERS17894523	I663_MGI_24m	HELMi_WGS2024_file1224_R1.fq.gz	HELMi_WGS2024_file1224_R2.fq.gz	I663	24m
ERS17176950	I664_MGI_3m	HELMi_WGS_file615_R1.fq.gz	HELMi_WGS_file615_R2.fq.gz	I664	3m
ERS17299312	I664_MGI_6m	HELMi_WGS_file616_R1.fq.gz	HELMi_WGS_file616_R2.fq.gz	I664	6m
ERS17610124	I664_MGI_12m	HELMi_WGS_file617_R1.fq.gz	HELMi_WGS_file617_R2.fq.gz	I664	12m
ERS17894524	I664_MGI_24m	HELMi_WGS2024_file1225_R1.fq.gz	HELMi_WGS2024_file1225_R2.fq.gz	I664	24m
ERS18098194	M674_MGI_Preg	HELMi_WGS2024_file1693_R1.fq.gz	HELMi_WGS2024_file1693_R2.fq.gz	M674	Maternal
ERS17737701	I665_MGI_3m	HELMi_WGS2024_file169_R1.fq.gz	HELMi_WGS2024_file169_R2.fq.gz	I665	3m
ERS17758067	I665_MGI_6m	HELMi_WGS2024_file483_R1.fq.gz	HELMi_WGS2024_file483_R2.fq.gz	I665	6m
ERS17767220	I665_MGI_12m	HELMi_WGS2024_file795_R1.fq.gz	HELMi_WGS2024_file795_R2.fq.gz	I665	12m
ERS17894525	I665_MGI_24m	HELMi_WGS2024_file1226_R1.fq.gz	HELMi_WGS2024_file1226_R2.fq.gz	I665	24m
ERS18083768	P655_MGI_NPreg	HELMi_WGS2024_file1480_R1.fq.gz	HELMi_WGS2024_file1480_R2.fq.gz	P655	Paternal
ERS17737702	I666_MGI_3m	HELMi_WGS2024_file170_R1.fq.gz	HELMi_WGS2024_file170_R2.fq.gz	I666	3m
ERS17758068	I666_MGI_6m	HELMi_WGS2024_file484_R1.fq.gz	HELMi_WGS2024_file484_R2.fq.gz	I666	6m
ERS17767221	I666_MGI_12m	HELMi_WGS2024_file796_R1.fq.gz	HELMi_WGS2024_file796_R2.fq.gz	I666	12m
ERS17894526	I666_MGI_24m	HELMi_WGS2024_file1227_R1.fq.gz	HELMi_WGS2024_file1227_R2.fq.gz	I666	24m
ERS17737703	I667_MGI_3m	HELMi_WGS2024_file171_R1.fq.gz	HELMi_WGS2024_file171_R2.fq.gz	I667	3m
ERS17758069	I667_MGI_6m	HELMi_WGS2024_file485_R1.fq.gz	HELMi_WGS2024_file485_R2.fq.gz	I667	6m
ERS17767222	I667_MGI_12m	HELMi_WGS2024_file797_R1.fq.gz	HELMi_WGS2024_file797_R2.fq.gz	I667	12m
ERS17894527	I667_MGI_24m	HELMi_WGS2024_file1228_R1.fq.gz	HELMi_WGS2024_file1228_R2.fq.gz	I667	24m
ERS18098195	M677_MGI_Preg	HELMi_WGS2024_file1694_R1.fq.gz	HELMi_WGS2024_file1694_R2.fq.gz	M677	Maternal
ERS17176951	I668_MGI_3m	HELMi_WGS_file618_R1.fq.gz	HELMi_WGS_file618_R2.fq.gz	I668	3m
ERS17299313	I668_MGI_6m	HELMi_WGS_file619_R1.fq.gz	HELMi_WGS_file619_R2.fq.gz	I668	6m
ERS17610125	I668_MGI_12m	HELMi_WGS_file620_R1.fq.gz	HELMi_WGS_file620_R2.fq.gz	I668	12m
ERS17894528	I668_MGI_24m	HELMi_WGS2024_file1229_R1.fq.gz	HELMi_WGS2024_file1229_R2.fq.gz	I668	24m
ERS18098196	M678_MGI_Preg	HELMi_WGS2024_file1695_R1.fq.gz	HELMi_WGS2024_file1695_R2.fq.gz	M678	Maternal
ERS17176952	I669_MGI_3m	HELMi_WGS_file621_R1.fq.gz	HELMi_WGS_file621_R2.fq.gz	I669	3m
ERS17232623	I669_MGI_6m	HELMi_WGS_file622_R1.fq.gz	HELMi_WGS_file622_R2.fq.gz	I669	6m
ERS17610126	I669_MGI_12m	HELMi_WGS_file623_R1.fq.gz	HELMi_WGS_file623_R2.fq.gz	I669	12m
ERS17894529	I669_MGI_24m	HELMi_WGS2024_file1230_R1.fq.gz	HELMi_WGS2024_file1230_R2.fq.gz	I669	24m
ERS17176953	I670_MGI_3m	HELMi_WGS_file624_R1.fq.gz	HELMi_WGS_file624_R2.fq.gz	I670	3m
ERS17232624	I670_MGI_6m	HELMi_WGS_file625_R1.fq.gz	HELMi_WGS_file625_R2.fq.gz	I670	6m
ERS17610127	I670_MGI_12m	HELMi_WGS_file626_R1.fq.gz	HELMi_WGS_file626_R2.fq.gz	I670	12m
ERS17894530	I670_MGI_24m	HELMi_WGS2024_file1231_R1.fq.gz	HELMi_WGS2024_file1231_R2.fq.gz	I670	24m
ERS18083769	P660_MGI_NPreg	HELMi_WGS2024_file1481_R1.fq.gz	HELMi_WGS2024_file1481_R2.fq.gz	P660	Paternal
ERS18098197	M680_MGI_Preg	HELMi_WGS2024_file1696_R1.fq.gz	HELMi_WGS2024_file1696_R2.fq.gz	M680	Maternal
ERS17119809	I671_MGI_3m	HELMi_WGS_file627_R1.fq.gz	HELMi_WGS_file627_R2.fq.gz	I671	3m
ERS17299314	I671_MGI_6m	HELMi_WGS_file628_R1.fq.gz	HELMi_WGS_file628_R2.fq.gz	I671	6m
ERS17610128	I671_MGI_12m	HELMi_WGS_file629_R1.fq.gz	HELMi_WGS_file629_R2.fq.gz	I671	12m
ERS17894531	I671_MGI_24m	HELMi_WGS2024_file1232_R1.fq.gz	HELMi_WGS2024_file1232_R2.fq.gz	I671	24m
ERS17176954	I674_MGI_3m	HELMi_WGS_file632_R1.fq.gz	HELMi_WGS_file632_R2.fq.gz	I674	3m
ERS17232625	I674_MGI_6m	HELMi_WGS_file633_R1.fq.gz	HELMi_WGS_file633_R2.fq.gz	I674	6m
ERS17610129	I674_MGI_12m	HELMi_WGS_file634_R1.fq.gz	HELMi_WGS_file634_R2.fq.gz	I674	12m
ERS17894533	I674_MGI_24m	HELMi_WGS2024_file1233_R1.fq.gz	HELMi_WGS2024_file1233_R2.fq.gz	I674	24m
ERS18098199	M684_MGI_Preg	HELMi_WGS2024_file1697_R1.fq.gz	HELMi_WGS2024_file1697_R2.fq.gz	M684	Maternal
ERS17737705	I675_MGI_3m	HELMi_WGS2024_file172_R1.fq.gz	HELMi_WGS2024_file172_R2.fq.gz	I675	3m
ERS17758071	I675_MGI_6m	HELMi_WGS2024_file486_R1.fq.gz	HELMi_WGS2024_file486_R2.fq.gz	I675	6m
ERS17767223	I675_MGI_12m	HELMi_WGS2024_file798_R1.fq.gz	HELMi_WGS2024_file798_R2.fq.gz	I675	12m
ERS17894534	I675_MGI_24m	HELMi_WGS2024_file1234_R1.fq.gz	HELMi_WGS2024_file1234_R2.fq.gz	I675	24m
ERS18098200	M685_MGI_Preg	HELMi_WGS2024_file1698_R1.fq.gz	HELMi_WGS2024_file1698_R2.fq.gz	M685	Maternal
ERS17737706	I676_MGI_3m	HELMi_WGS2024_file173_R1.fq.gz	HELMi_WGS2024_file173_R2.fq.gz	I676	3m
ERS17758072	I676_MGI_6m	HELMi_WGS2024_file487_R1.fq.gz	HELMi_WGS2024_file487_R2.fq.gz	I676	6m
ERS17767224	I676_MGI_12m	HELMi_WGS2024_file799_R1.fq.gz	HELMi_WGS2024_file799_R2.fq.gz	I676	12m
ERS17894535	I676_MGI_24m	HELMi_WGS2024_file1235_R1.fq.gz	HELMi_WGS2024_file1235_R2.fq.gz	I676	24m
ERS18098201	M686_MGI_Preg	HELMi_WGS2024_file1699_R1.fq.gz	HELMi_WGS2024_file1699_R2.fq.gz	M686	Maternal
ERS17737707	I679_MGI_3m	HELMi_WGS2024_file174_R1.fq.gz	HELMi_WGS2024_file174_R2.fq.gz	I679	3m
ERS17758073	I679_MGI_6m	HELMi_WGS2024_file488_R1.fq.gz	HELMi_WGS2024_file488_R2.fq.gz	I679	6m
ERS17767225	I679_MGI_12m	HELMi_WGS2024_file800_R1.fq.gz	HELMi_WGS2024_file800_R2.fq.gz	I679	12m
ERS17894536	I679_MGI_24m	HELMi_WGS2024_file1236_R1.fq.gz	HELMi_WGS2024_file1236_R2.fq.gz	I679	24m
ERS17737708	I681_MGI_3m	HELMi_WGS2024_file175_R1.fq.gz	HELMi_WGS2024_file175_R2.fq.gz	I681	3m
ERS17758074	I681_MGI_6m	HELMi_WGS2024_file489_R1.fq.gz	HELMi_WGS2024_file489_R2.fq.gz	I681	6m
ERS17828426	I681_MGI_12m	HELMi_WGS2024_file801_R1.fq.gz	HELMi_WGS2024_file801_R2.fq.gz	I681	12m
ERS17894537	I681_MGI_24m	HELMi_WGS2024_file1237_R1.fq.gz	HELMi_WGS2024_file1237_R2.fq.gz	I681	24m
ERS17737704	I105_MGI_3m	HELMi_WGS2024_file176_R1.fq.gz	HELMi_WGS2024_file176_R2.fq.gz	I105	3m
ERS17758070	I105_MGI_6m	HELMi_WGS2024_file490_R1.fq.gz	HELMi_WGS2024_file490_R2.fq.gz	I105	6m
ERS17828425	I105_MGI_12m	HELMi_WGS2024_file802_R1.fq.gz	HELMi_WGS2024_file802_R2.fq.gz	I105	12m
ERS17894532	I105_MGI_24m	HELMi_WGS2024_file1238_R1.fq.gz	HELMi_WGS2024_file1238_R2.fq.gz	I105	24m
ERS18098198	M115_MGI_Preg	HELMi_WGS2024_file1700_R1.fq.gz	HELMi_WGS2024_file1700_R2.fq.gz	M115	Maternal
ERS17737709	I685_MGI_3m	HELMi_WGS2024_file177_R1.fq.gz	HELMi_WGS2024_file177_R2.fq.gz	I685	3m
ERS17758075	I685_MGI_6m	HELMi_WGS2024_file491_R1.fq.gz	HELMi_WGS2024_file491_R2.fq.gz	I685	6m
ERS17828427	I685_MGI_12m	HELMi_WGS2024_file803_R1.fq.gz	HELMi_WGS2024_file803_R2.fq.gz	I685	12m
ERS17894539	I685_MGI_24m	HELMi_WGS2024_file1239_R1.fq.gz	HELMi_WGS2024_file1239_R2.fq.gz	I685	24m
ERS18098203	M695_MGI_Preg	HELMi_WGS2024_file1701_R1.fq.gz	HELMi_WGS2024_file1701_R2.fq.gz	M695	Maternal
ERS17737710	I688_MGI_3m	HELMi_WGS2024_file178_R1.fq.gz	HELMi_WGS2024_file178_R2.fq.gz	I688	3m
ERS17758076	I688_MGI_6m	HELMi_WGS2024_file492_R1.fq.gz	HELMi_WGS2024_file492_R2.fq.gz	I688	6m
ERS17828428	I688_MGI_12m	HELMi_WGS2024_file804_R1.fq.gz	HELMi_WGS2024_file804_R2.fq.gz	I688	12m
ERS17894540	I688_MGI_24m	HELMi_WGS2024_file1240_R1.fq.gz	HELMi_WGS2024_file1240_R2.fq.gz	I688	24m
ERS18098204	M698_MGI_Preg	HELMi_WGS2024_file1702_R1.fq.gz	HELMi_WGS2024_file1702_R2.fq.gz	M698	Maternal
ERS17119811	I690_MGI_3m	HELMi_WGS_file642_R1.fq.gz	HELMi_WGS_file642_R2.fq.gz	I690	3m
ERS17232626	I690_MGI_6m	HELMi_WGS_file643_R1.fq.gz	HELMi_WGS_file643_R2.fq.gz	I690	6m
ERS17610130	I690_MGI_12m	HELMi_WGS_file644_R1.fq.gz	HELMi_WGS_file644_R2.fq.gz	I690	12m
ERS17894541	I690_MGI_24m	HELMi_WGS2024_file1241_R1.fq.gz	HELMi_WGS2024_file1241_R2.fq.gz	I690	24m
ERS17176955	I691_MGI_3m	HELMi_WGS_file645_R1.fq.gz	HELMi_WGS_file645_R2.fq.gz	I691	3m
ERS17487150	I691_MGI_6m	HELMi_WGS_file646_R1.fq.gz	HELMi_WGS_file646_R2.fq.gz	I691	6m
ERS17610131	I691_MGI_12m	HELMi_WGS_file647_R1.fq.gz	HELMi_WGS_file647_R2.fq.gz	I691	12m
ERS17894542	I691_MGI_24m	HELMi_WGS2024_file1242_R1.fq.gz	HELMi_WGS2024_file1242_R2.fq.gz	I691	24m
ERS18098205	M701_MGI_Preg	HELMi_WGS2024_file1703_R1.fq.gz	HELMi_WGS2024_file1703_R2.fq.gz	M701	Maternal
ERS17119812	I106_MGI_3m	HELMi_WGS_file648_R1.fq.gz	HELMi_WGS_file648_R2.fq.gz	I106	3m
ERS17299315	I106_MGI_6m	HELMi_WGS_file649_R1.fq.gz	HELMi_WGS_file649_R2.fq.gz	I106	6m
ERS17610132	I106_MGI_12m	HELMi_WGS_file650_R1.fq.gz	HELMi_WGS_file650_R2.fq.gz	I106	12m
ERS17894538	I106_MGI_24m	HELMi_WGS2024_file1243_R1.fq.gz	HELMi_WGS2024_file1243_R2.fq.gz	I106	24m
ERS18098202	M116_MGI_Preg	HELMi_WGS2024_file1704_R1.fq.gz	HELMi_WGS2024_file1704_R2.fq.gz	M116	Maternal
ERS17737711	I692_MGI_3m	HELMi_WGS2024_file179_R1.fq.gz	HELMi_WGS2024_file179_R2.fq.gz	I692	3m
ERS17758077	I692_MGI_6m	HELMi_WGS2024_file493_R1.fq.gz	HELMi_WGS2024_file493_R2.fq.gz	I692	6m
ERS17828429	I692_MGI_12m	HELMi_WGS2024_file805_R1.fq.gz	HELMi_WGS2024_file805_R2.fq.gz	I692	12m
ERS17894543	I692_MGI_24m	HELMi_WGS2024_file1244_R1.fq.gz	HELMi_WGS2024_file1244_R2.fq.gz	I692	24m
ERS17737712	I693_MGI_3m	HELMi_WGS2024_file180_R1.fq.gz	HELMi_WGS2024_file180_R2.fq.gz	I693	3m
ERS17206873	I693_MGI_6m	HELMi_WGS_file651_R1.fq.gz	HELMi_WGS_file651_R2.fq.gz	I693	6m
ERS17487151	I693_MGI_12m	HELMi_WGS_file652_R1.fq.gz	HELMi_WGS_file652_R2.fq.gz	I693	12m
ERS17894544	I693_MGI_24m	HELMi_WGS2024_file1245_R1.fq.gz	HELMi_WGS2024_file1245_R2.fq.gz	I693	24m
ERS18098206	M703_MGI_Preg	HELMi_WGS2024_file1705_R1.fq.gz	HELMi_WGS2024_file1705_R2.fq.gz	M703	Maternal
ERS17176956	I694_MGI_3m	HELMi_WGS_file653_R1.fq.gz	HELMi_WGS_file653_R2.fq.gz	I694	3m
ERS17299316	I694_MGI_6m	HELMi_WGS_file654_R1.fq.gz	HELMi_WGS_file654_R2.fq.gz	I694	6m
ERS17610133	I694_MGI_12m	HELMi_WGS_file655_R1.fq.gz	HELMi_WGS_file655_R2.fq.gz	I694	12m
ERS17894545	I694_MGI_24m	HELMi_WGS2024_file1246_R1.fq.gz	HELMi_WGS2024_file1246_R2.fq.gz	I694	24m
ERS18098207	M704_MGI_Preg	HELMi_WGS2024_file1706_R1.fq.gz	HELMi_WGS2024_file1706_R2.fq.gz	M704	Maternal
ERS17176957	I697_MGI_3m	HELMi_WGS_file656_R1.fq.gz	HELMi_WGS_file656_R2.fq.gz	I697	3m
ERS17299317	I697_MGI_6m	HELMi_WGS_file657_R1.fq.gz	HELMi_WGS_file657_R2.fq.gz	I697	6m
ERS17610134	I697_MGI_12m	HELMi_WGS_file658_R1.fq.gz	HELMi_WGS_file658_R2.fq.gz	I697	12m
ERS17894546	I697_MGI_24m	HELMi_WGS2024_file1247_R1.fq.gz	HELMi_WGS2024_file1247_R2.fq.gz	I697	24m
ERS18083770	P687_MGI_NPreg	HELMi_WGS2024_file1482_R1.fq.gz	HELMi_WGS2024_file1482_R2.fq.gz	P687	Paternal
ERS18098208	M707_MGI_Preg	HELMi_WGS2024_file1707_R1.fq.gz	HELMi_WGS2024_file1707_R2.fq.gz	M707	Maternal
ERS17737713	I698_MGI_3m	HELMi_WGS2024_file181_R1.fq.gz	HELMi_WGS2024_file181_R2.fq.gz	I698	3m
ERS17758078	I698_MGI_6m	HELMi_WGS2024_file494_R1.fq.gz	HELMi_WGS2024_file494_R2.fq.gz	I698	6m
ERS17828430	I698_MGI_12m	HELMi_WGS2024_file806_R1.fq.gz	HELMi_WGS2024_file806_R2.fq.gz	I698	12m
ERS17894547	I698_MGI_24m	HELMi_WGS2024_file1248_R1.fq.gz	HELMi_WGS2024_file1248_R2.fq.gz	I698	24m
ERS18098209	M708_MGI_Preg	HELMi_WGS2024_file1708_R1.fq.gz	HELMi_WGS2024_file1708_R2.fq.gz	M708	Maternal
ERS17176958	I699_MGI_3m	HELMi_WGS_file659_R1.fq.gz	HELMi_WGS_file659_R2.fq.gz	I699	3m
ERS17232627	I699_MGI_6m	HELMi_WGS_file660_R1.fq.gz	HELMi_WGS_file660_R2.fq.gz	I699	6m
ERS17610135	I699_MGI_12m	HELMi_WGS_file661_R1.fq.gz	HELMi_WGS_file661_R2.fq.gz	I699	12m
ERS17894548	I699_MGI_24m	HELMi_WGS2024_file1249_R1.fq.gz	HELMi_WGS2024_file1249_R2.fq.gz	I699	24m
ERS18098210	M709_MGI_Preg	HELMi_WGS2024_file1709_R1.fq.gz	HELMi_WGS2024_file1709_R2.fq.gz	M709	Maternal
ERS17176959	I707_MGI_3m	HELMi_WGS_file665_R1.fq.gz	HELMi_WGS_file665_R2.fq.gz	I707	3m
ERS17299318	I707_MGI_6m	HELMi_WGS_file666_R1.fq.gz	HELMi_WGS_file666_R2.fq.gz	I707	6m
ERS17610136	I707_MGI_12m	HELMi_WGS_file667_R1.fq.gz	HELMi_WGS_file667_R2.fq.gz	I707	12m
ERS17894549	I707_MGI_24m	HELMi_WGS2024_file1250_R1.fq.gz	HELMi_WGS2024_file1250_R2.fq.gz	I707	24m
ERS17176960	I708_MGI_3m	HELMi_WGS_file668_R1.fq.gz	HELMi_WGS_file668_R2.fq.gz	I708	3m
ERS17299319	I708_MGI_6m	HELMi_WGS_file669_R1.fq.gz	HELMi_WGS_file669_R2.fq.gz	I708	6m
ERS17610137	I708_MGI_12m	HELMi_WGS_file670_R1.fq.gz	HELMi_WGS_file670_R2.fq.gz	I708	12m
ERS17894550	I708_MGI_24m	HELMi_WGS2024_file1251_R1.fq.gz	HELMi_WGS2024_file1251_R2.fq.gz	I708	24m
ERS17737714	I712_MGI_3m	HELMi_WGS2024_file182_R1.fq.gz	HELMi_WGS2024_file182_R2.fq.gz	I712	3m
ERS17758079	I712_MGI_6m	HELMi_WGS2024_file495_R1.fq.gz	HELMi_WGS2024_file495_R2.fq.gz	I712	6m
ERS17828431	I712_MGI_12m	HELMi_WGS2024_file807_R1.fq.gz	HELMi_WGS2024_file807_R2.fq.gz	I712	12m
ERS17894552	I712_MGI_24m	HELMi_WGS2024_file1252_R1.fq.gz	HELMi_WGS2024_file1252_R2.fq.gz	I712	24m
ERS17737715	I713_MGI_3m	HELMi_WGS2024_file183_R1.fq.gz	HELMi_WGS2024_file183_R2.fq.gz	I713	3m
ERS17758080	I713_MGI_6m	HELMi_WGS2024_file496_R1.fq.gz	HELMi_WGS2024_file496_R2.fq.gz	I713	6m
ERS17828432	I713_MGI_12m	HELMi_WGS2024_file808_R1.fq.gz	HELMi_WGS2024_file808_R2.fq.gz	I713	12m
ERS17894553	I713_MGI_24m	HELMi_WGS2024_file1253_R1.fq.gz	HELMi_WGS2024_file1253_R2.fq.gz	I713	24m
ERS18083771	P703_MGI_NPreg	HELMi_WGS2024_file1483_R1.fq.gz	HELMi_WGS2024_file1483_R2.fq.gz	P703	Paternal
ERS17737716	I715_MGI_3m	HELMi_WGS2024_file184_R1.fq.gz	HELMi_WGS2024_file184_R2.fq.gz	I715	3m
ERS17758081	I715_MGI_6m	HELMi_WGS2024_file497_R1.fq.gz	HELMi_WGS2024_file497_R2.fq.gz	I715	6m
ERS17828433	I715_MGI_12m	HELMi_WGS2024_file809_R1.fq.gz	HELMi_WGS2024_file809_R2.fq.gz	I715	12m
ERS17894554	I715_MGI_24m	HELMi_WGS2024_file1254_R1.fq.gz	HELMi_WGS2024_file1254_R2.fq.gz	I715	24m
ERS18083772	P705_MGI_NPreg	HELMi_WGS2024_file1484_R1.fq.gz	HELMi_WGS2024_file1484_R2.fq.gz	P705	Paternal
ERS17176961	I716_MGI_3m	HELMi_WGS_file673_R1.fq.gz	HELMi_WGS_file673_R2.fq.gz	I716	3m
ERS17232629	I716_MGI_6m	HELMi_WGS_file674_R1.fq.gz	HELMi_WGS_file674_R2.fq.gz	I716	6m
ERS17610138	I716_MGI_12m	HELMi_WGS_file675_R1.fq.gz	HELMi_WGS_file675_R2.fq.gz	I716	12m
ERS17894555	I716_MGI_24m	HELMi_WGS2024_file1255_R1.fq.gz	HELMi_WGS2024_file1255_R2.fq.gz	I716	24m
ERS17737717	I717_MGI_3m	HELMi_WGS2024_file185_R1.fq.gz	HELMi_WGS2024_file185_R2.fq.gz	I717	3m
ERS17758082	I717_MGI_6m	HELMi_WGS2024_file498_R1.fq.gz	HELMi_WGS2024_file498_R2.fq.gz	I717	6m
ERS17828434	I717_MGI_12m	HELMi_WGS2024_file810_R1.fq.gz	HELMi_WGS2024_file810_R2.fq.gz	I717	12m
ERS17894556	I717_MGI_24m	HELMi_WGS2024_file1256_R1.fq.gz	HELMi_WGS2024_file1256_R2.fq.gz	I717	24m
ERS18098211	M727_MGI_Preg	HELMi_WGS2024_file1710_R1.fq.gz	HELMi_WGS2024_file1710_R2.fq.gz	M727	Maternal
ERS17737718	I718_MGI_3m	HELMi_WGS2024_file186_R1.fq.gz	HELMi_WGS2024_file186_R2.fq.gz	I718	3m
ERS17758083	I718_MGI_6m	HELMi_WGS2024_file499_R1.fq.gz	HELMi_WGS2024_file499_R2.fq.gz	I718	6m
ERS17828435	I718_MGI_12m	HELMi_WGS2024_file811_R1.fq.gz	HELMi_WGS2024_file811_R2.fq.gz	I718	12m
ERS17894557	I718_MGI_24m	HELMi_WGS2024_file1257_R1.fq.gz	HELMi_WGS2024_file1257_R2.fq.gz	I718	24m
ERS18098212	M728_MGI_Preg	HELMi_WGS2024_file1711_R1.fq.gz	HELMi_WGS2024_file1711_R2.fq.gz	M728	Maternal
ERS17176962	I720_MGI_3m	HELMi_WGS_file676_R1.fq.gz	HELMi_WGS_file676_R2.fq.gz	I720	3m
ERS17232630	I720_MGI_6m	HELMi_WGS_file677_R1.fq.gz	HELMi_WGS_file677_R2.fq.gz	I720	6m
ERS17610139	I720_MGI_12m	HELMi_WGS_file678_R1.fq.gz	HELMi_WGS_file678_R2.fq.gz	I720	12m
ERS17894558	I720_MGI_24m	HELMi_WGS2024_file1258_R1.fq.gz	HELMi_WGS2024_file1258_R2.fq.gz	I720	24m
ERS18098213	M730_MGI_Preg	HELMi_WGS2024_file1712_R1.fq.gz	HELMi_WGS2024_file1712_R2.fq.gz	M730	Maternal
ERS17119814	I721_MGI_3m	HELMi_WGS_file679_R1.fq.gz	HELMi_WGS_file679_R2.fq.gz	I721	3m
ERS17232631	I721_MGI_6m	HELMi_WGS_file680_R1.fq.gz	HELMi_WGS_file680_R2.fq.gz	I721	6m
ERS17610140	I721_MGI_12m	HELMi_WGS_file681_R1.fq.gz	HELMi_WGS_file681_R2.fq.gz	I721	12m
ERS17894559	I721_MGI_24m	HELMi_WGS2024_file1259_R1.fq.gz	HELMi_WGS2024_file1259_R2.fq.gz	I721	24m
ERS18083773	P711_MGI_NPreg	HELMi_WGS2024_file1485_R1.fq.gz	HELMi_WGS2024_file1485_R2.fq.gz	P711	Paternal
ERS18098214	M731_MGI_Preg	HELMi_WGS2024_file1713_R1.fq.gz	HELMi_WGS2024_file1713_R2.fq.gz	M731	Maternal
ERS17176963	I109_MGI_3m	HELMi_WGS_file682_R1.fq.gz	HELMi_WGS_file682_R2.fq.gz	I109	3m
ERS17299320	I109_MGI_6m	HELMi_WGS_file683_R1.fq.gz	HELMi_WGS_file683_R2.fq.gz	I109	6m
ERS17610141	I109_MGI_12m	HELMi_WGS_file684_R1.fq.gz	HELMi_WGS_file684_R2.fq.gz	I109	12m
ERS17894551	I109_MGI_24m	HELMi_WGS2024_file1260_R1.fq.gz	HELMi_WGS2024_file1260_R2.fq.gz	I109	24m
ERS17176964	I724_MGI_3m	HELMi_WGS_file685_R1.fq.gz	HELMi_WGS_file685_R2.fq.gz	I724	3m
ERS17299321	I724_MGI_6m	HELMi_WGS_file686_R1.fq.gz	HELMi_WGS_file686_R2.fq.gz	I724	6m
ERS17660724	I724_MGI_12m	HELMi_WGS_file687_R1.fq.gz	HELMi_WGS_file687_R2.fq.gz	I724	12m
ERS17894561	I724_MGI_24m	HELMi_WGS2024_file1261_R1.fq.gz	HELMi_WGS2024_file1261_R2.fq.gz	I724	24m
ERS17737719	I727_MGI_3m	HELMi_WGS2024_file187_R1.fq.gz	HELMi_WGS2024_file187_R2.fq.gz	I727	3m
ERS17758084	I727_MGI_6m	HELMi_WGS2024_file500_R1.fq.gz	HELMi_WGS2024_file500_R2.fq.gz	I727	6m
ERS17828436	I727_MGI_12m	HELMi_WGS2024_file812_R1.fq.gz	HELMi_WGS2024_file812_R2.fq.gz	I727	12m
ERS17894562	I727_MGI_24m	HELMi_WGS2024_file1262_R1.fq.gz	HELMi_WGS2024_file1262_R2.fq.gz	I727	24m
ERS17737720	I728_MGI_3m	HELMi_WGS2024_file188_R1.fq.gz	HELMi_WGS2024_file188_R2.fq.gz	I728	3m
ERS17758087	I728_MGI_6m	HELMi_WGS2024_file501_R1.fq.gz	HELMi_WGS2024_file501_R2.fq.gz	I728	6m
ERS17828437	I728_MGI_12m	HELMi_WGS2024_file813_R1.fq.gz	HELMi_WGS2024_file813_R2.fq.gz	I728	12m
ERS17894563	I728_MGI_24m	HELMi_WGS2024_file1263_R1.fq.gz	HELMi_WGS2024_file1263_R2.fq.gz	I728	24m
ERS18098216	M738_MGI_Preg	HELMi_WGS2024_file1714_R1.fq.gz	HELMi_WGS2024_file1714_R2.fq.gz	M738	Maternal
ERS17737721	I731_MGI_3m	HELMi_WGS2024_file189_R1.fq.gz	HELMi_WGS2024_file189_R2.fq.gz	I731	3m
ERS17758088	I731_MGI_6m	HELMi_WGS2024_file502_R1.fq.gz	HELMi_WGS2024_file502_R2.fq.gz	I731	6m
ERS17828438	I731_MGI_12m	HELMi_WGS2024_file814_R1.fq.gz	HELMi_WGS2024_file814_R2.fq.gz	I731	12m
ERS17894564	I731_MGI_24m	HELMi_WGS2024_file1264_R1.fq.gz	HELMi_WGS2024_file1264_R2.fq.gz	I731	24m
ERS18083774	P721_MGI_NPreg	HELMi_WGS2024_file1486_R1.fq.gz	HELMi_WGS2024_file1486_R2.fq.gz	P721	Paternal
ERS18098217	M741_MGI_Preg	HELMi_WGS2024_file1715_R1.fq.gz	HELMi_WGS2024_file1715_R2.fq.gz	M741	Maternal
ERS17119815	I110_MGI_3m	HELMi_WGS_file694_R1.fq.gz	HELMi_WGS_file694_R2.fq.gz	I110	3m
ERS17299322	I110_MGI_6m	HELMi_WGS_file695_R1.fq.gz	HELMi_WGS_file695_R2.fq.gz	I110	6m
ERS17610142	I110_MGI_12m	HELMi_WGS_file696_R1.fq.gz	HELMi_WGS_file696_R2.fq.gz	I110	12m
ERS17894560	I110_MGI_24m	HELMi_WGS2024_file1265_R1.fq.gz	HELMi_WGS2024_file1265_R2.fq.gz	I110	24m
ERS17737723	I734_MGI_3m	HELMi_WGS2024_file190_R1.fq.gz	HELMi_WGS2024_file190_R2.fq.gz	I734	3m
ERS17206879	I734_MGI_6m	HELMi_WGS_file699_R1.fq.gz	HELMi_WGS_file699_R2.fq.gz	I734	6m
ERS17487156	I734_MGI_12m	HELMi_WGS_file700_R1.fq.gz	HELMi_WGS_file700_R2.fq.gz	I734	12m
ERS17894566	I734_MGI_24m	HELMi_WGS2024_file1266_R1.fq.gz	HELMi_WGS2024_file1266_R2.fq.gz	I734	24m
ERS18083775	P724_MGI_NPreg	HELMi_WGS2024_file1487_R1.fq.gz	HELMi_WGS2024_file1487_R2.fq.gz	P724	Paternal
ERS17176965	I736_MGI_3m	HELMi_WGS_file701_R1.fq.gz	HELMi_WGS_file701_R2.fq.gz	I736	3m
ERS17299323	I736_MGI_6m	HELMi_WGS_file702_R1.fq.gz	HELMi_WGS_file702_R2.fq.gz	I736	6m
ERS17610143	I736_MGI_12m	HELMi_WGS_file703_R1.fq.gz	HELMi_WGS_file703_R2.fq.gz	I736	12m
ERS17894567	I736_MGI_24m	HELMi_WGS2024_file1267_R1.fq.gz	HELMi_WGS2024_file1267_R2.fq.gz	I736	24m
ERS18098218	M746_MGI_Preg	HELMi_WGS2024_file1716_R1.fq.gz	HELMi_WGS2024_file1716_R2.fq.gz	M746	Maternal
ERS17176966	I738_MGI_3m	HELMi_WGS_file704_R1.fq.gz	HELMi_WGS_file704_R2.fq.gz	I738	3m
ERS17299324	I738_MGI_6m	HELMi_WGS_file705_R1.fq.gz	HELMi_WGS_file705_R2.fq.gz	I738	6m
ERS17660725	I738_MGI_12m	HELMi_WGS_file706_R1.fq.gz	HELMi_WGS_file706_R2.fq.gz	I738	12m
ERS17894568	I738_MGI_24m	HELMi_WGS2024_file1268_R1.fq.gz	HELMi_WGS2024_file1268_R2.fq.gz	I738	24m
ERS18098219	M748_MGI_Preg	HELMi_WGS2024_file1717_R1.fq.gz	HELMi_WGS2024_file1717_R2.fq.gz	M748	Maternal
ERS17176967	I739_MGI_3m	HELMi_WGS_file707_R1.fq.gz	HELMi_WGS_file707_R2.fq.gz	I739	3m
ERS17299325	I739_MGI_6m	HELMi_WGS_file708_R1.fq.gz	HELMi_WGS_file708_R2.fq.gz	I739	6m
ERS17610144	I739_MGI_12m	HELMi_WGS_file709_R1.fq.gz	HELMi_WGS_file709_R2.fq.gz	I739	12m
ERS17894569	I739_MGI_24m	HELMi_WGS2024_file1269_R1.fq.gz	HELMi_WGS2024_file1269_R2.fq.gz	I739	24m
ERS18098220	M749_MGI_Preg	HELMi_WGS2024_file1718_R1.fq.gz	HELMi_WGS2024_file1718_R2.fq.gz	M749	Maternal
ERS17737724	I740_MGI_3m	HELMi_WGS2024_file191_R1.fq.gz	HELMi_WGS2024_file191_R2.fq.gz	I740	3m
ERS17758090	I740_MGI_6m	HELMi_WGS2024_file503_R1.fq.gz	HELMi_WGS2024_file503_R2.fq.gz	I740	6m
ERS17828440	I740_MGI_12m	HELMi_WGS2024_file815_R1.fq.gz	HELMi_WGS2024_file815_R2.fq.gz	I740	12m
ERS17894570	I740_MGI_24m	HELMi_WGS2024_file1270_R1.fq.gz	HELMi_WGS2024_file1270_R2.fq.gz	I740	24m
ERS18098221	M750_MGI_Preg	HELMi_WGS2024_file1719_R1.fq.gz	HELMi_WGS2024_file1719_R2.fq.gz	M750	Maternal
ERS17737722	I111_MGI_3m	HELMi_WGS2024_file192_R1.fq.gz	HELMi_WGS2024_file192_R2.fq.gz	I111	3m
ERS17758089	I111_MGI_6m	HELMi_WGS2024_file504_R1.fq.gz	HELMi_WGS2024_file504_R2.fq.gz	I111	6m
ERS17828439	I111_MGI_12m	HELMi_WGS2024_file816_R1.fq.gz	HELMi_WGS2024_file816_R2.fq.gz	I111	12m
ERS17894565	I111_MGI_24m	HELMi_WGS2024_file1271_R1.fq.gz	HELMi_WGS2024_file1271_R2.fq.gz	I111	24m
ERS17737693	I48_MGI_3m	HELMi_WGS2024_file193_R1.fq.gz	HELMi_WGS2024_file193_R2.fq.gz	I48	3m
ERS17758086	I48_MGI_6m	HELMi_WGS2024_file505_R1.fq.gz	HELMi_WGS2024_file505_R2.fq.gz	I48	6m
ERS17828424	I48_MGI_12m	HELMi_WGS2024_file817_R1.fq.gz	HELMi_WGS2024_file817_R2.fq.gz	I48	12m
ERS17894510	I48_MGI_24m	HELMi_WGS2024_file1272_R1.fq.gz	HELMi_WGS2024_file1272_R2.fq.gz	I48	24m
ERS18098215	M58_MGI_Preg	HELMi_WGS2024_file1720_R1.fq.gz	HELMi_WGS2024_file1720_R2.fq.gz	M58	Maternal
ERS17737725	I744_MGI_3m	HELMi_WGS2024_file194_R1.fq.gz	HELMi_WGS2024_file194_R2.fq.gz	I744	3m
ERS17758092	I744_MGI_6m	HELMi_WGS2024_file506_R1.fq.gz	HELMi_WGS2024_file506_R2.fq.gz	I744	6m
ERS17828442	I744_MGI_12m	HELMi_WGS2024_file818_R1.fq.gz	HELMi_WGS2024_file818_R2.fq.gz	I744	12m
ERS17894571	I744_MGI_24m	HELMi_WGS2024_file1273_R1.fq.gz	HELMi_WGS2024_file1273_R2.fq.gz	I744	24m
ERS18098223	M754_MGI_Preg	HELMi_WGS2024_file1721_R1.fq.gz	HELMi_WGS2024_file1721_R2.fq.gz	M754	Maternal
ERS17737726	I745_MGI_3m	HELMi_WGS2024_file195_R1.fq.gz	HELMi_WGS2024_file195_R2.fq.gz	I745	3m
ERS17758093	I745_MGI_6m	HELMi_WGS2024_file507_R1.fq.gz	HELMi_WGS2024_file507_R2.fq.gz	I745	6m
ERS17828443	I745_MGI_12m	HELMi_WGS2024_file819_R1.fq.gz	HELMi_WGS2024_file819_R2.fq.gz	I745	12m
ERS17894572	I745_MGI_24m	HELMi_WGS2024_file1274_R1.fq.gz	HELMi_WGS2024_file1274_R2.fq.gz	I745	24m
ERS18098224	M755_MGI_Preg	HELMi_WGS2024_file1722_R1.fq.gz	HELMi_WGS2024_file1722_R2.fq.gz	M755	Maternal
ERS17737727	I746_MGI_3m	HELMi_WGS2024_file196_R1.fq.gz	HELMi_WGS2024_file196_R2.fq.gz	I746	3m
ERS17758094	I746_MGI_6m	HELMi_WGS2024_file508_R1.fq.gz	HELMi_WGS2024_file508_R2.fq.gz	I746	6m
ERS17828444	I746_MGI_12m	HELMi_WGS2024_file820_R1.fq.gz	HELMi_WGS2024_file820_R2.fq.gz	I746	12m
ERS17894573	I746_MGI_24m	HELMi_WGS2024_file1275_R1.fq.gz	HELMi_WGS2024_file1275_R2.fq.gz	I746	24m
ERS18098225	M756_MGI_Preg	HELMi_WGS2024_file1723_R1.fq.gz	HELMi_WGS2024_file1723_R2.fq.gz	M756	Maternal
ERS17176968	I747_MGI_3m	HELMi_WGS_file714_R1.fq.gz	HELMi_WGS_file714_R2.fq.gz	I747	3m
ERS17299326	I747_MGI_6m	HELMi_WGS_file715_R1.fq.gz	HELMi_WGS_file715_R2.fq.gz	I747	6m
ERS17610145	I747_MGI_12m	HELMi_WGS_file716_R1.fq.gz	HELMi_WGS_file716_R2.fq.gz	I747	12m
ERS17894574	I747_MGI_24m	HELMi_WGS2024_file1276_R1.fq.gz	HELMi_WGS2024_file1276_R2.fq.gz	I747	24m
ERS18098226	M757_MGI_Preg	HELMi_WGS2024_file1724_R1.fq.gz	HELMi_WGS2024_file1724_R2.fq.gz	M757	Maternal
ERS17737728	I748_MGI_3m	HELMi_WGS2024_file197_R1.fq.gz	HELMi_WGS2024_file197_R2.fq.gz	I748	3m
ERS17758095	I748_MGI_6m	HELMi_WGS2024_file509_R1.fq.gz	HELMi_WGS2024_file509_R2.fq.gz	I748	6m
ERS17828445	I748_MGI_12m	HELMi_WGS2024_file821_R1.fq.gz	HELMi_WGS2024_file821_R2.fq.gz	I748	12m
ERS17894575	I748_MGI_24m	HELMi_WGS2024_file1277_R1.fq.gz	HELMi_WGS2024_file1277_R2.fq.gz	I748	24m
ERS18098227	M758_MGI_Preg	HELMi_WGS2024_file1725_R1.fq.gz	HELMi_WGS2024_file1725_R2.fq.gz	M758	Maternal
ERS17176969	I749_MGI_3m	HELMi_WGS_file717_R1.fq.gz	HELMi_WGS_file717_R2.fq.gz	I749	3m
ERS17232633	I749_MGI_6m	HELMi_WGS_file718_R1.fq.gz	HELMi_WGS_file718_R2.fq.gz	I749	6m
ERS17660726	I749_MGI_12m	HELMi_WGS_file719_R1.fq.gz	HELMi_WGS_file719_R2.fq.gz	I749	12m
ERS17894576	I749_MGI_24m	HELMi_WGS2024_file1278_R1.fq.gz	HELMi_WGS2024_file1278_R2.fq.gz	I749	24m
ERS18098228	M759_MGI_Preg	HELMi_WGS2024_file1726_R1.fq.gz	HELMi_WGS2024_file1726_R2.fq.gz	M759	Maternal
ERS17737729	I750_MGI_3m	HELMi_WGS2024_file198_R1.fq.gz	HELMi_WGS2024_file198_R2.fq.gz	I750	3m
ERS17758096	I750_MGI_6m	HELMi_WGS2024_file510_R1.fq.gz	HELMi_WGS2024_file510_R2.fq.gz	I750	6m
ERS17828446	I750_MGI_12m	HELMi_WGS2024_file822_R1.fq.gz	HELMi_WGS2024_file822_R2.fq.gz	I750	12m
ERS17894577	I750_MGI_24m	HELMi_WGS2024_file1279_R1.fq.gz	HELMi_WGS2024_file1279_R2.fq.gz	I750	24m
ERS18098229	M760_MGI_Preg	HELMi_WGS2024_file1727_R1.fq.gz	HELMi_WGS2024_file1727_R2.fq.gz	M760	Maternal
ERS17737730	I754_MGI_3m	HELMi_WGS2024_file199_R1.fq.gz	HELMi_WGS2024_file199_R2.fq.gz	I754	3m
ERS17758097	I754_MGI_6m	HELMi_WGS2024_file511_R1.fq.gz	HELMi_WGS2024_file511_R2.fq.gz	I754	6m
ERS17828447	I754_MGI_12m	HELMi_WGS2024_file823_R1.fq.gz	HELMi_WGS2024_file823_R2.fq.gz	I754	12m
ERS17894578	I754_MGI_24m	HELMi_WGS2024_file1280_R1.fq.gz	HELMi_WGS2024_file1280_R2.fq.gz	I754	24m
ERS18083776	P744_MGI_NPreg	HELMi_WGS2024_file1488_R1.fq.gz	HELMi_WGS2024_file1488_R2.fq.gz	P744	Paternal
ERS18098230	M764_MGI_Preg	HELMi_WGS2024_file1728_R1.fq.gz	HELMi_WGS2024_file1728_R2.fq.gz	M764	Maternal
ERS17737731	I756_MGI_3m	HELMi_WGS2024_file200_R1.fq.gz	HELMi_WGS2024_file200_R2.fq.gz	I756	3m
ERS17758098	I756_MGI_6m	HELMi_WGS2024_file512_R1.fq.gz	HELMi_WGS2024_file512_R2.fq.gz	I756	6m
ERS17828448	I756_MGI_12m	HELMi_WGS2024_file824_R1.fq.gz	HELMi_WGS2024_file824_R2.fq.gz	I756	12m
ERS17894579	I756_MGI_24m	HELMi_WGS2024_file1281_R1.fq.gz	HELMi_WGS2024_file1281_R2.fq.gz	I756	24m
ERS17737733	I757_MGI_3m	HELMi_WGS2024_file201_R1.fq.gz	HELMi_WGS2024_file201_R2.fq.gz	I757	3m
ERS17758099	I757_MGI_6m	HELMi_WGS2024_file513_R1.fq.gz	HELMi_WGS2024_file513_R2.fq.gz	I757	6m
ERS17828449	I757_MGI_12m	HELMi_WGS2024_file825_R1.fq.gz	HELMi_WGS2024_file825_R2.fq.gz	I757	12m
ERS17894580	I757_MGI_24m	HELMi_WGS2024_file1282_R1.fq.gz	HELMi_WGS2024_file1282_R2.fq.gz	I757	24m
ERS18098231	M767_MGI_Preg	HELMi_WGS2024_file1729_R1.fq.gz	HELMi_WGS2024_file1729_R2.fq.gz	M767	Maternal
ERS17176970	I762_MGI_3m	HELMi_WGS_file729_R1.fq.gz	HELMi_WGS_file729_R2.fq.gz	I762	3m
ERS17487157	I762_MGI_6m	HELMi_WGS_file730_R1.fq.gz	HELMi_WGS_file730_R2.fq.gz	I762	6m
ERS17660727	I762_MGI_12m	HELMi_WGS_file731_R1.fq.gz	HELMi_WGS_file731_R2.fq.gz	I762	12m
ERS17894581	I762_MGI_24m	HELMi_WGS2024_file1283_R1.fq.gz	HELMi_WGS2024_file1283_R2.fq.gz	I762	24m
ERS18098232	M772_MGI_Preg	HELMi_WGS2024_file1730_R1.fq.gz	HELMi_WGS2024_file1730_R2.fq.gz	M772	Maternal
ERS17737734	I763_MGI_3m	HELMi_WGS2024_file202_R1.fq.gz	HELMi_WGS2024_file202_R2.fq.gz	I763	3m
ERS17758100	I763_MGI_6m	HELMi_WGS2024_file514_R1.fq.gz	HELMi_WGS2024_file514_R2.fq.gz	I763	6m
ERS17828450	I763_MGI_12m	HELMi_WGS2024_file826_R1.fq.gz	HELMi_WGS2024_file826_R2.fq.gz	I763	12m
ERS17894582	I763_MGI_24m	HELMi_WGS2024_file1284_R1.fq.gz	HELMi_WGS2024_file1284_R2.fq.gz	I763	24m
ERS18083777	P753_MGI_NPreg	HELMi_WGS2024_file1489_R1.fq.gz	HELMi_WGS2024_file1489_R2.fq.gz	P753	Paternal
ERS18098233	M773_MGI_Preg	HELMi_WGS2024_file1731_R1.fq.gz	HELMi_WGS2024_file1731_R2.fq.gz	M773	Maternal
ERS17737735	I768_MGI_3m	HELMi_WGS2024_file203_R1.fq.gz	HELMi_WGS2024_file203_R2.fq.gz	I768	3m
ERS17758101	I768_MGI_6m	HELMi_WGS2024_file515_R1.fq.gz	HELMi_WGS2024_file515_R2.fq.gz	I768	6m
ERS17828451	I768_MGI_12m	HELMi_WGS2024_file827_R1.fq.gz	HELMi_WGS2024_file827_R2.fq.gz	I768	12m
ERS17894583	I768_MGI_24m	HELMi_WGS2024_file1285_R1.fq.gz	HELMi_WGS2024_file1285_R2.fq.gz	I768	24m
ERS18083778	P758_MGI_NPreg	HELMi_WGS2024_file1490_R1.fq.gz	HELMi_WGS2024_file1490_R2.fq.gz	P758	Paternal
ERS18098234	M778_MGI_Preg	HELMi_WGS2024_file1732_R1.fq.gz	HELMi_WGS2024_file1732_R2.fq.gz	M778	Maternal
ERS17176971	I770_MGI_3m	HELMi_WGS_file732_R1.fq.gz	HELMi_WGS_file732_R2.fq.gz	I770	3m
ERS17232638	I770_MGI_6m	HELMi_WGS_file733_R1.fq.gz	HELMi_WGS_file733_R2.fq.gz	I770	6m
ERS17610146	I770_MGI_12m	HELMi_WGS_file734_R1.fq.gz	HELMi_WGS_file734_R2.fq.gz	I770	12m
ERS17894584	I770_MGI_24m	HELMi_WGS2024_file1286_R1.fq.gz	HELMi_WGS2024_file1286_R2.fq.gz	I770	24m
ERS18098235	M780_MGI_Preg	HELMi_WGS2024_file1733_R1.fq.gz	HELMi_WGS2024_file1733_R2.fq.gz	M780	Maternal
ERS17737736	I773_MGI_3m	HELMi_WGS2024_file204_R1.fq.gz	HELMi_WGS2024_file204_R2.fq.gz	I773	3m
ERS17758102	I773_MGI_6m	HELMi_WGS2024_file516_R1.fq.gz	HELMi_WGS2024_file516_R2.fq.gz	I773	6m
ERS17828452	I773_MGI_12m	HELMi_WGS2024_file828_R1.fq.gz	HELMi_WGS2024_file828_R2.fq.gz	I773	12m
ERS17894586	I773_MGI_24m	HELMi_WGS2024_file1287_R1.fq.gz	HELMi_WGS2024_file1287_R2.fq.gz	I773	24m
ERS18098237	M783_MGI_Preg	HELMi_WGS2024_file1734_R1.fq.gz	HELMi_WGS2024_file1734_R2.fq.gz	M783	Maternal
ERS17737737	I777_MGI_3m	HELMi_WGS2024_file205_R1.fq.gz	HELMi_WGS2024_file205_R2.fq.gz	I777	3m
ERS17758103	I777_MGI_6m	HELMi_WGS2024_file517_R1.fq.gz	HELMi_WGS2024_file517_R2.fq.gz	I777	6m
ERS17828453	I777_MGI_12m	HELMi_WGS2024_file829_R1.fq.gz	HELMi_WGS2024_file829_R2.fq.gz	I777	12m
ERS17894587	I777_MGI_24m	HELMi_WGS2024_file1288_R1.fq.gz	HELMi_WGS2024_file1288_R2.fq.gz	I777	24m
ERS17737738	I778_MGI_3m	HELMi_WGS2024_file206_R1.fq.gz	HELMi_WGS2024_file206_R2.fq.gz	I778	3m
ERS17758104	I778_MGI_6m	HELMi_WGS2024_file518_R1.fq.gz	HELMi_WGS2024_file518_R2.fq.gz	I778	6m
ERS17828454	I778_MGI_12m	HELMi_WGS2024_file830_R1.fq.gz	HELMi_WGS2024_file830_R2.fq.gz	I778	12m
ERS17894588	I778_MGI_24m	HELMi_WGS2024_file1289_R1.fq.gz	HELMi_WGS2024_file1289_R2.fq.gz	I778	24m
ERS18083779	P768_MGI_NPreg	HELMi_WGS2024_file1491_R1.fq.gz	HELMi_WGS2024_file1491_R2.fq.gz	P768	Paternal
ERS18098238	M788_MGI_Preg	HELMi_WGS2024_file1735_R1.fq.gz	HELMi_WGS2024_file1735_R2.fq.gz	M788	Maternal
ERS17119819	I115_MGI_3m	HELMi_WGS_file739_R1.fq.gz	HELMi_WGS_file739_R2.fq.gz	I115	3m
ERS17299327	I115_MGI_6m	HELMi_WGS_file740_R1.fq.gz	HELMi_WGS_file740_R2.fq.gz	I115	6m
ERS17610147	I115_MGI_12m	HELMi_WGS_file741_R1.fq.gz	HELMi_WGS_file741_R2.fq.gz	I115	12m
ERS17894585	I115_MGI_24m	HELMi_WGS2024_file1290_R1.fq.gz	HELMi_WGS2024_file1290_R2.fq.gz	I115	24m
ERS18098236	M125_MGI_Preg	HELMi_WGS2024_file1736_R1.fq.gz	HELMi_WGS2024_file1736_R2.fq.gz	M125	Maternal
ERS17737739	I782_MGI_3m	HELMi_WGS2024_file207_R1.fq.gz	HELMi_WGS2024_file207_R2.fq.gz	I782	3m
ERS17758105	I782_MGI_6m	HELMi_WGS2024_file519_R1.fq.gz	HELMi_WGS2024_file519_R2.fq.gz	I782	6m
ERS17828455	I782_MGI_12m	HELMi_WGS2024_file831_R1.fq.gz	HELMi_WGS2024_file831_R2.fq.gz	I782	12m
ERS17894590	I782_MGI_24m	HELMi_WGS2024_file1291_R1.fq.gz	HELMi_WGS2024_file1291_R2.fq.gz	I782	24m
ERS18098240	M792_MGI_Preg	HELMi_WGS2024_file1737_R1.fq.gz	HELMi_WGS2024_file1737_R2.fq.gz	M792	Maternal
ERS17737740	I790_MGI_3m	HELMi_WGS2024_file208_R1.fq.gz	HELMi_WGS2024_file208_R2.fq.gz	I790	3m
ERS17758106	I790_MGI_6m	HELMi_WGS2024_file520_R1.fq.gz	HELMi_WGS2024_file520_R2.fq.gz	I790	6m
ERS17828456	I790_MGI_12m	HELMi_WGS2024_file832_R1.fq.gz	HELMi_WGS2024_file832_R2.fq.gz	I790	12m
ERS17894591	I790_MGI_24m	HELMi_WGS2024_file1292_R1.fq.gz	HELMi_WGS2024_file1292_R2.fq.gz	I790	24m
ERS18083781	P780_MGI_NPreg	HELMi_WGS2024_file1492_R1.fq.gz	HELMi_WGS2024_file1492_R2.fq.gz	P780	Paternal
ERS18098241	M800_MGI_Preg	HELMi_WGS2024_file1738_R1.fq.gz	HELMi_WGS2024_file1738_R2.fq.gz	M800	Maternal
ERS17119820	I116_MGI_3m	HELMi_WGS_file746_R1.fq.gz	HELMi_WGS_file746_R2.fq.gz	I116	3m
ERS17299328	I116_MGI_6m	HELMi_WGS_file747_R1.fq.gz	HELMi_WGS_file747_R2.fq.gz	I116	6m
ERS17610148	I116_MGI_12m	HELMi_WGS_file748_R1.fq.gz	HELMi_WGS_file748_R2.fq.gz	I116	12m
ERS17894589	I116_MGI_24m	HELMi_WGS2024_file1293_R1.fq.gz	HELMi_WGS2024_file1293_R2.fq.gz	I116	24m
ERS18083780	P106_MGI_NPreg	HELMi_WGS2024_file1493_R1.fq.gz	HELMi_WGS2024_file1493_R2.fq.gz	P106	Paternal
ERS18098239	M126_MGI_Preg	HELMi_WGS2024_file1739_R1.fq.gz	HELMi_WGS2024_file1739_R2.fq.gz	M126	Maternal
ERS17737741	I796_MGI_3m	HELMi_WGS2024_file209_R1.fq.gz	HELMi_WGS2024_file209_R2.fq.gz	I796	3m
ERS17758107	I796_MGI_6m	HELMi_WGS2024_file521_R1.fq.gz	HELMi_WGS2024_file521_R2.fq.gz	I796	6m
ERS17828457	I796_MGI_12m	HELMi_WGS2024_file833_R1.fq.gz	HELMi_WGS2024_file833_R2.fq.gz	I796	12m
ERS17894593	I796_MGI_24m	HELMi_WGS2024_file1294_R1.fq.gz	HELMi_WGS2024_file1294_R2.fq.gz	I796	24m
ERS18098243	M806_MGI_Preg	HELMi_WGS2024_file1740_R1.fq.gz	HELMi_WGS2024_file1740_R2.fq.gz	M806	Maternal
ERS17737742	I797_MGI_3m	HELMi_WGS2024_file210_R1.fq.gz	HELMi_WGS2024_file210_R2.fq.gz	I797	3m
ERS17758108	I797_MGI_6m	HELMi_WGS2024_file522_R1.fq.gz	HELMi_WGS2024_file522_R2.fq.gz	I797	6m
ERS17828458	I797_MGI_12m	HELMi_WGS2024_file834_R1.fq.gz	HELMi_WGS2024_file834_R2.fq.gz	I797	12m
ERS17894594	I797_MGI_24m	HELMi_WGS2024_file1295_R1.fq.gz	HELMi_WGS2024_file1295_R2.fq.gz	I797	24m
ERS18098244	M807_MGI_Preg	HELMi_WGS2024_file1741_R1.fq.gz	HELMi_WGS2024_file1741_R2.fq.gz	M807	Maternal
ERS17737743	I798_MGI_3m	HELMi_WGS2024_file211_R1.fq.gz	HELMi_WGS2024_file211_R2.fq.gz	I798	3m
ERS17758109	I798_MGI_6m	HELMi_WGS2024_file523_R1.fq.gz	HELMi_WGS2024_file523_R2.fq.gz	I798	6m
ERS17828459	I798_MGI_12m	HELMi_WGS2024_file835_R1.fq.gz	HELMi_WGS2024_file835_R2.fq.gz	I798	12m
ERS17894595	I798_MGI_24m	HELMi_WGS2024_file1296_R1.fq.gz	HELMi_WGS2024_file1296_R2.fq.gz	I798	24m
ERS18083782	P788_MGI_NPreg	HELMi_WGS2024_file1494_R1.fq.gz	HELMi_WGS2024_file1494_R2.fq.gz	P788	Paternal
ERS18098245	M808_MGI_Preg	HELMi_WGS2024_file1742_R1.fq.gz	HELMi_WGS2024_file1742_R2.fq.gz	M808	Maternal
ERS17737744	I799_MGI_3m	HELMi_WGS2024_file212_R1.fq.gz	HELMi_WGS2024_file212_R2.fq.gz	I799	3m
ERS17758110	I799_MGI_6m	HELMi_WGS2024_file524_R1.fq.gz	HELMi_WGS2024_file524_R2.fq.gz	I799	6m
ERS17828460	I799_MGI_12m	HELMi_WGS2024_file836_R1.fq.gz	HELMi_WGS2024_file836_R2.fq.gz	I799	12m
ERS17894596	I799_MGI_24m	HELMi_WGS2024_file1297_R1.fq.gz	HELMi_WGS2024_file1297_R2.fq.gz	I799	24m
ERS18083783	P789_MGI_NPreg	HELMi_WGS2024_file1495_R1.fq.gz	HELMi_WGS2024_file1495_R2.fq.gz	P789	Paternal
ERS18098246	M809_MGI_Preg	HELMi_WGS2024_file1743_R1.fq.gz	HELMi_WGS2024_file1743_R2.fq.gz	M809	Maternal
ERS17119821	I117_MGI_3m	HELMi_WGS_file749_R1.fq.gz	HELMi_WGS_file749_R2.fq.gz	I117	3m
ERS17299329	I117_MGI_6m	HELMi_WGS_file750_R1.fq.gz	HELMi_WGS_file750_R2.fq.gz	I117	6m
ERS17660728	I117_MGI_12m	HELMi_WGS_file751_R1.fq.gz	HELMi_WGS_file751_R2.fq.gz	I117	12m
ERS17894592	I117_MGI_24m	HELMi_WGS2024_file1298_R1.fq.gz	HELMi_WGS2024_file1298_R2.fq.gz	I117	24m
ERS18098242	M127_MGI_Preg	HELMi_WGS2024_file1744_R1.fq.gz	HELMi_WGS2024_file1744_R2.fq.gz	M127	Maternal
ERS17737745	I803_MGI_3m	HELMi_WGS2024_file213_R1.fq.gz	HELMi_WGS2024_file213_R2.fq.gz	I803	3m
ERS17758111	I803_MGI_6m	HELMi_WGS2024_file525_R1.fq.gz	HELMi_WGS2024_file525_R2.fq.gz	I803	6m
ERS17828461	I803_MGI_12m	HELMi_WGS2024_file837_R1.fq.gz	HELMi_WGS2024_file837_R2.fq.gz	I803	12m
ERS17894597	I803_MGI_24m	HELMi_WGS2024_file1299_R1.fq.gz	HELMi_WGS2024_file1299_R2.fq.gz	I803	24m
ERS18098247	M813_MGI_Preg	HELMi_WGS2024_file1745_R1.fq.gz	HELMi_WGS2024_file1745_R2.fq.gz	M813	Maternal
ERS17737746	I805_MGI_3m	HELMi_WGS2024_file214_R1.fq.gz	HELMi_WGS2024_file214_R2.fq.gz	I805	3m
ERS17758112	I805_MGI_6m	HELMi_WGS2024_file526_R1.fq.gz	HELMi_WGS2024_file526_R2.fq.gz	I805	6m
ERS17828462	I805_MGI_12m	HELMi_WGS2024_file838_R1.fq.gz	HELMi_WGS2024_file838_R2.fq.gz	I805	12m
ERS17894598	I805_MGI_24m	HELMi_WGS2024_file1300_R1.fq.gz	HELMi_WGS2024_file1300_R2.fq.gz	I805	24m
ERS18098248	M815_MGI_Preg	HELMi_WGS2024_file1746_R1.fq.gz	HELMi_WGS2024_file1746_R2.fq.gz	M815	Maternal
ERS17737747	I808_MGI_3m	HELMi_WGS2024_file215_R1.fq.gz	HELMi_WGS2024_file215_R2.fq.gz	I808	3m
ERS17758113	I808_MGI_6m	HELMi_WGS2024_file527_R1.fq.gz	HELMi_WGS2024_file527_R2.fq.gz	I808	6m
ERS17828463	I808_MGI_12m	HELMi_WGS2024_file839_R1.fq.gz	HELMi_WGS2024_file839_R2.fq.gz	I808	12m
ERS17894619	I808_MGI_24m	HELMi_WGS2024_file1301_R1.fq.gz	HELMi_WGS2024_file1301_R2.fq.gz	I808	24m
ERS17737748	I811_MGI_3m	HELMi_WGS2024_file216_R1.fq.gz	HELMi_WGS2024_file216_R2.fq.gz	I811	3m
ERS17758114	I811_MGI_6m	HELMi_WGS2024_file528_R1.fq.gz	HELMi_WGS2024_file528_R2.fq.gz	I811	6m
ERS17828464	I811_MGI_12m	HELMi_WGS2024_file840_R1.fq.gz	HELMi_WGS2024_file840_R2.fq.gz	I811	12m
ERS17894620	I811_MGI_24m	HELMi_WGS2024_file1302_R1.fq.gz	HELMi_WGS2024_file1302_R2.fq.gz	I811	24m
ERS18098249	M821_MGI_Preg	HELMi_WGS2024_file1747_R1.fq.gz	HELMi_WGS2024_file1747_R2.fq.gz	M821	Maternal
ERS17737749	I816_MGI_3m	HELMi_WGS2024_file217_R1.fq.gz	HELMi_WGS2024_file217_R2.fq.gz	I816	3m
ERS17758115	I816_MGI_6m	HELMi_WGS2024_file529_R1.fq.gz	HELMi_WGS2024_file529_R2.fq.gz	I816	6m
ERS17828465	I816_MGI_12m	HELMi_WGS2024_file841_R1.fq.gz	HELMi_WGS2024_file841_R2.fq.gz	I816	12m
ERS17894621	I816_MGI_24m	HELMi_WGS2024_file1303_R1.fq.gz	HELMi_WGS2024_file1303_R2.fq.gz	I816	24m
ERS18098250	M826_MGI_Preg	HELMi_WGS2024_file1748_R1.fq.gz	HELMi_WGS2024_file1748_R2.fq.gz	M826	Maternal
ERS17737750	I818_MGI_3m	HELMi_WGS2024_file218_R1.fq.gz	HELMi_WGS2024_file218_R2.fq.gz	I818	3m
ERS17758116	I818_MGI_6m	HELMi_WGS2024_file530_R1.fq.gz	HELMi_WGS2024_file530_R2.fq.gz	I818	6m
ERS17828466	I818_MGI_12m	HELMi_WGS2024_file842_R1.fq.gz	HELMi_WGS2024_file842_R2.fq.gz	I818	12m
ERS17894622	I818_MGI_24m	HELMi_WGS2024_file1304_R1.fq.gz	HELMi_WGS2024_file1304_R2.fq.gz	I818	24m
ERS18083784	P808_MGI_NPreg	HELMi_WGS2024_file1496_R1.fq.gz	HELMi_WGS2024_file1496_R2.fq.gz	P808	Paternal
ERS18098251	M828_MGI_Preg	HELMi_WGS2024_file1749_R1.fq.gz	HELMi_WGS2024_file1749_R2.fq.gz	M828	Maternal
ERS17176972	I819_MGI_3m	HELMi_WGS_file754_R1.fq.gz	HELMi_WGS_file754_R2.fq.gz	I819	3m
ERS17299330	I819_MGI_6m	HELMi_WGS_file755_R1.fq.gz	HELMi_WGS_file755_R2.fq.gz	I819	6m
ERS17660729	I819_MGI_12m	HELMi_WGS_file756_R1.fq.gz	HELMi_WGS_file756_R2.fq.gz	I819	12m
ERS17894623	I819_MGI_24m	HELMi_WGS2024_file1305_R1.fq.gz	HELMi_WGS2024_file1305_R2.fq.gz	I819	24m
ERS18083785	P809_MGI_NPreg	HELMi_WGS2024_file1497_R1.fq.gz	HELMi_WGS2024_file1497_R2.fq.gz	P809	Paternal
ERS18098252	M829_MGI_Preg	HELMi_WGS2024_file1750_R1.fq.gz	HELMi_WGS2024_file1750_R2.fq.gz	M829	Maternal
ERS17176973	I821_MGI_3m	HELMi_WGS_file757_R1.fq.gz	HELMi_WGS_file757_R2.fq.gz	I821	3m
ERS17299331	I821_MGI_6m	HELMi_WGS_file758_R1.fq.gz	HELMi_WGS_file758_R2.fq.gz	I821	6m
ERS17610149	I821_MGI_12m	HELMi_WGS_file759_R1.fq.gz	HELMi_WGS_file759_R2.fq.gz	I821	12m
ERS17894624	I821_MGI_24m	HELMi_WGS2024_file1306_R1.fq.gz	HELMi_WGS2024_file1306_R2.fq.gz	I821	24m
ERS18098253	M831_MGI_Preg	HELMi_WGS2024_file1751_R1.fq.gz	HELMi_WGS2024_file1751_R2.fq.gz	M831	Maternal
ERS17737751	I824_MGI_3m	HELMi_WGS2024_file219_R1.fq.gz	HELMi_WGS2024_file219_R2.fq.gz	I824	3m
ERS17758117	I824_MGI_6m	HELMi_WGS2024_file531_R1.fq.gz	HELMi_WGS2024_file531_R2.fq.gz	I824	6m
ERS17828467	I824_MGI_12m	HELMi_WGS2024_file843_R1.fq.gz	HELMi_WGS2024_file843_R2.fq.gz	I824	12m
ERS17894625	I824_MGI_24m	HELMi_WGS2024_file1307_R1.fq.gz	HELMi_WGS2024_file1307_R2.fq.gz	I824	24m
ERS18098254	M834_MGI_Preg	HELMi_WGS2024_file1752_R1.fq.gz	HELMi_WGS2024_file1752_R2.fq.gz	M834	Maternal
ERS17737752	I825_MGI_3m	HELMi_WGS2024_file220_R1.fq.gz	HELMi_WGS2024_file220_R2.fq.gz	I825	3m
ERS17758118	I825_MGI_6m	HELMi_WGS2024_file532_R1.fq.gz	HELMi_WGS2024_file532_R2.fq.gz	I825	6m
ERS17828468	I825_MGI_12m	HELMi_WGS2024_file844_R1.fq.gz	HELMi_WGS2024_file844_R2.fq.gz	I825	12m
ERS17894626	I825_MGI_24m	HELMi_WGS2024_file1308_R1.fq.gz	HELMi_WGS2024_file1308_R2.fq.gz	I825	24m
ERS18098255	M835_MGI_Preg	HELMi_WGS2024_file1753_R1.fq.gz	HELMi_WGS2024_file1753_R2.fq.gz	M835	Maternal
ERS17737753	I827_MGI_3m	HELMi_WGS2024_file221_R1.fq.gz	HELMi_WGS2024_file221_R2.fq.gz	I827	3m
ERS17758119	I827_MGI_6m	HELMi_WGS2024_file533_R1.fq.gz	HELMi_WGS2024_file533_R2.fq.gz	I827	6m
ERS17828469	I827_MGI_12m	HELMi_WGS2024_file845_R1.fq.gz	HELMi_WGS2024_file845_R2.fq.gz	I827	12m
ERS17894627	I827_MGI_24m	HELMi_WGS2024_file1309_R1.fq.gz	HELMi_WGS2024_file1309_R2.fq.gz	I827	24m
ERS18083786	P817_MGI_NPreg	HELMi_WGS2024_file1498_R1.fq.gz	HELMi_WGS2024_file1498_R2.fq.gz	P817	Paternal
ERS18098256	M837_MGI_Preg	HELMi_WGS2024_file1754_R1.fq.gz	HELMi_WGS2024_file1754_R2.fq.gz	M837	Maternal
ERS17737754	I828_MGI_3m	HELMi_WGS2024_file222_R1.fq.gz	HELMi_WGS2024_file222_R2.fq.gz	I828	3m
ERS17758120	I828_MGI_6m	HELMi_WGS2024_file534_R1.fq.gz	HELMi_WGS2024_file534_R2.fq.gz	I828	6m
ERS17828470	I828_MGI_12m	HELMi_WGS2024_file846_R1.fq.gz	HELMi_WGS2024_file846_R2.fq.gz	I828	12m
ERS17894628	I828_MGI_24m	HELMi_WGS2024_file1310_R1.fq.gz	HELMi_WGS2024_file1310_R2.fq.gz	I828	24m
ERS18083787	P818_MGI_NPreg	HELMi_WGS2024_file1499_R1.fq.gz	HELMi_WGS2024_file1499_R2.fq.gz	P818	Paternal
ERS18098257	M838_MGI_Preg	HELMi_WGS2024_file1755_R1.fq.gz	HELMi_WGS2024_file1755_R2.fq.gz	M838	Maternal
ERS17737755	I829_MGI_3m	HELMi_WGS2024_file223_R1.fq.gz	HELMi_WGS2024_file223_R2.fq.gz	I829	3m
ERS17758121	I829_MGI_6m	HELMi_WGS2024_file535_R1.fq.gz	HELMi_WGS2024_file535_R2.fq.gz	I829	6m
ERS17828471	I829_MGI_12m	HELMi_WGS2024_file847_R1.fq.gz	HELMi_WGS2024_file847_R2.fq.gz	I829	12m
ERS17894629	I829_MGI_24m	HELMi_WGS2024_file1311_R1.fq.gz	HELMi_WGS2024_file1311_R2.fq.gz	I829	24m
ERS18098258	M839_MGI_Preg	HELMi_WGS2024_file1756_R1.fq.gz	HELMi_WGS2024_file1756_R2.fq.gz	M839	Maternal
ERS17737756	I832_MGI_3m	HELMi_WGS2024_file224_R1.fq.gz	HELMi_WGS2024_file224_R2.fq.gz	I832	3m
ERS17758122	I832_MGI_6m	HELMi_WGS2024_file536_R1.fq.gz	HELMi_WGS2024_file536_R2.fq.gz	I832	6m
ERS17828472	I832_MGI_12m	HELMi_WGS2024_file848_R1.fq.gz	HELMi_WGS2024_file848_R2.fq.gz	I832	12m
ERS17894630	I832_MGI_24m	HELMi_WGS2024_file1312_R1.fq.gz	HELMi_WGS2024_file1312_R2.fq.gz	I832	24m
ERS17737757	I834_MGI_3m	HELMi_WGS2024_file225_R1.fq.gz	HELMi_WGS2024_file225_R2.fq.gz	I834	3m
ERS17758123	I834_MGI_6m	HELMi_WGS2024_file537_R1.fq.gz	HELMi_WGS2024_file537_R2.fq.gz	I834	6m
ERS17828473	I834_MGI_12m	HELMi_WGS2024_file849_R1.fq.gz	HELMi_WGS2024_file849_R2.fq.gz	I834	12m
ERS17894631	I834_MGI_24m	HELMi_WGS2024_file1313_R1.fq.gz	HELMi_WGS2024_file1313_R2.fq.gz	I834	24m
ERS18083788	P824_MGI_NPreg	HELMi_WGS2024_file1500_R1.fq.gz	HELMi_WGS2024_file1500_R2.fq.gz	P824	Paternal
ERS18098259	M844_MGI_Preg	HELMi_WGS2024_file1757_R1.fq.gz	HELMi_WGS2024_file1757_R2.fq.gz	M844	Maternal
ERS17737758	I835_MGI_3m	HELMi_WGS2024_file226_R1.fq.gz	HELMi_WGS2024_file226_R2.fq.gz	I835	3m
ERS17758124	I835_MGI_6m	HELMi_WGS2024_file538_R1.fq.gz	HELMi_WGS2024_file538_R2.fq.gz	I835	6m
ERS17828474	I835_MGI_12m	HELMi_WGS2024_file850_R1.fq.gz	HELMi_WGS2024_file850_R2.fq.gz	I835	12m
ERS17894632	I835_MGI_24m	HELMi_WGS2024_file1314_R1.fq.gz	HELMi_WGS2024_file1314_R2.fq.gz	I835	24m
ERS18098260	M845_MGI_Preg	HELMi_WGS2024_file1758_R1.fq.gz	HELMi_WGS2024_file1758_R2.fq.gz	M845	Maternal
ERS17176974	I838_MGI_3m	HELMi_WGS_file764_R1.fq.gz	HELMi_WGS_file764_R2.fq.gz	I838	3m
ERS17232642	I838_MGI_6m	HELMi_WGS_file765_R1.fq.gz	HELMi_WGS_file765_R2.fq.gz	I838	6m
ERS17660730	I838_MGI_12m	HELMi_WGS_file766_R1.fq.gz	HELMi_WGS_file766_R2.fq.gz	I838	12m
ERS17894633	I838_MGI_24m	HELMi_WGS2024_file1315_R1.fq.gz	HELMi_WGS2024_file1315_R2.fq.gz	I838	24m
ERS18083789	P828_MGI_NPreg	HELMi_WGS2024_file1501_R1.fq.gz	HELMi_WGS2024_file1501_R2.fq.gz	P828	Paternal
ERS18098261	M848_MGI_Preg	HELMi_WGS2024_file1759_R1.fq.gz	HELMi_WGS2024_file1759_R2.fq.gz	M848	Maternal
ERS17737759	I839_MGI_3m	HELMi_WGS2024_file227_R1.fq.gz	HELMi_WGS2024_file227_R2.fq.gz	I839	3m
ERS17758125	I839_MGI_6m	HELMi_WGS2024_file539_R1.fq.gz	HELMi_WGS2024_file539_R2.fq.gz	I839	6m
ERS17828475	I839_MGI_12m	HELMi_WGS2024_file851_R1.fq.gz	HELMi_WGS2024_file851_R2.fq.gz	I839	12m
ERS17894634	I839_MGI_24m	HELMi_WGS2024_file1316_R1.fq.gz	HELMi_WGS2024_file1316_R2.fq.gz	I839	24m
ERS18098262	M849_MGI_Preg	HELMi_WGS2024_file1760_R1.fq.gz	HELMi_WGS2024_file1760_R2.fq.gz	M849	Maternal
ERS17737760	I840_MGI_3m	HELMi_WGS2024_file228_R1.fq.gz	HELMi_WGS2024_file228_R2.fq.gz	I840	3m
ERS17758126	I840_MGI_6m	HELMi_WGS2024_file540_R1.fq.gz	HELMi_WGS2024_file540_R2.fq.gz	I840	6m
ERS17828476	I840_MGI_12m	HELMi_WGS2024_file852_R1.fq.gz	HELMi_WGS2024_file852_R2.fq.gz	I840	12m
ERS17894635	I840_MGI_24m	HELMi_WGS2024_file1317_R1.fq.gz	HELMi_WGS2024_file1317_R2.fq.gz	I840	24m
ERS18083790	P830_MGI_NPreg	HELMi_WGS2024_file1502_R1.fq.gz	HELMi_WGS2024_file1502_R2.fq.gz	P830	Paternal
ERS18098263	M850_MGI_Preg	HELMi_WGS2024_file1761_R1.fq.gz	HELMi_WGS2024_file1761_R2.fq.gz	M850	Maternal
ERS17737732	I49_MGI_3m	HELMi_WGS2024_file229_R1.fq.gz	HELMi_WGS2024_file229_R2.fq.gz	I49	3m
ERS17758091	I49_MGI_6m	HELMi_WGS2024_file541_R1.fq.gz	HELMi_WGS2024_file541_R2.fq.gz	I49	6m
ERS17828441	I49_MGI_12m	HELMi_WGS2024_file853_R1.fq.gz	HELMi_WGS2024_file853_R2.fq.gz	I49	12m
ERS17894618	I49_MGI_24m	HELMi_WGS2024_file1318_R1.fq.gz	HELMi_WGS2024_file1318_R2.fq.gz	I49	24m
ERS18098222	M59_MGI_Preg	HELMi_WGS2024_file1762_R1.fq.gz	HELMi_WGS2024_file1762_R2.fq.gz	M59	Maternal
ERS17737761	I843_MGI_3m	HELMi_WGS2024_file230_R1.fq.gz	HELMi_WGS2024_file230_R2.fq.gz	I843	3m
ERS17758127	I843_MGI_6m	HELMi_WGS2024_file542_R1.fq.gz	HELMi_WGS2024_file542_R2.fq.gz	I843	6m
ERS17828477	I843_MGI_12m	HELMi_WGS2024_file854_R1.fq.gz	HELMi_WGS2024_file854_R2.fq.gz	I843	12m
ERS17894636	I843_MGI_24m	HELMi_WGS2024_file1319_R1.fq.gz	HELMi_WGS2024_file1319_R2.fq.gz	I843	24m
ERS18083791	P833_MGI_NPreg	HELMi_WGS2024_file1503_R1.fq.gz	HELMi_WGS2024_file1503_R2.fq.gz	P833	Paternal
ERS18098264	M853_MGI_Preg	HELMi_WGS2024_file1763_R1.fq.gz	HELMi_WGS2024_file1763_R2.fq.gz	M853	Maternal
ERS17737762	I844_MGI_3m	HELMi_WGS2024_file231_R1.fq.gz	HELMi_WGS2024_file231_R2.fq.gz	I844	3m
ERS17758128	I844_MGI_6m	HELMi_WGS2024_file543_R1.fq.gz	HELMi_WGS2024_file543_R2.fq.gz	I844	6m
ERS17828478	I844_MGI_12m	HELMi_WGS2024_file855_R1.fq.gz	HELMi_WGS2024_file855_R2.fq.gz	I844	12m
ERS17894637	I844_MGI_24m	HELMi_WGS2024_file1320_R1.fq.gz	HELMi_WGS2024_file1320_R2.fq.gz	I844	24m
ERS17737763	I845_MGI_3m	HELMi_WGS2024_file232_R1.fq.gz	HELMi_WGS2024_file232_R2.fq.gz	I845	3m
ERS17758129	I845_MGI_6m	HELMi_WGS2024_file544_R1.fq.gz	HELMi_WGS2024_file544_R2.fq.gz	I845	6m
ERS17828479	I845_MGI_12m	HELMi_WGS2024_file856_R1.fq.gz	HELMi_WGS2024_file856_R2.fq.gz	I845	12m
ERS17894638	I845_MGI_24m	HELMi_WGS2024_file1321_R1.fq.gz	HELMi_WGS2024_file1321_R2.fq.gz	I845	24m
ERS18083792	P835_MGI_NPreg	HELMi_WGS2024_file1504_R1.fq.gz	HELMi_WGS2024_file1504_R2.fq.gz	P835	Paternal
ERS18098265	M855_MGI_Preg	HELMi_WGS2024_file1764_R1.fq.gz	HELMi_WGS2024_file1764_R2.fq.gz	M855	Maternal
ERS17737764	I847_MGI_3m	HELMi_WGS2024_file233_R1.fq.gz	HELMi_WGS2024_file233_R2.fq.gz	I847	3m
ERS17758130	I847_MGI_6m	HELMi_WGS2024_file545_R1.fq.gz	HELMi_WGS2024_file545_R2.fq.gz	I847	6m
ERS17828480	I847_MGI_12m	HELMi_WGS2024_file857_R1.fq.gz	HELMi_WGS2024_file857_R2.fq.gz	I847	12m
ERS17894639	I847_MGI_24m	HELMi_WGS2024_file1322_R1.fq.gz	HELMi_WGS2024_file1322_R2.fq.gz	I847	24m
ERS17737765	I849_MGI_3m	HELMi_WGS2024_file234_R1.fq.gz	HELMi_WGS2024_file234_R2.fq.gz	I849	3m
ERS17758131	I849_MGI_6m	HELMi_WGS2024_file546_R1.fq.gz	HELMi_WGS2024_file546_R2.fq.gz	I849	6m
ERS17828481	I849_MGI_12m	HELMi_WGS2024_file858_R1.fq.gz	HELMi_WGS2024_file858_R2.fq.gz	I849	12m
ERS17894640	I849_MGI_24m	HELMi_WGS2024_file1323_R1.fq.gz	HELMi_WGS2024_file1323_R2.fq.gz	I849	24m
ERS18098266	M859_MGI_Preg	HELMi_WGS2024_file1765_R1.fq.gz	HELMi_WGS2024_file1765_R2.fq.gz	M859	Maternal
ERS17737766	I850_MGI_3m	HELMi_WGS2024_file235_R1.fq.gz	HELMi_WGS2024_file235_R2.fq.gz	I850	3m
ERS17758132	I850_MGI_6m	HELMi_WGS2024_file547_R1.fq.gz	HELMi_WGS2024_file547_R2.fq.gz	I850	6m
ERS17828482	I850_MGI_12m	HELMi_WGS2024_file859_R1.fq.gz	HELMi_WGS2024_file859_R2.fq.gz	I850	12m
ERS17894641	I850_MGI_24m	HELMi_WGS2024_file1324_R1.fq.gz	HELMi_WGS2024_file1324_R2.fq.gz	I850	24m
ERS18098267	M860_MGI_Preg	HELMi_WGS2024_file1766_R1.fq.gz	HELMi_WGS2024_file1766_R2.fq.gz	M860	Maternal
ERS17176975	I852_MGI_3m	HELMi_WGS_file772_R1.fq.gz	HELMi_WGS_file772_R2.fq.gz	I852	3m
ERS17232645	I852_MGI_6m	HELMi_WGS_file773_R1.fq.gz	HELMi_WGS_file773_R2.fq.gz	I852	6m
ERS17610150	I852_MGI_12m	HELMi_WGS_file774_R1.fq.gz	HELMi_WGS_file774_R2.fq.gz	I852	12m
ERS17894643	I852_MGI_24m	HELMi_WGS2024_file1325_R1.fq.gz	HELMi_WGS2024_file1325_R2.fq.gz	I852	24m
ERS18098268	M862_MGI_Preg	HELMi_WGS2024_file1767_R1.fq.gz	HELMi_WGS2024_file1767_R2.fq.gz	M862	Maternal
ERS17737767	I854_MGI_3m	HELMi_WGS2024_file236_R1.fq.gz	HELMi_WGS2024_file236_R2.fq.gz	I854	3m
ERS17758133	I854_MGI_6m	HELMi_WGS2024_file548_R1.fq.gz	HELMi_WGS2024_file548_R2.fq.gz	I854	6m
ERS17828483	I854_MGI_12m	HELMi_WGS2024_file860_R1.fq.gz	HELMi_WGS2024_file860_R2.fq.gz	I854	12m
ERS17894644	I854_MGI_24m	HELMi_WGS2024_file1326_R1.fq.gz	HELMi_WGS2024_file1326_R2.fq.gz	I854	24m
ERS18083793	P844_MGI_NPreg	HELMi_WGS2024_file1505_R1.fq.gz	HELMi_WGS2024_file1505_R2.fq.gz	P844	Paternal
ERS18098269	M864_MGI_Preg	HELMi_WGS2024_file1768_R1.fq.gz	HELMi_WGS2024_file1768_R2.fq.gz	M864	Maternal
ERS17737768	I855_MGI_3m	HELMi_WGS2024_file237_R1.fq.gz	HELMi_WGS2024_file237_R2.fq.gz	I855	3m
ERS17758134	I855_MGI_6m	HELMi_WGS2024_file549_R1.fq.gz	HELMi_WGS2024_file549_R2.fq.gz	I855	6m
ERS17828484	I855_MGI_12m	HELMi_WGS2024_file861_R1.fq.gz	HELMi_WGS2024_file861_R2.fq.gz	I855	12m
ERS17894645	I855_MGI_24m	HELMi_WGS2024_file1327_R1.fq.gz	HELMi_WGS2024_file1327_R2.fq.gz	I855	24m
ERS18098270	M865_MGI_Preg	HELMi_WGS2024_file1769_R1.fq.gz	HELMi_WGS2024_file1769_R2.fq.gz	M865	Maternal
ERS17737769	I857_MGI_3m	HELMi_WGS2024_file238_R1.fq.gz	HELMi_WGS2024_file238_R2.fq.gz	I857	3m
ERS17758135	I857_MGI_6m	HELMi_WGS2024_file550_R1.fq.gz	HELMi_WGS2024_file550_R2.fq.gz	I857	6m
ERS17828485	I857_MGI_12m	HELMi_WGS2024_file862_R1.fq.gz	HELMi_WGS2024_file862_R2.fq.gz	I857	12m
ERS17894646	I857_MGI_24m	HELMi_WGS2024_file1328_R1.fq.gz	HELMi_WGS2024_file1328_R2.fq.gz	I857	24m
ERS17737770	I859_MGI_3m	HELMi_WGS2024_file239_R1.fq.gz	HELMi_WGS2024_file239_R2.fq.gz	I859	3m
ERS17758136	I859_MGI_6m	HELMi_WGS2024_file551_R1.fq.gz	HELMi_WGS2024_file551_R2.fq.gz	I859	6m
ERS17828486	I859_MGI_12m	HELMi_WGS2024_file863_R1.fq.gz	HELMi_WGS2024_file863_R2.fq.gz	I859	12m
ERS17894647	I859_MGI_24m	HELMi_WGS2024_file1329_R1.fq.gz	HELMi_WGS2024_file1329_R2.fq.gz	I859	24m
ERS18098271	M869_MGI_Preg	HELMi_WGS2024_file1770_R1.fq.gz	HELMi_WGS2024_file1770_R2.fq.gz	M869	Maternal
ERS17119823	I123_MGI_3m	HELMi_WGS_file775_R1.fq.gz	HELMi_WGS_file775_R2.fq.gz	I123	3m
ERS17299332	I123_MGI_6m	HELMi_WGS_file776_R1.fq.gz	HELMi_WGS_file776_R2.fq.gz	I123	6m
ERS17660731	I123_MGI_12m	HELMi_WGS_file777_R1.fq.gz	HELMi_WGS_file777_R2.fq.gz	I123	12m
ERS17894642	I123_MGI_24m	HELMi_WGS2024_file1330_R1.fq.gz	HELMi_WGS2024_file1330_R2.fq.gz	I123	24m
ERS17737771	I862_MGI_3m	HELMi_WGS2024_file240_R1.fq.gz	HELMi_WGS2024_file240_R2.fq.gz	I862	3m
ERS17758137	I862_MGI_6m	HELMi_WGS2024_file552_R1.fq.gz	HELMi_WGS2024_file552_R2.fq.gz	I862	6m
ERS17828487	I862_MGI_12m	HELMi_WGS2024_file864_R1.fq.gz	HELMi_WGS2024_file864_R2.fq.gz	I862	12m
ERS17894649	I862_MGI_24m	HELMi_WGS2024_file1331_R1.fq.gz	HELMi_WGS2024_file1331_R2.fq.gz	I862	24m
ERS18098273	M872_MGI_Preg	HELMi_WGS2024_file1771_R1.fq.gz	HELMi_WGS2024_file1771_R2.fq.gz	M872	Maternal
ERS17737772	I864_MGI_3m	HELMi_WGS2024_file241_R1.fq.gz	HELMi_WGS2024_file241_R2.fq.gz	I864	3m
ERS17758138	I864_MGI_6m	HELMi_WGS2024_file553_R1.fq.gz	HELMi_WGS2024_file553_R2.fq.gz	I864	6m
ERS17828488	I864_MGI_12m	HELMi_WGS2024_file865_R1.fq.gz	HELMi_WGS2024_file865_R2.fq.gz	I864	12m
ERS17894650	I864_MGI_24m	HELMi_WGS2024_file1332_R1.fq.gz	HELMi_WGS2024_file1332_R2.fq.gz	I864	24m
ERS18098274	M874_MGI_Preg	HELMi_WGS2024_file1772_R1.fq.gz	HELMi_WGS2024_file1772_R2.fq.gz	M874	Maternal
ERS17737773	I865_MGI_3m	HELMi_WGS2024_file242_R1.fq.gz	HELMi_WGS2024_file242_R2.fq.gz	I865	3m
ERS17758139	I865_MGI_6m	HELMi_WGS2024_file554_R1.fq.gz	HELMi_WGS2024_file554_R2.fq.gz	I865	6m
ERS17828489	I865_MGI_12m	HELMi_WGS2024_file866_R1.fq.gz	HELMi_WGS2024_file866_R2.fq.gz	I865	12m
ERS17894651	I865_MGI_24m	HELMi_WGS2024_file1333_R1.fq.gz	HELMi_WGS2024_file1333_R2.fq.gz	I865	24m
ERS18098275	M875_MGI_Preg	HELMi_WGS2024_file1773_R1.fq.gz	HELMi_WGS2024_file1773_R2.fq.gz	M875	Maternal
ERS17176976	I124_MGI_3m	HELMi_WGS_file783_R1.fq.gz	HELMi_WGS_file783_R2.fq.gz	I124	3m
ERS17299333	I124_MGI_6m	HELMi_WGS_file784_R1.fq.gz	HELMi_WGS_file784_R2.fq.gz	I124	6m
ERS17610151	I124_MGI_12m	HELMi_WGS_file785_R1.fq.gz	HELMi_WGS_file785_R2.fq.gz	I124	12m
ERS17894648	I124_MGI_24m	HELMi_WGS2024_file1334_R1.fq.gz	HELMi_WGS2024_file1334_R2.fq.gz	I124	24m
ERS18083794	P114_MGI_NPreg	HELMi_WGS2024_file1506_R1.fq.gz	HELMi_WGS2024_file1506_R2.fq.gz	P114	Paternal
ERS18098272	M134_MGI_Preg	HELMi_WGS2024_file1774_R1.fq.gz	HELMi_WGS2024_file1774_R2.fq.gz	M134	Maternal
ERS17737774	I872_MGI_3m	HELMi_WGS2024_file243_R1.fq.gz	HELMi_WGS2024_file243_R2.fq.gz	I872	3m
ERS17758140	I872_MGI_6m	HELMi_WGS2024_file555_R1.fq.gz	HELMi_WGS2024_file555_R2.fq.gz	I872	6m
ERS17828490	I872_MGI_12m	HELMi_WGS2024_file867_R1.fq.gz	HELMi_WGS2024_file867_R2.fq.gz	I872	12m
ERS17894652	I872_MGI_24m	HELMi_WGS2024_file1335_R1.fq.gz	HELMi_WGS2024_file1335_R2.fq.gz	I872	24m
ERS18098276	M882_MGI_Preg	HELMi_WGS2024_file1775_R1.fq.gz	HELMi_WGS2024_file1775_R2.fq.gz	M882	Maternal
ERS17737775	I878_MGI_3m	HELMi_WGS2024_file244_R1.fq.gz	HELMi_WGS2024_file244_R2.fq.gz	I878	3m
ERS17758141	I878_MGI_6m	HELMi_WGS2024_file556_R1.fq.gz	HELMi_WGS2024_file556_R2.fq.gz	I878	6m
ERS17828491	I878_MGI_12m	HELMi_WGS2024_file868_R1.fq.gz	HELMi_WGS2024_file868_R2.fq.gz	I878	12m
ERS17894653	I878_MGI_24m	HELMi_WGS2024_file1336_R1.fq.gz	HELMi_WGS2024_file1336_R2.fq.gz	I878	24m
ERS18098277	M888_MGI_Preg	HELMi_WGS2024_file1776_R1.fq.gz	HELMi_WGS2024_file1776_R2.fq.gz	M888	Maternal
ERS17737776	I879_MGI_3m	HELMi_WGS2024_file245_R1.fq.gz	HELMi_WGS2024_file245_R2.fq.gz	I879	3m
ERS17758142	I879_MGI_6m	HELMi_WGS2024_file557_R1.fq.gz	HELMi_WGS2024_file557_R2.fq.gz	I879	6m
ERS17828492	I879_MGI_12m	HELMi_WGS2024_file869_R1.fq.gz	HELMi_WGS2024_file869_R2.fq.gz	I879	12m
ERS17894654	I879_MGI_24m	HELMi_WGS2024_file1337_R1.fq.gz	HELMi_WGS2024_file1337_R2.fq.gz	I879	24m
ERS18098278	M889_MGI_Preg	HELMi_WGS2024_file1777_R1.fq.gz	HELMi_WGS2024_file1777_R2.fq.gz	M889	Maternal
ERS17176977	I881_MGI_3m	HELMi_WGS_file786_R1.fq.gz	HELMi_WGS_file786_R2.fq.gz	I881	3m
ERS17299334	I881_MGI_6m	HELMi_WGS_file787_R1.fq.gz	HELMi_WGS_file787_R2.fq.gz	I881	6m
ERS17610152	I881_MGI_12m	HELMi_WGS_file788_R1.fq.gz	HELMi_WGS_file788_R2.fq.gz	I881	12m
ERS17894655	I881_MGI_24m	HELMi_WGS2024_file1338_R1.fq.gz	HELMi_WGS2024_file1338_R2.fq.gz	I881	24m
ERS18083795	P871_MGI_NPreg	HELMi_WGS2024_file1507_R1.fq.gz	HELMi_WGS2024_file1507_R2.fq.gz	P871	Paternal
ERS18098279	M891_MGI_Preg	HELMi_WGS2024_file1778_R1.fq.gz	HELMi_WGS2024_file1778_R2.fq.gz	M891	Maternal
ERS17737777	I882_MGI_3m	HELMi_WGS2024_file246_R1.fq.gz	HELMi_WGS2024_file246_R2.fq.gz	I882	3m
ERS17758143	I882_MGI_6m	HELMi_WGS2024_file558_R1.fq.gz	HELMi_WGS2024_file558_R2.fq.gz	I882	6m
ERS17828493	I882_MGI_12m	HELMi_WGS2024_file870_R1.fq.gz	HELMi_WGS2024_file870_R2.fq.gz	I882	12m
ERS17894656	I882_MGI_24m	HELMi_WGS2024_file1339_R1.fq.gz	HELMi_WGS2024_file1339_R2.fq.gz	I882	24m
ERS18098280	M892_MGI_Preg	HELMi_WGS2024_file1779_R1.fq.gz	HELMi_WGS2024_file1779_R2.fq.gz	M892	Maternal
ERS17737778	I884_MGI_3m	HELMi_WGS2024_file247_R1.fq.gz	HELMi_WGS2024_file247_R2.fq.gz	I884	3m
ERS17758144	I884_MGI_6m	HELMi_WGS2024_file559_R1.fq.gz	HELMi_WGS2024_file559_R2.fq.gz	I884	6m
ERS17828494	I884_MGI_12m	HELMi_WGS2024_file871_R1.fq.gz	HELMi_WGS2024_file871_R2.fq.gz	I884	12m
ERS17894657	I884_MGI_24m	HELMi_WGS2024_file1340_R1.fq.gz	HELMi_WGS2024_file1340_R2.fq.gz	I884	24m
ERS17737779	I886_MGI_3m	HELMi_WGS2024_file248_R1.fq.gz	HELMi_WGS2024_file248_R2.fq.gz	I886	3m
ERS17758145	I886_MGI_6m	HELMi_WGS2024_file560_R1.fq.gz	HELMi_WGS2024_file560_R2.fq.gz	I886	6m
ERS17828495	I886_MGI_12m	HELMi_WGS2024_file872_R1.fq.gz	HELMi_WGS2024_file872_R2.fq.gz	I886	12m
ERS17894658	I886_MGI_24m	HELMi_WGS2024_file1341_R1.fq.gz	HELMi_WGS2024_file1341_R2.fq.gz	I886	24m
ERS18098281	M896_MGI_Preg	HELMi_WGS2024_file1780_R1.fq.gz	HELMi_WGS2024_file1780_R2.fq.gz	M896	Maternal
ERS17176978	I887_MGI_3m	HELMi_WGS_file792_R1.fq.gz	HELMi_WGS_file792_R2.fq.gz	I887	3m
ERS17299335	I887_MGI_6m	HELMi_WGS_file793_R1.fq.gz	HELMi_WGS_file793_R2.fq.gz	I887	6m
ERS17660732	I887_MGI_12m	HELMi_WGS_file794_R1.fq.gz	HELMi_WGS_file794_R2.fq.gz	I887	12m
ERS17894659	I887_MGI_24m	HELMi_WGS2024_file1342_R1.fq.gz	HELMi_WGS2024_file1342_R2.fq.gz	I887	24m
ERS18098282	M897_MGI_Preg	HELMi_WGS2024_file1781_R1.fq.gz	HELMi_WGS2024_file1781_R2.fq.gz	M897	Maternal
ERS17737780	I888_MGI_3m	HELMi_WGS2024_file249_R1.fq.gz	HELMi_WGS2024_file249_R2.fq.gz	I888	3m
ERS17758146	I888_MGI_6m	HELMi_WGS2024_file561_R1.fq.gz	HELMi_WGS2024_file561_R2.fq.gz	I888	6m
ERS17828496	I888_MGI_12m	HELMi_WGS2024_file873_R1.fq.gz	HELMi_WGS2024_file873_R2.fq.gz	I888	12m
ERS17894660	I888_MGI_24m	HELMi_WGS2024_file1343_R1.fq.gz	HELMi_WGS2024_file1343_R2.fq.gz	I888	24m
ERS18083796	P878_MGI_NPreg	HELMi_WGS2024_file1508_R1.fq.gz	HELMi_WGS2024_file1508_R2.fq.gz	P878	Paternal
ERS18098283	M898_MGI_Preg	HELMi_WGS2024_file1782_R1.fq.gz	HELMi_WGS2024_file1782_R2.fq.gz	M898	Maternal
ERS17737781	I890_MGI_3m	HELMi_WGS2024_file250_R1.fq.gz	HELMi_WGS2024_file250_R2.fq.gz	I890	3m
ERS17758147	I890_MGI_6m	HELMi_WGS2024_file562_R1.fq.gz	HELMi_WGS2024_file562_R2.fq.gz	I890	6m
ERS17828497	I890_MGI_12m	HELMi_WGS2024_file874_R1.fq.gz	HELMi_WGS2024_file874_R2.fq.gz	I890	12m
ERS17894661	I890_MGI_24m	HELMi_WGS2024_file1344_R1.fq.gz	HELMi_WGS2024_file1344_R2.fq.gz	I890	24m
ERS18098284	M900_MGI_Preg	HELMi_WGS2024_file1783_R1.fq.gz	HELMi_WGS2024_file1783_R2.fq.gz	M900	Maternal
ERS17737782	I900_MGI_3m	HELMi_WGS2024_file251_R1.fq.gz	HELMi_WGS2024_file251_R2.fq.gz	I900	3m
ERS17758148	I900_MGI_6m	HELMi_WGS2024_file563_R1.fq.gz	HELMi_WGS2024_file563_R2.fq.gz	I900	6m
ERS17828498	I900_MGI_12m	HELMi_WGS2024_file875_R1.fq.gz	HELMi_WGS2024_file875_R2.fq.gz	I900	12m
ERS17894662	I900_MGI_24m	HELMi_WGS2024_file1345_R1.fq.gz	HELMi_WGS2024_file1345_R2.fq.gz	I900	24m
ERS18098285	M910_MGI_Preg	HELMi_WGS2024_file1784_R1.fq.gz	HELMi_WGS2024_file1784_R2.fq.gz	M910	Maternal
ERS17737783	I901_MGI_3m	HELMi_WGS2024_file252_R1.fq.gz	HELMi_WGS2024_file252_R2.fq.gz	I901	3m
ERS17758149	I901_MGI_6m	HELMi_WGS2024_file564_R1.fq.gz	HELMi_WGS2024_file564_R2.fq.gz	I901	6m
ERS17828499	I901_MGI_12m	HELMi_WGS2024_file876_R1.fq.gz	HELMi_WGS2024_file876_R2.fq.gz	I901	12m
ERS17894663	I901_MGI_24m	HELMi_WGS2024_file1346_R1.fq.gz	HELMi_WGS2024_file1346_R2.fq.gz	I901	24m
ERS18083797	P891_MGI_NPreg	HELMi_WGS2024_file1509_R1.fq.gz	HELMi_WGS2024_file1509_R2.fq.gz	P891	Paternal
ERS18098286	M911_MGI_Preg	HELMi_WGS2024_file1785_R1.fq.gz	HELMi_WGS2024_file1785_R2.fq.gz	M911	Maternal
ERS17737784	I903_MGI_3m	HELMi_WGS2024_file253_R1.fq.gz	HELMi_WGS2024_file253_R2.fq.gz	I903	3m
ERS17758150	I903_MGI_6m	HELMi_WGS2024_file565_R1.fq.gz	HELMi_WGS2024_file565_R2.fq.gz	I903	6m
ERS17828500	I903_MGI_12m	HELMi_WGS2024_file877_R1.fq.gz	HELMi_WGS2024_file877_R2.fq.gz	I903	12m
ERS17894664	I903_MGI_24m	HELMi_WGS2024_file1347_R1.fq.gz	HELMi_WGS2024_file1347_R2.fq.gz	I903	24m
ERS18098287	M913_MGI_Preg	HELMi_WGS2024_file1786_R1.fq.gz	HELMi_WGS2024_file1786_R2.fq.gz	M913	Maternal
ERS17737785	I908_MGI_3m	HELMi_WGS2024_file254_R1.fq.gz	HELMi_WGS2024_file254_R2.fq.gz	I908	3m
ERS17758151	I908_MGI_6m	HELMi_WGS2024_file566_R1.fq.gz	HELMi_WGS2024_file566_R2.fq.gz	I908	6m
ERS17828501	I908_MGI_12m	HELMi_WGS2024_file878_R1.fq.gz	HELMi_WGS2024_file878_R2.fq.gz	I908	12m
ERS17894665	I908_MGI_24m	HELMi_WGS2024_file1348_R1.fq.gz	HELMi_WGS2024_file1348_R2.fq.gz	I908	24m
ERS18098288	M918_MGI_Preg	HELMi_WGS2024_file1787_R1.fq.gz	HELMi_WGS2024_file1787_R2.fq.gz	M918	Maternal
ERS17737786	I909_MGI_3m	HELMi_WGS2024_file255_R1.fq.gz	HELMi_WGS2024_file255_R2.fq.gz	I909	3m
ERS17758152	I909_MGI_6m	HELMi_WGS2024_file567_R1.fq.gz	HELMi_WGS2024_file567_R2.fq.gz	I909	6m
ERS17828502	I909_MGI_12m	HELMi_WGS2024_file879_R1.fq.gz	HELMi_WGS2024_file879_R2.fq.gz	I909	12m
ERS17894666	I909_MGI_24m	HELMi_WGS2024_file1349_R1.fq.gz	HELMi_WGS2024_file1349_R2.fq.gz	I909	24m
ERS18098289	M919_MGI_Preg	HELMi_WGS2024_file1788_R1.fq.gz	HELMi_WGS2024_file1788_R2.fq.gz	M919	Maternal
ERS17737787	I915_MGI_3m	HELMi_WGS2024_file256_R1.fq.gz	HELMi_WGS2024_file256_R2.fq.gz	I915	3m
ERS17758153	I915_MGI_6m	HELMi_WGS2024_file568_R1.fq.gz	HELMi_WGS2024_file568_R2.fq.gz	I915	6m
ERS17828503	I915_MGI_12m	HELMi_WGS2024_file880_R1.fq.gz	HELMi_WGS2024_file880_R2.fq.gz	I915	12m
ERS17894667	I915_MGI_24m	HELMi_WGS2024_file1350_R1.fq.gz	HELMi_WGS2024_file1350_R2.fq.gz	I915	24m
ERS17737788	I917_MGI_3m	HELMi_WGS2024_file257_R1.fq.gz	HELMi_WGS2024_file257_R2.fq.gz	I917	3m
ERS17758154	I917_MGI_6m	HELMi_WGS2024_file569_R1.fq.gz	HELMi_WGS2024_file569_R2.fq.gz	I917	6m
ERS17828504	I917_MGI_12m	HELMi_WGS2024_file881_R1.fq.gz	HELMi_WGS2024_file881_R2.fq.gz	I917	12m
[truncated: 329 more rows]
