# Supplementary material for: A cohort study in family triads: impact of gut microbiota composition and early life exposures on intestinal resistome during the first two years of life
Source: Gut Microbes. 2024 Aug 2;16(1):2383746. doi: 10.1080/19490976.2024.2383746 (PMC11299627; doi:10.1080/19490976.2024.2383746)
Supplement: Supplemental Material [file KGMI_A_2383746_SM2027.zip › Supplementary_file_2_ARGs.xlsx]

## Sheet: Sheet1
Used gene names	Annotated names	gene names	Class	Phenotype	PMID	Mechanism of resistance	Notes	Required_gene
Cfr(E)	Cfr(E)_1_NG_070225	Cfr(E)	Amphenicol	Chloramphenicol, Florfenicol, Clindamycin, Lincomycin, Linezolid, Dalfopristin, Pristinamycin IIA, Virginiamycin M, Tiamulin	Unpublished	Target modification	23S rRNA methylase	NA
OqxA	OqxA_1_EU370913	OqxA	Amphenicol, Quinolone, Quaternary Ammonium Compounds, Folate pathway antagonist	Chloramphenicol, Benzylkonium Chloride, Cetylpyridinium Chloride, Nalidixic acid, Ciprofloxacin, Trimethoprim	18440636	Efflux pump	Must be in an operon with oqxB,phenotype differs based on genomic location of the operon PMID 25801572,also nitrofurantoin resistance PMID 26552976	NA
OqxB	OqxB_1_EU370913	OqxB	Amphenicol, Quinolone, Quaternary Ammonium Compounds, Folate pathway antagonist	Chloramphenicol, Benzylkonium Chloride, Cetylpyridinium Chloride, Nalidixic acid, Ciprofloxacin, Trimethoprim	18440636	Efflux pump	Must be in an operon with oqxA,phenotype differs based on genomic location of the operon PMID 25801572,also nitrofurantoin resistance PMID 26552976	NA
VanC1XY	VanC1XY_1_AF162694	VanC1XY	Glycopeptide	Vancomycin	1551598	Target modification	NA	NA
VanC1XY	VanC1XY_2_DQ022190	VanC1XY	Glycopeptide	Vancomycin	16495270	Target modification	NA	NA
VanC2XY	VanC2XY_1_EU151754	VanC2XY	Glycopeptide	Vancomycin	19216682	Target modification	NA	NA
VanC2XY	VanC2XY_2_EU151755	VanC2XY	Glycopeptide	Vancomycin	19216682	Target modification	NA	NA
VanC2XY	VanC2XY_3_EU151757	VanC2XY	Glycopeptide	Vancomycin	19216682	Target modification	NA	NA
VanC2XY	VanC2XY_4_EU151758	VanC2XY	Glycopeptide	Vancomycin	19216682	Target modification	NA	NA
VanC2XY	VanC2XY_5_EU151760	VanC2XY	Glycopeptide	Vancomycin	19216682	Target modification	NA	NA
VanC2	VanC2_1_L29638	VanC2	Glycopeptide	Vancomycin	12234834	Target modification	VanXY_C2_1_AY033089; VanC2_1_L29638 should be present simultaneously to observe the resistance phenotype	NA
VanC3XY	VanC3XY_1_AY033764	VanC3XY	Glycopeptide	Vancomycin	12615874	Target modification	NA	NA
VanC3XY	VanC3XY_2_EU151759	VanC3XY	Glycopeptide	Vancomycin	19216682	Target modification	NA	NA
VanC4XY	VanC4XY_1_EU151752	VanC4XY	Glycopeptide	Vancomycin	19216682	Target modification	NA	NA
VanC4XY	VanC4XY_2_EU151753	VanC4XY	Glycopeptide	Vancomycin	19216682	Target modification	NA	NA
VanC4XY	VanC4XY_3_EU151756	VanC4XY	Glycopeptide	Vancomycin	19216682	Target modification	NA	NA
VanG2XY	VanG2XY_1_FJ872410	VanG2XY	Glycopeptide	Vancomycin	16723588	Target modification	NA	NA
VanGXY	VanGXY_1_AY271782	VanGXY	Glycopeptide	Vancomycin	14617152	Target modification	NA	NA
VanHAX	VanHAX_1_FJ866609	VanHAX	Glycopeptide	Vancomycin, Teicoplanin	20519356	Target modification	NA	NA
VanHAX	VanHAX_2_M97297	VanHAX	Glycopeptide	Vancomycin, Teicoplanin	8380148	Target modification	NA	NA
VanHAX	VanHAX_PA_1_DQ018711	VanHAX	Glycopeptide	Vancomycin, Teicoplanin	16189102	Target modification	NA	NA
VanHAX	VanHAX_PT_1_DQ018710	VanHAX	Glycopeptide	Vancomycin, Teicoplanin	16189102	Target modification	NA	NA
VanHAX	VanHAX_PT_2_AY926880	VanHAX	Glycopeptide	Vancomycin, Teicoplanin	unpublished	Target modification	NA	NA
VanHBX	VanHBX_1_AF192329	VanHBX	Glycopeptide	Vancomycin	10846226	Target modification	NA	NA
VanHBX	VanHBX_2_U35369	VanHBX	Glycopeptide	Vancomycin	8631706	Target modification	NA	NA
VanHDX	VanHDX_1_AF130997	VanHDX	Glycopeptide	Vancomycin, Teicoplanin	10368136	Target modification	NA	NA
VanHDX	VanHDX_2_EU999036	VanHDX	Glycopeptide	Vancomycin, Teicoplanin	19258279	Target modification	NA	NA
VanHDX	VanHDX_3_AF175293	VanHDX	Glycopeptide	Vancomycin, Teicoplanin	10835012	Target modification	NA	NA
VanHDX	VanHDX_4_AY082011	VanHDX	Glycopeptide	Vancomycin, Teicoplanin	12499162	Target modification	NA	NA
VanHDX	VanHDX_5_AY489045	VanHDX	Glycopeptide	Vancomycin	15308604	Target modification	NA	NA
VanHDX	VanHDX_6_DQ172830	VanHDX	Glycopeptide	Vancomycin, Teicoplanin	16495270	Target modification	NA	NA
VanHDX	VanHDX_7_AB242319	VanHDX	Glycopeptide	Vancomycin, Teicoplanin	17000737	Target modification	NA	NA
VanXY	VanXY_C2_1_AY033089	VanXY	Glycopeptide	Vancomycin	12234834	Target modification	VanXY_C2_1_AY033089; VanC2_1_L29638 should be present simultaneously to observe the resistance phenotype	NA
aac(2')-IIa	aac(2')-IIa_1_AB669090	aac(2')-IIa	Aminoglycoside	Kasugamycin	22660700	Enzymatic modification	NA	NA
aac(3)-IIa	aac(3)-IIa_1_X51534	aac(3)-IIa	Aminoglycoside	Apramycin, Gentamicin, Tobramycin, Dibekacin, Netilmicin, Sisomicin	2552900	Enzymatic modification	NA	NA
aac(3)-IIa	aac(3)-IIa_2_AY138987	aac(3)-IIa	Aminoglycoside	Gentamicin, Tobramycin	12726770	Enzymatic modification	NA	NA
aac(3)-IIa	aac(3)-IIa_3_X13543	aac(3)-IIa	Aminoglycoside	Gentamicin, Tobramycin	3892230	Enzymatic modification	NA	NA
aac(3)-IIa	aac(3)-IIa_4_L22613	aac(3)-IIa	Aminoglycoside	Gentamicin, Tobramycin	8117265	Enzymatic modification	NA	NA
aac(3)-IIa	aac(3)-IIa_5_FJ012882	aac(3)-IIa	Aminoglycoside	Gentamicin, Tobramycin	19055690	Enzymatic modification	NA	NA
aac(3)-IIa	aac(3)-IIa_6_CP023555	aac(3)-IIa	Aminoglycoside	Gentamicin, Tobramycin	28636609	Enzymatic modification	NA	NA
aac(3)-IIb	aac(3)-IIb_1_M97172	aac(3)-IIb	Aminoglycoside	Apramycin, Gentamicin, Tobramycin, Dibekacin, Netilmicin, Sisomicin	1444303	Enzymatic modification	NA	NA
aac(3)-IIc	aac(3)-IIc_1_X54723	aac(3)-IIc	Aminoglycoside	Apramycin, Gentamicin, Tobramycin, Dibekacin, Netilmicin, Sisomicin	unpublished	Enzymatic modification	NA	NA
aac(3)-IId	aac(3)-IId_1_EU022314	aac(3)-IId	Aminoglycoside	Apramycin, Gentamicin, Tobramycin, Dibekacin, Netilmicin, Sisomicin	20185552	Enzymatic modification	NA	NA
aac(3)-IIe	aac(3)-IIe_1_EU022315	aac(3)-IIe	Aminoglycoside	Apramycin, Gentamicin, Tobramycin, Dibekacin, Netilmicin, Sisomicin	20185552	Enzymatic modification	NA	NA
aac(3)-IV	aac(3)-IV_1_DQ241380	aac(3)-IV	Aminoglycoside	Gentamicin, Tobramycin	16331988	Enzymatic modification	NA	NA
aac(3)-IVa	aac(3)-IVa_1_X01385	aac(3)-IVa	Aminoglycoside	Apramycin, Gentamicin, Dibekacin, Netilmicin, Sisomicin, Tobramycin	6318050	Enzymatic modification	NA	NA
aac(3)-Ia	aac(3)-Ia_1_X15852	aac(3)-Ia	Aminoglycoside	Gentamicin, Astromicin, Fortimicin	2549372	Enzymatic modification	NA	NA
aac(3)-Ib-aac(6')-Ib	aac(3)-Ib-aac(6')-Ib_1_AF355189	aac(3)-Ib-aac(6')-Ib	Aminoglycoside	Amikacin, Gentamicin, Tobramycin, Streptomycin	11850242	Enzymatic modification	NA	NA
aac(3)-VIa	aac(3)-VIa_1_M88012	aac(3)-VIa	Aminoglycoside	Gentamicin, Sisomicin, Netilmicin, Tobramycin	8257126	Enzymatic modification	NA	NA
aac(3)-VIa	aac(3)-VIa_2_NC_009838	aac(3)-VIa	Aminoglycoside	Gentamicin	16940062	Enzymatic modification	NA	NA
aac(6')-30-aac(6')-Ib'	aac(6')-30-aac(6')-Ib'_1_AJ584652	aac(6')-30-aac(6')-Ib'	Aminoglycoside	Amikacin, Gentamicin, Tobramycin, Neomycin, Kanamycin, Netilmicin, Isepamicin, Sisomicin	15561846	Enzymatic modification	NA	NA
aac(6')-IIc	aac(6')-IIc_1_NC_012555	aac(6')-IIc	Aminoglycoside	Gentamicin, Tobramycin	19075060	Enzymatic modification	NA	NA
aac(6')-Iaa	aac(6')-Iaa_1_NC_003197	aac(6')-Iaa	Aminoglycoside	Amikacin, Tobramycin	11677609	Enzymatic modification	Chromosomal, Crytpic gene in Salmonella sp.	NA
aac(6')-Ib-Hangzhou	aac(6')-Ib-Hangzhou_1_FJ503047	aac(6')-Ib-Hangzhou	Aminoglycoside	Amikacin, Tobramycin	19703723	Enzymatic modification	NA	NA
aac(6')-Ib-Suzhou	aac(6')-Ib-Suzhou_1_EU085533	aac(6')-Ib-Suzhou	NA	NA	NA	NA	NA	NA
aac(6')-Ib-cr	aac(6')-Ib-cr_1_DQ303918	aac(6')-Ib-cr	Aminoglycoside, Quinolone	Tobramycin, Dibekacin, Amikacin, Sisomicin, Netilmicin, Fluoroquinolone, Ciprofloxacin	unpublished	Enzymatic modification	MIC of ciprofloxacin does not always increase above ECOFF PMID 16369542	NA
aac(6')-Ib-cr	aac(6')-Ib-cr_2_EF636461	aac(6')-Ib-cr	Aminoglycoside, Quinolone	Tobramycin, Dibekacin, Amikacin, Sisomicin, Netilmicin, Fluoroquinolone, Ciprofloxacin	17938184	Enzymatic modification	NA	NA
aac(6')-Ib11	aac(6')-Ib11_1_AY136758	aac(6')-Ib11	Aminoglycoside	Amikacin, Gentamicin, Tobramycin, Netilmicin	12543680	Enzymatic modification	NA	NA
aac(6')-Ib3	aac(6')-Ib3_1_X60321	aac(6')-Ib3	Aminoglycoside	Amikacin, Tobramycin	1331747	Enzymatic modification	Alternative name aac(6')-Ib5	NA
aac(6')-Ib	aac(6')-Ib_1_M21682	aac(6')-Ib	Aminoglycoside	Amikacin, Tobramycin	2841303	Enzymatic modification	Alternative name aacA4, aac(6')-4	NA
aac(6')-Ib	aac(6')-Ib_2_M23634	aac(6')-Ib	Aminoglycoside	Amikacin, Tobramycin, Kanamycin	2824444	Enzymatic modification	Alternative name aacA4, aac(6')-4	NA
aac(6')-Ic	aac(6')-Ic_1_M94066	aac(6')-Ic	Aminoglycoside	Tobramycin, Dibekacin, Amikacin, Sisomicin, Netilmicin	1354954	Enzymatic modification	NA	NA
aac(6')-If	aac(6')-If_1_X55353	aac(6')-If	Aminoglycoside	Tobramycin, Dibekacin, Amikacin, Sisomicin, Netilmicin	2069376	Enzymatic modification	NA	NA
aac(6')-Ii	aac(6')-Ii_1_L12710	aac(6')-Ii	Aminoglycoside	Tobramycin, Dibekacin, Gentamicin, Sisomicin, Netilmicin	8239603	Enzymatic modification	NA	NA
aac(6')-Iid	aac(6')-Iid_1_AJ584700	aac(6')-Iid	Aminoglycoside	Amikacin, Tobramycin	15849260	Enzymatic modification	Chromosomal in Enterococcus hirae	NA
aac(6')-Iih	aac(6')-Iih_1_AJ584701	aac(6')-Iih	Aminoglycoside	Amikacin, Tobramycin	15849260	Enzymatic modification	Chromosomal in Enterococcus durans	NA
aac(6')-Im	aac(6')-Im_1_AF337947	aac(6')-Im	Aminoglycoside	Amikacin, Tobramycin, Kanamycin	11557456	Enzymatic modification	NA	NA
aac(6')-Iz	aac(6')-Iz_1_AF140221	aac(6')-Iz	Aminoglycoside	Amikacin, Tobramycin	10508008	Enzymatic modification	Chromosomal in Stenotrophomonas maltophilia	NA
aac(6')-Iz	aac(6')-Iz_2_AB971834	aac(6')-Iz	Aminoglycoside	Amikacin, Tobramycin	18419807	Enzymatic modification	Chromosomal in Stenotrophomonas maltophilia, Alternative name aac(6')-Iak	NA
aac(6')-aph(2'')	aac(6')-aph(2'')_1_M13771	aac(6')-aph(2'')	Aminoglycoside	Gentamicin, Tobramycin, Netilmicin, Kanamycin, Amikacin, Dibekacin, Isepamicin, Fortimicin, Streptomycin	3015884	Enzymatic modification	Alternative name aac(6')-bifunctional, aac(6')-Ie, aacA-aphD, aac(6')-Ie-aph(2'')-Ia	NA
aac(6')Ib-cr	aac(6')Ib-cr_3_EF210035	aac(6')Ib-cr	Aminoglycoside, Quinolone	Tobramycin, Dibekacin, Amikacin, Sisomicin, Netilmicin, Fluoroquinolone, Ciprofloxacin	8385262,26324269,18843996	Enzymatic modification	NA	NA
aadA10	aadA10_1_U37105	aadA10	Aminoglycoside	Spectinomycin, Streptomycin	12121911	Enzymatic modification	NA	NA
aadA10	aadA10_2_AM087405	aadA10	Aminoglycoside	Spectinomycin, Streptomycin	16495246	Enzymatic modification	NA	NA
aadA11	aadA11_1_AY144590	aadA11	Aminoglycoside	Spectinomycin, Streptomycin	16451415	Enzymatic modification	NA	NA
aadA11	aadA11_2_AJ567827	aadA11	Aminoglycoside	Spectinomycin, Streptomycin	unpublished	Enzymatic modification	NA	NA
aadA12	aadA12_1_AY665771	aadA12	Aminoglycoside	Spectinomycin, Streptomycin	unpublished	Enzymatic modification	NA	NA
aadA13	aadA13_1_AY713504	aadA13	Aminoglycoside	Spectinomycin, Streptomycin	unpublished	Enzymatic modification	NA	NA
aadA13	aadA13_2_NC010643	aadA13	Aminoglycoside	Spectinomycin, Streptomycin	18268088	Enzymatic modification	NA	NA
aadA15	aadA15_1_DQ393783	aadA15	Aminoglycoside	Spectinomycin, Streptomycin	16816399	Enzymatic modification	NA	NA
aadA17	aadA17_1_FJ460181	aadA17	Aminoglycoside	Spectinomycin, Streptomycin	22127350	Enzymatic modification	NA	NA
aadA1	aadA1_2_FJ591054	aadA1	Aminoglycoside	Spectinomycin, Streptomycin	19243438	Enzymatic modification	Alternative name ant(3'')-Ia	NA
aadA1	aadA1_3_JQ414041	aadA1	Aminoglycoside	Spectinomycin, Streptomycin	23180481	Enzymatic modification	Alternative name ant(3'')-Ia	NA
aadA1	aadA1_4_JQ480156	aadA1	Aminoglycoside	Spectinomycin, Streptomycin	22486636	Enzymatic modification	Alternative name ant(3'')-Ia	NA
aadA1	aadA1_5_JX185132	aadA1	Aminoglycoside	Spectinomycin, Streptomycin	23934739	Enzymatic modification	Alternative name ant(3'')-Ia	NA
aadA1b	aadA1b_1_M95287	aadA1b	Aminoglycoside	Spectinomycin, Streptomycin	10673049	Enzymatic modification	Alternative name aadA2	NA
aadA21	aadA21_1_AY171244	aadA21	Aminoglycoside	Spectinomycin, Streptomycin	12760885	Enzymatic modification	NA	NA
aadA22	aadA22_1_AM261837	aadA22	Aminoglycoside	Spectinomycin, Streptomycin	17597002	Enzymatic modification	NA	NA
aadA23	aadA23_1_AJ809407	aadA23	Aminoglycoside	Spectinomycin, Streptomycin	15761062	Enzymatic modification	NA	NA
aadA24	aadA24_1_AM711129	aadA24	Aminoglycoside	Spectinomycin, Streptomycin	18571383	Enzymatic modification	NA	NA
aadA24	aadA24_1_DQ677333	aadA24	Aminoglycoside	Spectinomycin, Streptomycin	17650961	Enzymatic modification	NA	NA
aadA2	aadA2_1_NC_010870	aadA2	Aminoglycoside	Spectinomycin, Streptomycin	17526756	Enzymatic modification	NA	NA
aadA2	aadA2_2_JQ364967	aadA2	Aminoglycoside	Spectinomycin, Streptomycin	22511964	Enzymatic modification	NA	NA
aadA2b	aadA2b_1_D43625	aadA2b	Aminoglycoside	Spectinomycin, Streptomycin	85862590	Enzymatic modification	NA	NA
aadA3	aadA3_1_AF047479	aadA3	Aminoglycoside	Spectinomycin, Streptomycin	10673049	Enzymatic modification	NA	NA
aadA4	aadA4_1_Z50802	aadA4	Aminoglycoside	Spectinomycin, Streptomycin	10673049	Enzymatic modification	NA	NA
aadA5	aadA5_1_AF137361	aadA5	Aminoglycoside	Spectinomycin, Streptomycin	10673049	Enzymatic modification	NA	NA
aadA8	aadA8_1_AF326210	aadA8	Aminoglycoside	Spectinomycin, Streptomycin	11557503	Enzymatic modification	NA	NA
aadA8b	aadA8b_1_AY139603	aadA8b	Aminoglycoside	Spectinomycin, Streptomycin	19719593	Enzymatic modification	NA	NA
aadA8b	aadA8b_2_AM040708	aadA8b	Aminoglycoside	Spectinomycin, Streptomycin	16291869	Enzymatic modification	NA	NA
aadD	aadD_1_AF181950	aadD	Aminoglycoside	Amikacin, Tobramycin	10858352	Enzymatic modification	Alternative name ant(4')-Ia	NA
aadD	aadD_2_M19465	aadD	Aminoglycoside	Amikacin, Tobramycin	3010356	Enzymatic modification	Alternative name ant(4')-Ia	NA
ampH	ampH_1_AJ276031	ampH	Beta-lactam	Amoxicillin, Ampicillin	11062187	Enzymatic inactivation	NA	NA
ampH	ampH_2_HQ586946	ampH	Beta-lactam	Amoxicillin, Ampicillin	unpublished	Enzymatic inactivation	NA	NA
ampS	ampS_1_X80276	ampS	Beta-lactam	Unknown Beta-lactam	8537283	Enzymatic inactivation	Chromosomal	NA
ant(2'')-Ia	ant(2'')-Ia_10_HM367617	ant(2'')-Ia	Aminoglycoside	Gentamicin, Tobramycin	21873033	Enzymatic modification	NA	NA
ant(2'')-Ia	ant(2'')-Ia_11_HM367620	ant(2'')-Ia	Aminoglycoside	Gentamicin, Tobramycin	21873033	Enzymatic modification	NA	NA
ant(2'')-Ia	ant(2'')-Ia_12_HQ880250	ant(2'')-Ia	Aminoglycoside	Gentamicin, Tobramycin	unpublished	Enzymatic modification	NA	NA
ant(2'')-Ia	ant(2'')-Ia_13_DQ176450	ant(2'')-Ia	Aminoglycoside	Gentamicin, Tobramycin	16304199	Enzymatic modification	NA	NA
ant(2'')-Ia	ant(2'')-Ia_14_DQ266447	ant(2'')-Ia	Aminoglycoside	Gentamicin, Tobramycin	unpublished	Enzymatic modification	NA	NA
ant(2'')-Ia	ant(2'')-Ia_15_EF205594	ant(2'')-Ia	Aminoglycoside	Gentamicin, Tobramycin	unpublished	Enzymatic modification	NA	NA
ant(2'')-Ia	ant(2'')-Ia_16_HQ386848	ant(2'')-Ia	Aminoglycoside	Gentamicin, Tobramycin	unpublished	Enzymatic modification	NA	NA
ant(2'')-Ia	ant(2'')-Ia_17_JTTZ01000034	ant(2'')-Ia	Aminoglycoside	Gentamicin, Tobramycin	unpublished	Enzymatic modification	NA	NA
ant(2'')-Ia	ant(2'')-Ia_19_GQ466184	ant(2'')-Ia	Aminoglycoside	Gentamicin, Tobramycin	unpublished	Enzymatic modification	NA	NA
ant(2'')-Ia	ant(2'')-Ia_1_X04555	ant(2'')-Ia	Aminoglycoside	Gentamicin, Tobramycin	3024112	Enzymatic modification	Alternative name aadB	NA
ant(2'')-Ia	ant(2'')-Ia_20_AY139599	ant(2'')-Ia	Aminoglycoside	Gentamicin, Tobramycin	19719593	Enzymatic modification	NA	NA
ant(2'')-Ia	ant(2'')-Ia_2_JF826500	ant(2'')-Ia	Aminoglycoside	Gentamicin, Tobramycin	22271862	Enzymatic modification	NA	NA
ant(2'')-Ia	ant(2'')-Ia_3_X74412	ant(2'')-Ia	Aminoglycoside	Gentamicin, Tobramycin	unpublished	Enzymatic modification	NA	NA
ant(2'')-Ia	ant(2'')-Ia_4_AF458082	ant(2'')-Ia	Aminoglycoside	Gentamicin, Tobramycin	12384364	Enzymatic modification	NA	NA
ant(2'')-Ia	ant(2'')-Ia_5_AY139594	ant(2'')-Ia	Aminoglycoside	Gentamicin, Tobramycin	19719593	Enzymatic modification	NA	NA
ant(2'')-Ia	ant(2'')-Ia_6_AJ871915	ant(2'')-Ia	Aminoglycoside	Gentamicin, Tobramycin	unpublished	Enzymatic modification	NA	NA
ant(2'')-Ia	ant(2'')-Ia_7_DQ018384	ant(2'')-Ia	Aminoglycoside	Gentamicin, Tobramycin	15837385	Enzymatic modification	NA	NA
ant(2'')-Ia	ant(2'')-Ia_8_AY920928	ant(2'')-Ia	Aminoglycoside	Gentamicin, Tobramycin	16048994	Enzymatic modification	NA	NA
ant(2'')-Ia	ant(2'')-Ia_9_HM367610	ant(2'')-Ia	Aminoglycoside	Gentamicin, Tobramycin	21873033	Enzymatic modification	NA	NA
ant(3'')-Ia	ant(3'')-Ia_1_X02340	ant(3'')-Ia	Aminoglycoside	Streptomycin	8385262	Enzymatic modification	Alternative name aadA, aad(3')(9), aadA1, aadA1a	NA
ant(3'')-Ih-aac(6')-IId	ant(3'')-Ih-aac(6')-IId_1_AF453998	ant(3'')-Ih-aac(6')-IId	Aminoglycoside	Gentamicin, Streptomycin, Tobramycin, Spectinomycin, Amikacin	11959575,20833577	Enzymatic modification	Alternative name ant(3'')-Ih-aac(6')-Iid	NA
ant(3'')-Ii-aac(6')-IId	ant(3'')-Ii-aac(6')-IId_1_AF453998	ant(3'')-Ii-aac(6')-IId	Aminoglycoside	Gentamicin, Streptomycin, Tobramycin, Spectinomycin, Amikacin	11959575,20833577	Enzymatic modification	Alternative name ant(3'')-Ih-aac(6')-Iid	NA
ant(6)-Ia	ant(6)-Ia_1_AF330699	ant(6)-Ia	Aminoglycoside	Streptomycin	11600397	Enzymatic modification	Alternative name ant6, aadE	NA
ant(6)-Ia	ant(6)-Ia_2_KF421157	ant(6)-Ia	Aminoglycoside	Streptomycin	24379302	Enzymatic modification	Alternative name ant6, aadE	NA
ant(6)-Ia	ant(6)-Ia_3_KF864551	ant(6)-Ia	Aminoglycoside	Streptomycin	17395262	Enzymatic modification	Alternative name ant6, aadE	NA
ant(6)-Ia	ant(6)-Ia_5_AB247327	ant(6)-Ia	Aminoglycoside	Streptomycin	17021204	Enzymatic modification	NA	NA
ant(6)-Ib	ant(6)-Ib_1_FN594949	ant(6)-Ib	Aminoglycoside	Streptomycin	20479200	Enzymatic modification	NA	NA
ant(9)-Ia	ant(9)-Ia_1_X02588	ant(9)-Ia	Aminoglycoside	Spectinomycin	2993813	Enzymatic modification	Alternative name aad(9), spc	NA
ant(9)-Ia	ant(9)-Ia_2_M69221	ant(9)-Ia	Aminoglycoside	Spectinomycin	1659306	Enzymatic modification	Alternative name aad(9), spc	NA
aph(2'')-Ia	aph(2'')-Ia_2_AP009486	aph(2'')-Ia	Aminoglycoside	Amikacin, Gentamicin, Tobramycin, Kanamycin	19074389	Enzymatic modification	Bifunctional aac(6')-Ie-aph(2'')-Ia	NA
aph(2'')-Ia	aph(2'')-Ia_3_AJ536195	aph(2'')-Ia	Aminoglycoside	Amikacin, Gentamicin, Tobramycin, Kanamycin	12716781	Enzymatic modification	Bifunctional aac(6')-Ie-aph(2'')-Ia	NA
aph(2'')-Ib	aph(2'')-Ib_1_AF337947	aph(2'')-Ib	Aminoglycoside	Amikacin, Gentamicin, Tobramycin, Kanamycin	11557456	Enzymatic modification	NA	NA
aph(2'')-Ib	aph(2'')-Ib_2_AF207840	aph(2'')-Ib	Aminoglycoside	Amikacin, Gentamicin, Tobramycin, Kanamycin	10991878	Enzymatic modification	NA	NA
aph(2'')-Ib	aph(2'')-Ib_3_KF652098	aph(2'')-Ib	Aminoglycoside	Amikacin, Gentamicin, Tobramycin, Kanamycin	unpublished	Enzymatic modification	NA	NA
aph(2'')-Ic	aph(2'')-Ic_1_U51479	aph(2'')-Ic	Aminoglycoside	Amikacin, Gentamicin, Tobramycin, Kanamycin	9055984	Enzymatic modification	NA	NA
aph(2'')-Id	aph(2'')-Id_1_AF016483	aph(2'')-Id	Aminoglycoside	Amikacin, Gentamicin, Tobramycin, Spectinomycin	9593155	Enzymatic modification	NA	NA
aph(2'')-Ie	aph(2'')-Ie_1_AY743255	aph(2'')-Ie	Aminoglycoside	Amikacin, Gentamicin, Tobramycin, Spectinomycin	16201926	Enzymatic modification	NA	NA
aph(2'')-If	aph(2'')-If_1_KF652097	aph(2'')-If	Aminoglycoside	Amikacin, Gentamicin, Tobramycin, Kanamycin	unpublished	Enzymatic modification	NA	NA
aph(2'')-If	aph(2'')-If_2_AY701528	aph(2'')-If	Aminoglycoside	Amikacin, Gentamicin, Tobramycin, Kanamycin	15917546	Enzymatic modification	NA	NA
aph(2'')-Ig	aph(2'')-Ig_1_CP004067	aph(2'')-Ig	Aminoglycoside	Amikacin, Gentamicin, Tobramycin, Kanamycin	23959310	Enzymatic modification	NA	NA
aph(2'')-Ih	aph(2'')-Ih_1_KF652096	aph(2'')-Ih	Aminoglycoside	Amikacin, Gentamicin, Tobramycin, Kanamycin	unpublished	Enzymatic modification	NA	NA
aph(3'')-Ia	aph(3'')-Ia_1_X53527	aph(3'')-Ia	Aminoglycoside	Streptomycin	2167474	Enzymatic modification	Chromosomal, Alternative name aphE, aphD2	NA
aph(3'')-Ia	aph(3'')-Ia_2_AP009493	aph(3'')-Ia	Aminoglycoside	Streptomycin	18310036	Enzymatic modification	Chromosomal, Alternative name aphE, aphD2	NA
aph(3'')-Ia	aph(3'')-Ia_3_M37378	aph(3'')-Ia	Aminoglycoside	Streptomycin	2844130	Enzymatic modification	Chromosomal, Alternative name aphE, aphD2	NA
aph(3'')-Ib	aph(3'')-Ib_1_M28829	aph(3'')-Ib	Aminoglycoside	Streptomycin	2653965	Enzymatic modification	Alternative name strA, orfH	NA
aph(3'')-Ib	aph(3'')-Ib_2_AF024602	aph(3'')-Ib	Aminoglycoside	Streptomycin	9687410	Enzymatic modification	Alternative name strA, orfH	NA
aph(3'')-Ib	aph(3'')-Ib_3_AF321550	aph(3'')-Ib	Aminoglycoside	Streptomycin	12029529	Enzymatic modification	Alternative name strA, orfH	NA
aph(3'')-Ib	aph(3'')-Ib_4_AF313472	aph(3'')-Ib	Aminoglycoside	Streptomycin	unpublished	Enzymatic modification	Alternative name strA, orfH	NA
aph(3'')-Ib	aph(3'')-Ib_5_AF321551	aph(3'')-Ib	Aminoglycoside	Streptomycin	12029529	Enzymatic modification	Alternative name strA	NA
aph(3')-III	aph(3')-III_1_M26832	aph(3')-III	Aminoglycoside	Kanamycin, Amikacin, Neomycin, Butirosin, Isepamicin, Lividomycin, Paromomycin, Ribostamycin	3937729	Enzymatic modification	NA	NA
aph(3')-IIIa	aph(3')-IIIa_1_AF330699	aph(3')-IIIa	Aminoglycoside	Amikacin, Kanamycin	11600397	Enzymatic modification	NA	NA
aph(3')-IIIa	aph(3')-IIIa_2_AJ490186	aph(3')-IIIa	Aminoglycoside	Amikacin	unpublished	Enzymatic modification	NA	NA
aph(3')-IIIa	aph(3')-IIIa_3_AB247327	aph(3')-IIIa	Aminoglycoside	Amikacin	17021204	Enzymatic modification	NA	NA
aph(3')-IIa	aph(3')-IIa_1_X57709	aph(3')-IIa	Aminoglycoside	Kanamycin, Neomycin, Paromomycin, Ribostamycin, Butiromycin, Gentamicin	1664906	Enzymatic modification	NA	NA
aph(3')-IIa	aph(3')-IIa_2_V00618	aph(3')-IIa	Aminoglycoside	Kanamycin, Neomycin	6295884	Enzymatic modification	NA	NA
aph(3')-IIb	aph(3')-IIb_1_X90856	aph(3')-IIb	Aminoglycoside	Kanamycin, Neomycin, Paromomycin, Ribostamycin, Butiromycin, Gentamicin	8723476	Enzymatic modification	NA	NA
aph(3')-IIb	aph(3')-IIb_2_CP006832	aph(3')-IIb	Aminoglycoside	Unknown Aminoglycoside	24336371	Enzymatic modification	NA	NA
aph(3')-IIc	aph(3')-IIc_1_AM743169	aph(3')-IIc	Aminoglycoside	Butirosin, Kanamycin, Neomycin, Paromomycin	18419807	Enzymatic modification	NA	NA
aph(3')-Ia	aph(3')-Ia_10_EU855787	aph(3')-Ia	Aminoglycoside	Unknown Aminoglycoside	19075060	Enzymatic modification	NA	NA
aph(3')-Ia	aph(3')-Ia_1_V00359	aph(3')-Ia	Aminoglycoside	Neomycin, Kanamycin, Lividomycin, Paromomycin, Ribostamycin	6270337	Enzymatic modification	NA	NA
aph(3')-Ia	aph(3')-Ia_2_EU287476	aph(3')-Ia	Aminoglycoside	Kanamycin	21393370	Enzymatic modification	NA	NA
aph(3')-Ia	aph(3')-Ia_3_EF015636	aph(3')-Ia	Aminoglycoside	Kanamycin, Neomycin	17485180	Enzymatic modification	NA	NA
aph(3')-Ia	aph(3')-Ia_4_AF498082	aph(3')-Ia	Aminoglycoside	Kanamycin, Neomycin	unpublished	Enzymatic modification	NA	NA
aph(3')-Ia	aph(3')-Ia_5_AP004237	aph(3')-Ia	Aminoglycoside	Kanamycin	12029035	Enzymatic modification	NA	NA
aph(3')-Ia	aph(3')-Ia_6_L05392	aph(3')-Ia	Aminoglycoside	Kanamycin	1325061	Enzymatic modification	NA	NA
aph(3')-Ia	aph(3')-Ia_7_X62115	aph(3')-Ia	Aminoglycoside	Neomycin, Kanamycin, Lividomycin, Paromomycin, Ribostamycin	1662755	Enzymatic modification	NA	NA
aph(3')-Ia	aph(3')-Ia_8_Y00452	aph(3')-Ia	Aminoglycoside	Unknown Aminoglycoside	2823223	Enzymatic modification	NA	NA
aph(3')-Ia	aph(3')-Ia_9_EU722351	aph(3')-Ia	Aminoglycoside	Kanamycin	21235404	Enzymatic modification	NA	NA
aph(3')-Ib	aph(3')-Ib_1_M20305	aph(3')-Ib	Aminoglycoside	Neomycin, Kanamycin, Lividomycin, Paromomycin, Ribostamycin	2832861	Enzymatic modification	NA	NA
aph(3')-Ib	aph(3')-Ib_2_AJ744860	aph(3')-Ib	Aminoglycoside	Kanamycin	15848226	Enzymatic modification	NA	NA
aph(3')-VIIa	aph(3')-VIIa_1_M29953	aph(3')-VIIa	Aminoglycoside	Kanamycin, Neomycin, Amikacin	2550983	Enzymatic modification	NA	NA
aph(4)-Ia	aph(4)-Ia_1_V01499	aph(4)-Ia	Aminoglycoside	Hygromycin	6314265	Enzymatic modification	Alternative name hph	NA
aph(6)-Ic	aph(6)-Ic_1_X01702	aph(6)-Ic	Aminoglycoside	Streptomycin	3889831	Enzymatic modification	Alternative name str	NA
aph(6)-Id	aph(6)-Id_1_M28829	aph(6)-Id	Aminoglycoside	Streptomycin	2653965	Enzymatic modification	Alternative name strB	NA
aph(6)-Id	aph(6)-Id_2_AF024602	aph(6)-Id	Aminoglycoside	Streptomycin	8385262	Enzymatic modification	Alternative name strB	NA
aph(6)-Id	aph(6)-Id_3_AB109805	aph(6)-Id	Aminoglycoside	Streptomycin	14711528	Enzymatic modification	Alternative name strB	NA
aph(6)-Id	aph(6)-Id_4_CP000971	aph(6)-Id	Aminoglycoside	Streptomycin	18708504	Enzymatic modification	Alternative name strB	NA
aph(6)-Id	aph(6)-Id_5_18676889	aph(6)-Id	Aminoglycoside	Streptomycin	18676889	Enzymatic modification	Alternative name strB	NA
blaACC	blaACC-1_1_AJ133121	blaACC-1	Beta-lactam	Amoxicillin, Amoxicillin+Clavulanic acid, Ampicillin, Ampicillin+Clavulanic acid, Cefotaxime, Cefoxitin, Ceftazidime, Piperacillin, Piperacillin+Tazobactam, Ticarcillin, Ticarcillin+Clavulanic acid	10428914	Enzymatic inactivation	Class C;;;;	NA
blaACC	blaACC-1_2_HG530658	blaACC-1	Beta-lactam	Amoxicillin, Amoxicillin+Clavulanic acid, Ampicillin, Ampicillin+Clavulanic acid, Cefotaxime, Cefoxitin, Ceftazidime, Piperacillin, Piperacillin+Tazobactam, Ticarcillin, Ticarcillin+Clavulanic acid	Unpublished	Enzymatic inactivation	Class C;ACC-1-like;;;	NA
blaACC	blaACC-1a_1_AF180953	blaACC-1a	Beta-lactam	Amoxicillin, Amoxicillin+Clavulanic acid, Ampicillin, Ampicillin+Clavulanic acid, Cefotaxime, Cefoxitin, Ceftazidime, Piperacillin, Piperacillin+Tazobactam, Ticarcillin, Ticarcillin+Clavulanic acid	10817695	Enzymatic inactivation	Class C;ACC-1-like;Natural in Hafnia alvei;;	NA
blaACC	blaACC-1b_1_AF180955	blaACC-1b	Beta-lactam	Amoxicillin, Amoxicillin+Clavulanic acid, Ampicillin, Ampicillin+Clavulanic acid, Cefotaxime, Cefoxitin, Ceftazidime, Piperacillin, Piperacillin+Tazobactam, Ticarcillin, Ticarcillin+Clavulanic acid	10817695	Enzymatic inactivation	Class C;ACC-1-like;Natural in Hafnia alvei;;	NA
blaACC	blaACC-1c_1_AF180959	blaACC-1c	Beta-lactam	Amoxicillin, Amoxicillin+Clavulanic acid, Ampicillin, Ampicillin+Clavulanic acid, Cefotaxime, Cefoxitin, Ceftazidime, Piperacillin, Piperacillin+Tazobactam, Ticarcillin, Ticarcillin+Clavulanic acid	10817695	Enzymatic inactivation	Class C;ACC-1-like;Natural in Hafnia alvei;;	NA
blaACC	blaACC-1d_1_ADCU02000001	blaACC-1d	Beta-lactam	Amoxicillin, Amoxicillin+Clavulanic acid, Ampicillin, Ampicillin+Clavulanic acid, Cefotaxime, Cefoxitin, Ceftazidime, Piperacillin, Piperacillin+Tazobactam, Ticarcillin, Ticarcillin+Clavulanic acid	Unpublished	Enzymatic inactivation	Class C;ACC-1-like;Natural in Hafnia alvei;;	NA
blaACC	blaACC-2_1_AF180952	blaACC-2	Beta-lactam	Amoxicillin, Amoxicillin+Clavulanic acid, Ampicillin, Ampicillin+Clavulanic acid, Cefotaxime, Cefoxitin, Ceftazidime, Piperacillin, Piperacillin+Tazobactam, Ticarcillin, Ticarcillin+Clavulanic acid	10817695	Enzymatic inactivation	Class C;;Natural in Hafnia alvei;;	NA
blaACC	blaACC-3_1_AF180958	blaACC-3	Beta-lactam	Amoxicillin, Amoxicillin+Clavulanic acid, Ampicillin, Ampicillin+Clavulanic acid, Cefotaxime, Cefoxitin, Ceftazidime, Piperacillin, Piperacillin+Tazobactam, Ticarcillin, Ticarcillin+Clavulanic acid	10817695	Enzymatic inactivation	Class C;;Natural in Hafnia alvei HA-7;;	NA
blaACC	blaACC-4_1_GU256641	blaACC-4	Beta-lactam	Amoxicillin, Amoxicillin+Clavulanic acid, Ampicillin, Ampicillin+Clavulanic acid, Cefotaxime, Cefoxitin, Ceftazidime, Piperacillin, Piperacillin+Tazobactam, Ticarcillin, Ticarcillin+Clavulanic acid	20956594	Enzymatic inactivation	Class C	NA
blaACC	blaACC-4_1_KM087831	blaACC-4	Beta-lactam	Amoxicillin, Amoxicillin+Clavulanic acid, Ampicillin, Ampicillin+Clavulanic acid, Cefotaxime, Cefoxitin, Ceftazidime, Piperacillin, Piperacillin+Tazobactam, Ticarcillin, Ticarcillin+Clavulanic acid	17664321	Enzymatic inactivation	Class C;;;;	NA
blaACC	blaACC-4_2_EF504260	blaACC-4	NA	NA	NA	NA	NA	NA
blaACC	blaACC-5_1_HE819401	blaACC-5	Beta-lactam	Amoxicillin, Amoxicillin+Clavulanic acid, Ampicillin, Ampicillin+Clavulanic acid, Cefotaxime, Cefoxitin, Ceftazidime, Piperacillin, Piperacillin+Tazobactam, Ticarcillin, Ticarcillin+Clavulanic acid	24267783	Enzymatic inactivation	Class C;ACC-1-like;Natural in Hafnia alvei;;	NA
blaACC	blaACC-7_1_MG028657	blaACC-7	Beta-lactam	Amoxicillin, Amoxicillin+Clavulanic acid, Ampicillin, Ampicillin+Clavulanic acid, Cefotaxime, Cefoxitin, Ceftazidime, Piperacillin, Piperacillin+Tazobactam, Ticarcillin, Ticarcillin+Clavulanic acid	Unpublished	Enzymatic inactivation	Class C;;;;	NA
blaACI	blaACI-1_1_AJ007350	blaACI-1	Beta-lactam	Amoxicillin, Ampicillin, Ticarcillin, Ceftazidime, Cefotaxime	11036038	Enzymatic inactivation	NA	NA
blaACT	blaACT-10_1_JN848330	blaACT-10	Beta-lactam	Amoxicillin, Amoxicillin+Clavulanic acid, Ampicillin, Ampicillin+Clavulanic acid, Cefotaxime, Cefoxitin, Ceftazidime, Piperacillin, Piperacillin+Tazobactam, Ticarcillin, Ticarcillin+Clavulanic acid	unpublished	Enzymatic inactivation	Class C - might give carbapenem resistance or reduced susceptibility in combination with other changes	NA
blaACT	blaACT-12_1_JX440355	blaACT-12	Beta-lactam	Amoxicillin, Amoxicillin+Clavulanic acid, Ampicillin, Ampicillin+Clavulanic acid, Cefotaxime, Cefoxitin, Ceftazidime, Piperacillin, Piperacillin+Tazobactam, Ticarcillin, Ticarcillin+Clavulanic acid	25501887	Enzymatic inactivation	Class C - might give carbapenem resistance or reduced susceptibility in combination with other changes	NA
blaACT	blaACT-14_1_JX440354	blaACT-14	Beta-lactam	Amoxicillin, Amoxicillin+Clavulanic acid, Ampicillin, Ampicillin+Clavulanic acid, Cefotaxime, Cefoxitin, Ceftazidime, Piperacillin, Piperacillin+Tazobactam, Ticarcillin, Ticarcillin+Clavulanic acid	25501887	Enzymatic inactivation	Class C - might give carbapenem resistance or reduced susceptibility in combination with other changes	NA
blaACT	blaACT-15_1_JX440356	blaACT-15	Beta-lactam	Amoxicillin, Amoxicillin+Clavulanic acid, Ampicillin, Ampicillin+Clavulanic acid, Cefotaxime, Cefoxitin, Ceftazidime, Piperacillin, Piperacillin+Tazobactam, Ticarcillin, Ticarcillin+Clavulanic acid	25501887	Enzymatic inactivation	Class C - might give carbapenem resistance or reduced susceptibility in combination with other changes	NA
blaACT	blaACT-16_1_AB737978	blaACT-16	Beta-lactam	Amoxicillin, Amoxicillin+Clavulanic acid, Ampicillin, Ampicillin+Clavulanic acid, Cefotaxime, Cefoxitin, Ceftazidime, Piperacillin, Piperacillin+Tazobactam, Ticarcillin, Ticarcillin+Clavulanic acid	unpublished	Enzymatic inactivation	Class C - might give carbapenem resistance or reduced susceptibility in combination with other changes	NA
blaACT	blaACT-1_1_U58495	blaACT-1	Beta-lactam	Amoxicillin, Amoxicillin+Clavulanic acid, Ampicillin, Ampicillin+Clavulanic acid, Cefotaxime, Cefoxitin, Ceftazidime, Piperacillin, Piperacillin+Tazobactam, Ticarcillin, Ticarcillin+Clavulanic acid	9055993	Enzymatic inactivation	Class C - might give carbapenem resistance or reduced susceptibility in combination with other changes	NA
blaACT	blaACT-2_1_AM076977	blaACT-2	Beta-lactam	Amoxicillin, Amoxicillin+Clavulanic acid, Ampicillin, Ampicillin+Clavulanic acid, Cefotaxime, Cefoxitin, Ceftazidime, Piperacillin, Piperacillin+Tazobactam, Ticarcillin, Ticarcillin+Clavulanic acid	unpublished	Enzymatic inactivation	Class C - might give carbapenem resistance or reduced susceptibility in combination with other changes	NA
blaACT	blaACT-3_1_EF125013	blaACT-3	Beta-lactam	Amoxicillin, Amoxicillin+Clavulanic acid, Ampicillin, Ampicillin+Clavulanic acid, Cefotaxime, Cefoxitin, Ceftazidime, Piperacillin, Piperacillin+Tazobactam, Ticarcillin, Ticarcillin+Clavulanic acid	18789849	Enzymatic inactivation	Class C - might give carbapenem resistance or reduced susceptibility in combination with other changes	NA
blaACT	blaACT-4_2_AJ311172	blaACT-4	Beta-lactam	Amoxicillin, Amoxicillin+Clavulanic acid, Ampicillin, Ampicillin+Clavulanic acid, Cefotaxime, Cefoxitin, Ceftazidime, Piperacillin, Piperacillin+Tazobactam, Ticarcillin, Ticarcillin+Clavulanic acid	unpublished	Enzymatic inactivation	Class C - might give carbapenem resistance or reduced susceptibility in combination with other changes	NA
blaACT	blaACT-5_1_FJ237369	blaACT-5	Beta-lactam	Amoxicillin, Amoxicillin+Clavulanic acid, Ampicillin, Ampicillin+Clavulanic acid, Cefotaxime, Cefoxitin, Ceftazidime, Piperacillin, Piperacillin+Tazobactam, Ticarcillin, Ticarcillin+Clavulanic acid	unpublished	Enzymatic inactivation	Class C - might give carbapenem resistance or reduced susceptibility in combination with other changes	NA
blaACT	blaACT-6_1_FJ237366	blaACT-6	Beta-lactam	Amoxicillin, Amoxicillin+Clavulanic acid, Ampicillin, Ampicillin+Clavulanic acid, Cefotaxime, Cefoxitin, Ceftazidime, Piperacillin, Piperacillin+Tazobactam, Ticarcillin, Ticarcillin+Clavulanic acid	unpublished	Enzymatic inactivation	Class C - might give carbapenem resistance or reduced susceptibility in combination with other changes	NA
blaACT	blaACT-7_1_FJ237368	blaACT-7	Beta-lactam	Amoxicillin, Amoxicillin+Clavulanic acid, Ampicillin, Ampicillin+Clavulanic acid, Cefotaxime, Cefoxitin, Ceftazidime, Piperacillin, Piperacillin+Tazobactam, Ticarcillin, Ticarcillin+Clavulanic acid	unpublished	Enzymatic inactivation	Class C - might give carbapenem resistance or reduced susceptibility in combination with other changes	NA
blaACT	blaACT-9_1_HQ693810	blaACT-9	Beta-lactam	Amoxicillin, Amoxicillin+Clavulanic acid, Ampicillin, Ampicillin+Clavulanic acid, Cefotaxime, Cefoxitin, Ceftazidime, Piperacillin, Piperacillin+Tazobactam, Ticarcillin, Ticarcillin+Clavulanic acid	21690276	Enzymatic inactivation	Class C - might give carbapenem resistance or reduced susceptibility in combination with other changes	NA
blaADC	blaADC-25_1_EF016355	blaADC-25	Beta-lactam	Unknown Beta-lactam	18077141	Enzymatic inactivation	Chromosomal	NA
blaBIL	blaBIL-1_1_X74512	blaBIL-1	Beta-lactam	Amoxicillin, Amoxicillin+Clavulanic acid, Ampicillin, Ampicillin+Clavulanic acid, Cefotaxime, Cefoxitin, Ceftazidime, Piperacillin, Piperacillin+Tazobactam	8067761	Enzymatic inactivation	class C beta-lactamase	NA
blaBRO	blaBRO-1_1_Z54180	blaBRO-1	Beta-lactam	Amoxicillin, Ampicillin, Penicillin, Piperacillin	8849261	Enzymatic inactivation	NA	NA
blaBRO	blaBRO-2_1_Z54181	blaBRO-2	Beta-lactam	Amoxicillin, Ampicillin, Penicillin, Piperacillin	8849261	Enzymatic inactivation	NA	NA
blaCARB	blaCARB-10_1_EU850412	blaCARB-10	Beta-lactam	Amoxicillin, Ampicillin, Ampicillin+Clavulanic acid, Cefepime, Piperacillin, Piperacillin+Tazobactam	19380596	Enzymatic inactivation	Class A;Alternative name RTG-4	NA
blaCARB	blaCARB-11_1_AY008290	blaCARB-11	Beta-lactam	Ampicillin, Amoxicillin, Piperacillin	unpublished	Enzymatic inactivation	Class A;Alternative name PSE-5	NA
blaCARB	blaCARB-12_1_D13210	blaCARB-12	Beta-lactam	Ampicillin, Amoxicillin, Piperacillin	unpublished	Enzymatic inactivation	Class A	NA
blaCARB	blaCARB-14_1_JQ364968	blaCARB-14	Beta-lactam	Ampicillin, Amoxicillin, Piperacillin	22633451	Enzymatic inactivation	Class A;Alternative name RTG-5	NA
blaCARB	blaCARB-16_1_HF953351	blaCARB-16	Beta-lactam	Ampicillin, Amoxicillin, Piperacillin	25063046	Enzymatic inactivation	Class A;Alternative name RTG-6	NA
blaCARB	blaCARB-17_1_KJ934265	blaCARB-17	Beta-lactam	Ampicillin, Amoxicillin, Piperacillin	25801555	Enzymatic inactivation	Class A	NA
blaCARB	blaCARB-18_1_KJ934266	blaCARB-18	Beta-lactam	Ampicillin, Amoxicillin, Piperacillin	unpublished	Enzymatic inactivation	Class A;Alternative name CARB-37	NA
blaCARB	blaCARB-19_1_KJ934267	blaCARB-19	Beta-lactam	Ampicillin, Amoxicillin, Piperacillin	unpublished	Enzymatic inactivation	Class A	NA
blaCARB	blaCARB-1_1_AF313471	blaCARB-1	Beta-lactam	Ampicillin, Amoxicillin, Piperacillin	11959558	Enzymatic inactivation	Class A;Alternative name PSE-4, BlaP1a	NA
blaCARB	blaCARB-20_1_NG_054946	blaCARB-20	Beta-lactam	Ampicillin, Amoxicillin, Piperacillin	unpublished	Enzymatic inactivation	Class A	NA
blaCARB	blaCARB-21_1_NG_048724	blaCARB-21	Beta-lactam	Ampicillin, Amoxicillin, Piperacillin	25814612	Enzymatic inactivation	Class A, manually predicted phenotype	NA
blaCARB	blaCARB-22_1_JYNG01000059	blaCARB-22	Beta-lactam	Ampicillin, Amoxicillin, Piperacillin	10834969	Enzymatic inactivation	Class A	NA
blaCARB	blaCARB-23_1_NG_048726	blaCARB-23	Beta-lactam	Ampicillin, Amoxicillin, Piperacillin	24625868	Enzymatic inactivation	Class A	NA
blaCARB	blaCARB-24_1_BK008907	blaCARB-24	Beta-lactam	Ampicillin, Amoxicillin, Piperacillin	25801555	Enzymatic inactivation	Class A	NA
blaCARB	blaCARB-25_1_BK008888	blaCARB-25	Beta-lactam	Ampicillin, Amoxicillin, Piperacillin	25801555	Enzymatic inactivation	Class A	NA
blaCARB	blaCARB-26_1_BK008904	blaCARB-26	Beta-lactam	Ampicillin, Amoxicillin, Piperacillin	25801555	Enzymatic inactivation	Class A;Alternative name CARB-39	NA
blaCARB	blaCARB-27_1_NG_048730	blaCARB-27	Beta-lactam	Ampicillin, Amoxicillin, Piperacillin	25801555	Enzymatic inactivation	Class A	NA
blaCARB	blaCARB-28_1_BK008906	blaCARB-28	Beta-lactam	Ampicillin, Amoxicillin, Piperacillin	25801555	Enzymatic inactivation	Class A	NA
blaCARB	blaCARB-29_1_BK008905	blaCARB-29	Beta-lactam	Ampicillin, Amoxicillin, Piperacillin	25801555	Enzymatic inactivation	Class A	NA
blaCARB	blaCARB-2_1_M69058	blaCARB-2	Beta-lactam	Ampicillin, Amoxicillin, Piperacillin	1804019	Enzymatic inactivation	Class A;Alternative name PSE-1, BlaP1b	NA
blaCARB	blaCARB-30_1_NG_048734	blaCARB-30	Beta-lactam	Ampicillin, Amoxicillin, Piperacillin	25801555	Enzymatic inactivation	Class A	NA
blaCARB	blaCARB-31_1_NG_048735	blaCARB-31	Beta-lactam	Ampicillin, Amoxicillin, Piperacillin	25801555	Enzymatic inactivation	Class A	NA
blaCARB	blaCARB-32_1_NG_048736	blaCARB-32	Beta-lactam	Ampicillin, Amoxicillin, Piperacillin	25801555	Enzymatic inactivation	Class A	NA
blaCARB	blaCARB-33_1_BK008903	blaCARB-33	Beta-lactam	Ampicillin, Amoxicillin, Piperacillin	25801555	Enzymatic inactivation	Class A	NA
blaCARB	blaCARB-34_1_NG_048738	blaCARB-34	Beta-lactam	Ampicillin, Amoxicillin, Piperacillin	25801555	Enzymatic inactivation	Class A	NA
blaCARB	blaCARB-35_1_BK008900	blaCARB-35	Beta-lactam	Ampicillin, Amoxicillin, Piperacillin	25801555	Enzymatic inactivation	Class A	NA
blaCARB	blaCARB-36_1_LHBD01000022	blaCARB-36	Beta-lactam	Ampicillin, Amoxicillin, Piperacillin	28330888	Enzymatic inactivation	Class A, manually predicted phenotype	NA
blaCARB	blaCARB-38_1_BK008898	blaCARB-38	Beta-lactam	Ampicillin, Amoxicillin, Piperacillin	25801555	Enzymatic inactivation	Class A	NA
blaCARB	blaCARB-3_1_S46063	blaCARB-3	Beta-lactam	Ampicillin, Amoxicillin, Piperacillin	1650733	Enzymatic inactivation	Class A;Alternative name PSE-3, BlaP1c	NA
blaCARB	blaCARB-40_1_BK008889	blaCARB-40	Beta-lactam	Ampicillin, Amoxicillin, Piperacillin	25801555	Enzymatic inactivation	Class A	NA
blaCARB	blaCARB-41_1_BK008890	blaCARB-41	Beta-lactam	Ampicillin, Amoxicillin, Piperacillin	25801555	Enzymatic inactivation	Class A	NA
blaCARB	blaCARB-42_1_NG_048745	blaCARB-42	Beta-lactam	Ampicillin, Amoxicillin, Piperacillin	25801555	Enzymatic inactivation	Class A	NA
blaCARB	blaCARB-43_1_NG_048746	blaCARB-43	Beta-lactam	Ampicillin, Amoxicillin, Piperacillin	25801555	Enzymatic inactivation	Class A	NA
blaCARB	blaCARB-44_1_JTGS01000066	blaCARB-44	Beta-lactam	Ampicillin, Amoxicillin, Piperacillin	25635013	Enzymatic inactivation	Class A, manually predicted phenotype	NA
blaCARB	blaCARB-45_1_JTGR01000061	blaCARB-45	Beta-lactam	Ampicillin, Amoxicillin, Piperacillin	25635013	Enzymatic inactivation	Class A, manually predicted phenotype	NA
blaCARB	blaCARB-46_1_NG_048749	blaCARB-46	Beta-lactam	Ampicillin, Amoxicillin, Piperacillin	unpublished	Enzymatic inactivation	Class A, manually predicted phenotype	NA
blaCARB	blaCARB-47_1_NG050564	blaCARB-47	Beta-lactam	Ampicillin, Amoxicillin, Piperacillin	unpublished	Enzymatic inactivation	Class A, manually predicted phenotype	NA
blaCARB	blaCARB-48_1_NG050604	blaCARB-48	Beta-lactam	Ampicillin, Amoxicillin, Piperacillin	unpublished	Enzymatic inactivation	Class A, manually predicted phenotype	NA
blaCARB	blaCARB-49_1_KX599396	blaCARB-49	Beta-lactam	Ampicillin, Amoxicillin, Piperacillin	unpublished	Enzymatic inactivation	Class A, manually predicted phenotype	NA
blaCARB	blaCARB-4_1_FJ785525	blaCARB-4	NA	NA	NA	NA	NA	NA
blaCARB	blaCARB-4_1_U14749	blaCARB-4	Beta-lactam	Ampicillin, Amoxicillin, Piperacillin	9687391,19917745	Enzymatic modification	Class A;Alternative name BlaP3	NA
blaCARB	blaCARB-50_1_NG_052478	blaCARB-50	Beta-lactam	Ampicillin, Amoxicillin, Piperacillin	17419185	Enzymatic inactivation	Class A, manually predicted phenotype	NA
blaCARB	blaCARB-5_1_AF135373	blaCARB-5	Beta-lactam	Ampicillin, Amoxicillin, Piperacillin	2786828	Enzymatic inactivation	Class A;Alternative name RTG-2	NA
blaCARB	blaCARB-6_1_AF030945	blaCARB-6	Beta-lactam	Ampicillin, Amoxicillin, Piperacillin	9925522	Enzymatic inactivation	Class A	NA
blaCARB	blaCARB-7_1_AF409092	blaCARB-7	Beta-lactam	Ampicillin, Amoxicillin, Piperacillin	12069969	Enzymatic inactivation	Class A	NA
blaCARB	blaCARB-8_1_AY178993	blaCARB-8	Beta-lactam	Ampicillin, Amoxicillin, Piperacillin	12709319	Enzymatic inactivation	Class A;Alternative name RTG-3	NA
blaCARB	blaCARB-9_1_AY248038	blaCARB-9	Beta-lactam	Ampicillin, Amoxicillin, Piperacillin	15388476	Enzymatic inactivation	Class A	NA
blaCFE	blaCFE-1_1_AB107899	blaCFE-1	Beta-lactam	Amoxicillin, Amoxicillin+Clavulanic acid, Ampicillin, Ampicillin+Clavulanic acid, Cefotaxime, Cefoxitin, Ceftazidime, Piperacillin, Piperacillin+Tazobactam, Ticarcillin, Ticarcillin+Clavulanic acid	15047515	Enzymatic inactivation	ampC beta-lactamase	NA
blaCKO	blaCKO-1_1_AF477396	blaCKO-1	Beta-lactam	Amoxicillin, Amoxicillin+Clavulanic acid, Ampicillin, Ampicillin+Clavulanic acid, Piperacillin, Ticarcillin, Piperacillin+Tazobactam	16445758	Enzymatic inactivation	Chromosomal class A beta-lactamase	NA
blaCMG	blaCMG_1_AY265892	blaCMG	Beta-lactam	Unknown Beta-lactam	unpublished	Enzymatic inactivation	NA	NA
blaCMH	blaCMH-3_1_KX192165	blaCMH-3	Beta-lactam	Unknown Beta-lactam	unpublished	Enzymatic inactivation	cephalosporin-hydrolyzing class C beta-lactamase	NA
blaCMY	blaCMY-100_1_KF526113	blaCMY-100	Beta-lactam	Amoxicillin, Amoxicillin+Clavulanic acid, Ampicillin, Ampicillin+Clavulanic acid, Cefotaxime, Cefoxitin, Ceftazidime, Piperacillin, Piperacillin+Tazobactam, Ticarcillin, Ticarcillin+Clavulanic acid	24916079	Enzymatic inactivation	Class C;CMY-2-like;Natural in Citrobacter freundii;;	NA
blaCMY	blaCMY-101_1_KF526114	blaCMY-101	Beta-lactam	Amoxicillin, Amoxicillin+Clavulanic acid, Ampicillin, Ampicillin+Clavulanic acid, Cefotaxime, Cefoxitin, Ceftazidime, Piperacillin, Piperacillin+Tazobactam, Ticarcillin, Ticarcillin+Clavulanic acid	24916079	Enzymatic inactivation	Class C;CMY-2-like;;;	NA
blaCMY	blaCMY-102_1_KF526115	blaCMY-102	Beta-lactam	Amoxicillin, Amoxicillin+Clavulanic acid, Ampicillin, Ampicillin+Clavulanic acid, Cefotaxime, Cefoxitin, Ceftazidime, Piperacillin, Piperacillin+Tazobactam, Ticarcillin, Ticarcillin+Clavulanic acid	24916079	Enzymatic inactivation	Class C;CMY-2-like;;;	NA
blaCMY	blaCMY-103_1_KF526116	blaCMY-103	Beta-lactam	Amoxicillin, Amoxicillin+Clavulanic acid, Ampicillin, Ampicillin+Clavulanic acid, Cefotaxime, Cefoxitin, Ceftazidime, Piperacillin, Piperacillin+Tazobactam, Ticarcillin, Ticarcillin+Clavulanic acid	24916079	Enzymatic inactivation	Class C;CMY-2-like;Natural in Citrobacter freundii;;	NA
blaCMY	blaCMY-104_1_KF150216	blaCMY-104	Beta-lactam	Amoxicillin, Amoxicillin+Clavulanic acid, Ampicillin, Ampicillin+Clavulanic acid, Cefotaxime, Cefoxitin, Ceftazidime, Piperacillin, Piperacillin+Tazobactam, Ticarcillin, Ticarcillin+Clavulanic acid	Unpublished	Enzymatic inactivation	Class C;CMY-2-like;Natural in Citrobacter freundii;;	NA
blaCMY	blaCMY-105_1_KJ207205	blaCMY-105	Beta-lactam	Amoxicillin, Amoxicillin+Clavulanic acid, Ampicillin, Ampicillin+Clavulanic acid, Cefotaxime, Cefoxitin, Ceftazidime, Piperacillin, Piperacillin+Tazobactam, Ticarcillin, Ticarcillin+Clavulanic acid	Unpublished	Enzymatic inactivation	Class C;CMY-2-like;Natural in Citrobacter freundii;;	NA
blaCMY	blaCMY-106_1_KM983294	blaCMY-106	Beta-lactam	Amoxicillin, Amoxicillin+Clavulanic acid, Ampicillin, Ampicillin+Clavulanic acid, Cefotaxime, Cefoxitin, Ceftazidime, Piperacillin, Piperacillin+Tazobactam, Ticarcillin, Ticarcillin+Clavulanic acid	Unpublished	Enzymatic inactivation	Class C;CMY-2-like;Natural in Citrobacter freundii;;	NA
blaCMY	blaCMY-107_1_GQ162215	blaCMY-107	Beta-lactam	Amoxicillin, Amoxicillin+Clavulanic acid, Ampicillin, Ampicillin+Clavulanic acid, Cefotaxime, Cefoxitin, Ceftazidime, Piperacillin, Piperacillin+Tazobactam, Ticarcillin, Ticarcillin+Clavulanic acid	20462724, 26438499	Enzymatic inactivation	Class C;CMY-2-like;;;	NA
blaCMY	blaCMY-108_1_KF564648	blaCMY-108	Beta-lactam	Amoxicillin, Amoxicillin+Clavulanic acid, Ampicillin, Ampicillin+Clavulanic acid, Cefotaxime, Cefoxitin, Ceftazidime, Piperacillin, Piperacillin+Tazobactam, Ticarcillin, Ticarcillin+Clavulanic acid	24500191	Enzymatic inactivation	Class C;CMY-2-like;;;	NA
blaCMY	blaCMY-109_1_AJ746169	blaCMY-109	Beta-lactam	Amoxicillin, Amoxicillin+Clavulanic acid, Ampicillin, Ampicillin+Clavulanic acid, Cefotaxime, Cefoxitin, Ceftazidime, Piperacillin, Piperacillin+Tazobactam, Ticarcillin, Ticarcillin+Clavulanic acid	Unpublished	Enzymatic inactivation	Class C;CMY-2-like;Natural in Citrobacter freundii;;	NA
blaCMY	blaCMY-10_1_AF381615	blaCMY-10	Beta-lactam	Amoxicillin, Amoxicillin+Clavulanic acid, Ampicillin, Ampicillin+Clavulanic acid, Cefotaxime, Cefoxitin, Ceftazidime, Piperacillin, Piperacillin+Tazobactam, Ticarcillin, Ticarcillin+Clavulanic acid	15383166	Enzymatic inactivation	Class C;MOX-1-like;;;	NA
blaCMY	blaCMY-110_1_AB872957	blaCMY-110	Beta-lactam	Amoxicillin, Amoxicillin+Clavulanic acid, Ampicillin, Ampicillin+Clavulanic acid, Cefotaxime, Cefoxitin, Ceftazidime, Piperacillin, Piperacillin+Tazobactam, Ticarcillin, Ticarcillin+Clavulanic acid	24709044	Enzymatic inactivation	Class C;CMY-2-like;;;	NA
blaCMY	blaCMY-111_1_KJ155695	blaCMY-111	Beta-lactam	Amoxicillin, Amoxicillin+Clavulanic acid, Ampicillin, Ampicillin+Clavulanic acid, Cefotaxime, Cefoxitin, Ceftazidime, Piperacillin, Piperacillin+Tazobactam, Ticarcillin, Ticarcillin+Clavulanic acid	25545311	Enzymatic inactivation	Class C;CMY-2-like;;;	NA
blaCMY	blaCMY-112_1_KM087837	blaCMY-112	Beta-lactam	Amoxicillin, Amoxicillin+Clavulanic acid, Ampicillin, Ampicillin+Clavulanic acid, Cefotaxime, Cefoxitin, Ceftazidime, Piperacillin, Piperacillin+Tazobactam, Ticarcillin, Ticarcillin+Clavulanic acid	Unpublished	Enzymatic inactivation	Class C;CMY-2-like;Natural in Citrobacter freundii;;	NA
blaCMY	blaCMY-113_1_KM087836	blaCMY-113	Beta-lactam	Amoxicillin, Amoxicillin+Clavulanic acid, Ampicillin, Ampicillin+Clavulanic acid, Cefotaxime, Cefoxitin, Ceftazidime, Piperacillin, Piperacillin+Tazobactam, Ticarcillin, Ticarcillin+Clavulanic acid	Unpublished	Enzymatic inactivation	Class C;CMY-2-like;Natural in Citrobacter freundii;;	NA
blaCMY	blaCMY-114_1_KM087846	blaCMY-114	Beta-lactam	Amoxicillin, Amoxicillin+Clavulanic acid, Ampicillin, Ampicillin+Clavulanic acid, Cefotaxime, Cefoxitin, Ceftazidime, Piperacillin, Piperacillin+Tazobactam, Ticarcillin, Ticarcillin+Clavulanic acid	Unpublished	Enzymatic inactivation	Class C;CMY-2-like;Natural in Citrobacter freundii;;	NA
blaCMY	blaCMY-115_1_KM087839	blaCMY-115	Beta-lactam	Amoxicillin, Amoxicillin+Clavulanic acid, Ampicillin, Ampicillin+Clavulanic acid, Cefotaxime, Cefoxitin, Ceftazidime, Piperacillin, Piperacillin+Tazobactam, Ticarcillin, Ticarcillin+Clavulanic acid	Unpublished	Enzymatic inactivation	Class C;CMY-2-like;Natural in Citrobacter freundii;;	NA
blaCMY	blaCMY-116_1_KM087840	blaCMY-116	Beta-lactam	Amoxicillin, Amoxicillin+Clavulanic acid, Ampicillin, Ampicillin+Clavulanic acid, Cefotaxime, Cefoxitin, Ceftazidime, Piperacillin, Piperacillin+Tazobactam, Ticarcillin, Ticarcillin+Clavulanic acid	Unpublished	Enzymatic inactivation	Class C;CMY-2-like;Natural in Citrobacter freundii;;	NA
blaCMY	blaCMY-117_1_KM087844	blaCMY-117	Beta-lactam	Amoxicillin, Amoxicillin+Clavulanic acid, Ampicillin, Ampicillin+Clavulanic acid, Cefotaxime, Cefoxitin, Ceftazidime, Piperacillin, Piperacillin+Tazobactam, Ticarcillin, Ticarcillin+Clavulanic acid	Unpublished	Enzymatic inactivation	Class C;CMY-2-like;Natural in Citrobacter freundii;;	NA
blaCMY	blaCMY-118_1_KM087838	blaCMY-118	Beta-lactam	Amoxicillin, Amoxicillin+Clavulanic acid, Ampicillin, Ampicillin+Clavulanic acid, Cefotaxime, Cefoxitin, Ceftazidime, Piperacillin, Piperacillin+Tazobactam, Ticarcillin, Ticarcillin+Clavulanic acid	Unpublished	Enzymatic inactivation	Class C;CMY-2-like;Natural in Citrobacter freundii;;	NA
blaCMY	blaCMY-119_1_KM087845	blaCMY-119	Beta-lactam	Amoxicillin, Amoxicillin+Clavulanic acid, Ampicillin, Ampicillin+Clavulanic acid, Cefotaxime, Cefoxitin, Ceftazidime, Piperacillin, Piperacillin+Tazobactam, Ticarcillin, Ticarcillin+Clavulanic acid	Unpublished	Enzymatic inactivation	Class C;CMY-2-like;Natural in Citrobacter freundii;;	NA
blaCMY	blaCMY-11_1_AF357599	blaCMY-11	Beta-lactam	Amoxicillin, Amoxicillin+Clavulanic acid, Ampicillin, Ampicillin+Clavulanic acid, Cefotaxime, Cefoxitin, Ceftazidime, Piperacillin, Piperacillin+Tazobactam, Ticarcillin, Ticarcillin+Clavulanic acid	15380255	Enzymatic inactivation	Class C;MOX-1-like;;;	NA
blaCMY	blaCMY-121_1_KM507172	blaCMY-121	Beta-lactam	Amoxicillin, Amoxicillin+Clavulanic acid, Ampicillin, Ampicillin+Clavulanic acid, Cefotaxime, Cefoxitin, Ceftazidime, Piperacillin, Piperacillin+Tazobactam, Ticarcillin, Ticarcillin+Clavulanic acid	Unpublished	Enzymatic inactivation	Class C;CMY-2-like;;;	NA
blaCMY	blaCMY-122_1_KM985460	blaCMY-122	Beta-lactam	Amoxicillin, Amoxicillin+Clavulanic acid, Ampicillin, Ampicillin+Clavulanic acid, Cefotaxime, Cefoxitin, Ceftazidime, Piperacillin, Piperacillin+Tazobactam, Ticarcillin, Ticarcillin+Clavulanic acid	Unpublished	Enzymatic inactivation	Class C;CMY-2-like;Natural in Citrobacter freundii;;	NA
blaCMY	blaCMY-124_1_KM985462	blaCMY-124	Beta-lactam	Amoxicillin, Amoxicillin+Clavulanic acid, Ampicillin, Ampicillin+Clavulanic acid, Cefotaxime, Cefoxitin, Ceftazidime, Piperacillin, Piperacillin+Tazobactam, Ticarcillin, Ticarcillin+Clavulanic acid	Unpublished	Enzymatic inactivation	Class C;CMY-2-like;Natural in Citrobacter freundii;;	NA
blaCMY	blaCMY-125_1_KM985463	blaCMY-125	Beta-lactam	Amoxicillin, Amoxicillin+Clavulanic acid, Ampicillin, Ampicillin+Clavulanic acid, Cefotaxime, Cefoxitin, Ceftazidime, Piperacillin, Piperacillin+Tazobactam, Ticarcillin, Ticarcillin+Clavulanic acid	Unpublished	Enzymatic inactivation	Class C;CMY-2-like;Natural in Citrobacter freundii;;	NA
blaCMY	blaCMY-127_1_KM985465	blaCMY-127	Beta-lactam	Amoxicillin, Amoxicillin+Clavulanic acid, Ampicillin, Ampicillin+Clavulanic acid, Cefotaxime, Cefoxitin, Ceftazidime, Piperacillin, Piperacillin+Tazobactam, Ticarcillin, Ticarcillin+Clavulanic acid	Unpublished	Enzymatic inactivation	Class C;CMY-2-like;Natural in Citrobacter freundii;;	NA
blaCMY	blaCMY-128_1_KM985466	blaCMY-128	Beta-lactam	Amoxicillin, Amoxicillin+Clavulanic acid, Ampicillin, Ampicillin+Clavulanic acid, Cefotaxime, Cefoxitin, Ceftazidime, Piperacillin, Piperacillin+Tazobactam, Ticarcillin, Ticarcillin+Clavulanic acid	Unpublished	Enzymatic inactivation	Class C;CMY-2-like;Natural in Citrobacter freundii;;	NA
blaCMY	blaCMY-129_1_KM985467	blaCMY-129	Beta-lactam	Amoxicillin, Amoxicillin+Clavulanic acid, Ampicillin, Ampicillin+Clavulanic acid, Cefotaxime, Cefoxitin, Ceftazidime, Piperacillin, Piperacillin+Tazobactam, Ticarcillin, Ticarcillin+Clavulanic acid	Unpublished	Enzymatic inactivation	Class C;CMY-2-like;Natural in Citrobacter freundii;;	NA
blaCMY	blaCMY-12_1_Y16785	blaCMY-12	Beta-lactam	Amoxicillin, Amoxicillin+Clavulanic acid, Ampicillin, Ampicillin+Clavulanic acid, Cefotaxime, Cefoxitin, Ceftazidime, Piperacillin, Piperacillin+Tazobactam, Ticarcillin, Ticarcillin+Clavulanic acid	12407124	Enzymatic inactivation	Class C;CMY-2-like;;;	NA
blaCMY	blaCMY-130_1_KP207589	blaCMY-130	Beta-lactam	Amoxicillin, Amoxicillin+Clavulanic acid, Ampicillin, Ampicillin+Clavulanic acid, Cefotaxime, Cefoxitin, Ceftazidime, Piperacillin, Piperacillin+Tazobactam, Ticarcillin, Ticarcillin+Clavulanic acid	26048440	Enzymatic inactivation	Class C;CMY-2-like;;;	NA
blaCMY	blaCMY-131_1_KP281294	blaCMY-131	Beta-lactam	Amoxicillin, Amoxicillin+Clavulanic acid, Ampicillin, Ampicillin+Clavulanic acid, Cefotaxime, Cefoxitin, Ceftazidime, Piperacillin, Piperacillin+Tazobactam, Ticarcillin, Ticarcillin+Clavulanic acid	Unpublished	Enzymatic inactivation	Class C;CMY-2-like;;;	NA
blaCMY	blaCMY-132_1_KP862820	blaCMY-132	Beta-lactam	Amoxicillin, Amoxicillin+Clavulanic acid, Ampicillin, Ampicillin+Clavulanic acid, Cefotaxime, Cefoxitin, Ceftazidime, Piperacillin, Piperacillin+Tazobactam, Ticarcillin, Ticarcillin+Clavulanic acid	Unpublished	Enzymatic inactivation	Class C;CMY-2-like;;;	NA
blaCMY	blaCMY-133_1_KP862819	blaCMY-133	Beta-lactam	Amoxicillin, Amoxicillin+Clavulanic acid, Ampicillin, Ampicillin+Clavulanic acid, Cefotaxime, Cefoxitin, Ceftazidime, Piperacillin, Piperacillin+Tazobactam, Ticarcillin, Ticarcillin+Clavulanic acid	Unpublished	Enzymatic inactivation	Class C;CMY-2-like;;;	NA
blaCMY	blaCMY-134_1_KP860987	blaCMY-134	Beta-lactam	Amoxicillin, Amoxicillin+Clavulanic acid, Ampicillin, Ampicillin+Clavulanic acid, Cefotaxime, Cefoxitin, Ceftazidime, Piperacillin, Piperacillin+Tazobactam, Ticarcillin, Ticarcillin+Clavulanic acid	25779568	Enzymatic inactivation	Class C;CMY-2-like;;;	NA
blaCMY	blaCMY-135_1_KP981366	blaCMY-135	Beta-lactam	Amoxicillin, Amoxicillin+Clavulanic acid, Ampicillin, Ampicillin+Clavulanic acid, Cefotaxime, Cefoxitin, Ceftazidime, Piperacillin, Piperacillin+Tazobactam, Ticarcillin, Ticarcillin+Clavulanic acid	26126492	Enzymatic inactivation	Class C;CMY-2-like;Natural in Citrobacter freundii;;	NA
blaCMY	blaCMY-138_1_KT997883	blaCMY-138	Beta-lactam	Amoxicillin, Amoxicillin+Clavulanic acid, Ampicillin, Ampicillin+Clavulanic acid, Cefotaxime, Cefoxitin, Ceftazidime, Piperacillin, Piperacillin+Tazobactam, Ticarcillin, Ticarcillin+Clavulanic acid	Unpublished	Enzymatic inactivation	Class C;CMY-2-like;;;	NA
blaCMY	blaCMY-139_1_KU641016	blaCMY-139	Beta-lactam	Amoxicillin, Amoxicillin+Clavulanic acid, Ampicillin, Ampicillin+Clavulanic acid, Cefotaxime, Cefoxitin, Ceftazidime, Piperacillin, Piperacillin+Tazobactam, Ticarcillin, Ticarcillin+Clavulanic acid	Unpublished	Enzymatic inactivation	Class C;CMY-2-like;;;	NA
blaCMY	blaCMY-13_1_AY339625	blaCMY-13	Beta-lactam	Amoxicillin, Amoxicillin+Clavulanic acid, Ampicillin, Ampicillin+Clavulanic acid, Cefotaxime, Cefoxitin, Ceftazidime, Piperacillin, Piperacillin+Tazobactam, Ticarcillin, Ticarcillin+Clavulanic acid	15273143, 16048979	Enzymatic inactivation	Class C;CMY-2-like;;;	NA
blaCMY	blaCMY-140_1_KX354367	blaCMY-140	Beta-lactam	Amoxicillin, Amoxicillin+Clavulanic acid, Ampicillin, Ampicillin+Clavulanic acid, Cefotaxime, Cefoxitin, Ceftazidime, Piperacillin, Piperacillin+Tazobactam, Ticarcillin, Ticarcillin+Clavulanic acid	Unpublished	Enzymatic inactivation	Class C;CMY-2-like;;;	NA
blaCMY	blaCMY-141_1_KX537750	blaCMY-141	Beta-lactam	Amoxicillin, Amoxicillin+Clavulanic acid, Ampicillin, Ampicillin+Clavulanic acid, Cefotaxime, Cefoxitin, Ceftazidime, Piperacillin, Piperacillin+Tazobactam, Ticarcillin, Ticarcillin+Clavulanic acid	Unpublished	Enzymatic inactivation	Class C;CMY-2-like;;;	NA
blaCMY	blaCMY-142_1_KX881969	blaCMY-142	Beta-lactam	Amoxicillin, Amoxicillin+Clavulanic acid, Ampicillin, Ampicillin+Clavulanic acid, Cefotaxime, Cefoxitin, Ceftazidime, Piperacillin, Piperacillin+Tazobactam, Ticarcillin, Ticarcillin+Clavulanic acid	Unpublished	Enzymatic inactivation	Class C;CMY-2-like;;;	NA
blaCMY	blaCMY-143_1_KY009534	blaCMY-143	Beta-lactam	Amoxicillin, Amoxicillin+Clavulanic acid, Ampicillin, Ampicillin+Clavulanic acid, Cefotaxime, Cefoxitin, Ceftazidime, Piperacillin, Piperacillin+Tazobactam, Ticarcillin, Ticarcillin+Clavulanic acid	Unpublished	Enzymatic inactivation	Class C;CMY-2-like;;;	NA
blaCMY	blaCMY-144_1_KY066478	blaCMY-144	Beta-lactam	Amoxicillin, Amoxicillin+Clavulanic acid, Ampicillin, Ampicillin+Clavulanic acid, Cefotaxime, Cefoxitin, Ceftazidime, Piperacillin, Piperacillin+Tazobactam, Ticarcillin, Ticarcillin+Clavulanic acid	Unpublished	Enzymatic inactivation	Class C;CMY-2-like;Natural in Citrobacter freundii;;	NA
blaCMY	blaCMY-145_1_KX470426	blaCMY-145	Beta-lactam	Amoxicillin, Amoxicillin+Clavulanic acid, Ampicillin, Ampicillin+Clavulanic acid, Cefotaxime, Cefoxitin, Ceftazidime, Piperacillin, Piperacillin+Tazobactam, Ticarcillin, Ticarcillin+Clavulanic acid	Unpublished	Enzymatic inactivation	Class C;CMY-2-like;;;	NA
blaCMY	blaCMY-146_1_KX034085	blaCMY-146	Beta-lactam	Amoxicillin, Amoxicillin+Clavulanic acid, Ampicillin, Ampicillin+Clavulanic acid, Cefotaxime, Cefoxitin, Ceftazidime, Piperacillin, Piperacillin+Tazobactam, Ticarcillin, Ticarcillin+Clavulanic acid	Unpublished	Enzymatic inactivation	Class C;CMY-2-like;;;	NA
blaCMY	blaCMY-147_1_KY563765	blaCMY-147	Beta-lactam	Amoxicillin, Amoxicillin+Clavulanic acid, Ampicillin, Ampicillin+Clavulanic acid, Cefotaxime, Cefoxitin, Ceftazidime, Piperacillin, Piperacillin+Tazobactam, Ticarcillin, Ticarcillin+Clavulanic acid	Unpublished	Enzymatic inactivation	Class C;CMY-2-like;;;	NA
blaCMY	blaCMY-148_1_KY624573	blaCMY-148	Beta-lactam	Amoxicillin, Amoxicillin+Clavulanic acid, Ampicillin, Ampicillin+Clavulanic acid, Cefotaxime, Cefoxitin, Ceftazidime, Piperacillin, Piperacillin+Tazobactam, Ticarcillin, Ticarcillin+Clavulanic acid	Unpublished	Enzymatic inactivation	Class C;CMY-2-like;;;	NA
blaCMY	blaCMY-149_1_KY624574	blaCMY-149	Beta-lactam	Amoxicillin, Amoxicillin+Clavulanic acid, Ampicillin, Ampicillin+Clavulanic acid, Cefotaxime, Cefoxitin, Ceftazidime, Piperacillin, Piperacillin+Tazobactam, Ticarcillin, Ticarcillin+Clavulanic acid	Unpublished	Enzymatic inactivation	Class C;CMY-2-like;;;	NA
blaCMY	blaCMY-14_1_AJ555825	blaCMY-14	Beta-lactam	Amoxicillin, Amoxicillin+Clavulanic acid, Ampicillin, Ampicillin+Clavulanic acid, Cefotaxime, Cefoxitin, Ceftazidime, Piperacillin, Piperacillin+Tazobactam, Ticarcillin, Ticarcillin+Clavulanic acid	15504832	Enzymatic inactivation	Class C;CMY-2-like;;;	NA
blaCMY	blaCMY-150_1_QCWX01000028	blaCMY-150	Beta-lactam	Amoxicillin, Amoxicillin+Clavulanic acid, Ampicillin, Ampicillin+Clavulanic acid, Cefotaxime, Cefoxitin, Ceftazidime, Piperacillin, Piperacillin+Tazobactam, Ticarcillin, Ticarcillin+Clavulanic acid,Aztreonam	31785341	Enzymatic inactivation	Class C;;;;	NA
blaCMY	blaCMY-150_2_NG_060513	blaCMY-150	NA	NA	NA	NA	NA	NA
blaCMY	blaCMY-151_1_KY780116	blaCMY-151	Beta-lactam	Amoxicillin, Amoxicillin+Clavulanic acid, Ampicillin, Ampicillin+Clavulanic acid, Cefotaxime, Cefoxitin, Ceftazidime, Piperacillin, Piperacillin+Tazobactam, Ticarcillin, Ticarcillin+Clavulanic acid	Unpublished	Enzymatic inactivation	Class C;CMY-2-like;Natural in Citrobacter freundii D36-1;;	NA
blaCMY	blaCMY-152_1_KY978224	blaCMY-152	Beta-lactam	Amoxicillin, Amoxicillin+Clavulanic acid, Ampicillin, Ampicillin+Clavulanic acid, Cefotaxime, Cefoxitin, Ceftazidime, Piperacillin, Piperacillin+Tazobactam, Ticarcillin, Ticarcillin+Clavulanic acid	Unpublished	Enzymatic inactivation	Class C;CMY-2-like;Natural in Citrobacter freundii CWH001;;	NA
blaCMY	blaCMY-153_1_MF042206	blaCMY-153	Beta-lactam	Amoxicillin, Amoxicillin+Clavulanic acid, Ampicillin, Ampicillin+Clavulanic acid, Cefotaxime, Cefoxitin, Ceftazidime, Piperacillin, Piperacillin+Tazobactam, Ticarcillin, Ticarcillin+Clavulanic acid	Unpublished	Enzymatic inactivation	Class C;CMY-2-like;;;	NA
blaCMY	blaCMY-154_1_MF196231	blaCMY-154	Beta-lactam	Amoxicillin, Amoxicillin+Clavulanic acid, Ampicillin, Ampicillin+Clavulanic acid, Cefotaxime, Cefoxitin, Ceftazidime, Piperacillin, Piperacillin+Tazobactam, Ticarcillin, Ticarcillin+Clavulanic acid	Unpublished	Enzymatic inactivation	Class C;CMY-2-like;;;	NA
blaCMY	blaCMY-155_1_KR261698	blaCMY-155	Beta-lactam	Amoxicillin, Amoxicillin+Clavulanic acid, Ampicillin, Ampicillin+Clavulanic acid, Cefotaxime, Cefoxitin, Ceftazidime, Piperacillin, Piperacillin+Tazobactam, Ticarcillin, Ticarcillin+Clavulanic acid	Unpublished	Enzymatic inactivation	Class C;CMY-2-like;;;	NA
blaCMY	blaCMY-156_1_MF770636	blaCMY-156	Beta-lactam	Amoxicillin, Amoxicillin+Clavulanic acid, Ampicillin, Ampicillin+Clavulanic acid, Cefotaxime, Cefoxitin, Ceftazidime, Piperacillin, Piperacillin+Tazobactam, Ticarcillin, Ticarcillin+Clavulanic acid	Unpublished	Enzymatic inactivation	Class C;;;;	NA
blaCMY	blaCMY-15_1_AJ555823	blaCMY-15	Beta-lactam	Amoxicillin, Amoxicillin+Clavulanic acid, Ampicillin, Ampicillin+Clavulanic acid, Cefotaxime, Cefoxitin, Ceftazidime, Piperacillin, Piperacillin+Tazobactam, Ticarcillin, Ticarcillin+Clavulanic acid	15504832	Enzymatic inactivation	Class C;CMY-2-like;;;	NA
blaCMY	blaCMY-16_1_AJ781421	blaCMY-16	Beta-lactam	Amoxicillin, Amoxicillin+Clavulanic acid, Ampicillin, Ampicillin+Clavulanic acid, Cefotaxime, Cefoxitin, Ceftazidime, Piperacillin, Piperacillin+Tazobactam, Ticarcillin, Ticarcillin+Clavulanic acid	16436718, 23800906	Enzymatic inactivation	Class C;CMY-2-like;;;	NA
blaCMY	blaCMY-17_1_AY513266	blaCMY-17	Beta-lactam	Amoxicillin, Amoxicillin+Clavulanic acid, Ampicillin, Ampicillin+Clavulanic acid, Cefotaxime, Cefoxitin, Ceftazidime, Piperacillin, Piperacillin+Tazobactam, Ticarcillin, Ticarcillin+Clavulanic acid	Unpublished	Enzymatic inactivation	Class C;CMY-2-like;;;	NA
blaCMY	blaCMY-18_1_AY743434	blaCMY-18	Beta-lactam	Amoxicillin, Amoxicillin+Clavulanic acid, Ampicillin, Ampicillin+Clavulanic acid, Cefotaxime, Cefoxitin, Ceftazidime, Piperacillin, Piperacillin+Tazobactam, Ticarcillin, Ticarcillin+Clavulanic acid	16584308	Enzymatic inactivation	Class C;CMY-2-like;;;	NA
blaCMY	blaCMY-19_1_AB194410	blaCMY-19	Beta-lactam	Amoxicillin, Amoxicillin+Clavulanic acid, Ampicillin, Ampicillin+Clavulanic acid, Cefotaxime, Cefoxitin, Ceftazidime, Piperacillin, Piperacillin+Tazobactam, Ticarcillin, Ticarcillin+Clavulanic acid	16436707	Enzymatic inactivation	Class C;MOX-1-like;;;	NA
blaCMY	blaCMY-1_1_X92508	blaCMY-1	Beta-lactam	Amoxicillin, Amoxicillin+Clavulanic acid, Ampicillin, Ampicillin+Clavulanic acid, Cefotaxime, Cefoxitin, Ceftazidime, Piperacillin, Piperacillin+Tazobactam, Ticarcillin, Ticarcillin+Clavulanic acid	8843306	Enzymatic inactivation	Class C;MOX-1-like;;;	NA
blaCMY	blaCMY-20_1_AY960293	blaCMY-20	Beta-lactam	Amoxicillin, Amoxicillin+Clavulanic acid, Ampicillin, Ampicillin+Clavulanic acid, Cefotaxime, Cefoxitin, Ceftazidime, Piperacillin, Piperacillin+Tazobactam, Ticarcillin, Ticarcillin+Clavulanic acid	18207348	Enzymatic inactivation	Class C;CMY-2-like;;;	NA
blaCMY	blaCMY-21_1_DQ139328	blaCMY-21	Beta-lactam	Amoxicillin, Amoxicillin+Clavulanic acid, Ampicillin, Ampicillin+Clavulanic acid, Cefotaxime, Cefoxitin, Ceftazidime, Piperacillin, Piperacillin+Tazobactam, Ticarcillin, Ticarcillin+Clavulanic acid	16716570, 16879949	Enzymatic inactivation	Class C;CMY-2-like;;;	NA
blaCMY	blaCMY-22_1_DQ256079	blaCMY-22	Beta-lactam	Amoxicillin, Amoxicillin+Clavulanic acid, Ampicillin, Ampicillin+Clavulanic acid, Cefotaxime, Cefoxitin, Ceftazidime, Piperacillin, Piperacillin+Tazobactam, Ticarcillin, Ticarcillin+Clavulanic acid	Unpublished	Enzymatic inactivation	Class C;CMY-2-like;;;	NA
blaCMY	blaCMY-23_1_DQ438952	blaCMY-23	Beta-lactam	Amoxicillin, Amoxicillin+Clavulanic acid, Ampicillin, Ampicillin+Clavulanic acid, Cefotaxime, Cefoxitin, Ceftazidime, Piperacillin, Piperacillin+Tazobactam, Ticarcillin, Ticarcillin+Clavulanic acid	18217551	Enzymatic inactivation	Class C;CMY-2-like;;;	NA
blaCMY	blaCMY-24_1_EF415650	blaCMY-24	Beta-lactam	Amoxicillin, Amoxicillin+Clavulanic acid, Ampicillin, Ampicillin+Clavulanic acid, Cefotaxime, Cefoxitin, Ceftazidime, Piperacillin, Piperacillin+Tazobactam, Ticarcillin, Ticarcillin+Clavulanic acid	17587551	Enzymatic inactivation	Class C;CMY-2-like;;;	NA
blaCMY	blaCMY-25_1_EU515249	blaCMY-25	Beta-lactam	Amoxicillin, Amoxicillin+Clavulanic acid, Ampicillin, Ampicillin+Clavulanic acid, Cefotaxime, Cefoxitin, Ceftazidime, Piperacillin, Piperacillin+Tazobactam, Ticarcillin, Ticarcillin+Clavulanic acid	19523051	Enzymatic inactivation	Class C;CMY-2-like;;;	NA
blaCMY	blaCMY-26_1_AB300358	blaCMY-26	Beta-lactam	Amoxicillin, Amoxicillin+Clavulanic acid, Ampicillin, Ampicillin+Clavulanic acid, Cefotaxime, Cefoxitin, Ceftazidime, Piperacillin, Piperacillin+Tazobactam, Ticarcillin, Ticarcillin+Clavulanic acid	17720829	Enzymatic inactivation	Class C;CMY-2-like;;;	NA
blaCMY	blaCMY-27_1_EU515250	blaCMY-27	Beta-lactam	Amoxicillin, Amoxicillin+Clavulanic acid, Ampicillin, Ampicillin+Clavulanic acid, Cefotaxime, Cefoxitin, Ceftazidime, Piperacillin, Piperacillin+Tazobactam, Ticarcillin, Ticarcillin+Clavulanic acid	19523051	Enzymatic inactivation	Class C;CMY-2-like;;;	NA
blaCMY	blaCMY-28_1_EF561644	blaCMY-28	Beta-lactam	Amoxicillin, Amoxicillin+Clavulanic acid, Ampicillin, Ampicillin+Clavulanic acid, Cefotaxime, Cefoxitin, Ceftazidime, Piperacillin, Piperacillin+Tazobactam, Ticarcillin, Ticarcillin+Clavulanic acid	Unpublished	Enzymatic inactivation	Class C;CMY-2-like;;;	NA
blaCMY	blaCMY-29_1_EF685371	blaCMY-29	Beta-lactam	Amoxicillin, Amoxicillin+Clavulanic acid, Ampicillin, Ampicillin+Clavulanic acid, Cefotaxime, Cefoxitin, Ceftazidime, Piperacillin, Piperacillin+Tazobactam, Ticarcillin, Ticarcillin+Clavulanic acid	19414570	Enzymatic inactivation	Class C;CMY-2-like;;;	NA
blaCMY	blaCMY-2_1_X91840	blaCMY-2	Beta-lactam	Amoxicillin, Amoxicillin+Clavulanic acid, Ampicillin, Ampicillin+Clavulanic acid, Cefotaxime, Cefoxitin, Ceftazidime, Piperacillin, Piperacillin+Tazobactam, Ticarcillin, Ticarcillin+Clavulanic acid	8787910, 8067761, 11959544	Enzymatic inactivation	Class C;CMY-2-like;;Alternative name blaCMY-123, blaBIL-1, blaLAT-2;	NA
blaCMY	blaCMY-2b_1_U77414	blaCMY-2b	Beta-lactam	Amoxicillin, Amoxicillin+Clavulanic acid, Ampicillin, Ampicillin+Clavulanic acid, Cefotaxime, Cefoxitin, Ceftazidime, Piperacillin, Piperacillin+Tazobactam, Ticarcillin, Ticarcillin+Clavulanic acid	9231418	Enzymatic inactivation	Class C;CMY-2-like;;;	NA
blaCMY	blaCMY-30_1_LMYO01000054	blaCMY-30	Beta-lactam	Amoxicillin, Amoxicillin+Clavulanic acid, Ampicillin, Ampicillin+Clavulanic acid, Cefotaxime, Cefoxitin, Ceftazidime, Piperacillin, Piperacillin+Tazobactam, Ticarcillin, Ticarcillin+Clavulanic acid	19414570	Enzymatic inactivation	Class C;CMY-2-like;;;	NA
blaCMY	blaCMY-31_1_EF622224	blaCMY-31	Beta-lactam	Amoxicillin, Amoxicillin+Clavulanic acid, Ampicillin, Ampicillin+Clavulanic acid, Cefotaxime, Cefoxitin, Ceftazidime, Piperacillin, Piperacillin+Tazobactam, Ticarcillin, Ticarcillin+Clavulanic acid	18065410	Enzymatic inactivation	Class C;CMY-2-like;;;	NA
blaCMY	blaCMY-32_1_EU496815	blaCMY-32	Beta-lactam	Amoxicillin, Amoxicillin+Clavulanic acid, Ampicillin, Ampicillin+Clavulanic acid, Cefotaxime, Cefoxitin, Ceftazidime, Piperacillin, Piperacillin+Tazobactam, Ticarcillin, Ticarcillin+Clavulanic acid	19938877	Enzymatic inactivation	Class C;CMY-2-like;;;	NA
blaCMY	blaCMY-33_1_EU496816	blaCMY-33	Beta-lactam	Amoxicillin, Amoxicillin+Clavulanic acid, Ampicillin, Ampicillin+Clavulanic acid, Cefotaxime, Cefoxitin, Ceftazidime, Piperacillin, Piperacillin+Tazobactam, Ticarcillin, Ticarcillin+Clavulanic acid	19414578	Enzymatic inactivation	Class C;CMY-2-like;;;	NA
blaCMY	blaCMY-34_1_EF394370	blaCMY-34	Beta-lactam	Amoxicillin, Amoxicillin+Clavulanic acid, Ampicillin, Ampicillin+Clavulanic acid, Cefotaxime, Cefoxitin, Ceftazidime, Piperacillin, Piperacillin+Tazobactam, Ticarcillin, Ticarcillin+Clavulanic acid	Unpublished	Enzymatic inactivation	Class C;CMY-2-like;Natural in Citrobacter freundii;;	NA
blaCMY	blaCMY-35_1_EF394371	blaCMY-35	Beta-lactam	Amoxicillin, Amoxicillin+Clavulanic acid, Ampicillin, Ampicillin+Clavulanic acid, Cefotaxime, Cefoxitin, Ceftazidime, Piperacillin, Piperacillin+Tazobactam, Ticarcillin, Ticarcillin+Clavulanic acid	Unpublished	Enzymatic inactivation	Class C;CMY-2-like;Natural in Citrobacter freundii;;	NA
blaCMY	blaCMY-36_1_EU331426	blaCMY-36	Beta-lactam	Amoxicillin, Amoxicillin+Clavulanic acid, Ampicillin, Ampicillin+Clavulanic acid, Cefotaxime, Cefoxitin, Ceftazidime, Piperacillin, Piperacillin+Tazobactam, Ticarcillin, Ticarcillin+Clavulanic acid	19104021	Enzymatic inactivation	Class C;CMY-2-like;;;	NA
blaCMY	blaCMY-37_1_AB280919	blaCMY-37	Beta-lactam	Amoxicillin, Amoxicillin+Clavulanic acid, Ampicillin, Ampicillin+Clavulanic acid, Cefotaxime, Cefoxitin, Ceftazidime, Piperacillin, Piperacillin+Tazobactam, Ticarcillin, Ticarcillin+Clavulanic acid	18619820	Enzymatic inactivation	Class C;CMY-2-like;Natural in Citrobacter freundii;;	NA
blaCMY	blaCMY-38_1_AM931008	blaCMY-38	Beta-lactam	Amoxicillin, Amoxicillin+Clavulanic acid, Ampicillin, Ampicillin+Clavulanic acid, Cefotaxime, Cefoxitin, Ceftazidime, Piperacillin, Piperacillin+Tazobactam, Ticarcillin, Ticarcillin+Clavulanic acid	18458126	Enzymatic inactivation	Class C;CMY-2-like;;;	NA
blaCMY	blaCMY-39_1_AB372224	blaCMY-39	Beta-lactam	Amoxicillin, Amoxicillin+Clavulanic acid, Ampicillin, Ampicillin+Clavulanic acid, Cefotaxime, Cefoxitin, Ceftazidime, Piperacillin, Piperacillin+Tazobactam, Ticarcillin, Ticarcillin+Clavulanic acid	26777914	Enzymatic inactivation	Class C;CMY-2-like;Natural in Citrobacter freundii;;	NA
blaCMY	blaCMY-40_1_EU515251	blaCMY-40	Beta-lactam	Amoxicillin, Amoxicillin+Clavulanic acid, Ampicillin, Ampicillin+Clavulanic acid, Cefotaxime, Cefoxitin, Ceftazidime, Piperacillin, Piperacillin+Tazobactam, Ticarcillin, Ticarcillin+Clavulanic acid	19523051	Enzymatic inactivation	Class C;CMY-2-like;;;	NA
blaCMY	blaCMY-41_1_AB429270	blaCMY-41	Beta-lactam	Amoxicillin, Amoxicillin+Clavulanic acid, Ampicillin, Ampicillin+Clavulanic acid, Cefotaxime, Cefoxitin, Ceftazidime, Piperacillin, Piperacillin+Tazobactam, Ticarcillin, Ticarcillin+Clavulanic acid	19343954	Enzymatic inactivation	Class C;CMY-2-like;Natural in Citrobacter freundii;;	NA
blaCMY	blaCMY-42_1_HM146927	blaCMY-42	Beta-lactam	Amoxicillin, Amoxicillin+Clavulanic acid, Ampicillin, Ampicillin+Clavulanic acid, Cefotaxime, Cefoxitin, Ceftazidime, Piperacillin, Piperacillin+Tazobactam, Ticarcillin, Ticarcillin+Clavulanic acid	21388298	Enzymatic inactivation	Class C;CMY-2-like;;;	NA
blaCMY	blaCMY-43_1_FJ360626	blaCMY-43	Beta-lactam	Amoxicillin, Amoxicillin+Clavulanic acid, Ampicillin, Ampicillin+Clavulanic acid, Cefotaxime, Cefoxitin, Ceftazidime, Piperacillin, Piperacillin+Tazobactam, Ticarcillin, Ticarcillin+Clavulanic acid	Unpublished	Enzymatic inactivation	Class C;CMY-2-like;;;	NA
blaCMY	blaCMY-44_1_FJ437066	blaCMY-44	Beta-lactam	Amoxicillin, Amoxicillin+Clavulanic acid, Ampicillin, Ampicillin+Clavulanic acid, Cefotaxime, Cefoxitin, Ceftazidime, Piperacillin, Piperacillin+Tazobactam, Ticarcillin, Ticarcillin+Clavulanic acid	19414578	Enzymatic inactivation	Class C;CMY-2-like;;;	NA
blaCMY	blaCMY-45_1_FN546177	blaCMY-45	Beta-lactam	Amoxicillin, Amoxicillin+Clavulanic acid, Ampicillin, Ampicillin+Clavulanic acid, Cefotaxime, Cefoxitin, Ceftazidime, Piperacillin, Piperacillin+Tazobactam, Ticarcillin, Ticarcillin+Clavulanic acid	21402851	Enzymatic inactivation	Class C;CMY-2-like;;;	NA
blaCMY	blaCMY-46_1_FN556186	blaCMY-46	Beta-lactam	Amoxicillin, Amoxicillin+Clavulanic acid, Ampicillin, Ampicillin+Clavulanic acid, Cefotaxime, Cefoxitin, Ceftazidime, Piperacillin, Piperacillin+Tazobactam, Ticarcillin, Ticarcillin+Clavulanic acid	Unpublished	Enzymatic inactivation	Class C;CMY-2-like;;;	NA
blaCMY	blaCMY-47_1_HM046998	blaCMY-47	Beta-lactam	Amoxicillin, Amoxicillin+Clavulanic acid, Ampicillin, Ampicillin+Clavulanic acid, Cefotaxime, Cefoxitin, Ceftazidime, Piperacillin, Piperacillin+Tazobactam, Ticarcillin, Ticarcillin+Clavulanic acid	Unpublished	Enzymatic inactivation	Class C;CMY-2-like;Natural in Citrobacter freundii;;	NA
blaCMY	blaCMY-48_1_HM569226	blaCMY-48	Beta-lactam	Amoxicillin, Amoxicillin+Clavulanic acid, Ampicillin, Ampicillin+Clavulanic acid, Cefotaxime, Cefoxitin, Ceftazidime, Piperacillin, Piperacillin+Tazobactam, Ticarcillin, Ticarcillin+Clavulanic acid	Unpublished	Enzymatic inactivation	Class C;CMY-2-like;Natural in Citrobacter freundii;;	NA
blaCMY	blaCMY-49_1_GQ402541	blaCMY-49	Beta-lactam	Amoxicillin, Amoxicillin+Clavulanic acid, Ampicillin, Ampicillin+Clavulanic acid, Cefotaxime, Cefoxitin, Ceftazidime, Piperacillin, Piperacillin+Tazobactam, Ticarcillin, Ticarcillin+Clavulanic acid	20110384	Enzymatic inactivation	Class C;CMY-2-like;Natural in Citrobacter freundii;;	NA
blaCMY	blaCMY-4_1_LNHZ01000079	blaCMY-4	Beta-lactam	Amoxicillin, Amoxicillin+Clavulanic acid, Ampicillin, Ampicillin+Clavulanic acid, Cefotaxime, Cefoxitin, Ceftazidime, Piperacillin, Piperacillin+Tazobactam, Ticarcillin, Ticarcillin+Clavulanic acid	9868767	Enzymatic inactivation	Class C;CMY-2-like;;;	NA
blaCMY	blaCMY-50_1_FN645444	blaCMY-50	Beta-lactam	Amoxicillin, Amoxicillin+Clavulanic acid, Ampicillin, Ampicillin+Clavulanic acid, Cefotaxime, Cefoxitin, Ceftazidime, Piperacillin, Piperacillin+Tazobactam, Ticarcillin, Ticarcillin+Clavulanic acid	Unpublished	Enzymatic inactivation	Class C;CMY-2-like;;;	NA
blaCMY	blaCMY-51_1_JQ733571	blaCMY-51	Beta-lactam	Amoxicillin, Amoxicillin+Clavulanic acid, Ampicillin, Ampicillin+Clavulanic acid, Cefotaxime, Cefoxitin, Ceftazidime, Piperacillin, Piperacillin+Tazobactam, Ticarcillin, Ticarcillin+Clavulanic acid	Unpublished	Enzymatic inactivation	Class C;CMY-2-like;;;	NA
blaCMY	blaCMY-53_1_HQ336940	blaCMY-53	Beta-lactam	Amoxicillin, Amoxicillin+Clavulanic acid, Ampicillin, Ampicillin+Clavulanic acid, Cefotaxime, Cefoxitin, Ceftazidime, Piperacillin, Piperacillin+Tazobactam, Ticarcillin, Ticarcillin+Clavulanic acid	21820821	Enzymatic inactivation	Class C;CMY-2-like;;;	NA
blaCMY	blaCMY-54_1_HM544039	blaCMY-54	Beta-lactam	Amoxicillin, Amoxicillin+Clavulanic acid, Ampicillin, Ampicillin+Clavulanic acid, Cefotaxime, Cefoxitin, Ceftazidime, Piperacillin, Piperacillin+Tazobactam, Ticarcillin, Ticarcillin+Clavulanic acid	Unpublished	Enzymatic inactivation	Class C;CMY-2-like;;;	NA
blaCMY	blaCMY-55_1_HM544040	blaCMY-55	Beta-lactam	Amoxicillin, Amoxicillin+Clavulanic acid, Ampicillin, Ampicillin+Clavulanic acid, Cefotaxime, Cefoxitin, Ceftazidime, Piperacillin, Piperacillin+Tazobactam, Ticarcillin, Ticarcillin+Clavulanic acid	Unpublished	Enzymatic inactivation	Class C;CMY-2-like;;;	NA
blaCMY	blaCMY-56_1_HQ322613	blaCMY-56	Beta-lactam	Amoxicillin, Amoxicillin+Clavulanic acid, Ampicillin, Ampicillin+Clavulanic acid, Cefotaxime, Cefoxitin, Ceftazidime, Piperacillin, Piperacillin+Tazobactam, Ticarcillin, Ticarcillin+Clavulanic acid	Unpublished	Enzymatic inactivation	Class C;CMY-2-like;;;	NA
blaCMY	blaCMY-57_1_HQ285243	blaCMY-57	Beta-lactam	Amoxicillin, Amoxicillin+Clavulanic acid, Ampicillin, Ampicillin+Clavulanic acid, Cefotaxime, Cefoxitin, Ceftazidime, Piperacillin, Piperacillin+Tazobactam, Ticarcillin, Ticarcillin+Clavulanic acid	Unpublished	Enzymatic inactivation	Class C;CMY-2-like;;;	NA
blaCMY	blaCMY-58_1_HQ185697	blaCMY-58	Beta-lactam	Amoxicillin, Amoxicillin+Clavulanic acid, Ampicillin, Ampicillin+Clavulanic acid, Cefotaxime, Cefoxitin, Ceftazidime, Piperacillin, Piperacillin+Tazobactam, Ticarcillin, Ticarcillin+Clavulanic acid	21444697	Enzymatic inactivation	Class C;CMY-2-like;;;	NA
blaCMY	blaCMY-59_1_NG_048854	blaCMY-59	Beta-lactam	Amoxicillin, Amoxicillin+Clavulanic acid, Ampicillin, Ampicillin+Clavulanic acid, Cefotaxime, Cefoxitin, Ceftazidime, Piperacillin, Piperacillin+Tazobactam, Ticarcillin, Ticarcillin+Clavulanic acid	21930573	Enzymatic inactivation	Class C;CMY-2-like;;;	NA
blaCMY	blaCMY-5_1_Y17716	blaCMY-5	Beta-lactam	Amoxicillin, Amoxicillin+Clavulanic acid, Ampicillin, Ampicillin+Clavulanic acid, Cefotaxime, Cefoxitin, Ceftazidime, Piperacillin, Piperacillin+Tazobactam, Ticarcillin, Ticarcillin+Clavulanic acid	10348751	Enzymatic inactivation	Class C;CMY-2-like;;;	NA
blaCMY	blaCMY-60_1_JF460794	blaCMY-60	Beta-lactam	Amoxicillin, Amoxicillin+Clavulanic acid, Ampicillin, Ampicillin+Clavulanic acid, Cefotaxime, Cefoxitin, Ceftazidime, Piperacillin, Piperacillin+Tazobactam, Ticarcillin, Ticarcillin+Clavulanic acid	Unpublished	Enzymatic inactivation	Class C;CMY-2-like;;;	NA
blaCMY	blaCMY-61_1_JF460795	blaCMY-61	Beta-lactam	Amoxicillin, Amoxicillin+Clavulanic acid, Ampicillin, Ampicillin+Clavulanic acid, Cefotaxime, Cefoxitin, Ceftazidime, Piperacillin, Piperacillin+Tazobactam, Ticarcillin, Ticarcillin+Clavulanic acid	Unpublished	Enzymatic inactivation	Class C;CMY-2-like;;;	NA
blaCMY	blaCMY-62_1_JF460796	blaCMY-62	Beta-lactam	Amoxicillin, Amoxicillin+Clavulanic acid, Ampicillin, Ampicillin+Clavulanic acid, Cefotaxime, Cefoxitin, Ceftazidime, Piperacillin, Piperacillin+Tazobactam, Ticarcillin, Ticarcillin+Clavulanic acid	Unpublished	Enzymatic inactivation	Class C;CMY-2-like;;;	NA
blaCMY	blaCMY-63_1_HQ650104	blaCMY-63	Beta-lactam	Amoxicillin, Amoxicillin+Clavulanic acid, Ampicillin, Ampicillin+Clavulanic acid, Cefotaxime, Cefoxitin, Ceftazidime, Piperacillin, Piperacillin+Tazobactam, Ticarcillin, Ticarcillin+Clavulanic acid	Unpublished	Enzymatic inactivation	Class C;CMY-2-like;Natural in Citrobacter freundii;;	NA
blaCMY	blaCMY-64_1_HQ832678	blaCMY-64	Beta-lactam	Amoxicillin, Amoxicillin+Clavulanic acid, Ampicillin, Ampicillin+Clavulanic acid, Cefotaxime, Cefoxitin, Ceftazidime, Piperacillin, Piperacillin+Tazobactam, Ticarcillin, Ticarcillin+Clavulanic acid	Unpublished	Enzymatic inactivation	Class C;CMY-2-like;;;	NA
blaCMY	blaCMY-65_1_JF780936	blaCMY-65	Beta-lactam	Amoxicillin, Amoxicillin+Clavulanic acid, Ampicillin, Ampicillin+Clavulanic acid, Cefotaxime, Cefoxitin, Ceftazidime, Piperacillin, Piperacillin+Tazobactam, Ticarcillin, Ticarcillin+Clavulanic acid	18287296	Enzymatic inactivation	Class C;CMY-2-like;Natural in Citrobacter freundii;;	NA
blaCMY	blaCMY-66_1_JN714478	blaCMY-66	Beta-lactam	Amoxicillin, Amoxicillin+Clavulanic acid, Ampicillin, Ampicillin+Clavulanic acid, Cefotaxime, Cefoxitin, Ceftazidime, Piperacillin, Piperacillin+Tazobactam, Ticarcillin, Ticarcillin+Clavulanic acid	25501887	Enzymatic inactivation	Class C;CMY-2-like;;;	NA
blaCMY	blaCMY-67_1_JQ711185	blaCMY-67	Beta-lactam	Amoxicillin, Amoxicillin+Clavulanic acid, Ampicillin, Ampicillin+Clavulanic acid, Cefotaxime, Cefoxitin, Ceftazidime, Piperacillin, Piperacillin+Tazobactam, Ticarcillin, Ticarcillin+Clavulanic acid	25501887	Enzymatic inactivation	Class C;CMY-2-like;Natural in Citrobacter freundii;;	NA
blaCMY	blaCMY-68_1_JN714480	blaCMY-68	Beta-lactam	Amoxicillin, Amoxicillin+Clavulanic acid, Ampicillin, Ampicillin+Clavulanic acid, Cefotaxime, Cefoxitin, Ceftazidime, Piperacillin, Piperacillin+Tazobactam, Ticarcillin, Ticarcillin+Clavulanic acid	25501887	Enzymatic inactivation	Class C;CMY-2-like;Natural in Citrobacter freundii;;	NA
blaCMY	blaCMY-69_1_JX049132	blaCMY-69	Beta-lactam	Amoxicillin, Amoxicillin+Clavulanic acid, Ampicillin, Ampicillin+Clavulanic acid, Cefotaxime, Cefoxitin, Ceftazidime, Piperacillin, Piperacillin+Tazobactam, Ticarcillin, Ticarcillin+Clavulanic acid	Unpublished	Enzymatic inactivation	Class C;CMY-2-like;;;	NA
blaCMY	blaCMY-6_1_AJ011293	blaCMY-6	Beta-lactam	Amoxicillin, Amoxicillin+Clavulanic acid, Ampicillin, Ampicillin+Clavulanic acid, Cefotaxime, Cefoxitin, Ceftazidime, Piperacillin, Piperacillin+Tazobactam, Ticarcillin, Ticarcillin+Clavulanic acid	11959544, 9818739	Enzymatic inactivation	Class C;CMY-2-like;;Alternative name blaLAT-3;	NA
blaCMY	blaCMY-70_1_JX440350	blaCMY-70	Beta-lactam	Amoxicillin, Amoxicillin+Clavulanic acid, Ampicillin, Ampicillin+Clavulanic acid, Cefotaxime, Cefoxitin, Ceftazidime, Piperacillin, Piperacillin+Tazobactam, Ticarcillin, Ticarcillin+Clavulanic acid	25501887	Enzymatic inactivation	Class C;CMY-2-like;;;	NA
blaCMY	blaCMY-71_1_JQ711184	blaCMY-71	Beta-lactam	Amoxicillin, Amoxicillin+Clavulanic acid, Ampicillin, Ampicillin+Clavulanic acid, Cefotaxime, Cefoxitin, Ceftazidime, Piperacillin, Piperacillin+Tazobactam, Ticarcillin, Ticarcillin+Clavulanic acid	25501887	Enzymatic inactivation	Class C;CMY-2-like;Natural in Citrobacter freundii;Alternative name blaCMY-126;	NA
blaCMY	blaCMY-72_1_JX440352	blaCMY-72	Beta-lactam	Amoxicillin, Amoxicillin+Clavulanic acid, Ampicillin, Ampicillin+Clavulanic acid, Cefotaxime, Cefoxitin, Ceftazidime, Piperacillin, Piperacillin+Tazobactam, Ticarcillin, Ticarcillin+Clavulanic acid	Unpublished	Enzymatic inactivation	Class C;CMY-2-like;Natural in Citrobacter freundii;;	NA
blaCMY	blaCMY-73_1_GQ351345	blaCMY-73	Beta-lactam	Amoxicillin, Amoxicillin+Clavulanic acid, Ampicillin, Ampicillin+Clavulanic acid, Cefotaxime, Cefoxitin, Ceftazidime, Piperacillin, Piperacillin+Tazobactam, Ticarcillin, Ticarcillin+Clavulanic acid	Unpublished	Enzymatic inactivation	Class C;CMY-2-like;Natural in Citrobacter freundii;;	NA
blaCMY	blaCMY-74_1_JX440349	blaCMY-74	Beta-lactam	Amoxicillin, Amoxicillin+Clavulanic acid, Ampicillin, Ampicillin+Clavulanic acid, Cefotaxime, Cefoxitin, Ceftazidime, Piperacillin, Piperacillin+Tazobactam, Ticarcillin, Ticarcillin+Clavulanic acid	25501887	Enzymatic inactivation	Class C;CMY-2-like;Natural in Citrobacter freundii;;	NA
blaCMY	blaCMY-75_1_JQ733572	blaCMY-75	Beta-lactam	Amoxicillin, Amoxicillin+Clavulanic acid, Ampicillin, Ampicillin+Clavulanic acid, Cefotaxime, Cefoxitin, Ceftazidime, Piperacillin, Piperacillin+Tazobactam, Ticarcillin, Ticarcillin+Clavulanic acid	Unpublished	Enzymatic inactivation	Class C;CMY-2-like;Natural in Citrobacter freundii;;	NA
blaCMY	blaCMY-76_1_JQ733573	blaCMY-76	Beta-lactam	Amoxicillin, Amoxicillin+Clavulanic acid, Ampicillin, Ampicillin+Clavulanic acid, Cefotaxime, Cefoxitin, Ceftazidime, Piperacillin, Piperacillin+Tazobactam, Ticarcillin, Ticarcillin+Clavulanic acid	Unpublished	Enzymatic inactivation	Class C;CMY-2-like;Natural in Citrobacter freundii;;	NA
blaCMY	blaCMY-77_1_JX440353	blaCMY-77	Beta-lactam	Amoxicillin, Amoxicillin+Clavulanic acid, Ampicillin, Ampicillin+Clavulanic acid, Cefotaxime, Cefoxitin, Ceftazidime, Piperacillin, Piperacillin+Tazobactam, Ticarcillin, Ticarcillin+Clavulanic acid	Unpublished	Enzymatic inactivation	Class C;CMY-2-like;Natural in Citrobacter freundii;;	NA
blaCMY	blaCMY-78_1_JQ733575	blaCMY-78	Beta-lactam	Amoxicillin, Amoxicillin+Clavulanic acid, Ampicillin, Ampicillin+Clavulanic acid, Cefotaxime, Cefoxitin, Ceftazidime, Piperacillin, Piperacillin+Tazobactam, Ticarcillin, Ticarcillin+Clavulanic acid	Unpublished	Enzymatic inactivation	Class C;CMY-2-like;Natural in Citrobacter freundii;;	NA
blaCMY	blaCMY-79_1_JQ733576	blaCMY-79	Beta-lactam	Amoxicillin, Amoxicillin+Clavulanic acid, Ampicillin, Ampicillin+Clavulanic acid, Cefotaxime, Cefoxitin, Ceftazidime, Piperacillin, Piperacillin+Tazobactam, Ticarcillin, Ticarcillin+Clavulanic acid	Unpublished	Enzymatic inactivation	Class C;CMY-2-like;Natural in Citrobacter freundii;;	NA
blaCMY	blaCMY-7_1_DQ173300	blaCMY-7	Beta-lactam	Amoxicillin, Amoxicillin+Clavulanic acid, Ampicillin, Ampicillin+Clavulanic acid, Cefotaxime, Cefoxitin, Ceftazidime, Piperacillin, Piperacillin+Tazobactam, Ticarcillin, Ticarcillin+Clavulanic acid	16879949	Enzymatic inactivation	Class C;CMY-2-like;;;	NA
blaCMY	blaCMY-80_1_JQ733577	blaCMY-80	Beta-lactam	Amoxicillin, Amoxicillin+Clavulanic acid, Ampicillin, Ampicillin+Clavulanic acid, Cefotaxime, Cefoxitin, Ceftazidime, Piperacillin, Piperacillin+Tazobactam, Ticarcillin, Ticarcillin+Clavulanic acid	Unpublished	Enzymatic inactivation	Class C;CMY-2-like;Natural in Citrobacter freundii;;	NA
blaCMY	blaCMY-81_1_JQ733578	blaCMY-81	Beta-lactam	Amoxicillin, Amoxicillin+Clavulanic acid, Ampicillin, Ampicillin+Clavulanic acid, Cefotaxime, Cefoxitin, Ceftazidime, Piperacillin, Piperacillin+Tazobactam, Ticarcillin, Ticarcillin+Clavulanic acid	Unpublished	Enzymatic inactivation	Class C;CMY-2-like;Natural in Citrobacter freundii;;	NA
blaCMY	blaCMY-82_1_KJ207203	blaCMY-82	Beta-lactam	Amoxicillin, Amoxicillin+Clavulanic acid, Ampicillin, Ampicillin+Clavulanic acid, Cefotaxime, Cefoxitin, Ceftazidime, Piperacillin, Piperacillin+Tazobactam, Ticarcillin, Ticarcillin+Clavulanic acid	Unpublished	Enzymatic inactivation	Class C;CMY-2-like;Natural in Citrobacter freundii;;	NA
blaCMY	blaCMY-83_1_JX440351	blaCMY-83	Beta-lactam	Amoxicillin, Amoxicillin+Clavulanic acid, Ampicillin, Ampicillin+Clavulanic acid, Cefotaxime, Cefoxitin, Ceftazidime, Piperacillin, Piperacillin+Tazobactam, Ticarcillin, Ticarcillin+Clavulanic acid	25501887	Enzymatic inactivation	Class C;CMY-2-like;Natural in Citrobacter freundii;;	NA
blaCMY	blaCMY-84_1_JQ733579	blaCMY-84	Beta-lactam	Amoxicillin, Amoxicillin+Clavulanic acid, Ampicillin, Ampicillin+Clavulanic acid, Cefotaxime, Cefoxitin, Ceftazidime, Piperacillin, Piperacillin+Tazobactam, Ticarcillin, Ticarcillin+Clavulanic acid	Unpublished	Enzymatic inactivation	Class C;CMY-2-like;Natural in Citrobacter freundii;;	NA
blaCMY	blaCMY-85_1_KJ207202	blaCMY-85	Beta-lactam	Amoxicillin, Amoxicillin+Clavulanic acid, Ampicillin, Ampicillin+Clavulanic acid, Cefotaxime, Cefoxitin, Ceftazidime, Piperacillin, Piperacillin+Tazobactam, Ticarcillin, Ticarcillin+Clavulanic acid	Unpublished	Enzymatic inactivation	Class C;CMY-2-like;Natural in Citrobacter freundii;;	NA
blaCMY	blaCMY-86_1_KJ207204	blaCMY-86	Beta-lactam	Amoxicillin, Amoxicillin+Clavulanic acid, Ampicillin, Ampicillin+Clavulanic acid, Cefotaxime, Cefoxitin, Ceftazidime, Piperacillin, Piperacillin+Tazobactam, Ticarcillin, Ticarcillin+Clavulanic acid	Unpublished	Enzymatic inactivation	Class C;CMY-2-like;Natural in Citrobacter freundii;;	NA
blaCMY	blaCMY-87_1_AB699171	blaCMY-87	Beta-lactam	Amoxicillin, Amoxicillin+Clavulanic acid, Ampicillin, Ampicillin+Clavulanic acid, Cefotaxime, Cefoxitin, Ceftazidime, Piperacillin, Piperacillin+Tazobactam, Ticarcillin, Ticarcillin+Clavulanic acid	Unpublished	Enzymatic inactivation	Class C;CMY-2-like;;;	NA
blaCMY	blaCMY-89_1_HE819403	blaCMY-89	Beta-lactam	Amoxicillin, Amoxicillin+Clavulanic acid, Ampicillin, Ampicillin+Clavulanic acid, Cefotaxime, Cefoxitin, Ceftazidime, Piperacillin, Piperacillin+Tazobactam, Ticarcillin, Ticarcillin+Clavulanic acid	24267783	Enzymatic inactivation	Class C;CMY-2-like;Natural in Citrobacter freundii;;	NA
blaCMY	blaCMY-8_1_AB201268	blaCMY-8	Beta-lactam	Amoxicillin, Amoxicillin+Clavulanic acid, Ampicillin, Ampicillin+Clavulanic acid, Cefotaxime, Cefoxitin, Ceftazidime, Piperacillin, Piperacillin+Tazobactam, Ticarcillin, Ticarcillin+Clavulanic acid	Unpublished	Enzymatic inactivation	Class C;MOX-1-like;;;	NA
blaCMY	blaCMY-8b_1_DQ094251	blaCMY-8b	Beta-lactam	Amoxicillin, Amoxicillin+Clavulanic acid, Ampicillin, Ampicillin+Clavulanic acid, Cefotaxime, Cefoxitin, Ceftazidime, Piperacillin, Piperacillin+Tazobactam, Ticarcillin, Ticarcillin+Clavulanic acid	Unpublished	Enzymatic inactivation	Class C;MOX-1-like;;;	NA
blaCMY	blaCMY-90_1_HE819404	blaCMY-90	Beta-lactam	Amoxicillin, Amoxicillin+Clavulanic acid, Ampicillin, Ampicillin+Clavulanic acid, Cefotaxime, Cefoxitin, Ceftazidime, Piperacillin, Piperacillin+Tazobactam, Ticarcillin, Ticarcillin+Clavulanic acid	24267783	Enzymatic inactivation	Class C;CMY-2-like;Natural in Citrobacter freundii;;	NA
blaCMY	blaCMY-93_1_KF992025	blaCMY-93	Beta-lactam	Amoxicillin, Amoxicillin+Clavulanic acid, Ampicillin, Ampicillin+Clavulanic acid, Cefotaxime, Cefoxitin, Ceftazidime, Piperacillin, Piperacillin+Tazobactam, Ticarcillin, Ticarcillin+Clavulanic acid	25501887	Enzymatic inactivation	Class C;CMY-2-like;Natural in Citrobacter freundii;;	NA
blaCMY	blaCMY-94_1_JX514368	blaCMY-94	Beta-lactam	Amoxicillin, Amoxicillin+Clavulanic acid, Ampicillin, Ampicillin+Clavulanic acid, Cefotaxime, Cefoxitin, Ceftazidime, Piperacillin, Piperacillin+Tazobactam, Ticarcillin, Ticarcillin+Clavulanic acid	23302581	Enzymatic inactivation	Class C;CMY-2-like;;;	NA
blaCMY	blaCMY-95_1_JX514369	blaCMY-95	Beta-lactam	Amoxicillin, Amoxicillin+Clavulanic acid, Ampicillin, Ampicillin+Clavulanic acid, Cefotaxime, Cefoxitin, Ceftazidime, Piperacillin, Piperacillin+Tazobactam, Ticarcillin, Ticarcillin+Clavulanic acid	23302581	Enzymatic inactivation	Class C;CMY-2-like;;;	NA
blaCMY	blaCMY-96_1_KC007362	blaCMY-96	Beta-lactam	Amoxicillin, Amoxicillin+Clavulanic acid, Ampicillin, Ampicillin+Clavulanic acid, Cefotaxime, Cefoxitin, Ceftazidime, Piperacillin, Piperacillin+Tazobactam, Ticarcillin, Ticarcillin+Clavulanic acid	Unpublished	Enzymatic inactivation	Class C;CMY-2-like;;;	NA
blaCMY	blaCMY-97_1_KC007363	blaCMY-97	Beta-lactam	Amoxicillin, Amoxicillin+Clavulanic acid, Ampicillin, Ampicillin+Clavulanic acid, Cefotaxime, Cefoxitin, Ceftazidime, Piperacillin, Piperacillin+Tazobactam, Ticarcillin, Ticarcillin+Clavulanic acid	Unpublished	Enzymatic inactivation	Class C;CMY-2-like;;;	NA
blaCMY	blaCMY-98_1_KC603538	blaCMY-98	Beta-lactam	Unknown Beta-lactam	unpublished	Enzymatic inactivation	NA	NA
blaCMY	blaCMY-99_1_KF305673	blaCMY-99	Beta-lactam	Amoxicillin, Amoxicillin+Clavulanic acid, Ampicillin, Ampicillin+Clavulanic acid, Cefotaxime, Cefoxitin, Ceftazidime, Piperacillin, Piperacillin+Tazobactam, Ticarcillin, Ticarcillin+Clavulanic acid	24165184	Enzymatic inactivation	Class C;CMY-2-like;;;	NA
blaCMY	blaCMY-9_1_AB061794	blaCMY-9	Beta-lactam	Amoxicillin, Amoxicillin+Clavulanic acid, Ampicillin, Ampicillin+Clavulanic acid, Cefotaxime, Cefoxitin, Ceftazidime, Piperacillin, Piperacillin+Tazobactam, Ticarcillin, Ticarcillin+Clavulanic acid	12121914	Enzymatic inactivation	Class C;MOX-1-like;;;	NA
blaCTX	blaCTX-M-100_1_FR682582	blaCTX-M-100	Beta-lactam	Amoxicillin, Ampicillin, Aztreonam, Cefepime, Cefotaxime, Ceftazidime, Ceftriaxone, Piperacillin, Ticarcillin	23050014	Enzymatic inactivation	Class A	NA
blaCTX	blaCTX-M-101_1_HQ398214	blaCTX-M-101	Beta-lactam	Amoxicillin, Ampicillin, Aztreonam, Cefepime, Cefotaxime, Ceftazidime, Ceftriaxone, Piperacillin, Ticarcillin	24999233	Enzymatic inactivation	Class A	NA
blaCTX	blaCTX-M-102_1_HQ398215	blaCTX-M-102	Beta-lactam	Amoxicillin, Ampicillin, Aztreonam, Cefepime, Cefotaxime, Ceftazidime, Ceftriaxone, Piperacillin, Ticarcillin	22325120	Enzymatic inactivation	Class A	NA
blaCTX	blaCTX-M-103_1_HG423149	blaCTX-M-103	Beta-lactam	Amoxicillin, Ampicillin, Aztreonam, Cefepime, Cefotaxime, Ceftazidime, Ceftriaxone, Piperacillin, Ticarcillin	23926164	Enzymatic inactivation	Class A	NA
blaCTX	blaCTX-M-104_1_HQ833652	blaCTX-M-104	Beta-lactam	Amoxicillin, Ampicillin, Aztreonam, Cefepime, Cefotaxime, Ceftazidime, Ceftriaxone, Piperacillin, Ticarcillin	22325120	Enzymatic inactivation	Class A	NA
blaCTX	blaCTX-M-105_1_HQ833651	blaCTX-M-105	Beta-lactam	Amoxicillin, Ampicillin, Aztreonam, Cefepime, Cefotaxime, Ceftazidime, Ceftriaxone, Piperacillin, Ticarcillin	22407683	Enzymatic inactivation	Class A	NA
blaCTX	blaCTX-M-10_1_AY598759	blaCTX-M-10	Beta-lactam	Amoxicillin, Ampicillin, Aztreonam, Cefepime, Cefotaxime, Ceftazidime, Ceftriaxone, Piperacillin, Ticarcillin	15793141, 11158766	Enzymatic inactivation	Class A	NA
blaCTX	blaCTX-M-110_1_JF274242	blaCTX-M-110	Beta-lactam	Amoxicillin, Ampicillin, Aztreonam, Cefepime, Cefotaxime, Ceftazidime, Ceftriaxone, Piperacillin, Ticarcillin	21859815	Enzymatic inactivation	Class A	NA
blaCTX	blaCTX-M-111_1_JF274243	blaCTX-M-111	Beta-lactam	Amoxicillin, Ampicillin, Aztreonam, Cefepime, Cefotaxime, Ceftazidime, Ceftriaxone, Piperacillin, Ticarcillin	21859815	Enzymatic inactivation	Class A	NA
blaCTX	blaCTX-M-112_1_JF274246	blaCTX-M-112	Beta-lactam	Amoxicillin, Ampicillin, Aztreonam, Cefepime, Cefotaxime, Ceftazidime, Ceftriaxone, Piperacillin, Ticarcillin	21859815	Enzymatic inactivation	Class A	NA
blaCTX	blaCTX-M-113_1_JF274247	blaCTX-M-113	Beta-lactam	Amoxicillin, Ampicillin, Aztreonam, Cefepime, Cefotaxime, Ceftazidime, Ceftriaxone, Piperacillin, Ticarcillin	21859815	Enzymatic inactivation	Class A	NA
blaCTX	blaCTX-M-114_1_GQ351346	blaCTX-M-114	Beta-lactam	Amoxicillin, Ampicillin, Aztreonam, Cefepime, Cefotaxime, Ceftazidime, Ceftriaxone, Piperacillin, Ticarcillin	Unpublished	Enzymatic inactivation	Class A	NA
blaCTX	blaCTX-M-116_1_JF966749	blaCTX-M-116	Beta-lactam	Amoxicillin, Ampicillin, Aztreonam, Cefepime, Cefotaxime, Ceftazidime, Ceftriaxone, Piperacillin, Ticarcillin	23318795	Enzymatic inactivation	Class A	NA
blaCTX	blaCTX-M-117_1_JN227085	blaCTX-M-117	Beta-lactam	Amoxicillin, Ampicillin, Aztreonam, Cefepime, Cefotaxime, Ceftazidime, Ceftriaxone, Piperacillin, Ticarcillin	23127481	Enzymatic inactivation	Class A	NA
blaCTX	blaCTX-M-121_1_JN790862	blaCTX-M-121	Beta-lactam	Amoxicillin, Ampicillin, Aztreonam, Cefepime, Cefotaxime, Ceftazidime, Ceftriaxone, Piperacillin, Ticarcillin	24999233	Enzymatic inactivation	Class A	NA
blaCTX	blaCTX-M-122_1_JN790863	blaCTX-M-122	Beta-lactam	Amoxicillin, Ampicillin, Aztreonam, Cefepime, Cefotaxime, Ceftazidime, Ceftriaxone, Piperacillin, Ticarcillin	Unpublished	Enzymatic inactivation	Class A	NA
blaCTX	blaCTX-M-123_1_JN790864	blaCTX-M-123	Beta-lactam	Amoxicillin, Ampicillin, Aztreonam, Cefepime, Cefotaxime, Ceftazidime, Ceftriaxone, Piperacillin, Ticarcillin	Unpublished	Enzymatic inactivation	Class A	NA
blaCTX	blaCTX-M-124_1_JQ429324	blaCTX-M-124	Beta-lactam	Amoxicillin, Ampicillin, Aztreonam, Cefepime, Cefotaxime, Ceftazidime, Ceftriaxone, Piperacillin, Ticarcillin	22314536	Enzymatic inactivation	Class A	NA
blaCTX	blaCTX-M-125_1_JQ724542	blaCTX-M-125	Beta-lactam	Amoxicillin, Ampicillin, Aztreonam, Cefepime, Cefotaxime, Ceftazidime, Ceftriaxone, Piperacillin, Ticarcillin	Unpublished	Enzymatic inactivation	Class A	NA
blaCTX	blaCTX-M-126_1_AB703103	blaCTX-M-126	Beta-lactam	Amoxicillin, Ampicillin, Aztreonam, Cefepime, Cefotaxime, Ceftazidime, Ceftriaxone, Piperacillin, Ticarcillin	22843833	Enzymatic inactivation	Class A	NA
blaCTX	blaCTX-M-127_1_MF196229	blaCTX-M-127	Beta-lactam	Amoxicillin, Ampicillin, Aztreonam, Cefepime, Cefotaxime, Ceftazidime, Ceftriaxone, Piperacillin, Ticarcillin	Unpublished	Enzymatic inactivation	Class A	NA
blaCTX	blaCTX-M-129_1_JX017364	blaCTX-M-129	Beta-lactam	Amoxicillin, Ampicillin, Aztreonam, Cefepime, Cefotaxime, Ceftazidime, Ceftriaxone, Piperacillin, Ticarcillin	Unpublished	Enzymatic inactivation	Class A	NA
blaCTX	blaCTX-M-12_1_DQ821704	blaCTX-M-12	Beta-lactam	Amoxicillin, Ampicillin, Aztreonam, Cefepime, Cefotaxime, Ceftazidime, Ceftriaxone, Piperacillin, Ticarcillin	17227703, 11408239	Enzymatic inactivation	Class A	NA
blaCTX	blaCTX-M-130_1_JX017365	blaCTX-M-130	Beta-lactam	Amoxicillin, Ampicillin, Aztreonam, Cefepime, Cefotaxime, Ceftazidime, Ceftriaxone, Piperacillin, Ticarcillin	Unpublished	Enzymatic inactivation	Class A	NA
blaCTX	blaCTX-M-131_1_JN969893	blaCTX-M-131	Beta-lactam	Amoxicillin, Ampicillin, Aztreonam, Cefepime, Cefotaxime, Ceftazidime, Ceftriaxone, Piperacillin, Ticarcillin	25583719	Enzymatic inactivation	Class A	NA
blaCTX	blaCTX-M-132_1_JX313020	blaCTX-M-132	Beta-lactam	Amoxicillin, Ampicillin, Aztreonam, Cefepime, Cefotaxime, Ceftazidime, Ceftriaxone, Piperacillin, Ticarcillin	23952362	Enzymatic inactivation	Class A	NA
blaCTX	blaCTX-M-134_1_JX896165	blaCTX-M-134	Beta-lactam	Amoxicillin, Ampicillin, Aztreonam, Cefepime, Cefotaxime, Ceftazidime, Ceftriaxone, Piperacillin, Ticarcillin	Unpublished	Enzymatic inactivation	Class A	NA
blaCTX	blaCTX-M-136_1_KC351754	blaCTX-M-136	Beta-lactam	Amoxicillin, Ampicillin, Aztreonam, Cefepime, Cefotaxime, Ceftazidime, Ceftriaxone, Piperacillin, Ticarcillin	Unpublished	Enzymatic inactivation	Class A	NA
blaCTX	blaCTX-M-137_1_KF790923	blaCTX-M-137	Beta-lactam	Amoxicillin, Ampicillin, Aztreonam, Cefepime, Cefotaxime, Ceftazidime, Ceftriaxone, Piperacillin, Ticarcillin	24777903	Enzymatic inactivation	Class A	NA
blaCTX	blaCTX-M-138_1_KF526119	blaCTX-M-138	Beta-lactam	Amoxicillin, Ampicillin, Aztreonam, Cefepime, Cefotaxime, Ceftazidime, Ceftriaxone, Piperacillin, Ticarcillin	24916079	Enzymatic inactivation	Class A	NA
blaCTX	blaCTX-M-139_1_KC107824	blaCTX-M-139	Beta-lactam	Amoxicillin, Ampicillin, Aztreonam, Cefepime, Cefotaxime, Ceftazidime, Ceftriaxone, Piperacillin, Ticarcillin	Unpublished	Enzymatic inactivation	Class A	NA
blaCTX	blaCTX-M-13_2_AF252623	blaCTX-M-13	Beta-lactam	Amoxicillin, Ampicillin, Aztreonam, Cefepime, Cefotaxime, Ceftazidime, Ceftriaxone, Piperacillin, Ticarcillin	11850241	Enzymatic inactivation	Class A	NA
blaCTX	blaCTX-M-141_1_KC964871	blaCTX-M-141	Beta-lactam	Amoxicillin, Ampicillin, Aztreonam, Cefepime, Cefotaxime, Ceftazidime, Ceftriaxone, Piperacillin, Ticarcillin	Unpublished	Enzymatic inactivation	Class A	NA
blaCTX	blaCTX-M-142_1_KF240809	blaCTX-M-142	Beta-lactam	Amoxicillin, Ampicillin, Aztreonam, Cefepime, Cefotaxime, Ceftazidime, Ceftriaxone, Piperacillin, Ticarcillin	Unpublished	Enzymatic inactivation	Class A	NA
blaCTX	blaCTX-M-144_1_KJ020573	blaCTX-M-144	Beta-lactam	Amoxicillin, Ampicillin, Aztreonam, Cefepime, Cefotaxime, Ceftazidime, Ceftriaxone, Piperacillin, Ticarcillin	24999233	Enzymatic inactivation	Class A	NA
blaCTX	blaCTX-M-146_1_KY938173	blaCTX-M-146	Beta-lactam	Amoxicillin, Ampicillin, Aztreonam, Cefepime, Cefotaxime, Ceftazidime, Ceftriaxone, Piperacillin, Ticarcillin	Unpublished	Enzymatic inactivation	Class A	NA
blaCTX	blaCTX-M-147_1_KF513180	blaCTX-M-147	Beta-lactam	Amoxicillin, Ampicillin, Aztreonam, Cefepime, Cefotaxime, Ceftazidime, Ceftriaxone, Piperacillin, Ticarcillin	Unpublished	Enzymatic inactivation	Class A	NA
blaCTX	blaCTX-M-148_1_KJ020574	blaCTX-M-148	Beta-lactam	Amoxicillin, Ampicillin, Aztreonam, Cefepime, Cefotaxime, Ceftazidime, Ceftriaxone, Piperacillin, Ticarcillin	24999233	Enzymatic inactivation	Class A	NA
blaCTX	blaCTX-M-14_1_AF252622	blaCTX-M-14	Beta-lactam	Amoxicillin, Ampicillin, Aztreonam, Cefepime, Cefotaxime, Ceftazidime, Ceftriaxone, Piperacillin, Ticarcillin	11850241, 17559406	Enzymatic inactivation	Class A;Alternative name blaCTX-M-14a, blaCTX-M-18	NA
blaCTX	blaCTX-M-14b_1_DQ359215	blaCTX-M-14b	Beta-lactam	Amoxicillin, Ampicillin, Aztreonam, Cefepime, Cefotaxime, Ceftazidime, Ceftriaxone, Piperacillin, Ticarcillin	17559406	Enzymatic inactivation	Class A	NA
blaCTX	blaCTX-M-150_1_KF769131	blaCTX-M-150	Beta-lactam	Amoxicillin, Ampicillin, Aztreonam, Cefepime, Cefotaxime, Ceftazidime, Ceftriaxone, Piperacillin, Ticarcillin	Unpublished	Enzymatic inactivation	Class A	NA
blaCTX	blaCTX-M-151_1_AB916359	blaCTX-M-151	Beta-lactam	Amoxicillin, Ampicillin, Aztreonam, Cefepime, Cefotaxime, Ceftazidime, Ceftriaxone, Piperacillin, Ticarcillin	Unpublished	Enzymatic inactivation	Class A	NA
blaCTX	blaCTX-M-155_1_KM211508	blaCTX-M-155	Beta-lactam	Amoxicillin, Ampicillin, Aztreonam, Cefepime, Cefotaxime, Ceftazidime, Ceftriaxone, Piperacillin, Ticarcillin	Unpublished	Enzymatic inactivation	Class A	NA
blaCTX	blaCTX-M-156_1_KM211509	blaCTX-M-156	Beta-lactam	Amoxicillin, Ampicillin, Aztreonam, Cefepime, Cefotaxime, Ceftazidime, Ceftriaxone, Piperacillin, Ticarcillin	Unpublished	Enzymatic inactivation	Class A	NA
blaCTX	blaCTX-M-157_1_KM211510	blaCTX-M-157	Beta-lactam	Amoxicillin, Ampicillin, Aztreonam, Cefepime, Cefotaxime, Ceftazidime, Ceftriaxone, Piperacillin, Ticarcillin	Unpublished	Enzymatic inactivation	Class A	NA
blaCTX	blaCTX-M-158_1_KM211691	blaCTX-M-158	Beta-lactam	Amoxicillin, Ampicillin, Aztreonam, Cefepime, Cefotaxime, Ceftazidime, Ceftriaxone, Piperacillin, Ticarcillin	25414200	Enzymatic inactivation	Class A	NA
blaCTX	blaCTX-M-159_1_AB976602	blaCTX-M-159	Beta-lactam	Amoxicillin, Ampicillin, Aztreonam, Cefepime, Cefotaxime, Ceftazidime, Ceftriaxone, Piperacillin, Ticarcillin	Unpublished	Enzymatic inactivation	Class A	NA
blaCTX	blaCTX-M-15_1_AY044436	blaCTX-M-15	Beta-lactam	Amoxicillin, Ampicillin, Aztreonam, Cefepime, Cefotaxime, Ceftazidime, Ceftriaxone, Piperacillin, Ticarcillin	11470367, 26169409	Enzymatic inactivation	Class A	NA
blaCTX	blaCTX-M-160_1_KP050493	blaCTX-M-160	Beta-lactam	Amoxicillin, Ampicillin, Aztreonam, Cefepime, Cefotaxime, Ceftazidime, Ceftriaxone, Piperacillin, Ticarcillin	Unpublished	Enzymatic inactivation	Class A	NA
blaCTX	blaCTX-M-161_1_KP128034	blaCTX-M-161	Beta-lactam	Amoxicillin, Ampicillin, Aztreonam, Cefepime, Cefotaxime, Ceftazidime, Ceftriaxone, Piperacillin, Ticarcillin	Unpublished	Enzymatic inactivation	Class A	NA
blaCTX	blaCTX-M-162_1_KP681697	blaCTX-M-162	Beta-lactam	Amoxicillin, Ampicillin, Aztreonam, Cefepime, Cefotaxime, Ceftazidime, Ceftriaxone, Piperacillin, Ticarcillin	Unpublished	Enzymatic inactivation	Class A	NA
blaCTX	blaCTX-M-163_1_KP681698	blaCTX-M-163	Beta-lactam	Amoxicillin, Ampicillin, Aztreonam, Cefepime, Cefotaxime, Ceftazidime, Ceftriaxone, Piperacillin, Ticarcillin	Unpublished	Enzymatic inactivation	Class A	NA
blaCTX	blaCTX-M-164_1_KP727571	blaCTX-M-164	Beta-lactam	Amoxicillin, Ampicillin, Aztreonam, Cefepime, Cefotaxime, Ceftazidime, Ceftriaxone, Piperacillin, Ticarcillin	Unpublished	Enzymatic inactivation	Class A	NA
blaCTX	blaCTX-M-165_1_KP727572	blaCTX-M-165	Beta-lactam	Amoxicillin, Ampicillin, Aztreonam, Cefepime, Cefotaxime, Ceftazidime, Ceftriaxone, Piperacillin, Ticarcillin	Unpublished	Enzymatic inactivation	Class A	NA
blaCTX	blaCTX-M-166_1_KU978909	blaCTX-M-166	Beta-lactam	Amoxicillin, Ampicillin, Aztreonam, Cefepime, Cefotaxime, Ceftazidime, Ceftriaxone, Piperacillin, Ticarcillin	Unpublished	Enzymatic inactivation	Class A	NA
blaCTX	blaCTX-M-167_1_KR537428	blaCTX-M-167	Beta-lactam	Amoxicillin, Ampicillin, Aztreonam, Cefepime, Cefotaxime, Ceftazidime, Ceftriaxone, Piperacillin, Ticarcillin	Unpublished	Enzymatic inactivation	Class A	NA
blaCTX	blaCTX-M-168_1_KR537429	blaCTX-M-168	Beta-lactam	Amoxicillin, Ampicillin, Aztreonam, Cefepime, Cefotaxime, Ceftazidime, Ceftriaxone, Piperacillin, Ticarcillin	Unpublished	Enzymatic inactivation	Class A	NA
blaCTX	blaCTX-M-169_1_KR779864	blaCTX-M-169	Beta-lactam	Amoxicillin, Ampicillin, Aztreonam, Cefepime, Cefotaxime, Ceftazidime, Ceftriaxone, Piperacillin, Ticarcillin	Unpublished	Enzymatic inactivation	Class A	NA
blaCTX	blaCTX-M-16_1_AY029068	blaCTX-M-16	Beta-lactam	Amoxicillin, Ampicillin, Aztreonam, Cefepime, Cefotaxime, Ceftazidime, Ceftriaxone, Piperacillin, Ticarcillin	11451684	Enzymatic inactivation	Class A	NA
blaCTX	blaCTX-M-170_1_KR822223	blaCTX-M-170	Beta-lactam	Amoxicillin, Ampicillin, Aztreonam, Cefepime, Cefotaxime, Ceftazidime, Ceftriaxone, Piperacillin, Ticarcillin	Unpublished	Enzymatic inactivation	Class A	NA
blaCTX	blaCTX-M-171_1_KT277545	blaCTX-M-171	Beta-lactam	Amoxicillin, Ampicillin, Aztreonam, Cefepime, Cefotaxime, Ceftazidime, Ceftriaxone, Piperacillin, Ticarcillin	Unpublished	Enzymatic inactivation	Class A	NA
blaCTX	blaCTX-M-172_1_KT251041	blaCTX-M-172	Beta-lactam	Amoxicillin, Ampicillin, Aztreonam, Cefepime, Cefotaxime, Ceftazidime, Ceftriaxone, Piperacillin, Ticarcillin	Unpublished	Enzymatic inactivation	Class A	NA
blaCTX	blaCTX-M-173_1_KT997884	blaCTX-M-173	Beta-lactam	Amoxicillin, Ampicillin, Aztreonam, Cefepime, Cefotaxime, Ceftazidime, Ceftriaxone, Piperacillin, Ticarcillin	Unpublished	Enzymatic inactivation	Class A	NA
blaCTX	blaCTX-M-174_1_KT997886	blaCTX-M-174	Beta-lactam	Amoxicillin, Ampicillin, Aztreonam, Cefepime, Cefotaxime, Ceftazidime, Ceftriaxone, Piperacillin, Ticarcillin	Unpublished	Enzymatic inactivation	Class A	NA
blaCTX	blaCTX-M-175_1_KT997887	blaCTX-M-175	Beta-lactam	Amoxicillin, Ampicillin, Aztreonam, Cefepime, Cefotaxime, Ceftazidime, Ceftriaxone, Piperacillin, Ticarcillin	Unpublished	Enzymatic inactivation	Class A	NA
blaCTX	blaCTX-M-176_1_KT997888	blaCTX-M-176	Beta-lactam	Amoxicillin, Ampicillin, Aztreonam, Cefepime, Cefotaxime, Ceftazidime, Ceftriaxone, Piperacillin, Ticarcillin	Unpublished	Enzymatic inactivation	Class A	NA
blaCTX	blaCTX-M-177_1_KT997889	blaCTX-M-177	Beta-lactam	Amoxicillin, Ampicillin, Aztreonam, Cefepime, Cefotaxime, Ceftazidime, Ceftriaxone, Piperacillin, Ticarcillin	Unpublished	Enzymatic inactivation	Class A	NA
blaCTX	blaCTX-M-179_1_KU705393	blaCTX-M-179	Beta-lactam	Amoxicillin, Ampicillin, Aztreonam, Cefepime, Cefotaxime, Ceftazidime, Ceftriaxone, Piperacillin, Ticarcillin	Unpublished	Enzymatic inactivation	Class A	NA
blaCTX	blaCTX-M-17_1_AY033516	blaCTX-M-17	Beta-lactam	Amoxicillin, Ampicillin, Aztreonam, Cefepime, Cefotaxime, Ceftazidime, Ceftriaxone, Piperacillin, Ticarcillin	11959547	Enzymatic inactivation	Class A	NA
blaCTX	blaCTX-M-180_1_KX056899	blaCTX-M-180	Beta-lactam	Amoxicillin, Ampicillin, Aztreonam, Cefepime, Cefotaxime, Ceftazidime, Ceftriaxone, Piperacillin, Ticarcillin	Unpublished	Enzymatic inactivation	Class A	NA
blaCTX	blaCTX-M-181_1_KX056900	blaCTX-M-181	Beta-lactam	Amoxicillin, Ampicillin, Aztreonam, Cefepime, Cefotaxime, Ceftazidime, Ceftriaxone, Piperacillin, Ticarcillin	Unpublished	Enzymatic inactivation	Class A	NA
blaCTX	blaCTX-M-182_1_KX056901	blaCTX-M-182	Beta-lactam	Amoxicillin, Ampicillin, Aztreonam, Cefepime, Cefotaxime, Ceftazidime, Ceftriaxone, Piperacillin, Ticarcillin	Unpublished	Enzymatic inactivation	Class A	NA
blaCTX	blaCTX-M-183_1_KX263246	blaCTX-M-183	Beta-lactam	Amoxicillin, Ampicillin, Aztreonam, Cefepime, Cefotaxime, Ceftazidime, Ceftriaxone, Piperacillin, Ticarcillin	Unpublished	Enzymatic inactivation	Class A	NA
blaCTX	blaCTX-M-184_1_KX263247	blaCTX-M-184	Beta-lactam	Amoxicillin, Ampicillin, Aztreonam, Cefepime, Cefotaxime, Ceftazidime, Ceftriaxone, Piperacillin, Ticarcillin	Unpublished	Enzymatic inactivation	Class A	NA
blaCTX	blaCTX-M-186_1_KX446939	blaCTX-M-186	Beta-lactam	Amoxicillin, Ampicillin, Aztreonam, Cefepime, Cefotaxime, Ceftazidime, Ceftriaxone, Piperacillin, Ticarcillin	Unpublished	Enzymatic inactivation	Class A	NA
blaCTX	blaCTX-M-188_1_KX676491	blaCTX-M-188	Beta-lactam	Amoxicillin, Ampicillin, Aztreonam, Cefepime, Cefotaxime, Ceftazidime, Ceftriaxone, Piperacillin, Ticarcillin	Unpublished	Enzymatic inactivation	Class A	NA
blaCTX	blaCTX-M-189_1_FJ657512	blaCTX-M-189	Beta-lactam	Amoxicillin, Ampicillin, Aztreonam, Cefepime, Cefotaxime, Ceftazidime, Ceftriaxone, Piperacillin, Ticarcillin	Unpublished	Enzymatic inactivation	Class A	NA
blaCTX	blaCTX-M-190_1_KX664469	blaCTX-M-190	Beta-lactam	Amoxicillin, Ampicillin, Aztreonam, Cefepime, Cefotaxime, Ceftazidime, Ceftriaxone, Piperacillin, Ticarcillin	27821452	Enzymatic inactivation	Class A	NA
blaCTX	blaCTX-M-191_1_KY271097	blaCTX-M-191	Beta-lactam	Amoxicillin, Ampicillin, Aztreonam, Cefepime, Cefotaxime, Ceftazidime, Ceftriaxone, Piperacillin, Ticarcillin	Unpublished	Enzymatic inactivation	Class A	NA
blaCTX	blaCTX-M-192_1_KY271098	blaCTX-M-192	Beta-lactam	Amoxicillin, Ampicillin, Aztreonam, Cefepime, Cefotaxime, Ceftazidime, Ceftriaxone, Piperacillin, Ticarcillin	Unpublished	Enzymatic inactivation	Class A	NA
blaCTX	blaCTX-M-193_1_KY563766	blaCTX-M-193	Beta-lactam	Amoxicillin, Ampicillin, Aztreonam, Cefepime, Cefotaxime, Ceftazidime, Ceftriaxone, Piperacillin, Ticarcillin	Unpublished	Enzymatic inactivation	Class A	NA
blaCTX	blaCTX-M-194_1_KY563767	blaCTX-M-194	Beta-lactam	Amoxicillin, Ampicillin, Aztreonam, Cefepime, Cefotaxime, Ceftazidime, Ceftriaxone, Piperacillin, Ticarcillin	Unpublished	Enzymatic inactivation	Class A	NA
blaCTX	blaCTX-M-195_1_KY563768	blaCTX-M-195	Beta-lactam	Amoxicillin, Ampicillin, Aztreonam, Cefepime, Cefotaxime, Ceftazidime, Ceftriaxone, Piperacillin, Ticarcillin	Unpublished	Enzymatic inactivation	Class A	NA
blaCTX	blaCTX-M-196_1_KY563769	blaCTX-M-196	Beta-lactam	Amoxicillin, Ampicillin, Aztreonam, Cefepime, Cefotaxime, Ceftazidime, Ceftriaxone, Piperacillin, Ticarcillin	Unpublished	Enzymatic inactivation	Class A	NA
blaCTX	blaCTX-M-197_1_KY646303	blaCTX-M-197	Beta-lactam	Amoxicillin, Ampicillin, Aztreonam, Cefepime, Cefotaxime, Ceftazidime, Ceftriaxone, Piperacillin, Ticarcillin	Unpublished	Enzymatic inactivation	Class A	NA
blaCTX	blaCTX-M-198_1_KY646304	blaCTX-M-198	Beta-lactam	Amoxicillin, Ampicillin, Aztreonam, Cefepime, Cefotaxime, Ceftazidime, Ceftriaxone, Piperacillin, Ticarcillin	Unpublished	Enzymatic inactivation	Class A	NA
blaCTX	blaCTX-M-199_1_KY786032	blaCTX-M-199	Beta-lactam	Amoxicillin, Ampicillin, Aztreonam, Cefepime, Cefotaxime, Ceftazidime, Ceftriaxone, Piperacillin, Ticarcillin	28483954	Enzymatic inactivation	Class A	NA
blaCTX	blaCTX-M-19_1_AF325134	blaCTX-M-19	Beta-lactam	Amoxicillin, Ampicillin, Aztreonam, Cefepime, Cefotaxime, Ceftazidime, Ceftriaxone, Piperacillin, Ticarcillin	11709308	Enzymatic inactivation	Class A	NA
blaCTX	blaCTX-M-1_1_DQ915955	blaCTX-M-1	Beta-lactam	Amoxicillin, Ampicillin, Aztreonam, Cefepime, Cefotaxime, Ceftazidime, Ceftriaxone, Piperacillin, Ticarcillin	17210774	Enzymatic inactivation	Class A	NA
blaCTX	blaCTX-M-200_1_KY997188	blaCTX-M-200	Beta-lactam	Amoxicillin, Ampicillin, Aztreonam, Cefepime, Cefotaxime, Ceftazidime, Ceftriaxone, Piperacillin, Ticarcillin	Unpublished	Enzymatic inactivation	Class A	NA
blaCTX	blaCTX-M-201_1_KY997189	blaCTX-M-201	Beta-lactam	Amoxicillin, Ampicillin, Aztreonam, Cefepime, Cefotaxime, Ceftazidime, Ceftriaxone, Piperacillin, Ticarcillin	Unpublished	Enzymatic inactivation	Class A	NA
blaCTX	blaCTX-M-202_1_MF195067	blaCTX-M-202	Beta-lactam	Amoxicillin, Ampicillin, Aztreonam, Cefepime, Cefotaxime, Ceftazidime, Ceftriaxone, Piperacillin, Ticarcillin	Unpublished	Enzymatic inactivation	Class A	NA
blaCTX	blaCTX-M-203_1_MF196230	blaCTX-M-203	Beta-lactam	Amoxicillin, Ampicillin, Aztreonam, Cefepime, Cefotaxime, Ceftazidime, Ceftriaxone, Piperacillin, Ticarcillin	Unpublished	Enzymatic inactivation	Class A	NA
blaCTX	blaCTX-M-204_1_MF281085	blaCTX-M-204	Beta-lactam	Amoxicillin, Ampicillin, Aztreonam, Cefepime, Cefotaxime, Ceftazidime, Ceftriaxone, Piperacillin, Ticarcillin	Unpublished	Enzymatic inactivation	Class A	NA
blaCTX	blaCTX-M-206_1_KJ802520	blaCTX-M-206	Beta-lactam	Amoxicillin, Ampicillin, Aztreonam, Cefepime, Cefotaxime, Ceftazidime, Ceftriaxone, Piperacillin, Ticarcillin	Unpublished	Enzymatic inactivation	Class A	NA
blaCTX	blaCTX-M-207_1_LC348384	blaCTX-M-207	Beta-lactam	Amoxicillin, Ampicillin, Aztreonam, Cefepime, Cefotaxime, Ceftazidime, Ceftriaxone, Piperacillin, Ticarcillin	Unpublished	Enzymatic inactivation	Class A	NA
blaCTX	blaCTX-M-208_1_MH067958	blaCTX-M-208	Beta-lactam	Amoxicillin, Ampicillin, Aztreonam, Cefepime, Cefotaxime, Ceftazidime, Ceftriaxone, Piperacillin, Ticarcillin	Unpublished	Enzymatic inactivation	Class A	NA
blaCTX	blaCTX-M-209_1_MH067959	blaCTX-M-209	Beta-lactam	Amoxicillin, Ampicillin, Aztreonam, Cefepime, Cefotaxime, Ceftazidime, Ceftriaxone, Piperacillin, Ticarcillin	Unpublished	Enzymatic inactivation	Class A	NA
blaCTX	blaCTX-M-20_1_AJ416344	blaCTX-M-20	Beta-lactam	Amoxicillin, Ampicillin, Aztreonam, Cefepime, Cefotaxime, Ceftazidime, Ceftriaxone, Piperacillin, Ticarcillin	12007800	Enzymatic inactivation	Class A	NA
blaCTX	blaCTX-M-210_1_MH067960	blaCTX-M-210	Beta-lactam	Amoxicillin, Ampicillin, Aztreonam, Cefepime, Cefotaxime, Ceftazidime, Ceftriaxone, Piperacillin, Ticarcillin	Unpublished	Enzymatic inactivation	Class A	NA
blaCTX	blaCTX-M-211_1_MH067961	blaCTX-M-211	Beta-lactam	Amoxicillin, Ampicillin, Aztreonam, Cefepime, Cefotaxime, Ceftazidime, Ceftriaxone, Piperacillin, Ticarcillin	Unpublished	Enzymatic inactivation	Class A	NA
blaCTX	blaCTX-M-212_1_MH067962	blaCTX-M-212	Beta-lactam	Amoxicillin, Ampicillin, Aztreonam, Cefepime, Cefotaxime, Ceftazidime, Ceftriaxone, Piperacillin, Ticarcillin	Unpublished	Enzymatic inactivation	Class A	NA
blaCTX	blaCTX-M-213_1_MH094805	blaCTX-M-213	Beta-lactam	Amoxicillin, Ampicillin, Aztreonam, Cefepime, Cefotaxime, Ceftazidime, Ceftriaxone, Piperacillin, Ticarcillin	Unpublished	Enzymatic inactivation	Class A	NA
blaCTX	blaCTX-M-214_1_MH121688	blaCTX-M-214	Beta-lactam	Amoxicillin, Ampicillin, Aztreonam, Cefepime, Cefotaxime, Ceftazidime, Ceftriaxone, Piperacillin, Ticarcillin	Unpublished	Enzymatic inactivation	Class A	NA
blaCTX	blaCTX-M-216_1_MH243352	blaCTX-M-216	Beta-lactam	Amoxicillin, Ampicillin, Aztreonam, Cefepime, Cefotaxime, Ceftazidime, Ceftriaxone, Piperacillin, Ticarcillin	Unpublished	Enzymatic inactivation	Class A	NA
blaCTX	blaCTX-M-217_1_MH243354	blaCTX-M-217	Beta-lactam	Amoxicillin, Ampicillin, Aztreonam, Cefepime, Cefotaxime, Ceftazidime, Ceftriaxone, Piperacillin, Ticarcillin	Unpublished	Enzymatic inactivation	Class A	NA
blaCTX	blaCTX-M-218_1_MH243358	blaCTX-M-218	Beta-lactam	Amoxicillin, Ampicillin, Aztreonam, Cefepime, Cefotaxime, Ceftazidime, Ceftriaxone, Piperacillin, Ticarcillin	Unpublished	Enzymatic inactivation	Class A	NA
blaCTX	blaCTX-M-219_1_CP019080	blaCTX-M-219	Beta-lactam	Amoxicillin, Ampicillin, Aztreonam, Cefepime, Cefotaxime, Ceftazidime, Ceftriaxone, Piperacillin, Ticarcillin	Unpublished	Enzymatic inactivation	Class A	NA
blaCTX	blaCTX-M-21_1_AJ416346	blaCTX-M-21	Beta-lactam	Amoxicillin, Ampicillin, Aztreonam, Cefepime, Cefotaxime, Ceftazidime, Ceftriaxone, Piperacillin, Ticarcillin	12007800	Enzymatic inactivation	Class A	NA
blaCTX	blaCTX-M-220_1_MH450163	blaCTX-M-220	Beta-lactam	Amoxicillin, Ampicillin, Aztreonam, Cefepime, Cefotaxime, Ceftazidime, Ceftriaxone, Piperacillin, Ticarcillin	Unpublished	Enzymatic inactivation	Class A	NA
blaCTX	blaCTX-M-22_1_AY080894	blaCTX-M-22	Beta-lactam	Amoxicillin, Ampicillin, Aztreonam, Cefepime, Cefotaxime, Ceftazidime, Ceftriaxone, Piperacillin, Ticarcillin	16533535, 17881870	Enzymatic inactivation	Class A	NA
blaCTX	blaCTX-M-23_1_AF488377	blaCTX-M-23	Beta-lactam	Amoxicillin, Ampicillin, Aztreonam, Cefepime, Cefotaxime, Ceftazidime, Ceftriaxone, Piperacillin, Ticarcillin	15201232	Enzymatic inactivation	Class A	NA
blaCTX	blaCTX-M-24_1_EF374096	blaCTX-M-24	Beta-lactam	Amoxicillin, Ampicillin, Aztreonam, Cefepime, Cefotaxime, Ceftazidime, Ceftriaxone, Piperacillin, Ticarcillin	17548490, 16533535	Enzymatic inactivation	Class A	NA
blaCTX	blaCTX-M-25_1_AF518567	blaCTX-M-25	Beta-lactam	Amoxicillin, Ampicillin, Aztreonam, Cefepime, Cefotaxime, Ceftazidime, Ceftriaxone, Piperacillin, Ticarcillin	15561863	Enzymatic inactivation	Class A	NA
blaCTX	blaCTX-M-26_1_AY157676	blaCTX-M-26	Beta-lactam	Amoxicillin, Ampicillin, Aztreonam, Cefepime, Cefotaxime, Ceftazidime, Ceftriaxone, Piperacillin, Ticarcillin	12493817	Enzymatic inactivation	Class A	NA
blaCTX	blaCTX-M-27_1_AY156923	blaCTX-M-27	Beta-lactam	Amoxicillin, Ampicillin, Aztreonam, Cefepime, Cefotaxime, Ceftazidime, Ceftriaxone, Piperacillin, Ticarcillin	12775683	Enzymatic inactivation	Class A	NA
blaCTX	blaCTX-M-28_6_AJ549244	blaCTX-M-28	Beta-lactam	Amoxicillin, Ampicillin, Aztreonam, Cefepime, Cefotaxime, Ceftazidime, Ceftriaxone, Piperacillin, Ticarcillin	18603686	Enzymatic inactivation	Class A	NA
blaCTX	blaCTX-M-29_1_AY267213	blaCTX-M-29	Beta-lactam	Amoxicillin, Ampicillin, Aztreonam, Cefepime, Cefotaxime, Ceftazidime, Ceftriaxone, Piperacillin, Ticarcillin	16533535	Enzymatic inactivation	Class A	NA
blaCTX	blaCTX-M-2_1_AB176535	blaCTX-M-2	Beta-lactam	Amoxicillin, Ampicillin, Aztreonam, Cefepime, Cefotaxime, Ceftazidime, Ceftriaxone, Piperacillin, Ticarcillin	15364979	Enzymatic inactivation	Class A	NA
blaCTX	blaCTX-M-30_1_AY292654	blaCTX-M-30	Beta-lactam	Amoxicillin, Ampicillin, Aztreonam, Cefepime, Cefotaxime, Ceftazidime, Ceftriaxone, Piperacillin, Ticarcillin	15504875	Enzymatic inactivation	Class A	NA
blaCTX	blaCTX-M-31_1_AJ567481	blaCTX-M-31	Beta-lactam	Amoxicillin, Ampicillin, Aztreonam, Cefepime, Cefotaxime, Ceftazidime, Ceftriaxone, Piperacillin, Ticarcillin	12936986	Enzymatic inactivation	Class A	NA
blaCTX	blaCTX-M-32_2_AJ557142	blaCTX-M-32	Beta-lactam	Amoxicillin, Ampicillin, Aztreonam, Cefepime, Cefotaxime, Ceftazidime, Ceftriaxone, Piperacillin, Ticarcillin	15155242	Enzymatic inactivation	Class A	NA
blaCTX	blaCTX-M-33_1_AY238472	blaCTX-M-33	Beta-lactam	Amoxicillin, Ampicillin, Aztreonam, Cefepime, Cefotaxime, Ceftazidime, Ceftriaxone, Piperacillin, Ticarcillin	17234386	Enzymatic inactivation	Class A	NA
blaCTX	blaCTX-M-34_1_AY515297	blaCTX-M-34	Beta-lactam	Amoxicillin, Ampicillin, Aztreonam, Cefepime, Cefotaxime, Ceftazidime, Ceftriaxone, Piperacillin, Ticarcillin	16244084	Enzymatic inactivation	Class A	NA
blaCTX	blaCTX-M-35_1_AB176532	blaCTX-M-35	Beta-lactam	Amoxicillin, Ampicillin, Aztreonam, Cefepime, Cefotaxime, Ceftazidime, Ceftriaxone, Piperacillin, Ticarcillin	Unpublished	Enzymatic inactivation	Class A	NA
blaCTX	blaCTX-M-36_1_AB177384	blaCTX-M-36	Beta-lactam	Amoxicillin, Ampicillin, Aztreonam, Cefepime, Cefotaxime, Ceftazidime, Ceftriaxone, Piperacillin, Ticarcillin	Unpublished	Enzymatic inactivation	Class A	NA
blaCTX	blaCTX-M-37_1_AY649755	blaCTX-M-37	Beta-lactam	Amoxicillin, Ampicillin, Aztreonam, Cefepime, Cefotaxime, Ceftazidime, Ceftriaxone, Piperacillin, Ticarcillin	Unpublished	Enzymatic inactivation	Class A	NA
blaCTX	blaCTX-M-38_1_AY822595	blaCTX-M-38	Beta-lactam	Amoxicillin, Ampicillin, Aztreonam, Cefepime, Cefotaxime, Ceftazidime, Ceftriaxone, Piperacillin, Ticarcillin	Unpublished	Enzymatic inactivation	Class A	NA
blaCTX	blaCTX-M-39_1_AY954516	blaCTX-M-39	Beta-lactam	Amoxicillin, Ampicillin, Aztreonam, Cefepime, Cefotaxime, Ceftazidime, Ceftriaxone, Piperacillin, Ticarcillin	16251320	Enzymatic inactivation	Class A	NA
blaCTX	blaCTX-M-3_1_Y10278	blaCTX-M-3	Beta-lactam	Amoxicillin, Ampicillin, Aztreonam, Cefepime, Cefotaxime, Ceftazidime, Ceftriaxone, Piperacillin, Ticarcillin	9559791	Enzymatic inactivation	Class A;Alternative name blaCTX-M-133	NA
blaCTX	blaCTX-M-40_1_AY750914	blaCTX-M-40	Beta-lactam	Amoxicillin, Ampicillin, Aztreonam, Cefepime, Cefotaxime, Ceftazidime, Ceftriaxone, Piperacillin, Ticarcillin	16697557	Enzymatic inactivation	Class A	NA
blaCTX	blaCTX-M-41_1_DQ023162	blaCTX-M-41	Beta-lactam	Amoxicillin, Ampicillin, Aztreonam, Cefepime, Cefotaxime, Ceftazidime, Ceftriaxone, Piperacillin, Ticarcillin	18487232	Enzymatic inactivation	Class A	NA
blaCTX	blaCTX-M-42_1_DQ061159	blaCTX-M-42	Beta-lactam	Amoxicillin, Ampicillin, Aztreonam, Cefepime, Cefotaxime, Ceftazidime, Ceftriaxone, Piperacillin, Ticarcillin	Unpublished	Enzymatic inactivation	Class A	NA
blaCTX	blaCTX-M-43_1_DQ102702	blaCTX-M-43	Beta-lactam	Amoxicillin, Ampicillin, Aztreonam, Cefepime, Cefotaxime, Ceftazidime, Ceftriaxone, Piperacillin, Ticarcillin	16510850	Enzymatic inactivation	Class A	NA
blaCTX	blaCTX-M-44_1_D37830	blaCTX-M-44	Beta-lactam	Amoxicillin, Ampicillin, Aztreonam, Cefepime, Cefotaxime, Ceftazidime, Ceftriaxone, Piperacillin, Ticarcillin	8619581	Enzymatic inactivation	Class A	NA
blaCTX	blaCTX-M-46_1_AY847147	blaCTX-M-46	Beta-lactam	Amoxicillin, Ampicillin, Aztreonam, Cefepime, Cefotaxime, Ceftazidime, Ceftriaxone, Piperacillin, Ticarcillin	16082008, 16333139	Enzymatic inactivation	Class A	NA
blaCTX	blaCTX-M-47_1_AY847143	blaCTX-M-47	Beta-lactam	Amoxicillin, Ampicillin, Aztreonam, Cefepime, Cefotaxime, Ceftazidime, Ceftriaxone, Piperacillin, Ticarcillin	16082008, 16333139	Enzymatic inactivation	Class A	NA
blaCTX	blaCTX-M-48_1_AY847144	blaCTX-M-48	Beta-lactam	Amoxicillin, Ampicillin, Aztreonam, Cefepime, Cefotaxime, Ceftazidime, Ceftriaxone, Piperacillin, Ticarcillin	16082008, 16333139	Enzymatic inactivation	Class A	NA
blaCTX	blaCTX-M-49_1_AY847145	blaCTX-M-49	Beta-lactam	Amoxicillin, Ampicillin, Aztreonam, Cefepime, Cefotaxime, Ceftazidime, Ceftriaxone, Piperacillin, Ticarcillin	16082008, 16333139	Enzymatic inactivation	Class A	NA
blaCTX	blaCTX-M-4_1_Y14156	blaCTX-M-4	Beta-lactam	Amoxicillin, Ampicillin, Aztreonam, Cefepime, Cefotaxime, Ceftazidime, Ceftriaxone, Piperacillin, Ticarcillin	9593162	Enzymatic inactivation	Class A	NA
blaCTX	blaCTX-M-50_1_AY847146	blaCTX-M-50	Beta-lactam	Amoxicillin, Ampicillin, Aztreonam, Cefepime, Cefotaxime, Ceftazidime, Ceftriaxone, Piperacillin, Ticarcillin	16082008, 16333139	Enzymatic inactivation	Class A	NA
blaCTX	blaCTX-M-51_1_DQ211987	blaCTX-M-51	Beta-lactam	Amoxicillin, Ampicillin, Aztreonam, Cefepime, Cefotaxime, Ceftazidime, Ceftriaxone, Piperacillin, Ticarcillin	Unpublished	Enzymatic inactivation	Class A	NA
blaCTX	blaCTX-M-52_1_DQ223685	blaCTX-M-52	Beta-lactam	Amoxicillin, Ampicillin, Aztreonam, Cefepime, Cefotaxime, Ceftazidime, Ceftriaxone, Piperacillin, Ticarcillin	Unpublished	Enzymatic inactivation	Class A	NA
blaCTX	blaCTX-M-53_1_DQ268764	blaCTX-M-53	Beta-lactam	Amoxicillin, Ampicillin, Aztreonam, Cefepime, Cefotaxime, Ceftazidime, Ceftriaxone, Piperacillin, Ticarcillin	19273683	Enzymatic inactivation	Class A	NA
blaCTX	blaCTX-M-54_1_DQ303459	blaCTX-M-54	Beta-lactam	Amoxicillin, Ampicillin, Aztreonam, Cefepime, Cefotaxime, Ceftazidime, Ceftriaxone, Piperacillin, Ticarcillin	16785225	Enzymatic inactivation	Class A	NA
blaCTX	blaCTX-M-55_1_DQ810789	blaCTX-M-55	Beta-lactam	Amoxicillin, Ampicillin, Aztreonam, Cefepime, Cefotaxime, Ceftazidime, Ceftriaxone, Piperacillin, Ticarcillin	17449211, 18054206, 26169409	Enzymatic inactivation	Class A;Alternative name blaCTX-M-57	NA
blaCTX	blaCTX-M-56_1_EF374097	blaCTX-M-56	Beta-lactam	Amoxicillin, Ampicillin, Aztreonam, Cefepime, Cefotaxime, Ceftazidime, Ceftriaxone, Piperacillin, Ticarcillin	17548490	Enzymatic inactivation	Class A	NA
blaCTX	blaCTX-M-58_1_EF210159	blaCTX-M-58	Beta-lactam	Amoxicillin, Ampicillin, Aztreonam, Cefepime, Cefotaxime, Ceftazidime, Ceftriaxone, Piperacillin, Ticarcillin	Unpublished	Enzymatic inactivation	Class A	NA
blaCTX	blaCTX-M-59_1_DQ408762	blaCTX-M-59	Beta-lactam	Amoxicillin, Ampicillin, Aztreonam, Cefepime, Cefotaxime, Ceftazidime, Ceftriaxone, Piperacillin, Ticarcillin	18347108	Enzymatic inactivation	Class A	NA
blaCTX	blaCTX-M-5_1_U95364	blaCTX-M-5	Beta-lactam	Amoxicillin, Ampicillin, Aztreonam, Cefepime, Cefotaxime, Ceftazidime, Ceftriaxone, Piperacillin, Ticarcillin	9687393	Enzymatic inactivation	Class A	NA
blaCTX	blaCTX-M-60_1_AM411407	blaCTX-M-60	Beta-lactam	Amoxicillin, Ampicillin, Aztreonam, Cefepime, Cefotaxime, Ceftazidime, Ceftriaxone, Piperacillin, Ticarcillin	Unpublished	Enzymatic inactivation	Class A	NA
blaCTX	blaCTX-M-61_1_EF219142	blaCTX-M-61	Beta-lactam	Amoxicillin, Ampicillin, Aztreonam, Cefepime, Cefotaxime, Ceftazidime, Ceftriaxone, Piperacillin, Ticarcillin	Unpublished	Enzymatic inactivation	Class A	NA
blaCTX	blaCTX-M-62_1_EF219134	blaCTX-M-62	Beta-lactam	Amoxicillin, Ampicillin, Aztreonam, Cefepime, Cefotaxime, Ceftazidime, Ceftriaxone, Piperacillin, Ticarcillin	22252811	Enzymatic inactivation	Class A	NA
blaCTX	blaCTX-M-63_1_AB205197	blaCTX-M-63	Beta-lactam	Amoxicillin, Ampicillin, Aztreonam, Cefepime, Cefotaxime, Ceftazidime, Ceftriaxone, Piperacillin, Ticarcillin, Unknown Beta-lactam	Unpublished	Enzymatic inactivation	Class A	NA
blaCTX	blaCTX-M-63_1_EU660216	blaCTX-M-63	NA	NA	NA	NA	NA	NA
blaCTX	blaCTX-M-64_1_AB284167	blaCTX-M-64	Beta-lactam	Amoxicillin, Ampicillin, Aztreonam, Cefepime, Cefotaxime, Ceftazidime, Ceftriaxone, Piperacillin, Ticarcillin	18955524	Enzymatic inactivation	Class A	NA
blaCTX	blaCTX-M-65_1_EF418608	blaCTX-M-65	Beta-lactam	Amoxicillin, Ampicillin, Aztreonam, Cefepime, Cefotaxime, Ceftazidime, Ceftriaxone, Piperacillin, Ticarcillin	Unpublished	Enzymatic inactivation	Class A	NA
blaCTX	blaCTX-M-66_1_EF576988	blaCTX-M-66	Beta-lactam	Amoxicillin, Ampicillin, Aztreonam, Cefepime, Cefotaxime, Ceftazidime, Ceftriaxone, Piperacillin, Ticarcillin	17913434	Enzymatic inactivation	Class A	NA
blaCTX	blaCTX-M-67_1_EF581888	blaCTX-M-67	Beta-lactam	Amoxicillin, Ampicillin, Aztreonam, Cefepime, Cefotaxime, Ceftazidime, Ceftriaxone, Piperacillin, Ticarcillin	18775649	Enzymatic inactivation	Class A	NA
blaCTX	blaCTX-M-68_1_EU177100	blaCTX-M-68	Beta-lactam	Amoxicillin, Ampicillin, Aztreonam, Cefepime, Cefotaxime, Ceftazidime, Ceftriaxone, Piperacillin, Ticarcillin	19748232	Enzymatic inactivation	Class A	NA
blaCTX	blaCTX-M-69_1_EU402393	blaCTX-M-69	Beta-lactam	Amoxicillin, Ampicillin, Aztreonam, Cefepime, Cefotaxime, Ceftazidime, Ceftriaxone, Piperacillin, Ticarcillin	Unpublished	Enzymatic inactivation	Class A	NA
blaCTX	blaCTX-M-6_1_AJ005044	blaCTX-M-6	Beta-lactam	Amoxicillin, Ampicillin, Aztreonam, Cefepime, Cefotaxime, Ceftazidime, Ceftriaxone, Piperacillin, Ticarcillin	9742701	Enzymatic inactivation	Class A	NA
blaCTX	blaCTX-M-71_1_FJ815436	blaCTX-M-71	Beta-lactam	Amoxicillin, Ampicillin, Aztreonam, Cefepime, Cefotaxime, Ceftazidime, Ceftriaxone, Piperacillin, Ticarcillin	19620330	Enzymatic inactivation	Class A	NA
blaCTX	blaCTX-M-72_1_AY847148	blaCTX-M-72	Beta-lactam	Amoxicillin, Ampicillin, Aztreonam, Cefepime, Cefotaxime, Ceftazidime, Ceftriaxone, Piperacillin, Ticarcillin	19590148	Enzymatic inactivation	Class A	NA
blaCTX	blaCTX-M-73_1_DQ343292	blaCTX-M-73	Beta-lactam	Amoxicillin, Ampicillin, Aztreonam, Cefepime, Cefotaxime, Ceftazidime, Ceftriaxone, Piperacillin, Ticarcillin	Unpublished	Enzymatic inactivation	Class A	NA
blaCTX	blaCTX-M-74_1_GQ149243	blaCTX-M-74	Beta-lactam	Amoxicillin, Ampicillin, Aztreonam, Cefepime, Cefotaxime, Ceftazidime, Ceftriaxone, Piperacillin, Ticarcillin	19748435	Enzymatic inactivation	Class A	NA
blaCTX	blaCTX-M-75_1_GQ149244	blaCTX-M-75	Beta-lactam	Amoxicillin, Ampicillin, Aztreonam, Cefepime, Cefotaxime, Ceftazidime, Ceftriaxone, Piperacillin, Ticarcillin	19748435	Enzymatic inactivation	Class A	NA
blaCTX	blaCTX-M-76_1_AM982520	blaCTX-M-76	Beta-lactam	Amoxicillin, Ampicillin, Aztreonam, Cefepime, Cefotaxime, Ceftazidime, Ceftriaxone, Piperacillin, Ticarcillin	Unpublished	Enzymatic inactivation	Class A	NA
blaCTX	blaCTX-M-77_1_AM982521	blaCTX-M-77	Beta-lactam	Amoxicillin, Ampicillin, Aztreonam, Cefepime, Cefotaxime, Ceftazidime, Ceftriaxone, Piperacillin, Ticarcillin	Unpublished	Enzymatic inactivation	Class A	NA
blaCTX	blaCTX-M-78_1_AM982522	blaCTX-M-78	Beta-lactam	Amoxicillin, Ampicillin, Aztreonam, Cefepime, Cefotaxime, Ceftazidime, Ceftriaxone, Piperacillin, Ticarcillin	Unpublished	Enzymatic inactivation	Class A	NA
blaCTX	blaCTX-M-79_1_EF426798	blaCTX-M-79	Beta-lactam	Amoxicillin, Ampicillin, Aztreonam, Cefepime, Cefotaxime, Ceftazidime, Ceftriaxone, Piperacillin, Ticarcillin	18772941	Enzymatic inactivation	Class A	NA
blaCTX	blaCTX-M-7_1_AJ005045	blaCTX-M-7	Beta-lactam	Amoxicillin, Ampicillin, Aztreonam, Cefepime, Cefotaxime, Ceftazidime, Ceftriaxone, Piperacillin, Ticarcillin	9742701	Enzymatic inactivation	Class A	NA
blaCTX	blaCTX-M-80_1_EU202673	blaCTX-M-80	Beta-lactam	Amoxicillin, Ampicillin, Aztreonam, Cefepime, Cefotaxime, Ceftazidime, Ceftriaxone, Piperacillin, Ticarcillin	19294528	Enzymatic inactivation	Class A	NA
blaCTX	blaCTX-M-81_1_EU136031	blaCTX-M-81	Beta-lactam	Amoxicillin, Ampicillin, Aztreonam, Cefepime, Cefotaxime, Ceftazidime, Ceftriaxone, Piperacillin, Ticarcillin	19294528	Enzymatic inactivation	Class A	NA
blaCTX	blaCTX-M-82_1_DQ256091	blaCTX-M-82	Beta-lactam	Amoxicillin, Ampicillin, Aztreonam, Cefepime, Cefotaxime, Ceftazidime, Ceftriaxone, Piperacillin, Ticarcillin	19297379	Enzymatic inactivation	Class A	NA
blaCTX	blaCTX-M-83_1_FJ214366	blaCTX-M-83	Beta-lactam	Amoxicillin, Ampicillin, Aztreonam, Cefepime, Cefotaxime, Ceftazidime, Ceftriaxone, Piperacillin, Ticarcillin	18984647	Enzymatic inactivation	Class A	NA
blaCTX	blaCTX-M-84_1_FJ214367	blaCTX-M-84	Beta-lactam	Amoxicillin, Ampicillin, Aztreonam, Cefepime, Cefotaxime, Ceftazidime, Ceftriaxone, Piperacillin, Ticarcillin	18984647	Enzymatic inactivation	Class A	NA
blaCTX	blaCTX-M-85_1_FJ214368	blaCTX-M-85	Beta-lactam	Amoxicillin, Ampicillin, Aztreonam, Cefepime, Cefotaxime, Ceftazidime, Ceftriaxone, Piperacillin, Ticarcillin	18984647	Enzymatic inactivation	Class A	NA
blaCTX	blaCTX-M-86_1_FJ214369	blaCTX-M-86	Beta-lactam	Amoxicillin, Ampicillin, Aztreonam, Cefepime, Cefotaxime, Ceftazidime, Ceftriaxone, Piperacillin, Ticarcillin	18984647	Enzymatic inactivation	Class A	NA
blaCTX	blaCTX-M-87_1_EU545409	blaCTX-M-87	Beta-lactam	Amoxicillin, Ampicillin, Aztreonam, Cefepime, Cefotaxime, Ceftazidime, Ceftriaxone, Piperacillin, Ticarcillin	19429759	Enzymatic inactivation	Class A	NA
blaCTX	blaCTX-M-88_1_FJ873739	blaCTX-M-88	Beta-lactam	Amoxicillin, Ampicillin, Aztreonam, Cefepime, Cefotaxime, Ceftazidime, Ceftriaxone, Piperacillin, Ticarcillin	19785534	Enzymatic inactivation	Class A	NA
blaCTX	blaCTX-M-89_1_FJ971899	blaCTX-M-89	Beta-lactam	Amoxicillin, Ampicillin, Aztreonam, Cefepime, Cefotaxime, Ceftazidime, Ceftriaxone, Piperacillin, Ticarcillin	19587301	Enzymatic inactivation	Class A	NA
blaCTX	blaCTX-M-8_1_AF189721	blaCTX-M-8	Beta-lactam	Amoxicillin, Ampicillin, Aztreonam, Cefepime, Cefotaxime, Ceftazidime, Ceftriaxone, Piperacillin, Ticarcillin	10858358	Enzymatic inactivation	Class A	NA
blaCTX	blaCTX-M-90_1_FJ907381	blaCTX-M-90	Beta-lactam	Amoxicillin, Ampicillin, Aztreonam, Cefepime, Cefotaxime, Ceftazidime, Ceftriaxone, Piperacillin, Ticarcillin	Unpublished	Enzymatic inactivation	Class A	NA
blaCTX	blaCTX-M-91_1_GQ870432	blaCTX-M-91	Beta-lactam	Amoxicillin, Ampicillin, Aztreonam, Cefepime, Cefotaxime, Ceftazidime, Ceftriaxone, Piperacillin, Ticarcillin	Unpublished	Enzymatic inactivation	Class A	NA
blaCTX	blaCTX-M-92_1_GU127598	blaCTX-M-92	Beta-lactam	Amoxicillin, Ampicillin, Aztreonam, Cefepime, Cefotaxime, Ceftazidime, Ceftriaxone, Piperacillin, Ticarcillin	20576750	Enzymatic inactivation	Class A	NA
blaCTX	blaCTX-M-93_1_HQ166709	blaCTX-M-93	Beta-lactam	Amoxicillin, Ampicillin, Aztreonam, Cefepime, Cefotaxime, Ceftazidime, Ceftriaxone, Piperacillin, Ticarcillin	21343457	Enzymatic inactivation	Class A	NA
blaCTX	blaCTX-M-94_1_HM167760	blaCTX-M-94	Beta-lactam	Amoxicillin, Ampicillin, Aztreonam, Cefepime, Cefotaxime, Ceftazidime, Ceftriaxone, Piperacillin, Ticarcillin	23050014	Enzymatic inactivation	Class A	NA
blaCTX	blaCTX-M-95_1_FN813245	blaCTX-M-95	Beta-lactam	Amoxicillin, Ampicillin, Aztreonam, Cefepime, Cefotaxime, Ceftazidime, Ceftriaxone, Piperacillin, Ticarcillin	Unpublished	Enzymatic inactivation	Class A	NA
blaCTX	blaCTX-M-96_1_AJ704396	blaCTX-M-96	Beta-lactam	Amoxicillin, Ampicillin, Aztreonam, Cefepime, Cefotaxime, Ceftazidime, Ceftriaxone, Piperacillin, Ticarcillin	Unpublished	Enzymatic inactivation	Class A	NA
blaCTX	blaCTX-M-97_1_HM776707	blaCTX-M-97	Beta-lactam	Amoxicillin, Ampicillin, Aztreonam, Cefepime, Cefotaxime, Ceftazidime, Ceftriaxone, Piperacillin, Ticarcillin	23117265	Enzymatic inactivation	Class A	NA
blaCTX	blaCTX-M-98_1_HM755448	blaCTX-M-98	Beta-lactam	Amoxicillin, Ampicillin, Aztreonam, Cefepime, Cefotaxime, Ceftazidime, Ceftriaxone, Piperacillin, Ticarcillin	22325120	Enzymatic inactivation	Class A	NA
blaCTX	blaCTX-M-99_1_HM803271	blaCTX-M-99	Beta-lactam	Amoxicillin, Ampicillin, Aztreonam, Cefepime, Cefotaxime, Ceftazidime, Ceftriaxone, Piperacillin, Ticarcillin	Unpublished	Enzymatic inactivation	Class A	NA
blaCTX	blaCTX-M-9_1_AF174129	blaCTX-M-9	Beta-lactam	Amoxicillin, Ampicillin, Aztreonam, Cefepime, Cefotaxime, Ceftazidime, Ceftriaxone, Piperacillin, Ticarcillin	10858363, 12121950	Enzymatic inactivation	Class A	NA
blaDES	blaDES-1_1_AF426161	blaDES-1	Beta-lactam	Unknown Beta-lactam	12234847	Enzymatic inactivation	Chromosomal	NA
blaDHA	blaDHA-10_1_KP050490	blaDHA-10	Beta-lactam	Amoxicillin, Amoxicillin+Clavulanic acid, Ampicillin, Ampicillin+Clavulanic acid, Cefotaxime, Cefoxitin, Ceftazidime, Piperacillin, Piperacillin+Tazobactam, Ticarcillin, Ticarcillin+Clavulanic acid	Unpublished	Enzymatic inactivation	Class C;DHA-1-like;Natural in Morganella morganii;;	NA
blaDHA	blaDHA-12_1_HG798963	blaDHA-12	Beta-lactam	Amoxicillin, Amoxicillin+Clavulanic acid, Ampicillin, Ampicillin+Clavulanic acid, Cefotaxime, Cefoxitin, Ceftazidime, Piperacillin, Piperacillin+Tazobactam, Ticarcillin, Ticarcillin+Clavulanic acid	Unpublished	Enzymatic inactivation	Class C;DHA-1-like;;;	NA
blaDHA	blaDHA-13_1_KM087855	blaDHA-13	Beta-lactam	Amoxicillin, Amoxicillin+Clavulanic acid, Ampicillin, Ampicillin+Clavulanic acid, Cefotaxime, Cefoxitin, Ceftazidime, Piperacillin, Piperacillin+Tazobactam, Ticarcillin, Ticarcillin+Clavulanic acid	Unpublished	Enzymatic inactivation	Class C;DHA-1-like;Natural in Morganella morganii;;	NA
blaDHA	blaDHA-14_1_DQ478687	blaDHA-14	Beta-lactam	Amoxicillin, Amoxicillin+Clavulanic acid, Ampicillin, Ampicillin+Clavulanic acid, Cefotaxime, Cefoxitin, Ceftazidime, Piperacillin, Piperacillin+Tazobactam, Ticarcillin, Ticarcillin+Clavulanic acid	Unpublished	Enzymatic inactivation	Class C;DHA-1-like;;;	NA
blaDHA	blaDHA-15_1_KM087853	blaDHA-15	Beta-lactam	Amoxicillin, Amoxicillin+Clavulanic acid, Ampicillin, Ampicillin+Clavulanic acid, Cefotaxime, Cefoxitin, Ceftazidime, Piperacillin, Piperacillin+Tazobactam, Ticarcillin, Ticarcillin+Clavulanic acid	Unpublished	Enzymatic inactivation	Class C;DHA-1-like;;;	NA
blaDHA	blaDHA-16_1_KM087852	blaDHA-16	Beta-lactam	Amoxicillin, Amoxicillin+Clavulanic acid, Ampicillin, Ampicillin+Clavulanic acid, Cefotaxime, Cefoxitin, Ceftazidime, Piperacillin, Piperacillin+Tazobactam, Ticarcillin, Ticarcillin+Clavulanic acid	Unpublished	Enzymatic inactivation	Class C;DHA-1-like;Natural in Morganella morganii;;	NA
blaDHA	blaDHA-17_1_KM087850	blaDHA-17	Beta-lactam	Amoxicillin, Amoxicillin+Clavulanic acid, Ampicillin, Ampicillin+Clavulanic acid, Cefotaxime, Cefoxitin, Ceftazidime, Piperacillin, Piperacillin+Tazobactam, Ticarcillin, Ticarcillin+Clavulanic acid	Unpublished	Enzymatic inactivation	Class C;DHA-1-like;Natural in Morganella morganii;;	NA
blaDHA	blaDHA-18_1_KM087841	blaDHA-18	Beta-lactam	Amoxicillin, Amoxicillin+Clavulanic acid, Ampicillin, Ampicillin+Clavulanic acid, Cefotaxime, Cefoxitin, Ceftazidime, Piperacillin, Piperacillin+Tazobactam, Ticarcillin, Ticarcillin+Clavulanic acid	Unpublished	Enzymatic inactivation	Class C;DHA-1-like;Natural in Morganella morganii;;	NA
blaDHA	blaDHA-19_1_KM087849	blaDHA-19	Beta-lactam	Amoxicillin, Amoxicillin+Clavulanic acid, Ampicillin, Ampicillin+Clavulanic acid, Cefotaxime, Cefoxitin, Ceftazidime, Piperacillin, Piperacillin+Tazobactam, Ticarcillin, Ticarcillin+Clavulanic acid	Unpublished	Enzymatic inactivation	Class C;DHA-1-like;Natural in Morganella morganii;;	NA
blaDHA	blaDHA-1_1_Y16410	blaDHA-1	Beta-lactam	Amoxicillin, Amoxicillin+Clavulanic acid, Ampicillin, Ampicillin+Clavulanic acid, Cefotaxime, Cefoxitin, Ceftazidime, Piperacillin, Piperacillin+Tazobactam, Ticarcillin, Ticarcillin+Clavulanic acid	9736562, 10103179	Enzymatic inactivation	Class C;DHA-1-like;;Alternative name blaMOR-1;	NA
blaDHA	blaDHA-20_1_KM087848	blaDHA-20	Beta-lactam	Amoxicillin, Amoxicillin+Clavulanic acid, Ampicillin, Ampicillin+Clavulanic acid, Cefotaxime, Cefoxitin, Ceftazidime, Piperacillin, Piperacillin+Tazobactam, Ticarcillin, Ticarcillin+Clavulanic acid	Unpublished	Enzymatic inactivation	Class C;DHA-1-like;;;	NA
blaDHA	blaDHA-21_1_KM087847	blaDHA-21	Beta-lactam	Amoxicillin, Amoxicillin+Clavulanic acid, Ampicillin, Ampicillin+Clavulanic acid, Cefotaxime, Cefoxitin, Ceftazidime, Piperacillin, Piperacillin+Tazobactam, Ticarcillin, Ticarcillin+Clavulanic acid	9066104	Enzymatic inactivation	Class C;DHA-1-like;Natural in Morganella morganii;;	NA
blaDHA	blaDHA-22_1_KM087856	blaDHA-22	Beta-lactam	Amoxicillin, Amoxicillin+Clavulanic acid, Ampicillin, Ampicillin+Clavulanic acid, Cefotaxime, Cefoxitin, Ceftazidime, Piperacillin, Piperacillin+Tazobactam, Ticarcillin, Ticarcillin+Clavulanic acid	Unpublished	Enzymatic inactivation	Class C;DHA-1-like;;;	NA
blaDHA	blaDHA-23_1_KX068223	blaDHA-23	Beta-lactam	Amoxicillin, Amoxicillin+Clavulanic acid, Ampicillin, Ampicillin+Clavulanic acid, Cefotaxime, Cefoxitin, Ceftazidime, Piperacillin, Piperacillin+Tazobactam, Ticarcillin, Ticarcillin+Clavulanic acid	25999942	Enzymatic inactivation	Class C;DHA-1-like;;;	NA
blaDHA	blaDHA-24_1_KU759569	blaDHA-24	Beta-lactam	Amoxicillin, Amoxicillin+Clavulanic acid, Ampicillin, Ampicillin+Clavulanic acid, Cefotaxime, Cefoxitin, Ceftazidime, Piperacillin, Piperacillin+Tazobactam, Ticarcillin, Ticarcillin+Clavulanic acid	Unpublished	Enzymatic inactivation	Class C;DHA-1-like;;;	NA
blaDHA	blaDHA-25_1_KY563770	blaDHA-25	Beta-lactam	Amoxicillin, Amoxicillin+Clavulanic acid, Ampicillin, Ampicillin+Clavulanic acid, Cefotaxime, Cefoxitin, Ceftazidime, Piperacillin, Piperacillin+Tazobactam, Ticarcillin, Ticarcillin+Clavulanic acid	Unpublished	Enzymatic inactivation	Class C;DHA-1-like;;;	NA
blaDHA	blaDHA-26_1_MH067966	blaDHA-26	Beta-lactam	Amoxicillin, Amoxicillin+Clavulanic acid, Ampicillin, Ampicillin+Clavulanic acid, Cefotaxime, Cefoxitin, Ceftazidime, Piperacillin, Piperacillin+Tazobactam, Ticarcillin, Ticarcillin+Clavulanic acid	Unpublished	Enzymatic inactivation	Class C;;;;	NA
blaDHA	blaDHA-27_1_MH067965	blaDHA-27	Beta-lactam	Amoxicillin, Amoxicillin+Clavulanic acid, Ampicillin, Ampicillin+Clavulanic acid, Cefotaxime, Cefoxitin, Ceftazidime, Piperacillin, Piperacillin+Tazobactam, Ticarcillin, Ticarcillin+Clavulanic acid	Unpublished	Enzymatic inactivation	Class C;;;;	NA
blaDHA	blaDHA-2_1_AF259520	blaDHA-2	Beta-lactam	Amoxicillin, Amoxicillin+Clavulanic acid, Ampicillin, Ampicillin+Clavulanic acid, Cefotaxime, Cefoxitin, Ceftazidime, Piperacillin, Piperacillin+Tazobactam, Ticarcillin, Ticarcillin+Clavulanic acid	11157909	Enzymatic inactivation	Class C;DHA-1-like;;;	NA
blaDHA	blaDHA-3_1_AY494945	blaDHA-3	Beta-lactam	Amoxicillin, Amoxicillin+Clavulanic acid, Ampicillin, Ampicillin+Clavulanic acid, Cefotaxime, Cefoxitin, Ceftazidime, Piperacillin, Piperacillin+Tazobactam, Ticarcillin, Ticarcillin+Clavulanic acid	16216104	Enzymatic inactivation	Class C;DHA-1-like;;;	NA
blaDHA	blaDHA-4_1_CP026046	blaDHA-4	Beta-lactam	Amoxicillin, Amoxicillin+Clavulanic acid, Ampicillin, Ampicillin+Clavulanic acid, Cefotaxime, Cefoxitin, Ceftazidime, Piperacillin, Piperacillin+Tazobactam, Ticarcillin, Ticarcillin+Clavulanic acid	Unpublished	Enzymatic inactivation	Class C;DHA-1-like;Natural in Morganella morganii;;	NA
blaDHA	blaDHA-5_1_JF273491	blaDHA-5	Beta-lactam	Amoxicillin, Amoxicillin+Clavulanic acid, Ampicillin, Ampicillin+Clavulanic acid, Cefotaxime, Cefoxitin, Ceftazidime, Piperacillin, Piperacillin+Tazobactam, Ticarcillin, Ticarcillin+Clavulanic acid	Unpublished	Enzymatic inactivation	Class C;DHA-1-like;Natural in Morganella morganii;;	NA
blaDHA	blaDHA-6_1_HQ322612	blaDHA-6	Beta-lactam	Amoxicillin, Amoxicillin+Clavulanic acid, Ampicillin, Ampicillin+Clavulanic acid, Cefotaxime, Cefoxitin, Ceftazidime, Piperacillin, Piperacillin+Tazobactam, Ticarcillin, Ticarcillin+Clavulanic acid	Unpublished	Enzymatic inactivation	Class C;DHA-1-like;;;	NA
blaDHA	blaDHA-7_1_HQ456945	blaDHA-7	Beta-lactam	Amoxicillin, Amoxicillin+Clavulanic acid, Ampicillin, Ampicillin+Clavulanic acid, Cefotaxime, Cefoxitin, Ceftazidime, Piperacillin, Piperacillin+Tazobactam, Ticarcillin, Ticarcillin+Clavulanic acid	Unpublished	Enzymatic inactivation	Class C;DHA-1-like;;;	NA
blaDHA	blaDHA-9_1_KJ207201	blaDHA-9	Beta-lactam	Amoxicillin, Amoxicillin+Clavulanic acid, Ampicillin, Ampicillin+Clavulanic acid, Cefotaxime, Cefoxitin, Ceftazidime, Piperacillin, Piperacillin+Tazobactam, Ticarcillin, Ticarcillin+Clavulanic acid	Unpublished	Enzymatic inactivation	Class C;DHA-1-like;Natural in Morganella morganii;;	NA
blaGES	blaGES-10_1_FJ820124	blaGES-10	Beta-lactam	Amoxicillin, Amoxicillin+Clavulanic acid, Ampicillin, Ampicillin+Clavulanic acid, Cefoxitin, Ceftazidime, Piperacillin, Ticarcillin	19459951	Enzymatic inactivation	Class A; perhaps some carbapenase activity	NA
blaGES	blaGES-11_1_FJ854362	blaGES-11	Beta-lactam	Amoxicillin, Amoxicillin+Clavulanic acid, Ampicillin, Ampicillin+Clavulanic acid, Cefoxitin, Ceftazidime, Piperacillin, Ticarcillin	19451292	Enzymatic inactivation	Class A; perhaps some carbapenase activity	NA
blaGES	blaGES-12_1_FN554543	blaGES-12	Beta-lactam	Amoxicillin, Amoxicillin+Clavulanic acid, Ampicillin, Ampicillin+Clavulanic acid, Cefoxitin, Ceftazidime, Piperacillin, Ticarcillin	unpublished	Enzymatic inactivation	Class A; perhaps some carbapenase activity	NA
blaGES	blaGES-13_1_GU169702	blaGES-13	Beta-lactam	Amoxicillin, Amoxicillin+Clavulanic acid, Ampicillin, Ampicillin+Clavulanic acid, Cefoxitin, Ceftazidime, Piperacillin, Ticarcillin	20065056	Enzymatic inactivation	Class A; perhaps some carbapenase activity	NA
blaGES	blaGES-14_1_GU207844	blaGES-14	Beta-lactam	Amoxicillin, Amoxicillin+Clavulanic acid, Ampicillin, Ampicillin+Clavulanic acid, Cefoxitin, Ceftazidime, Piperacillin, Ticarcillin	20805394	Enzymatic inactivation	Class A; perhaps some carbapenase activity	NA
blaGES	blaGES-15_1_GU208678	blaGES-15	Beta-lactam	Amoxicillin, Amoxicillin+Clavulanic acid, Ampicillin, Ampicillin+Clavulanic acid, Cefoxitin, Ceftazidime, Piperacillin, Ticarcillin	unpublished	Enzymatic inactivation	Class A; perhaps some carbapenase activity	NA
blaGES	blaGES-16_1_HM173356	blaGES-16	Beta-lactam	Amoxicillin, Amoxicillin+Clavulanic acid, Ampicillin, Ampicillin+Clavulanic acid, Cefoxitin, Ceftazidime, Piperacillin, Ticarcillin	unpublished	Enzymatic inactivation	Class A; perhaps some carbapenase activity	NA
blaGES	blaGES-17_1_HQ874631	blaGES-17	Beta-lactam	Amoxicillin, Amoxicillin+Clavulanic acid, Ampicillin, Ampicillin+Clavulanic acid, Cefoxitin, Ceftazidime, Piperacillin, Ticarcillin	unpublished	Enzymatic inactivation	Class A; perhaps some carbapenase activity	NA
blaGES	blaGES-18_1_JQ028729	blaGES-18	Beta-lactam	Amoxicillin, Amoxicillin+Clavulanic acid, Ampicillin, Ampicillin+Clavulanic acid, Cefoxitin, Ceftazidime, Piperacillin, Ticarcillin	unpublished	Enzymatic inactivation	Class A; perhaps some carbapenase activity	NA
blaGES	blaGES-19_1_JN596280	blaGES-19	Beta-lactam	Amoxicillin, Amoxicillin+Clavulanic acid, Ampicillin, Ampicillin+Clavulanic acid, Cefoxitin, Ceftazidime, Piperacillin, Ticarcillin	22526300	Enzymatic inactivation	Class A; perhaps some carbapenase activity	NA
blaGES	blaGES-1_1_HQ170511	blaGES-1	Beta-lactam	Amoxicillin, Amoxicillin+Clavulanic acid, Ampicillin, Ampicillin+Clavulanic acid, Cefoxitin, Ceftazidime, Piperacillin, Ticarcillin	22127350	Enzymatic inactivation	Class A; perhaps some carbapenase activity	NA
blaGES	blaGES-20_1_JN596280	blaGES-20	Beta-lactam	Amoxicillin, Amoxicillin+Clavulanic acid, Ampicillin, Ampicillin+Clavulanic acid, Cefoxitin, Ceftazidime, Piperacillin, Ticarcillin	22526300	Enzymatic inactivation	Class A; perhaps some carbapenase activity	NA
blaGES	blaGES-21_1_JQ772478	blaGES-21	Beta-lactam	Amoxicillin, Amoxicillin+Clavulanic acid, Ampicillin, Ampicillin+Clavulanic acid, Cefoxitin, Ceftazidime, Piperacillin, Ticarcillin	unpublished	Enzymatic inactivation	Class A; perhaps some carbapenase activity	NA
blaGES	blaGES-22_1_JX023441	blaGES-22	Beta-lactam	Amoxicillin, Amoxicillin+Clavulanic acid, Ampicillin, Ampicillin+Clavulanic acid, Cefoxitin, Ceftazidime, Piperacillin, Ticarcillin	unpublished	Enzymatic inactivation	Class A; perhaps some carbapenase activity	NA
blaGES	blaGES-23_1_KF179354	blaGES-23	Beta-lactam	Amoxicillin, Amoxicillin+Clavulanic acid, Ampicillin, Ampicillin+Clavulanic acid, Cefoxitin, Ceftazidime, Piperacillin, Ticarcillin	unpublished	Enzymatic inactivation	Class A; perhaps some carbapenase activity	NA
blaGES	blaGES-2_1_AF326355	blaGES-2	Beta-lactam	Amoxicillin, Amoxicillin+Clavulanic acid, Ampicillin, Ampicillin+Clavulanic acid, Cefoxitin, Ceftazidime, Piperacillin, Ticarcillin	11502535	Enzymatic inactivation	Class A; perhaps some carbapenase activity	NA
blaGES	blaGES-3_1_AB113580	blaGES-3	Beta-lactam	Amoxicillin, Amoxicillin+Clavulanic acid, Ampicillin, Ampicillin+Clavulanic acid, Cefoxitin, Ceftazidime, Piperacillin, Ticarcillin	15155185	Enzymatic inactivation	Class A; perhaps some carbapenase activity	NA
blaGES	blaGES-4_1_AB116723	blaGES-4	Beta-lactam	Amoxicillin, Amoxicillin+Clavulanic acid, Ampicillin, Ampicillin+Clavulanic acid, Cefoxitin, Ceftazidime, Piperacillin, Ticarcillin	15273099	Enzymatic inactivation	Class A; perhaps some carbapenase activity	NA
blaGES	blaGES-5_1_DQ236171	blaGES-5	Beta-lactam	Amoxicillin, Amoxicillin+Clavulanic acid, Ampicillin, Ampicillin+Clavulanic acid, Cefoxitin, Ceftazidime, Piperacillin, Ticarcillin	17284538	Enzymatic inactivation	Class A; perhaps some carbapenase activity	NA
blaGES	blaGES-6_1_AY494718	blaGES-6	Beta-lactam	Amoxicillin, Amoxicillin+Clavulanic acid, Ampicillin, Ampicillin+Clavulanic acid, Cefoxitin, Ceftazidime, Piperacillin, Ticarcillin	15135524	Enzymatic inactivation	Class A; perhaps some carbapenase activity	NA
blaGES	blaGES-7_1_HM453325	blaGES-7	Beta-lactam	Amoxicillin, Amoxicillin+Clavulanic acid, Ampicillin, Ampicillin+Clavulanic acid, Cefoxitin, Ceftazidime, Piperacillin, Ticarcillin	21149627	Enzymatic inactivation	Class A; perhaps some carbapenase activity	NA
blaGES	blaGES-8_1_AF329699	blaGES-8	Beta-lactam	Amoxicillin, Amoxicillin+Clavulanic acid, Ampicillin, Ampicillin+Clavulanic acid, Cefoxitin, Ceftazidime, Piperacillin, Ticarcillin	11679551	Enzymatic inactivation	Class A; perhaps some carbapenase activity	NA
blaGES	blaGES-9_1_AY920928	blaGES-9	Beta-lactam	Amoxicillin, Amoxicillin+Clavulanic acid, Ampicillin, Ampicillin+Clavulanic acid, Cefoxitin, Cefotaxime, Ceftazidime, Aztreonam, Piperacillin, Ticarcillin	16048994	Enzymatic inactivation	Class A; perhaps some carbapenase activity	NA
blaHERA	blaHERA-1_1_AF311385	blaHERA-1	Beta-lactam	Amoxicillin, Ampicillin, Ticarcillin	12878539	Enzymatic inactivation	Chromosomal class A beta-lactamase	NA
blaHERA	blaHERA-2_1_AF398334	blaHERA-2	Beta-lactam	Amoxicillin, Ampicillin, Ticarcillin	12878539	Enzymatic inactivation	Chromosomal class A beta-lactamase	NA
blaHERA	blaHERA-3_1_AF398335	blaHERA-3	Beta-lactam	Amoxicillin, Ampicillin, Ticarcillin	12878539	Enzymatic inactivation	Chromosomal class A beta-lactamase	NA
blaHERA	blaHERA-4_1_AJ536088	blaHERA-4	Beta-lactam	Amoxicillin, Ampicillin, Ticarcillin	12878539	Enzymatic inactivation	Chromosomal class A beta-lactamase	NA
blaHERA	blaHERA-5_1_AJ536089	blaHERA-5	Beta-lactam	Amoxicillin, Ampicillin, Ticarcillin	12878539	Enzymatic inactivation	Chromosomal class A beta-lactamase	NA
blaHERA	blaHERA-6_1_AJ536090	blaHERA-6	Beta-lactam	Amoxicillin, Ampicillin, Ticarcillin	12878539	Enzymatic inactivation	Chromosomal class A beta-lactamase	NA
blaHERA	blaHERA-8_1_AJ536092	blaHERA-8	Beta-lactam	Amoxicillin, Ampicillin, Ticarcillin	12878539	Enzymatic inactivation	Chromosomal class A beta-lactamase	NA
blaIND	blaIND-10_1_GU206353	blaIND-10	Beta-lactam	Amoxicillin, Ampicillin, Cefoxitin, Ceftazidime, Ertapenem, Imipenem, Meropenem	unpublished	Enzymatic inactivation	Chromosomal metallo beta-lactamase	NA
blaIND	blaIND-11_1_HM245379	blaIND-11	Beta-lactam	Amoxicillin, Ampicillin, Cefoxitin, Ceftazidime, Ertapenem, Imipenem, Meropenem	unpublished	Enzymatic inactivation	Chromosomal metallo beta-lactamase	NA
blaIND	blaIND-12_1_HM245380	blaIND-12	Beta-lactam	Amoxicillin, Ampicillin, Cefoxitin, Ceftazidime, Ertapenem, Imipenem, Meropenem	unpublished	Enzymatic inactivation	Chromosomal metallo beta-lactamase	NA
blaIND	blaIND-14_1_HM367709	blaIND-14	Beta-lactam	Amoxicillin, Ampicillin, Cefoxitin, Ceftazidime, Ertapenem, Imipenem, Meropenem	unpublished	Enzymatic inactivation	Chromosomal metallo beta-lactamase	NA
blaIND	blaIND-15_1_AB563173	blaIND-15	Beta-lactam	Amoxicillin, Ampicillin, Cefoxitin, Ceftazidime, Ertapenem, Imipenem, Meropenem	unpublished	Enzymatic inactivation	Chromosomal metallo beta-lactamase	NA
blaIND	blaIND-1_1_AF099139	blaIND-1	Beta-lactam	Amoxicillin, Ampicillin, Cefoxitin, Ceftazidime, Ertapenem, Imipenem, Meropenem	10077836	Enzymatic inactivation	Chromosomal metallo beta-lactamase	NA
blaIND	blaIND-2_2_AF219127	blaIND-2	Beta-lactam	Amoxicillin, Ampicillin, Cefoxitin, Ceftazidime, Ertapenem, Imipenem, Meropenem	11036018	Enzymatic inactivation	Chromosomal metallo beta-lactamase	NA
blaIND	blaIND-2a_4_AF219130	blaIND-2a	Beta-lactam	Amoxicillin, Ampicillin, Cefoxitin, Ceftazidime, Ertapenem, Imipenem, Meropenem	11036018	Enzymatic inactivation	Chromosomal metallo beta-lactamase	NA
blaIND	blaIND-2b_3_EF672681	blaIND-2b	Beta-lactam	Amoxicillin, Ampicillin, Cefoxitin, Ceftazidime, Ertapenem, Imipenem, Meropenem	unpublished	Enzymatic inactivation	Chromosomal metallo beta-lactamase	NA
blaIND	blaIND-2c_1_GU186042	blaIND-2c	Beta-lactam	Amoxicillin, Ampicillin, Cefoxitin, Ceftazidime, Ertapenem, Imipenem, Meropenem	unpublished	Enzymatic inactivation	Chromosomal metallo beta-lactamase	NA
blaIND	blaIND-3_1_AF219131	blaIND-3	Beta-lactam	Amoxicillin, Ampicillin, Cefoxitin, Ceftazidime, Ertapenem, Imipenem, Meropenem	11036018	Enzymatic inactivation	Chromosomal metallo beta-lactamase	NA
blaIND	blaIND-4_1_AF219135	blaIND-4	Beta-lactam	Amoxicillin, Ampicillin, Cefoxitin, Ceftazidime, Ertapenem, Imipenem, Meropenem	11036018	Enzymatic inactivation	Chromosomal metallo beta-lactamase	NA
blaIND	blaIND-5_1_AY504627	blaIND-5	Beta-lactam	Amoxicillin, Ampicillin, Cefoxitin, Ceftazidime, Ertapenem, Imipenem, Meropenem	17470648	Enzymatic inactivation	Chromosomal metallo beta-lactamase	NA
blaIND	blaIND-6_1_AM087455	blaIND-6	Beta-lactam	Amoxicillin, Ampicillin, Cefoxitin, Ceftazidime, Ertapenem, Imipenem, Meropenem	19651915	Enzymatic inactivation	Chromosomal metallo beta-lactamase	NA
blaIND	blaIND-7_1_AB529520	blaIND-7	Beta-lactam	Amoxicillin, Ampicillin, Cefoxitin, Ceftazidime, Ertapenem, Imipenem, Meropenem	20305272	Enzymatic inactivation	Chromosomal metallo beta-lactamase	NA
blaIND	blaIND-8_1_GU186044	blaIND-8	Beta-lactam	Amoxicillin, Ampicillin, Cefoxitin, Ceftazidime, Ertapenem, Imipenem, Meropenem	unpublished	Enzymatic inactivation	Chromosomal metallo beta-lactamase	NA
blaIND	blaIND-9_1_GU186045	blaIND-9	Beta-lactam	Amoxicillin, Ampicillin, Cefoxitin, Ceftazidime, Ertapenem, Imipenem, Meropenem	unpublished	Enzymatic inactivation	Chromosomal metallo beta-lactamase	NA
blaKLUC	blaKLUC-2_1_EF057432	blaKLUC-2	Beta-lactam	Amoxicillin, Ampicillin, Aztreonam, Cefepime, Cefotaxime, Ceftazidime, Ceftriaxone, Piperacillin, Ticarcillin	18625772	Enzymatic modification	NA	NA
blaKLUC	blaKLUC-3_1_JX185316	blaKLUC-3	Beta-lactam	Amoxicillin, Ampicillin, Aztreonam, Cefepime, Cefotaxime, Ceftazidime, Ceftriaxone, Piperacillin, Ticarcillin	23056610	Enzymatic modification	NA	NA
blaKLUC	blaKLUC-4_1_JX185317	blaKLUC-4	Beta-lactam	Amoxicillin, Ampicillin, Aztreonam, Cefepime, Cefotaxime, Ceftazidime, Ceftriaxone, Piperacillin, Ticarcillin	23056610	Enzymatic modification	NA	NA
blaKPC	blaKPC-10_1_GQ140348	blaKPC-10	Beta-lactam	Amoxicillin, Amoxicillin+Clavulanic acid, Ampicillin, Ampicillin+Clavulanic acid, Aztreonam, Cefepime, Cefotaxime, Cefoxitin, Ceftazidime, Ertapenem, Imipenem, Meropenem, Piperacillin, Piperacillin+Tazobactam, Ticarcillin, Ticarcillin+Clavulanic acid	200386180	Enzymatic inactivation	Class A;Group 2f;	NA
blaKPC	blaKPC-11_1_HM066995	blaKPC-11	Beta-lactam	Amoxicillin, Amoxicillin+Clavulanic acid, Ampicillin, Ampicillin+Clavulanic acid, Aztreonam, Cefepime, Cefotaxime, Cefoxitin, Ceftazidime, Ertapenem, Imipenem, Meropenem, Piperacillin, Piperacillin+Tazobactam, Ticarcillin, Ticarcillin+Clavulanic acid	21670192, 22322349	Enzymatic inactivation	Class A;Group 2f;	NA
blaKPC	blaKPC-12_1_HQ641422	blaKPC-12	Beta-lactam	Amoxicillin, Amoxicillin+Clavulanic acid, Ampicillin, Ampicillin+Clavulanic acid, Aztreonam, Cefepime, Cefotaxime, Cefoxitin, Ceftazidime, Ertapenem, Imipenem, Meropenem, Piperacillin, Piperacillin+Tazobactam, Ticarcillin, Ticarcillin+Clavulanic acid	Unpublished	Enzymatic inactivation	Class A;Group 2f;	NA
blaKPC	blaKPC-13_1_HQ342889	blaKPC-13	Beta-lactam	Amoxicillin, Amoxicillin+Clavulanic acid, Ampicillin, Ampicillin+Clavulanic acid, Aztreonam, Cefepime, Cefotaxime, Cefoxitin, Ceftazidime, Ertapenem, Imipenem, Meropenem, Piperacillin, Piperacillin+Tazobactam, Ticarcillin, Ticarcillin+Clavulanic acid	Unpublished	Enzymatic inactivation	Class A;Group 2f;	NA
blaKPC	blaKPC-14_1_JX524191	blaKPC-14	Beta-lactam	Amoxicillin, Amoxicillin+Clavulanic acid, Ampicillin, Ampicillin+Clavulanic acid, Aztreonam, Cefepime, Cefotaxime, Cefoxitin, Ceftazidime, Ertapenem, Imipenem, Meropenem, Piperacillin, Piperacillin+Tazobactam, Ticarcillin, Ticarcillin+Clavulanic acid	Unpublished	Enzymatic inactivation	Class A;Group 2f;	NA
blaKPC	blaKPC-15_1_KC433553	blaKPC-15	Beta-lactam	Amoxicillin, Amoxicillin+Clavulanic acid, Ampicillin, Ampicillin+Clavulanic acid, Aztreonam, Cefepime, Cefotaxime, Cefoxitin, Ceftazidime, Ertapenem, Imipenem, Meropenem, Piperacillin, Piperacillin+Tazobactam, Ticarcillin, Ticarcillin+Clavulanic acid	Unpublished	Enzymatic inactivation	Class A;Group 2f;	NA
blaKPC	blaKPC-16_1_KC465199	blaKPC-16	Beta-lactam	Amoxicillin, Amoxicillin+Clavulanic acid, Ampicillin, Ampicillin+Clavulanic acid, Aztreonam, Cefepime, Cefotaxime, Cefoxitin, Ceftazidime, Ertapenem, Imipenem, Meropenem, Piperacillin, Piperacillin+Tazobactam, Ticarcillin, Ticarcillin+Clavulanic acid	Unpublished	Enzymatic inactivation	Class A;Group 2f;	NA
blaKPC	blaKPC-17_1_KC465200	blaKPC-17	Beta-lactam	Amoxicillin, Amoxicillin+Clavulanic acid, Ampicillin, Ampicillin+Clavulanic acid, Aztreonam, Cefepime, Cefotaxime, Cefoxitin, Ceftazidime, Ertapenem, Imipenem, Meropenem, Piperacillin, Piperacillin+Tazobactam, Ticarcillin, Ticarcillin+Clavulanic acid	Unpublished	Enzymatic inactivation	Class A;Group 2f;	NA
blaKPC	blaKPC-18_1_KT884517	blaKPC-18	Beta-lactam	Amoxicillin, Amoxicillin+Clavulanic acid, Ampicillin, Ampicillin+Clavulanic acid, Aztreonam, Cefepime, Cefotaxime, Cefoxitin, Ceftazidime, Ertapenem, Imipenem, Meropenem, Piperacillin, Piperacillin+Tazobactam, Ticarcillin, Ticarcillin+Clavulanic acid	Unpublished	Enzymatic inactivation	Class A;Group 2f;	NA
blaKPC	blaKPC-19_1_KJ775801	blaKPC-19	Beta-lactam	Amoxicillin, Amoxicillin+Clavulanic acid, Ampicillin, Ampicillin+Clavulanic acid, Aztreonam, Cefepime, Cefotaxime, Cefoxitin, Ceftazidime, Ertapenem, Imipenem, Meropenem, Piperacillin, Piperacillin+Tazobactam, Ticarcillin, Ticarcillin+Clavulanic acid	Unpublished	Enzymatic inactivation	Class A;Group 2f;	NA
blaKPC	blaKPC-21_1_LN609376	blaKPC-21	Beta-lactam	Amoxicillin, Amoxicillin+Clavulanic acid, Ampicillin, Ampicillin+Clavulanic acid, Aztreonam, Cefepime, Cefotaxime, Cefoxitin, Ceftazidime, Ertapenem, Imipenem, Meropenem, Piperacillin, Piperacillin+Tazobactam, Ticarcillin, Ticarcillin+Clavulanic acid	Unpublished	Enzymatic inactivation	Class A;Group 2f;	NA
blaKPC	blaKPC-22_1_KM379100	blaKPC-22	Beta-lactam	Amoxicillin, Amoxicillin+Clavulanic acid, Ampicillin, Ampicillin+Clavulanic acid, Aztreonam, Cefepime, Cefotaxime, Cefoxitin, Ceftazidime, Ertapenem, Imipenem, Meropenem, Piperacillin, Piperacillin+Tazobactam, Ticarcillin, Ticarcillin+Clavulanic acid	Unpublished	Enzymatic inactivation	Class A;Group 2f;	NA
blaKPC	blaKPC-23_1_MH450213	blaKPC-23	Beta-lactam	Amoxicillin, Amoxicillin+Clavulanic acid, Ampicillin, Ampicillin+Clavulanic acid, Aztreonam, Cefepime, Cefotaxime, Cefoxitin, Ceftazidime, Ertapenem, Imipenem, Meropenem, Piperacillin, Piperacillin+Tazobactam, Ticarcillin, Ticarcillin+Clavulanic acid	Unpublished	Enzymatic inactivation	Class A;Group 2f;	NA
blaKPC	blaKPC-24_1_KR052099	blaKPC-24	Beta-lactam	Amoxicillin, Amoxicillin+Clavulanic acid, Ampicillin, Ampicillin+Clavulanic acid, Aztreonam, Cefepime, Cefotaxime, Cefoxitin, Ceftazidime, Ertapenem, Imipenem, Meropenem, Piperacillin, Piperacillin+Tazobactam, Ticarcillin, Ticarcillin+Clavulanic acid	Unpublished	Enzymatic inactivation	Class A;Group 2f;	NA
blaKPC	blaKPC-25_1_KU216748	blaKPC-25	Beta-lactam	Amoxicillin, Amoxicillin+Clavulanic acid, Ampicillin, Ampicillin+Clavulanic acid, Aztreonam, Cefepime, Cefotaxime, Cefoxitin, Ceftazidime, Ertapenem, Imipenem, Meropenem, Piperacillin, Piperacillin+Tazobactam, Ticarcillin, Ticarcillin+Clavulanic acid	Unpublished	Enzymatic inactivation	Class A;Group 2f;	NA
blaKPC	blaKPC-26_1_KX619622	blaKPC-26	Beta-lactam	Amoxicillin, Amoxicillin+Clavulanic acid, Ampicillin, Ampicillin+Clavulanic acid, Aztreonam, Cefepime, Cefotaxime, Cefoxitin, Ceftazidime, Ertapenem, Imipenem, Meropenem, Piperacillin, Piperacillin+Tazobactam, Ticarcillin, Ticarcillin+Clavulanic acid	28971868	Enzymatic inactivation	Class A;Group 2f;	NA
blaKPC	blaKPC-27_1_KX828722	blaKPC-27	Beta-lactam	Amoxicillin, Amoxicillin+Clavulanic acid, Ampicillin, Ampicillin+Clavulanic acid, Aztreonam, Cefepime, Cefotaxime, Cefoxitin, Ceftazidime, Ertapenem, Imipenem, Meropenem, Piperacillin, Piperacillin+Tazobactam, Ticarcillin, Ticarcillin+Clavulanic acid	Unpublished	Enzymatic inactivation	Class A;Group 2f;	NA
blaKPC	blaKPC-28_1_KY282958	blaKPC-28	Beta-lactam	Amoxicillin, Amoxicillin+Clavulanic acid, Ampicillin, Ampicillin+Clavulanic acid, Aztreonam, Cefepime, Cefotaxime, Cefoxitin, Ceftazidime, Ertapenem, Imipenem, Meropenem, Piperacillin, Piperacillin+Tazobactam, Ticarcillin, Ticarcillin+Clavulanic acid	Unpublished	Enzymatic inactivation	Class A;Group 2f;	NA
blaKPC	blaKPC-29_1_KY563764	blaKPC-29	Beta-lactam	Amoxicillin, Amoxicillin+Clavulanic acid, Ampicillin, Ampicillin+Clavulanic acid, Aztreonam, Cefepime, Cefotaxime, Cefoxitin, Ceftazidime, Ertapenem, Imipenem, Meropenem, Piperacillin, Piperacillin+Tazobactam, Ticarcillin, Ticarcillin+Clavulanic acid	Unpublished	Enzymatic inactivation	Class A;Group 2f;	NA
blaKPC	blaKPC-2_1_AY034847	blaKPC-2	Beta-lactam	Amoxicillin, Amoxicillin+Clavulanic acid, Ampicillin, Ampicillin+Clavulanic acid, Aztreonam, Cefepime, Cefotaxime, Cefoxitin, Ceftazidime, Ertapenem, Imipenem, Meropenem, Piperacillin, Piperacillin+Tazobactam, Ticarcillin, Ticarcillin+Clavulanic acid	12615876, 11257029	Enzymatic inactivation	Class A;Group 2f;Alternative name blaKPC-1	NA
blaKPC	blaKPC-30_1_KY646302	blaKPC-30	Beta-lactam	Amoxicillin, Amoxicillin+Clavulanic acid, Ampicillin, Ampicillin+Clavulanic acid, Aztreonam, Cefepime, Cefotaxime, Cefoxitin, Ceftazidime, Ertapenem, Imipenem, Meropenem, Piperacillin, Piperacillin+Tazobactam, Ticarcillin, Ticarcillin+Clavulanic acid	Unpublished	Enzymatic inactivation	Class A;Group 2f;	NA
blaKPC	blaKPC-31_1_MAPH01000113	blaKPC-31	Beta-lactam	Amoxicillin, Amoxicillin+Clavulanic acid, Ampicillin, Ampicillin+Clavulanic acid, Aztreonam, Cefepime, Cefotaxime, Cefoxitin, Ceftazidime, Ertapenem, Imipenem, Meropenem, Piperacillin, Piperacillin+Tazobactam, Ticarcillin, Ticarcillin+Clavulanic acid	Unpublished	Enzymatic inactivation	Class A;Group 2f;	NA
blaKPC	blaKPC-32_1_MAPO01000050	blaKPC-32	Beta-lactam	Amoxicillin, Amoxicillin+Clavulanic acid, Ampicillin, Ampicillin+Clavulanic acid, Aztreonam, Cefepime, Cefotaxime, Cefoxitin, Ceftazidime, Ertapenem, Imipenem, Meropenem, Piperacillin, Piperacillin+Tazobactam, Ticarcillin, Ticarcillin+Clavulanic acid	Unpublished	Enzymatic inactivation	Class A;Group 2f;	NA
blaKPC	blaKPC-33_1_CP025144	blaKPC-33	Beta-lactam	Amoxicillin, Amoxicillin+Clavulanic acid, Ampicillin, Ampicillin+Clavulanic acid, Aztreonam, Cefepime, Cefotaxime, Cefoxitin, Ceftazidime, Ertapenem, Imipenem, Meropenem, Piperacillin, Piperacillin+Tazobactam, Ticarcillin, Ticarcillin+Clavulanic acid	Unpublished	Enzymatic inactivation	Class A;Group 2f;	NA
blaKPC	blaKPC-34_1_KU985429	blaKPC-34	Beta-lactam	Amoxicillin, Amoxicillin+Clavulanic acid, Ampicillin, Ampicillin+Clavulanic acid, Aztreonam, Cefepime, Cefotaxime, Cefoxitin, Ceftazidime, Ertapenem, Imipenem, Meropenem, Piperacillin, Piperacillin+Tazobactam, Ticarcillin, Ticarcillin+Clavulanic acid	Unpublished	Enzymatic inactivation	Class A;Group 2f;	NA
blaKPC	blaKPC-35_1_MH404098	blaKPC-35	Beta-lactam	Amoxicillin, Amoxicillin+Clavulanic acid, Ampicillin, Ampicillin+Clavulanic acid, Aztreonam, Cefepime, Cefotaxime, Cefoxitin, Ceftazidime, Ertapenem, Imipenem, Meropenem, Piperacillin, Piperacillin+Tazobactam, Ticarcillin, Ticarcillin+Clavulanic acid	Unpublished	Enzymatic inactivation	Class A;Group 2f;	NA
blaKPC	blaKPC-36_1_MH593787	blaKPC-36	Beta-lactam	Amoxicillin, Amoxicillin+Clavulanic acid, Ampicillin, Ampicillin+Clavulanic acid, Aztreonam, Cefepime, Cefotaxime, Cefoxitin, Ceftazidime, Ertapenem, Imipenem, Meropenem, Piperacillin, Piperacillin+Tazobactam, Ticarcillin, Ticarcillin+Clavulanic acid, Ceftazidime+Avibactam	31593765	Enzymatic modification	Class A;Group 2f	NA
blaKPC	blaKPC-37_1_MH718730	blaKPC-37	Beta-lactam	Amoxicillin, Amoxicillin+Clavulanic acid, Ampicillin, Ampicillin+Clavulanic acid, Aztreonam, Cefepime, Cefotaxime, Cefoxitin, Ceftazidime, Ertapenem, Imipenem, Meropenem, Piperacillin, Piperacillin+Tazobactam, Ticarcillin, Ticarcillin+Clavulanic acid	Unpublished	Enzymatic modification	Class A;Group 2f	NA
blaKPC	blaKPC-38_1_MK098861	blaKPC-38	Beta-lactam	Amoxicillin, Amoxicillin+Clavulanic acid, Ampicillin, Ampicillin+Clavulanic acid, Aztreonam, Cefepime, Cefotaxime, Cefoxitin, Ceftazidime, Ertapenem, Imipenem, Meropenem, Piperacillin, Piperacillin+Tazobactam, Ticarcillin, Ticarcillin+Clavulanic acid	Unpublished	Enzymatic modification	Class A;Group 2f	NA
blaKPC	blaKPC-39_1_MK118771	blaKPC-39	Beta-lactam	Amoxicillin, Amoxicillin+Clavulanic acid, Ampicillin, Ampicillin+Clavulanic acid, Aztreonam, Cefepime, Cefotaxime, Cefoxitin, Ceftazidime, Ertapenem, Imipenem, Meropenem, Piperacillin, Piperacillin+Tazobactam, Ticarcillin, Ticarcillin+Clavulanic acid, Ceftazidime+Avibactam	31332070	Enzymatic modification	Class A;Group 2f	NA
blaKPC	blaKPC-3_1_HM769262	blaKPC-3	Beta-lactam	Amoxicillin, Amoxicillin+Clavulanic acid, Ampicillin, Ampicillin+Clavulanic acid, Aztreonam, Cefepime, Cefotaxime, Cefoxitin, Ceftazidime, Ertapenem, Imipenem, Meropenem, Piperacillin, Piperacillin+Tazobactam, Ticarcillin, Ticarcillin+Clavulanic acid	21406433	Enzymatic inactivation	Class A;Group 2f;	NA
blaKPC	blaKPC-40_1_NG_064726:101-988	blaKPC-40	Beta-lactam	Amoxicillin, Amoxicillin+Clavulanic acid, Ampicillin, Ampicillin+Clavulanic acid, Aztreonam, Cefepime, Cefotaxime, Cefoxitin, Ceftazidime, Ertapenem, Imipenem, Meropenem, Piperacillin, Piperacillin+Tazobactam, Ticarcillin, Ticarcillin+Clavulanic acid, Ceftazidime+Avibactam	31332070	Enzymatic modification	Class A;Group 2f	NA
blaKPC	blaKPC-41_1_MK497255	blaKPC-41	Beta-lactam	Amoxicillin, Amoxicillin+Clavulanic acid, Ampicillin, Ampicillin+Clavulanic acid, Aztreonam, Cefepime, Cefotaxime, Cefoxitin, Ceftazidime, Ertapenem, Imipenem, Meropenem, Piperacillin, Piperacillin+Tazobactam, Ticarcillin, Ticarcillin+Clavulanic acid, Ceftazidime+Avibactam	31527032	Enzymatic inactivation	Class A;Group 2f	NA
blaKPC	blaKPC-4_1_FJ473382	blaKPC-4	Beta-lactam	Amoxicillin, Amoxicillin+Clavulanic acid, Ampicillin, Ampicillin+Clavulanic acid, Aztreonam, Cefepime, Cefotaxime, Cefoxitin, Ceftazidime, Ertapenem, Imipenem, Meropenem, Piperacillin, Piperacillin+Tazobactam, Ticarcillin, Ticarcillin+Clavulanic acid	19015357, 23114770	Enzymatic inactivation	Class A;Group 2f;	NA
blaKPC	blaKPC-5_1_EU400222	blaKPC-5	Beta-lactam	Amoxicillin, Amoxicillin+Clavulanic acid, Ampicillin, Ampicillin+Clavulanic acid, Aztreonam, Cefepime, Cefotaxime, Cefoxitin, Ceftazidime, Ertapenem, Imipenem, Meropenem, Piperacillin, Piperacillin+Tazobactam, Ticarcillin, Ticarcillin+Clavulanic acid	19015357, 23114770	Enzymatic inactivation	Class A;Group 2f;	NA
blaKPC	blaKPC-6_1_EU555534	blaKPC-6	Beta-lactam	Amoxicillin, Amoxicillin+Clavulanic acid, Ampicillin, Ampicillin+Clavulanic acid, Aztreonam, Cefepime, Cefotaxime, Cefoxitin, Ceftazidime, Ertapenem, Imipenem, Meropenem, Piperacillin, Piperacillin+Tazobactam, Ticarcillin, Ticarcillin+Clavulanic acid	22908150	Enzymatic inactivation	Class A;Group 2f;	NA
blaKPC	blaKPC-7_1_EU729727	blaKPC-7	Beta-lactam	Amoxicillin, Amoxicillin+Clavulanic acid, Ampicillin, Ampicillin+Clavulanic acid, Aztreonam, Cefepime, Cefotaxime, Cefoxitin, Ceftazidime, Ertapenem, Imipenem, Meropenem, Piperacillin, Piperacillin+Tazobactam, Ticarcillin, Ticarcillin+Clavulanic acid	20513702	Enzymatic inactivation	Class A;Group 2f;	NA
blaKPC	blaKPC-8_1_FJ234412	blaKPC-8	Beta-lactam	Amoxicillin, Amoxicillin+Clavulanic acid, Ampicillin, Ampicillin+Clavulanic acid, Aztreonam, Cefepime, Cefotaxime, Cefoxitin, Ceftazidime, Ertapenem, Imipenem, Meropenem, Piperacillin, Piperacillin+Tazobactam, Ticarcillin, Ticarcillin+Clavulanic acid	Unpublished	Enzymatic inactivation	Class A;Group 2f;	NA
blaKPC	blaKPC-9_1_FJ624872	blaKPC-9	Beta-lactam	Amoxicillin, Amoxicillin+Clavulanic acid, Ampicillin, Ampicillin+Clavulanic acid, Aztreonam, Cefepime, Cefotaxime, Cefoxitin, Ceftazidime, Ertapenem, Imipenem, Meropenem, Piperacillin, Piperacillin+Tazobactam, Ticarcillin, Ticarcillin+Clavulanic acid	22964247	Enzymatic inactivation	Class A;Group 2f;It might be an incomplete version of KPC-23	NA
blaL	blaL1_3_EF126059	blaL1	Beta-lactam	Unknown Beta-lactam	unpublished	Enzymatic inactivation	NA	NA
blaL	blaLAP-1_1_EF026092	blaLAP-1	Beta-lactam	Amoxicillin, Ampicillin, Cephalotin, Piperacillin, Ticarcillin	16982792, 17116662	Enzymatic inactivation	Class A	NA
blaL	blaLAP-2_1_EU159120	blaLAP-2	Beta-lactam	Amoxicillin, Ampicillin, Cephalotin, Piperacillin, Ticarcillin	18550213	Enzymatic inactivation	Class A	NA
blaL	blaLAT-1_1_X78117	blaLAT-1	Beta-lactam	Amoxicillin, Amoxicillin+Clavulanic acid, Ampicillin, Ampicillin+Clavulanic acid, Cefotaxime, Cefoxitin, Ceftazidime, Piperacillin, Piperacillin+Tazobactam, Ticarcillin, Ticarcillin+Clavulanic acid	7811049	Enzymatic inactivation	ampC beta-lactamase	NA
blaL	blaLCR-1_1_X56809	blaLCR-1	Beta-lactam	Unknown Beta-lactam	1495394	Enzymatic inactivation	NA	NA
blaL	blaLEN10_1_AJ635419	blaLEN10	Beta-lactam	Amoxicillin, Ampicillin, Cephalothin, Piperacillin, Ticarcillin	15215087	Enzymatic inactivation	Chromosomal class A beta-lactamase	NA
blaL	blaLEN12_1_AJ635406	blaLEN12	Beta-lactam	Amoxicillin, Ampicillin, Cephalothin, Piperacillin, Ticarcillin	15215087	Enzymatic inactivation	Chromosomal class A beta-lactamase	NA
blaL	blaLEN13_1_AJ635403	blaLEN13	Beta-lactam	Amoxicillin, Ampicillin, Cephalothin, Piperacillin, Ticarcillin	15215087	Enzymatic inactivation	Chromosomal class A beta-lactamase	NA
blaL	blaLEN15_1_AF452105	blaLEN15	Beta-lactam	Amoxicillin, Ampicillin, Cephalothin, Piperacillin, Ticarcillin	unpublished	Enzymatic inactivation	Chromosomal class A beta-lactamase	NA
blaL	blaLEN16_1_AY743416	blaLEN16	Beta-lactam	Amoxicillin, Ampicillin, Cephalothin, Piperacillin, Ticarcillin	15980410	Enzymatic inactivation	Chromosomal class A beta-lactamase	NA
blaL	blaLEN17_1_EF205593	blaLEN17	Beta-lactam	Amoxicillin, Ampicillin, Cephalothin, Piperacillin, Ticarcillin	unpublished	Enzymatic inactivation	Plasmid in Staphylococcus epidermidis	NA
blaL	blaLEN18_1_AM850908	blaLEN18	Beta-lactam	Amoxicillin, Ampicillin, Cephalothin, Piperacillin, Ticarcillin	19128913	Enzymatic inactivation	Chromosomal class A beta-lactamase	NA
blaL	blaLEN19_1_AM850909	blaLEN19	Beta-lactam	Amoxicillin, Ampicillin, Cephalothin, Piperacillin, Ticarcillin	19128913	Enzymatic inactivation	Chromosomal class A beta-lactamase	NA
blaL	blaLEN1_1_X04515	blaLEN1	Beta-lactam	Amoxicillin, Ampicillin, Cephalothin, Piperacillin, Ticarcillin	3533626	Enzymatic inactivation	Chromosomal class A beta-lactamase	NA
blaL	blaLEN20_1_AM850910	blaLEN20	Beta-lactam	Amoxicillin, Ampicillin, Cephalothin, Piperacillin, Ticarcillin	19128913	Enzymatic inactivation	Chromosomal class A beta-lactamase	NA
blaL	blaLEN21_1_AM850911	blaLEN21	Beta-lactam	Amoxicillin, Ampicillin, Cephalothin, Piperacillin, Ticarcillin	19128913	Enzymatic inactivation	Chromosomal class A beta-lactamase	NA
blaL	blaLEN22_1_AM850912	blaLEN22	Beta-lactam	Amoxicillin, Ampicillin, Cephalothin, Piperacillin, Ticarcillin	19128913	Enzymatic inactivation	Chromosomal class A beta-lactamase	NA
blaL	blaLEN23_1_AM850913	blaLEN23	Beta-lactam	Amoxicillin, Ampicillin, Cephalothin, Piperacillin, Ticarcillin	19128913	Enzymatic inactivation	Chromosomal class A beta-lactamase	NA
blaL	blaLEN24_1_AM850914	blaLEN24	Beta-lactam	Amoxicillin, Ampicillin, Cephalothin, Piperacillin, Ticarcillin	19128913	Enzymatic inactivation	Chromosomal class A beta-lactamase	NA
blaL	blaLEN25_1_HQ709169	blaLEN25	Beta-lactam	Amoxicillin, Ampicillin, Cephalothin, Piperacillin, Ticarcillin	unpublished	Enzymatic inactivation	Chromosomal class A beta-lactamase	NA
blaL	blaLEN26_1_JQ067123	blaLEN26	Beta-lactam	Amoxicillin, Ampicillin, Cephalothin, Piperacillin, Ticarcillin	22809702	Enzymatic inactivation	Escherichia coli from fish	NA
blaL	blaLEN2_1_AY037780	blaLEN2	Beta-lactam	Amoxicillin, Ampicillin, Cephalothin, Piperacillin, Ticarcillin	11557480	Enzymatic inactivation	Chromosomal class A beta-lactamase	NA
blaL	blaLEN3_1_AY130286	blaLEN3	Beta-lactam	Amoxicillin, Ampicillin, Cephalothin, Piperacillin, Ticarcillin	unpublished	Enzymatic inactivation	Chromosomal class A beta-lactamase	NA
blaL	blaLEN4_1_AY130287	blaLEN4	Beta-lactam	Amoxicillin, Ampicillin, Cephalothin, Piperacillin, Ticarcillin	unpublished	Enzymatic inactivation	Chromosomal class A beta-lactamase	NA
blaL	blaLEN5_1_AY633109	blaLEN5	Beta-lactam	Amoxicillin, Ampicillin, Cephalothin, Piperacillin, Ticarcillin	unpublished	Enzymatic inactivation	Chromosomal class A beta-lactamase	NA
blaL	blaLEN7_1_AJ635425	blaLEN7	Beta-lactam	Amoxicillin, Ampicillin, Cephalothin, Piperacillin, Ticarcillin	15215087	Enzymatic inactivation	Chromosomal class A beta-lactamase	NA
blaL	blaLEN8_1_AJ635424	blaLEN8	Beta-lactam	Amoxicillin, Ampicillin, Cephalothin, Piperacillin, Ticarcillin	15215087	Enzymatic inactivation	Chromosomal class A beta-lactamase	NA
blaL	blaLEN9_1_AJ635405	blaLEN9	Beta-lactam	Amoxicillin, Ampicillin, Cephalothin, Piperacillin, Ticarcillin	15215087	Enzymatic inactivation	Chromosomal class A beta-lactamase	NA
blaL	blaLMB-1_1_MH475146	blaLMB-1	Beta-lactam	Amoxicillin+Clavulanic acid, Ampicillin, Ampicillin+Clavulanic acid, Cefepime, Cefixime, Cefotaxime, Cefoxitin, Ceftazidime, Ertapenem, Imipenem, Meropenem, Piperacillin, Piperacillin+Tazobactam	31785341	Enzymatic modification	NA	NA
blaL	blaLUT-1_1_AY695112	blaLUT-1	Beta-lactam	Amoxicillin, Ampicillin, Ticarcillin	19884377	Enzymatic inactivation	Chromosomal	NA
blaL	blaL_1_NG050597	blaL	Beta-lactam	Unknown Beta-lactam	unpublished	Enzymatic inactivation	class A beta-lactamase	NA
blaL	blaL_2_NG050596	blaL	Beta-lactam	Unknown Beta-lactam	unpublished	Enzymatic inactivation	class A beta-lactamase	NA
blaMAL	blaMAL-1_1_AJ277209	blaMAL-1	Beta-lactam	Amoxicillin, Amoxicillin+Clavulanic acid, Ampicillin, Ampicillin+Clavulanic acid, Cephalothin, Piperacillin, Ticarcillin, Ticarcillin+Clavulanic acid	unpublished	Enzymatic inactivation	Chromosomal class A beta-lactamase	NA
blaMAL	blaMAL-1_2_AJ609506	blaMAL-1	Beta-lactam	Amoxicillin, Amoxicillin+Clavulanic acid, Ampicillin, Ampicillin+Clavulanic acid, Cephalothin, Piperacillin, Ticarcillin, Ticarcillin+Clavulanic acid	16445758	Enzymatic inactivation	Chromosomal class A beta-lactamase	NA
blaMIR	blaMIR-1_1_M37839	blaMIR-1	Beta-lactam	Amoxicillin, Amoxicillin+Clavulanic acid, Ampicillin, Ampicillin+Clavulanic acid, Cefotaxime, Cefoxitin, Ceftazidime, Piperacillin, Piperacillin+Tazobactam, Ticarcillin, Ticarcillin+Clavulanic acid	1963529	Enzymatic inactivation	Class A	NA
blaMIR	blaMIR-2_1_AY227752	blaMIR-2	Beta-lactam	Amoxicillin, Amoxicillin+Clavulanic acid, Ampicillin, Ampicillin+Clavulanic acid, Cefotaxime, Cefoxitin, Ceftazidime, Piperacillin, Piperacillin+Tazobactam, Ticarcillin, Ticarcillin+Clavulanic acid	unpublished	Enzymatic inactivation	Class A	NA
blaMIR	blaMIR-3_1_AY743435	blaMIR-3	Beta-lactam	Amoxicillin, Amoxicillin+Clavulanic acid, Ampicillin, Ampicillin+Clavulanic acid, Cefotaxime, Cefoxitin, Ceftazidime, Piperacillin, Piperacillin+Tazobactam, Ticarcillin, Ticarcillin+Clavulanic acid	unpublished	Enzymatic inactivation	Class A	NA
blaMIR	blaMIR-4_1_EF417572	blaMIR-4	Beta-lactam	Amoxicillin, Amoxicillin+Clavulanic acid, Ampicillin, Ampicillin+Clavulanic acid, Cefepime, Cefotaxime, Cefoxitin, Ceftazidime, Piperacillin, Piperacillin+Tazobactam, Ticarcillin, Ticarcillin+Clavulanic acid	18781358	Enzymatic inactivation	Class A	NA
blaMIR	blaMIR-5_1_FJ237367	blaMIR-5	Beta-lactam	Amoxicillin, Amoxicillin+Clavulanic acid, Ampicillin, Ampicillin+Clavulanic acid, Cefotaxime, Cefoxitin, Ceftazidime, Piperacillin, Piperacillin+Tazobactam, Ticarcillin, Ticarcillin+Clavulanic acid	unpublished	Enzymatic inactivation	Class A	NA
blaMIR	blaMIR-6_1_JQ664733	blaMIR-6	Beta-lactam	Amoxicillin, Amoxicillin+Clavulanic acid, Ampicillin, Ampicillin+Clavulanic acid, Cefotaxime, Cefoxitin, Ceftazidime, Piperacillin, Piperacillin+Tazobactam, Ticarcillin, Ticarcillin+Clavulanic acid	unpublished	Enzymatic inactivation	Class A	NA
blaMOR	blaMOR-2_1_AY235804	blaMOR-2	Beta-lactam	Amoxicillin, Amoxicillin+Clavulanic acid, Ampicillin, Ampicillin+Clavulanic acid, Cefotaxime	unpublished	Enzymatic inactivation	Chromosomal	NA
blaMOR	blaMOR_1_Y10283	blaMOR	Beta-lactam	Amoxicillin, Amoxicillin+Clavulanic acid, Ampicillin, Ampicillin+Clavulanic acid, Cefotaxime	9066104	Enzymatic inactivation	Chromosomal	NA
blaMOX	blaMOX-1_1_D13304	blaMOX-1	Beta-lactam	Unknown Beta-lactam	8112596	Enzymatic inactivation	NA	NA
blaMOX	blaMOX-2_1_AJ276453	blaMOX-2	Beta-lactam	Unknown Beta-lactam	unpublished	Enzymatic inactivation	NA	NA
blaMOX	blaMOX-3_1_EU515248	blaMOX-3	Beta-lactam	Unknown Beta-lactam	unpublished	Enzymatic inactivation	NA	NA
blaMOX	blaMOX-4_1_FJ262599	blaMOX-4	Beta-lactam	Unknown Beta-lactam	20339022	Enzymatic inactivation	NA	NA
blaMOX	blaMOX-5_1_GQ152600	blaMOX-5	Beta-lactam	Unknown Beta-lactam	unpublished	Enzymatic inactivation	NA	NA
blaMOX	blaMOX-6_1_GQ152601	blaMOX-6	Beta-lactam	Unknown Beta-lactam	unpublished	Enzymatic inactivation	NA	NA
blaMOX	blaMOX-7_1_GQ152602	blaMOX-7	Beta-lactam	Unknown Beta-lactam	unpublished	Enzymatic inactivation	NA	NA
blaOKP	blaOKP-A-10_1_AM051149	blaOKP-A-10	Beta-lactam	Unknown Beta-lactam	15215087	Enzymatic inactivation	Chromosomal	NA
blaOKP	blaOKP-A-11_1_AM850915	blaOKP-A-11	Beta-lactam	Unknown Beta-lactam	19128913	Enzymatic inactivation	Chromosomal	NA
blaOKP	blaOKP-A-12_1_AM850915	blaOKP-A-12	Beta-lactam	Unknown Beta-lactam	19128913	Enzymatic inactivation	Chromosomal	NA
blaOKP	blaOKP-A-13_1_FJ534513	blaOKP-A-13	Beta-lactam	Unknown Beta-lactam	21035968	Enzymatic inactivation	Chromosomal	NA
blaOKP	blaOKP-A-14_1_FJ534512	blaOKP-A-14	Beta-lactam	Unknown Beta-lactam	21035968	Enzymatic inactivation	Chromosomal	NA
blaOKP	blaOKP-A-15_1_FJ755841	blaOKP-A-15	Beta-lactam	Unknown Beta-lactam	21035968	Enzymatic inactivation	Chromosomal	NA
blaOKP	blaOKP-A-16_1_FJ755840	blaOKP-A-16	Beta-lactam	Unknown Beta-lactam	21035968	Enzymatic inactivation	Chromosomal	NA
blaOKP	blaOKP-A-1_1_AM051138	blaOKP-A-1	Beta-lactam	Unknown Beta-lactam	15215087	Enzymatic inactivation	Chromosomal	NA
blaOKP	blaOKP-A-2_1_AM051139	blaOKP-A-2	Beta-lactam	Unknown Beta-lactam	15215087	Enzymatic inactivation	Chromosomal	NA
blaOKP	blaOKP-A-3_1_AM051140	blaOKP-A-3	Beta-lactam	Unknown Beta-lactam	15215087	Enzymatic inactivation	Chromosomal	NA
blaOKP	blaOKP-A-4_1_AM051142	blaOKP-A-4	Beta-lactam	Unknown Beta-lactam	15215087	Enzymatic inactivation	Chromosomal	NA
blaOKP	blaOKP-A-5_1_AM051143	blaOKP-A-5	Beta-lactam	Unknown Beta-lactam	15215087	Enzymatic inactivation	Chromosomal	NA
blaOKP	blaOKP-A-6_1_AM051144	blaOKP-A-6	Beta-lactam	Unknown Beta-lactam	15215087	Enzymatic inactivation	Chromosomal	NA
blaOKP	blaOKP-A-7_1_AM051145	blaOKP-A-7	Beta-lactam	Unknown Beta-lactam	15215087	Enzymatic inactivation	Chromosomal	NA
blaOKP	blaOKP-A-8_1_AM051147	blaOKP-A-8	Beta-lactam	Unknown Beta-lactam	15215087	Enzymatic inactivation	Chromosomal	NA
blaOKP	blaOKP-A-9_1_AM051148	blaOKP-A-9	Beta-lactam	Unknown Beta-lactam	15215087	Enzymatic inactivation	Chromosomal	NA
blaOKP	blaOKP-B-10_1_AM051160	blaOKP-B-10	Beta-lactam	Unknown Beta-lactam	16304190	Enzymatic inactivation	Chromosomal	NA
blaOKP	blaOKP-B-11_1_AM051161	blaOKP-B-11	Beta-lactam	Unknown Beta-lactam	16304190	Enzymatic inactivation	Chromosomal	NA
blaOKP	blaOKP-B-12_1_AJ635420	blaOKP-B-12	Beta-lactam	Unknown Beta-lactam	15215087	Enzymatic inactivation	Chromosomal	NA
blaOKP	blaOKP-B-13_1_AY825330	blaOKP-B-13	Beta-lactam	Unknown Beta-lactam	unpublished	Enzymatic inactivation	Chromosomal	NA
blaOKP	blaOKP-B-14_1_DQ995288	blaOKP-B-14	Beta-lactam	Unknown Beta-lactam	17442542	Enzymatic inactivation	Chromosomal	NA
blaOKP	blaOKP-B-15_1_AM850917	blaOKP-B-15	Beta-lactam	Unknown Beta-lactam	19128913	Enzymatic inactivation	Chromosomal	NA
blaOKP	blaOKP-B-16_1_AM850918	blaOKP-B-16	Beta-lactam	Unknown Beta-lactam	19128913	Enzymatic inactivation	Chromosomal	NA
blaOKP	blaOKP-B-17_1_AM850919	blaOKP-B-17	Beta-lactam	Unknown Beta-lactam	19128913	Enzymatic inactivation	Chromosomal	NA
blaOKP	blaOKP-B-18_1_AM850920	blaOKP-B-18	Beta-lactam	Unknown Beta-lactam	19128913	Enzymatic inactivation	Chromosomal	NA
blaOKP	blaOKP-B-19_1_AM850921	blaOKP-B-19	Beta-lactam	Unknown Beta-lactam	19128913	Enzymatic inactivation	Chromosomal	NA
blaOKP	blaOKP-B-1_1_AM051150	blaOKP-B-1	Beta-lactam	Unknown Beta-lactam	15215087	Enzymatic inactivation	Chromosomal	NA
blaOKP	blaOKP-B-20_1_AM850922	blaOKP-B-20	Beta-lactam	Unknown Beta-lactam	19128913	Enzymatic inactivation	Chromosomal	NA
blaOKP	blaOKP-B-2_1_AM051151	blaOKP-B-2	Beta-lactam	Unknown Beta-lactam	15215087	Enzymatic inactivation	Chromosomal	NA
blaOKP	blaOKP-B-3_1_AM051152	blaOKP-B-3	Beta-lactam	Unknown Beta-lactam	15215087	Enzymatic inactivation	Chromosomal	NA
blaOKP	blaOKP-B-4_1_AM051153	blaOKP-B-4	Beta-lactam	Unknown Beta-lactam	15215087	Enzymatic inactivation	Chromosomal	NA
blaOKP	blaOKP-B-5_1_AY512506	blaOKP-B-5	Beta-lactam	Unknown Beta-lactam	15980410	Enzymatic inactivation	Chromosomal	NA
blaOKP	blaOKP-B-6_1_AY850171	blaOKP-B-6	Beta-lactam	Unknown Beta-lactam	15980410	Enzymatic inactivation	Chromosomal	NA
blaOKP	blaOKP-B-7_1_AM051156	blaOKP-B-7	Beta-lactam	Unknown Beta-lactam	16304190	Enzymatic inactivation	Chromosomal	NA
blaOKP	blaOKP-B-8_1_AM051157	blaOKP-B-8	Beta-lactam	Unknown Beta-lactam	16304190	Enzymatic inactivation	Chromosomal	NA
blaOKP	blaOKP-B-9_1_AM051159	blaOKP-B-9	Beta-lactam	Unknown Beta-lactam	16304190	Enzymatic inactivation	Chromosomal	NA
blaOXA	blaOXA-100_1_AM231720	blaOXA-100	Beta-lactam	Unknown Beta-lactam	Unpublished	Enzymatic inactivation	Class D;OXA-51-like;Natural in Acinetobacter baumannii;;	NA
blaOXA	blaOXA-101_1_AM412777	blaOXA-101	Beta-lactam	Amoxicillin, Ampicillin	19833470	Enzymatic inactivation	Class D;OXA-10-like;;;	NA
blaOXA	blaOXA-102_1_NZ_LWGP01000001	blaOXA-102	Beta-lactam	Ertapenem, Imipenem	18195058	Enzymatic inactivation	Class D;OXA-23-like;;;	NA
blaOXA	blaOXA-103_1_APQF01000011	blaOXA-103	Beta-lactam	Ertapenem, Imipenem	18195058	Enzymatic inactivation	Class D;OXA-23-like;;;	NA
blaOXA	blaOXA-104_1_EF581285	blaOXA-104	Beta-lactam	Unknown Beta-lactam	17850339	Enzymatic inactivation	Class D;OXA-51-like;Natural in Acinetobacter baumannii;;	NA
blaOXA	blaOXA-106_1_EF650032	blaOXA-106	Beta-lactam	Unknown Beta-lactam	17850339	Enzymatic inactivation	Class D;OXA-51-like;Natural in Acinetobacter baumannii;;	NA
blaOXA	blaOXA-107_1_LAVJ01000082	blaOXA-107	Beta-lactam	Unknown Beta-lactam	17850339	Enzymatic inactivation	Class D;OXA-51-like;Natural in Acinetobacter baumannii;;	NA
blaOXA	blaOXA-108_1_EF650034	blaOXA-108	Beta-lactam	Unknown Beta-lactam	17850339	Enzymatic inactivation	Class D;OXA-51-like;Natural in Acinetobacter baumannii;;	NA
blaOXA	blaOXA-109_1_EF650035	blaOXA-109	Beta-lactam	Unknown Beta-lactam	17850339	Enzymatic inactivation	Class D;OXA-51-like;Natural in Acinetobacter baumannii;;	NA
blaOXA	blaOXA-10_1_J03427	blaOXA-10	Beta-lactam	Amoxicillin, Ampicillin, Aztreonam, Piperacillin, Piperacillin+Tazobactam	3126705, 6416161, 11679562	Enzymatic inactivation	Class D;OXA-10-like;;Alternative name blaPSE-2;Carbapenemase phenotype in A. baumannii	NA
blaOXA	blaOXA-110_1_EF650036	blaOXA-110	Beta-lactam	Unknown Beta-lactam	17850339	Enzymatic inactivation	Class D;OXA-51-like;Natural in Acinetobacter baumannii;;	NA
blaOXA	blaOXA-111_1_EF650037	blaOXA-111	Beta-lactam	Unknown Beta-lactam	17850339	Enzymatic inactivation	Class D;OXA-51-like;Natural in Acinetobacter baumannii;;	NA
blaOXA	blaOXA-112_1_EF650038	blaOXA-112	Beta-lactam	Unknown Beta-lactam	17850339	Enzymatic inactivation	Class D;OXA-51-like;Natural in Acinetobacter baumannii;;	NA
blaOXA	blaOXA-113_1_EF653400	blaOXA-113	Beta-lactam	Unknown Beta-lactam	17881631	Enzymatic inactivation	Class D;OXA-51-like;Natural in Acinetobacter baumannii;;	NA
blaOXA	blaOXA-114a_1_EU188842	blaOXA-114a	Beta-lactam	Amoxicillin, Amoxicillin+Clavulanic acid, Ampicillin, Ampicillin+Clavulanic acid	18362192	Enzymatic inactivation	Class D;OXA-114a-like;Natural in Achromobacter xylosoxidans;;	NA
blaOXA	blaOXA-114b_1_HM056040	blaOXA-114b	Beta-lactam	Unknown Beta-lactam	21497041	Enzymatic inactivation	Class D;OXA-114a-like;Natural in Achromobacter sp. 2789STDY5608612;;	NA
blaOXA	blaOXA-114c_1_HM056041	blaOXA-114c	Beta-lactam	Unknown Beta-lactam	21497041	Enzymatic inactivation	Class D;OXA-114a-like;Natural in Achromobacter sp. 2789STDY5608616;;	NA
blaOXA	blaOXA-114d_1_HM104633	blaOXA-114d	Beta-lactam	Unknown Beta-lactam	21497041	Enzymatic inactivation	Class D;OXA-114a-like;Natural in Achromobacter xylosoxidans;;	NA
blaOXA	blaOXA-114e_1_HM104634	blaOXA-114e	Beta-lactam	Unknown Beta-lactam	21497041	Enzymatic inactivation	Class D;OXA-114a-like;Natural in Achromobacter xylosoxidans;;	NA
blaOXA	blaOXA-114f_1_HM368375	blaOXA-114f	Beta-lactam	Unknown Beta-lactam	21497041	Enzymatic inactivation	Class D;OXA-114a-like;Natural in Achromobacter xylosoxidans;;	NA
blaOXA	blaOXA-114g_1_HM368376	blaOXA-114g	Beta-lactam	Unknown Beta-lactam	21497041	Enzymatic inactivation	Class D;OXA-114a-like;Natural in Achromobacter xylosoxidans;;	NA
blaOXA	blaOXA-115_1_EU029998	blaOXA-115	Beta-lactam	Unknown Beta-lactam	Unpublished	Enzymatic inactivation	Class D;OXA-51-like;Natural in Acinetobacter baumannii;;	NA
blaOXA	blaOXA-116_1_EU220744	blaOXA-116	Beta-lactam	Unknown Beta-lactam	Unpublished	Enzymatic inactivation	Class D;OXA-51-like;Natural in Acinetobacter baumannii;;	NA
blaOXA	blaOXA-117_1_GQ423625	blaOXA-117	Beta-lactam	Unknown Beta-lactam	Unpublished	Enzymatic inactivation	Class D;OXA-51-like;Natural in Acinetobacter baumannii;;	NA
blaOXA	blaOXA-118_1_AF371964	blaOXA-118	Beta-lactam	Unknown Beta-lactam	11972706	Enzymatic inactivation	Class D;OXA-46-like;Natural in Burkholderia cepacia;;	NA
blaOXA	blaOXA-119_1_DQ767903	blaOXA-119	Beta-lactam	Unknown Beta-lactam	19719593	Enzymatic inactivation	Class D;OXA-46-like;;;	NA
blaOXA	blaOXA-11_1_Z22590	blaOXA-11	Beta-lactam	Cefepime, Ceftazidime, Piperacillin	8215276	Enzymatic inactivation	Class D;OXA-10-like;;;	NA
blaOXA	blaOXA-120_1_EU255289	blaOXA-120	Beta-lactam	Unknown Beta-lactam	22972816	Enzymatic inactivation	Class D;OXA-51-like;Natural in Acinetobacter baumannii;;	NA
blaOXA	blaOXA-121_1_EU255290	blaOXA-121	Beta-lactam	Unknown Beta-lactam	24247131	Enzymatic inactivation	Class D;OXA-51-like;Natural in Acinetobacter baumannii;;	NA
blaOXA	blaOXA-122_1_EU255291	blaOXA-122	Beta-lactam	Unknown Beta-lactam	Unpublished	Enzymatic inactivation	Class D;OXA-51-like;Natural in Acinetobacter baumannii;;	NA
blaOXA	blaOXA-123_1_EU255292	blaOXA-123	Beta-lactam	Unknown Beta-lactam	Unpublished	Enzymatic inactivation	Class D;OXA-51-like;Natural in Acinetobacter baumannii;;	NA
blaOXA	blaOXA-124_1_EU255293	blaOXA-124	Beta-lactam	Unknown Beta-lactam	Unpublished	Enzymatic inactivation	Class D;OXA-51-like;Natural in Acinetobacter baumannii;;	NA
blaOXA	blaOXA-125_1_EU255294	blaOXA-125	Beta-lactam	Unknown Beta-lactam	Unpublished	Enzymatic inactivation	Class D;OXA-51-like;Natural in Acinetobacter baumannii;;	NA
blaOXA	blaOXA-126_1_EU255295	blaOXA-126	Beta-lactam	Unknown Beta-lactam	Unpublished	Enzymatic inactivation	Class D;OXA-51-like;Natural in Acinetobacter baumannii;;	NA
blaOXA	blaOXA-127_1_EU255296	blaOXA-127	Beta-lactam	Unknown Beta-lactam	Unpublished	Enzymatic inactivation	Class D;OXA-51-like;Natural in Acinetobacter baumannii;;	NA
blaOXA	blaOXA-128_1_EU375515	blaOXA-128	Beta-lactam	Unknown Beta-lactam	19223304	Enzymatic inactivation	Class D;OXA-51-like;Natural in Acinetobacter baumannii;;	NA
blaOXA	blaOXA-129_1_FJWZ01000025	blaOXA-129	Beta-lactam	Unknown Beta-lactam	18571903	Enzymatic inactivation	Class D;OXA-5-like;;;	NA
blaOXA	blaOXA-130_1_EU547445	blaOXA-130	Beta-lactam	Unknown Beta-lactam	19567349	Enzymatic inactivation	Class D;OXA-51-like;Natural in Acinetobacter baumannii;;	NA
blaOXA	blaOXA-131_1_EU547446	blaOXA-131	Beta-lactam	Unknown Beta-lactam	19567349	Enzymatic inactivation	Class D;OXA-51-like;Natural in Acinetobacter baumannii;;	NA
blaOXA	blaOXA-132_1_EU547447	blaOXA-132	Beta-lactam	Unknown Beta-lactam	19567349	Enzymatic inactivation	Class D;OXA-51-like;Natural in Acinetobacter baumannii;;	NA
blaOXA	blaOXA-133_1_EU571228	blaOXA-133	Beta-lactam	Unknown Beta-lactam	18957398, 19015330	Enzymatic inactivation	Class D;OXA-23-like;Natural in Acinetobacter radioresistens;;	NA
blaOXA	blaOXA-134_1_HQ122933	blaOXA-134	Beta-lactam	Amoxicillin, Amoxicillin+Clavulanic acid, Ampicillin, Ampicillin+Clavulanic acid, Meropenem	20837764	Enzymatic inactivation	Class D;OXA-134-like;Natural in Acinetobacter lwoffii;;	NA
blaOXA	blaOXA-136_1_EU086831	blaOXA-136	Beta-lactam	Amoxicillin, Ampicillin	18719182	Enzymatic inactivation	Class D;OXA-63-like;Natural in Brachyspira pilosicoli;;	NA
blaOXA	blaOXA-137_1_EU086834	blaOXA-137	Beta-lactam	Unknown Beta-lactam	18719182	Enzymatic inactivation	Class D;OXA-63-like;Natural in Brachyspira pilosicoli;;	NA
blaOXA	blaOXA-138_1_EU670845	blaOXA-138	Beta-lactam	Imipenem, Meropenem	19933042	Enzymatic inactivation	Class D;OXA-51-like;Natural in Acinetobacter nosocomialis;;	NA
blaOXA	blaOXA-139_1_AM991978	blaOXA-139	Beta-lactam	Unknown Beta-lactam	Unpublished	Enzymatic inactivation	Class D;OXA-24-like;;;	NA
blaOXA	blaOXA-13_1_AF043558	blaOXA-13	Beta-lactam	Unknown Beta-lactam	unpublished	Enzymatic inactivation	NA	NA
blaOXA	blaOXA-13_1_U59183	blaOXA-13	Beta-lactam	Amoxicillin, Amoxicillin+Clavulanic acid, Ampicillin, Ampicillin+Clavulanic acid, Aztreonam, Cefotaxime, Ceftazidime, Piperacillin, Piperacillin+Tazobactam	9579076	Enzymatic inactivation	Class D;OXA-10-like;;;	NA
blaOXA	blaOXA-141_1_EF552405	blaOXA-141	Beta-lactam	Unknown Beta-lactam	Unpublished	Enzymatic inactivation	Class D;OXA-2-like;;;	NA
blaOXA	blaOXA-142_1_LC169567	blaOXA-142	Beta-lactam	Unknown Beta-lactam	Unpublished	Enzymatic inactivation	Class D;OXA-10-like;;;	NA
blaOXA	blaOXA-143_1_GQ861437	blaOXA-143	Beta-lactam	Amoxicillin, Amoxicillin+Clavulanic acid, Ampicillin, Ampicillin+Clavulanic acid, Imipenem, Meropenem	19770279	Enzymatic inactivation	Class D;OXA-143-like;;;	NA
blaOXA	blaOXA-144_1_FJ872530	blaOXA-144	Beta-lactam	Unknown Beta-lactam	Unpublished	Enzymatic inactivation	Class D;OXA-51-like;Natural in Acinetobacter baumannii;;	NA
blaOXA	blaOXA-145_1_FJ790516	blaOXA-145	Beta-lactam	Amoxicillin, Ampicillin, Aztreonam, Ceftazidime	21665906	Enzymatic inactivation	Class D;OXA-10-like;;;	NA
blaOXA	blaOXA-146_1_FJ194494	blaOXA-146	Beta-lactam	Unknown Beta-lactam	23877677	Enzymatic inactivation	Class D;OXA-23-like;;;	NA
blaOXA	blaOXA-147_1_FJ848783	blaOXA-147	Beta-lactam	Amoxicillin, Ampicillin, Aztreonam, Cefepime, Cefixime, Cefotaxime, Cefoxitin, Ceftazidime	20008045	Enzymatic inactivation	Class D;OXA-10-like;;;	NA
blaOXA	blaOXA-148_1_GQ853679	blaOXA-148	Beta-lactam	Unknown Beta-lactam	21831604	Enzymatic inactivation	Class D;OXA-51-like;Natural in Acinetobacter baumannii;;	NA
blaOXA	blaOXA-149_1_GQ853680	blaOXA-149	Beta-lactam	Unknown Beta-lactam	21831604	Enzymatic inactivation	Class D;OXA-51-like;Natural in Acinetobacter baumannii;;	NA
blaOXA	blaOXA-14_1_KJ420612	blaOXA-14	Beta-lactam	Cefepime, Ceftazidime, Piperacillin, Piperacillin+Tazobactam	7486940	Enzymatic inactivation	Class D;OXA-10-like;;;	NA
blaOXA	blaOXA-150_1_GQ853681	blaOXA-150	Beta-lactam	Unknown Beta-lactam	21831604	Enzymatic inactivation	Class D;OXA-51-like;Natural in Acinetobacter baumannii;;	NA
blaOXA	blaOXA-151_1_CP009553	blaOXA-151	Beta-lactam	Unknown Beta-lactam	26349828	Enzymatic inactivation	Class D;OXA-62-like;Natural in Pandoraea pnomenusa;;	NA
blaOXA	blaOXA-152_1_KP771980	blaOXA-152	Beta-lactam	Unknown Beta-lactam	26349828	Enzymatic inactivation	Class D;OXA-62-like;Natural in Pandoraea pnomenusa;;	NA
blaOXA	blaOXA-153_1_KP771981	blaOXA-153	Beta-lactam	Amoxicillin, Ampicillin, Imipenem, Meropenem, Piperacillin	26349828	Enzymatic inactivation	Class D;OXA-153-like;Natural in Pandoraea apista;;	NA
blaOXA	blaOXA-154_1_KP771982	blaOXA-154	Beta-lactam	Amoxicillin, Ampicillin, Imipenem, Meropenem, Piperacillin	26349828	Enzymatic inactivation	Class D;OXA-154-like;Natural in Pandoraea sputorum;;	NA
blaOXA	blaOXA-155_1_KP771983	blaOXA-155	Beta-lactam	Unknown Beta-lactam	26349828	Enzymatic inactivation	Class D;OXA-154-like;Natural in Pandoraea sputorum;;	NA
blaOXA	blaOXA-156_1_KP771984	blaOXA-156	Beta-lactam	Amoxicillin, Ampicillin, Imipenem, Meropenem, Piperacillin	26349828	Enzymatic inactivation	Class D;OXA-156-like;Natural in Pandoraea pulmonicola;;	NA
blaOXA	blaOXA-157_1_KP771985	blaOXA-157	Beta-lactam	Amoxicillin, Ampicillin, Imipenem, Meropenem, Piperacillin	26349828	Enzymatic inactivation	Class D;;Natural in Pandoraea norimbergensis;;	NA
blaOXA	blaOXA-158_1_KP771986	blaOXA-158	Beta-lactam	Amoxicillin, Ampicillin, Imipenem, Meropenem, Piperacillin	26349828	Enzymatic inactivation	Class D;OXA-156-like;Natural in Pandoraea sp. Va8523;;	NA
blaOXA	blaOXA-159_1_KP771987	blaOXA-159	Beta-lactam	Amoxicillin, Ampicillin, Imipenem, Meropenem, Piperacillin	26349828	Enzymatic inactivation	Class D;OXA-156-like;Natural in Pandoraea sp. HD7676;;	NA
blaOXA	blaOXA-15_1_U63835	blaOXA-15	Beta-lactam	Amoxicillin, Ampicillin, Aztreonam, Ceftazidime, Piperacillin	9087490	Enzymatic inactivation	Class D;OXA-2-like;;;	NA
blaOXA	blaOXA-160_1_GU199038	blaOXA-160	Beta-lactam	Amoxicillin, Ampicillin, Imipenem, Meropenem	21041501	Enzymatic inactivation	Class D;OXA-24-like;;;	NA
blaOXA	blaOXA-161_1_GQ202693	blaOXA-161	Beta-lactam	Ceftazidime, Piperacillin	19770278	Enzymatic inactivation	Class D;OXA-2-like;;;	NA
blaOXA	blaOXA-162_1_GU197550	blaOXA-162	Beta-lactam	Amoxicillin, Ampicillin, Cefepime, Ertapenem, Imipenem, Meropenem, Piperacillin, Piperacillin+Tazobactam	22845331	Enzymatic inactivation	Class D;OXA-48-like;;;	NA
blaOXA	blaOXA-163_1_HQ700343	blaOXA-163	Beta-lactam	Amoxicillin, Amoxicillin+Clavulanic acid, Ampicillin, Ampicillin+Clavulanic acid, Aztreonam, Cefepime, Cefotaxime, Ceftazidime, Piperacillin, Piperacillin+Tazobactam	21422200	Enzymatic inactivation	Class D;OXA-48-like;;;	NA
blaOXA	blaOXA-164_1_GU831575	blaOXA-164	Beta-lactam	Imipenem, Meropenem	20921306	Enzymatic inactivation	Class D;OXA-58-like;;;Carbapenemase phenotype not observed in Escherichia coli laboratory clones	NA
blaOXA	blaOXA-165_1_HM488986	blaOXA-165	Beta-lactam	Unknown Beta-lactam	Unpublished	Enzymatic inactivation	Class D;OXA-23-like;;;	NA
blaOXA	blaOXA-166_1_HM488987	blaOXA-166	Beta-lactam	Unknown Beta-lactam	Unpublished	Enzymatic inactivation	Class D;OXA-23-like;;;	NA
blaOXA	blaOXA-167_1_HM488988	blaOXA-167	Beta-lactam	Unknown Beta-lactam	Unpublished	Enzymatic inactivation	Class D;OXA-23-like;;;	NA
blaOXA	blaOXA-168_1_HM488989	blaOXA-168	Beta-lactam	Unknown Beta-lactam	Unpublished	Enzymatic inactivation	Class D;OXA-23-like;;;	NA
blaOXA	blaOXA-169_1_HM488990	blaOXA-169	Beta-lactam	Unknown Beta-lactam	Unpublished	Enzymatic inactivation	Class D;OXA-23-like;;;	NA
blaOXA	blaOXA-16_1_AF043100	blaOXA-16	Beta-lactam	Cefepime, Cefixime, Cefotaxime, Ceftazidime, Piperacillin	9579076	Enzymatic inactivation	Class D;OXA-10-like;;;	NA
blaOXA	blaOXA-170_1_HM488991	blaOXA-170	Beta-lactam	Unknown Beta-lactam	Unpublished	Enzymatic inactivation	Class D;OXA-23-like;;;	NA
blaOXA	blaOXA-171_1_HM488992	blaOXA-171	Beta-lactam	Unknown Beta-lactam	Unpublished	Enzymatic inactivation	Class D;OXA-23-like;;;	NA
blaOXA	blaOXA-172_1_HM113558	blaOXA-172	Beta-lactam	Unknown Beta-lactam	20713680	Enzymatic inactivation	Class D;OXA-51-like;Natural in Acinetobacter baumannii;;	NA
blaOXA	blaOXA-173_1_HM113559	blaOXA-173	Beta-lactam	Unknown Beta-lactam	20713680	Enzymatic inactivation	Class D;OXA-51-like;Natural in Acinetobacter baumannii;;	NA
blaOXA	blaOXA-174_1_HM113560	blaOXA-174	Beta-lactam	Unknown Beta-lactam	20713680	Enzymatic inactivation	Class D;OXA-51-like;Natural in Acinetobacter baumannii;;	NA
blaOXA	blaOXA-175_1_HM113561	blaOXA-175	Beta-lactam	Unknown Beta-lactam	20713680	Enzymatic inactivation	Class D;OXA-51-like;Natural in Acinetobacter baumannii;;	NA
blaOXA	blaOXA-176_1_HM113562	blaOXA-176	Beta-lactam	Unknown Beta-lactam	20713680	Enzymatic inactivation	Class D;OXA-51-like;Natural in Acinetobacter baumannii;;	NA
blaOXA	blaOXA-177_1_HM113563	blaOXA-177	Beta-lactam	Unknown Beta-lactam	20713680	Enzymatic inactivation	Class D;OXA-51-like;Natural in Acinetobacter baumannii;;	NA
blaOXA	blaOXA-178_1_HM113564	blaOXA-178	Beta-lactam	Unknown Beta-lactam	Unpublished	Enzymatic inactivation	Class D;OXA-51-like;Natural in Acinetobacter baumannii;;	NA
blaOXA	blaOXA-179_1_HM570035	blaOXA-179	Beta-lactam	Unknown Beta-lactam	21393175	Enzymatic inactivation	Class D;OXA-51-like;Natural in Acinetobacter baumannii;;	NA
blaOXA	blaOXA-17_1_DQ902344	blaOXA-17	Beta-lactam	Amoxicillin, Ampicillin, Aztreonam, Cefepime, Cefixime, Cefotaxime, Ceftazidime	10348753	Enzymatic inactivation	Class D;OXA-10-like;;;	NA
blaOXA	blaOXA-180_1_HM570036	blaOXA-180	Beta-lactam	Unknown Beta-lactam	21393175	Enzymatic inactivation	Class D;OXA-51-like;Natural in Acinetobacter baumannii;;	NA
blaOXA	blaOXA-181_1_CM004561	blaOXA-181	Beta-lactam	Amoxicillin, Amoxicillin+Clavulanic acid, Ampicillin, Ampicillin+Clavulanic acid, Cefepime, Ertapenem, Imipenem, Meropenem, Piperacillin, Piperacillin+Tazobactam	21768505	Enzymatic inactivation	Class D;OXA-48-like;;;	NA
blaOXA	blaOXA-182_1_HM640278	blaOXA-182	Beta-lactam	Unknown Beta-lactam	20884158	Enzymatic inactivation	Class D;OXA-143-like;;;	NA
blaOXA	blaOXA-183_1_HQ111474	blaOXA-183	Beta-lactam	Unknown Beta-lactam	Unpublished	Enzymatic inactivation	Class D;OXA-10-like;;;	NA
blaOXA	blaOXA-184_1_JQ396378	blaOXA-184	Beta-lactam	Unknown Beta-lactam	Unpublished	Enzymatic inactivation	Class D;OXA-184-like;Natural in Campylobacter jejuni;;	NA
blaOXA	blaOXA-185_1_JQ396379	blaOXA-185	Beta-lactam	Unknown Beta-lactam	Unpublished	Enzymatic inactivation	Class D;OXA-184-like;Natural in Campylobacter jejuni;;	NA
blaOXA	blaOXA-18_1_U85514	blaOXA-18	Beta-lactam	Amoxicillin, Ampicillin, Aztreonam, Cefepime, Cefixime, Cefotaxime, Ceftazidime, Piperacillin	9333046	Enzymatic inactivation	Class D;;;;	NA
blaOXA	blaOXA-192_1_JF273470	blaOXA-192	Beta-lactam	Unknown Beta-lactam	21812718	Enzymatic inactivation	Class D;OXA-63-like;Natural in Brachyspira pilosicoli;;	NA
blaOXA	blaOXA-193_1_CP013032	blaOXA-193	Beta-lactam	Unknown Beta-lactam	Unpublished	Enzymatic inactivation	Class D;OXA-61-like;Natural in Campylobacter coli;Alternative name CJ0299;	NA
blaOXA	blaOXA-194_1_HQ425492	blaOXA-194	Beta-lactam	Imipenem	22083478	Enzymatic inactivation	Class D;OXA-51-like;Natural in Acinetobacter nosocomialis;;	NA
blaOXA	blaOXA-195_1_HQ425493	blaOXA-195	Beta-lactam	Unknown Beta-lactam	22083478	Enzymatic inactivation	Class D;OXA-51-like;Natural in Acinetobacter nosocomialis;;	NA
blaOXA	blaOXA-196_1_HQ425494	blaOXA-196	Beta-lactam	Unknown Beta-lactam	22083478	Enzymatic inactivation	Class D;OXA-51-like;Natural in Acinetobacter nosocomialis;;	NA
blaOXA	blaOXA-197_1_HQ425495	blaOXA-197	Beta-lactam	Unknown Beta-lactam	22083478	Enzymatic inactivation	Class D;OXA-51-like;Natural in Acinetobacter nosocomialis;;	NA
blaOXA	blaOXA-198_1_HQ634775	blaOXA-198	Beta-lactam	Cefepime, Imipenem, Piperacillin, Piperacillin+Tazobactam	21788473	Enzymatic inactivation	Class D;;;;	NA
blaOXA	blaOXA-199_1_JN704570	blaOXA-199	Beta-lactam	Unknown Beta-lactam	23110226	Enzymatic inactivation	Class D;OXA-48-like;;;	NA
blaOXA	blaOXA-19_1_AF043381	blaOXA-19	Beta-lactam	Amoxicillin, Ampicillin, Ceftazidime	9835500	Enzymatic inactivation	Class D;OXA-10-like;;;	NA
blaOXA	blaOXA-1_1_HQ170510	blaOXA-1	Beta-lactam	Amoxicillin, Amoxicillin+Clavulanic acid, Ampicillin, Ampicillin+Clavulanic acid, Cefepime, Piperacillin, Piperacillin+Tazobactam	10898672, 16735436	Enzymatic inactivation	Class D;OXA-1-like;;Alternative name blaOXA-30;	NA
blaOXA	blaOXA-200_1_HQ734811	blaOXA-200	Beta-lactam	Unknown Beta-lactam	22422849	Enzymatic inactivation	Class D;OXA-51-like;Natural in Acinetobacter baumannii;;	NA
blaOXA	blaOXA-201_1_HQ734812	blaOXA-201	Beta-lactam	Unknown Beta-lactam	22422849	Enzymatic inactivation	Class D;OXA-51-like;Natural in Acinetobacter baumannii;;	NA
blaOXA	blaOXA-202_1_HQ734813	blaOXA-202	Beta-lactam	Unknown Beta-lactam	22422849	Enzymatic inactivation	Class D;OXA-51-like;Natural in Acinetobacter baumannii;;	NA
blaOXA	blaOXA-203_1_HQ998857	blaOXA-203	Beta-lactam	Unknown Beta-lactam	21289143	Enzymatic inactivation	Class D;OXA-51-like;Natural in Acinetobacter baumannii;;	NA
blaOXA	blaOXA-204_1_KP027885	blaOXA-204	Beta-lactam	Amoxicillin, Amoxicillin+Clavulanic acid, Ampicillin, Ampicillin+Clavulanic acid, Cefepime, Cefotaxime, Ertapenem, Imipenem, Meropenem, Piperacillin, Piperacillin+Tazobactam	23114766	Enzymatic inactivation	Class D;OXA-48-like;;;	NA
blaOXA	blaOXA-205_1_JF800667	blaOXA-205	Beta-lactam	Amoxicillin, Ampicillin, Piperacillin	26611758	Enzymatic inactivation	Class D;OXA-46-like;;;	NA
blaOXA	blaOXA-206_1_AB634250	blaOXA-206	Beta-lactam	Unknown Beta-lactam	Unpublished	Enzymatic inactivation	Class D;OXA-51-like;Natural in Acinetobacter baumannii;;	NA
blaOXA	blaOXA-207_1_LLFS01000355	blaOXA-207	Beta-lactam	Amoxicillin, Ampicillin, Imipenem, Meropenem, Piperacillin, Piperacillin+Tazobactam	24890588	Enzymatic inactivation	Class D;OXA-24-like;Natural in Acinetobacter baumannii;;	NA
blaOXA	blaOXA-208_1_KF305665	blaOXA-208	Beta-lactam	Unknown Beta-lactam	Unpublished	Enzymatic inactivation	Class D;OXA-51-like;Natural in Acinetobacter baumannii;;	NA
blaOXA	blaOXA-209_1_JF268688	blaOXA-209	Beta-lactam	Unknown Beta-lactam	21820820	Enzymatic inactivation	Class D;OXA-209-like;;;	NA
blaOXA	blaOXA-20_1_AY307114	blaOXA-20	Beta-lactam	Amoxicillin, Amoxicillin+Clavulanic acid, Ampicillin, Ampicillin+Clavulanic acid	15004037	Enzymatic inactivation	Class D;OXA-20-like;;;	NA
blaOXA	blaOXA-20_2_AF024602	blaOXA-20	Beta-lactam	Amoxicillin, Amoxicillin+Clavulanic acid, Ampicillin, Ampicillin+Clavulanic acid	9687410	Enzymatic inactivation	Class D;OXA-20-like;;;	NA
blaOXA	blaOXA-210_1_JF795487	blaOXA-210	Beta-lactam	Unknown Beta-lactam	Unpublished	Enzymatic inactivation	Class D;OXA-2-like;;;	NA
blaOXA	blaOXA-211_1_JN861779	blaOXA-211	Beta-lactam	Amoxicillin, Amoxicillin+Clavulanic acid, Ampicillin, Ampicillin+Clavulanic acid	22128805	Enzymatic inactivation	Class D;OXA-211-like;Natural in Acinetobacter johnsonii;;	NA
blaOXA	blaOXA-212_1_JN861780	blaOXA-212	Beta-lactam	Unknown Beta-lactam	22128805	Enzymatic inactivation	Class D;OXA-211-like;Natural in Acinetobacter johnsonii;;	NA
blaOXA	blaOXA-213_1_JN861781	blaOXA-213	Beta-lactam	Amoxicillin, Amoxicillin+Clavulanic acid, Ampicillin, Ampicillin+Clavulanic acid	22128805	Enzymatic inactivation	Class D;OXA-213-like;Natural in Acinetobacter calcoaceticus;;	NA
blaOXA	blaOXA-214_1_JN861782	blaOXA-214	Beta-lactam	Amoxicillin, Amoxicillin+Clavulanic acid, Ampicillin, Ampicillin+Clavulanic acid	22128805	Enzymatic inactivation	Class D;OXA-214-like;Natural in Acinetobacter haemolyticus;;	NA
blaOXA	blaOXA-215_1_JN861783	blaOXA-215	Beta-lactam	Unknown Beta-lactam	22128805	Enzymatic inactivation	Class D;OXA-214-like;Natural in Acinetobacter haemolyticus;;	NA
blaOXA	blaOXA-216_1_FR865168	blaOXA-216	Beta-lactam	Unknown Beta-lactam	22325121	Enzymatic inactivation	Class D;OXA-51-like;Natural in Acinetobacter baumannii;;	NA
blaOXA	blaOXA-217_1_JN603240	blaOXA-217	Beta-lactam	Unknown Beta-lactam	22325121	Enzymatic inactivation	Class D;OXA-51-like;Natural in Acinetobacter baumannii;;	NA
blaOXA	blaOXA-219_1_JN215211	blaOXA-219	Beta-lactam	Unknown Beta-lactam	22422849	Enzymatic inactivation	Class D;OXA-51-like;Natural in Acinetobacter baumannii;;	NA
blaOXA	blaOXA-21_1_AB626885	blaOXA-21	Beta-lactam	Unknown Beta-lactam	21862476, 9420053	Enzymatic inactivation	Class D;OXA-2-like;;;	NA
blaOXA	blaOXA-223_1_JN248564	blaOXA-223	Beta-lactam	Unknown Beta-lactam	22422849	Enzymatic inactivation	Class D;OXA-51-like;Natural in Acinetobacter baumannii;;	NA
blaOXA	blaOXA-224_1_JN412067	blaOXA-224	Beta-lactam	Unknown Beta-lactam	22290962	Enzymatic inactivation	Class D;OXA-1-like;;;	NA
blaOXA	blaOXA-225_1_JN638887	blaOXA-225	Beta-lactam	Unknown Beta-lactam	Unpublished	Enzymatic inactivation	Class D;OXA-23-like;;;	NA
blaOXA	blaOXA-226_1_FJ617207	blaOXA-226	Beta-lactam	Cefepime, Ceftazidime, Piperacillin	19933793	Enzymatic inactivation	Class D;OXA-2-like;;;	NA
blaOXA	blaOXA-228_1_JQ422053	blaOXA-228	Beta-lactam	Unknown Beta-lactam	22508298	Enzymatic inactivation	Class D;OXA-228-like;Natural in Acinetobacter bereziniae;;	NA
blaOXA	blaOXA-229_1_JQ422052	blaOXA-229	Beta-lactam	Amoxicillin, Amoxicillin+Clavulanic acid, Ampicillin, Ampicillin+Clavulanic acid	22508298	Enzymatic inactivation	Class D;OXA-228-like;Natural in Acinetobacter bereziniae;;	NA
blaOXA	blaOXA-22_1_AF064820	blaOXA-22	Beta-lactam	Amoxicillin, Ampicillin, Aztreonam, Cefepime, Piperacillin, Piperacillin+Tazobactam	10898703	Enzymatic inactivation	Class D;OXA-22-like;Natural in Ralstonia pickettii;;	NA
blaOXA	blaOXA-230_1_JQ422054	blaOXA-230	Beta-lactam	Unknown Beta-lactam	22508298	Enzymatic inactivation	Class D;OXA-228-like;Natural in Acinetobacter bereziniae;;	NA
blaOXA	blaOXA-231_1_JQ326200	blaOXA-231	Beta-lactam	Amoxicillin, Amoxicillin+Clavulanic acid, Ampicillin, Ampicillin+Clavulanic acid, Imipenem, Meropenem	24566181	Enzymatic inactivation	Class D;OXA-143-like;;;	NA
blaOXA	blaOXA-232_1_JX423831	blaOXA-232	Beta-lactam	Amoxicillin, Amoxicillin+Clavulanic acid, Ampicillin, Ampicillin+Clavulanic acid, Piperacillin, Piperacillin+Tazobactam	23305656	Enzymatic inactivation	Class D;OXA-48-like;;;	NA
blaOXA	blaOXA-233_1_KJ657570	blaOXA-233	Beta-lactam	Unknown Beta-lactam	Unpublished	Enzymatic inactivation	Class D;OXA-10-like;;;	NA
blaOXA	blaOXA-234_1_NG_050607	blaOXA-234	Beta-lactam	Unknown Beta-lactam	Unpublished	Enzymatic inactivation	Class D;OXA-51-like;Natural in Acinetobacter baumannii;;	NA
blaOXA	blaOXA-235_1_JQ820240	blaOXA-235	Beta-lactam	Amoxicillin, Ampicillin, Cefoxitin, Imipenem, Meropenem, Piperacillin, Piperacillin+Tazobactam	23439638	Enzymatic inactivation	Class D;OXA-134-like;;;	NA
blaOXA	blaOXA-236_1_JQ820242	blaOXA-236	Beta-lactam	Unknown Beta-lactam	23439638	Enzymatic inactivation	Class D;OXA-134-like;;;	NA
blaOXA	blaOXA-237_1_JQ820241	blaOXA-237	Beta-lactam	Unknown Beta-lactam	23439638	Enzymatic inactivation	Class D;OXA-134-like;;;	NA
blaOXA	blaOXA-239_1_JQ837239	blaOXA-239	Beta-lactam	Unknown Beta-lactam	Unpublished	Enzymatic inactivation	Class D;OXA-23-like;;;	NA
blaOXA	blaOXA-23_1_AY795964	blaOXA-23	Beta-lactam	Imipenem, Meropenem	17284537, 10602749, 16948925	Enzymatic inactivation	Class D;OXA-23-like;Natural in Acinetobacter radioresistens;Alternative name blaARI-1;	NA
blaOXA	blaOXA-240_1_JX089628	blaOXA-240	Beta-lactam	Unknown Beta-lactam	Unpublished	Enzymatic inactivation	Class D;OXA-10-like;;;	NA
blaOXA	blaOXA-241_1_JX025021	blaOXA-241	Beta-lactam	Unknown Beta-lactam	23439638	Enzymatic inactivation	Class D;OXA-51-like;Natural in Acinetobacter baumannii;;	NA
blaOXA	blaOXA-242_1_JX025022	blaOXA-242	Beta-lactam	Unknown Beta-lactam	23439638	Enzymatic inactivation	Class D;OXA-51-like;Natural in Acinetobacter baumannii;;	NA
blaOXA	blaOXA-243_1_AFRQ01000031	blaOXA-243	Beta-lactam	Unknown Beta-lactam	Unpublished	Enzymatic inactivation	Class D;OXA-243-like;Natural in Achromobacter insuavis AXX-A;;	NA
blaOXA	blaOXA-244_1_KP659189	blaOXA-244	Beta-lactam	Unknown Beta-lactam	23034714	Enzymatic inactivation	Class D;OXA-48-like;;;	NA
blaOXA	blaOXA-245_1_JX438001	blaOXA-245	Beta-lactam	Cefotaxime, Cefotaxime+Clavulanic acid, Ertapenem, Imipenem	23034714	Enzymatic inactivation	Class D;OXA-48-like;;;	NA
blaOXA	blaOXA-246_1_EU886980	blaOXA-246	Beta-lactam	Amoxicillin, Ampicillin	24398232	Enzymatic inactivation	Class D;OXA-10-like;;;	NA
blaOXA	blaOXA-247_1_JX893517	blaOXA-247	Beta-lactam	Aztreonam, Cefepime, Ceftazidime, Ertapenem, Imipenem	23402333	Enzymatic inactivation	Class D;OXA-48-like;;;	NA
blaOXA	blaOXA-248_1_HE963769	blaOXA-248	Beta-lactam	Unknown Beta-lactam	22972816	Enzymatic inactivation	Class D;OXA-51-like;Natural in Acinetobacter baumannii;;	NA
blaOXA	blaOXA-249_1_HE963770	blaOXA-249	Beta-lactam	Unknown Beta-lactam	22972816	Enzymatic inactivation	Class D;OXA-51-like;Natural in Acinetobacter baumannii;;	NA
blaOXA	blaOXA-24_1_AJ239129	blaOXA-24	Beta-lactam	Amoxicillin, Amoxicillin+Clavulanic acid, Ampicillin, Ampicillin+Clavulanic acid, Cefepime, Ceftazidime, Imipenem, Meropenem, Piperacillin, Piperacillin+Tazobactam	12499201, 10817708	Enzymatic inactivation	Class D;OXA-24-like;;Alternative name blaOXA-40;	NA
blaOXA	blaOXA-250_1_HE963771	blaOXA-250	Beta-lactam	Unknown Beta-lactam	22972816	Enzymatic inactivation	Class D;OXA-51-like;Natural in Acinetobacter baumannii;;	NA
blaOXA	blaOXA-251_1_JN118546	blaOXA-251	Beta-lactam	Unknown Beta-lactam	25320427	Enzymatic inactivation	Class D;OXA-10-like;;;	NA
blaOXA	blaOXA-252_1_NG_050608	blaOXA-252	Beta-lactam	Unknown Beta-lactam	Unpublished	Enzymatic inactivation	Class D;OXA-48-like;Natural in Shewanella sp. ZOR0012;;	NA
blaOXA	blaOXA-253_1_KC479324	blaOXA-253	Beta-lactam	Amoxicillin, Amoxicillin+Clavulanic acid, Ampicillin, Ampicillin+Clavulanic acid, Imipenem, Meropenem	24566181	Enzymatic inactivation	Class D;OXA-143-like;;;	NA
blaOXA	blaOXA-254_1_AB781687	blaOXA-254	Beta-lactam	Unknown Beta-lactam	23719027	Enzymatic inactivation	Class D;OXA-51-like;Natural in Acinetobacter baumannii;;	NA
blaOXA	blaOXA-255_1_KC479325	blaOXA-255	Beta-lactam	Amoxicillin, Amoxicillin+Clavulanic acid, Ampicillin, Ampicillin+Clavulanic acid, Imipenem, Meropenem	24566181	Enzymatic inactivation	Class D;OXA-143-like;;;Expression of the gene, and thus carbapenem resistance phenotype, varies based on the strain backgroung	NA
blaOXA	blaOXA-256_1_HE616889	blaOXA-256	Beta-lactam	Unknown Beta-lactam	23458448	Enzymatic inactivation	Class D;OXA-10-like;;;	NA
blaOXA	blaOXA-257_1_KC567681	blaOXA-257	Beta-lactam	Unknown Beta-lactam	23934740	Enzymatic inactivation	Class D;OXA-228-like;Natural in Acinetobacter bereziniae;;IS18 insertion into the promoter region likely mediates overexpression leading to carbapenem resistance	NA
blaOXA	blaOXA-258_1_HE614014	blaOXA-258	Beta-lactam	Unknown Beta-lactam	23467601	Enzymatic inactivation	Class D;OXA-258-like;Natural in Achromobacter ruhlandii;;	NA
blaOXA	blaOXA-259_1_KF057028	blaOXA-259	Beta-lactam	Unknown Beta-lactam	24277043	Enzymatic inactivation	Class D;OXA-51-like;Natural in Acinetobacter baumannii;;	NA
blaOXA	blaOXA-25_1_AF201826	blaOXA-25	Beta-lactam	Unknown Beta-lactam	11158758	Enzymatic inactivation	Class D;OXA-24-like;;;	NA
blaOXA	blaOXA-260_1_APOR01000009	blaOXA-260	Beta-lactam	Unknown Beta-lactam	24277043	Enzymatic inactivation	Class D;OXA-51-like;Natural in Acinetobacter baumannii NIPH 1362;;	NA
blaOXA	blaOXA-261_1_APQV01000009	blaOXA-261	Beta-lactam	Unknown Beta-lactam	24277043	Enzymatic inactivation	Class D;OXA-51-like;Natural in Acinetobacter baumannii NIPH 201;;	NA
blaOXA	blaOXA-262_1_APRA01000005	blaOXA-262	Beta-lactam	Unknown Beta-lactam	24277043	Enzymatic inactivation	Class D;OXA-51-like;Natural in Acinetobacter baumannii NIPH 67;;	NA
blaOXA	blaOXA-263_1_APQY01000006	blaOXA-263	Beta-lactam	Unknown Beta-lactam	24277043	Enzymatic inactivation	Class D;OXA-51-like;Natural in Acinetobacter baumannii NIPH 329;;	NA
blaOXA	blaOXA-264_1_APQQ01000012	blaOXA-264	Beta-lactam	Unknown Beta-lactam	24277043	Enzymatic inactivation	Class D;OXA-214-like;Natural in Acinetobacter haemolyticus CIP 64.3;;	NA
blaOXA	blaOXA-265_1_APQR01000003	blaOXA-265	Beta-lactam	Unknown Beta-lactam	24277043	Enzymatic inactivation	Class D;OXA-214-like;Natural in Acinetobacter haemolyticus NIPH 261;;	NA
blaOXA	blaOXA-266_1_APPO01000008	blaOXA-266	Beta-lactam	Amoxicillin, Ampicillin, Ertapenem	24277043	Enzymatic inactivation	Class D;OXA-266-like;Natural in Acinetobacter venetianus;;	NA
blaOXA	blaOXA-267_1_APQH01000006	blaOXA-267	Beta-lactam	Unknown Beta-lactam	24277043	Enzymatic inactivation	Class D;OXA-213-like;Natural in Acinetobacter calcoaceticus ANC 3680;;	NA
blaOXA	blaOXA-268_1_APOE01000008	blaOXA-268	Beta-lactam	Unknown Beta-lactam	24277043	Enzymatic inactivation	Class D;OXA-213-like;Natural in Acinetobacter calcoaceticus NIPH 13;;	NA
blaOXA	blaOXA-269_1_APQJ01000007	blaOXA-269	Beta-lactam	Unknown Beta-lactam	24277043	Enzymatic inactivation	Class D;OXA-213-like;Natural in Acinetobacter calcoaceticus ANC 3811;;	NA
blaOXA	blaOXA-26_1_AF201827	blaOXA-26	Beta-lactam	Unknown Beta-lactam	11158758	Enzymatic inactivation	Class D;OXA-24-like;;;	NA
blaOXA	blaOXA-270_1_APQM01000006	blaOXA-270	Beta-lactam	Amoxicillin, Ampicillin	24277043	Enzymatic inactivation	Class D;OXA-213-like;Natural in Acinetobacter pittii ANC 4050;;	NA
blaOXA	blaOXA-271_1_APQO01000006	blaOXA-271	Beta-lactam	Unknown Beta-lactam	24277043	Enzymatic inactivation	Class D;OXA-213-like;Natural in Acinetobacter pittii ANC 4052;;	NA
blaOXA	blaOXA-272_1_LSAL01000001	blaOXA-272	Beta-lactam	Unknown Beta-lactam	24277043	Enzymatic inactivation	Class D;OXA-213-like;Natural in Acinetobacter pittii;;	NA
blaOXA	blaOXA-273_1_APQN01000012	blaOXA-273	Beta-lactam	Amoxicillin, Ampicillin	24277043	Enzymatic inactivation	Class D;OXA-213-like;Natural in Acinetobacter pittii ANC 3678;;	NA
blaOXA	blaOXA-274_1_APOS01000038	blaOXA-274	Beta-lactam	Unknown Beta-lactam	24277043	Enzymatic inactivation	Class D;OXA-274-like;Natural in Acinetobacter guillouiae CIP 63.46;;	NA
blaOXA	blaOXA-275_1_APPJ01000001	blaOXA-275	Beta-lactam	Unknown Beta-lactam	24277043	Enzymatic inactivation	Class D;OXA-274-like;Natural in Acinetobacter guillouiae NIPH 991;;	NA
blaOXA	blaOXA-276_1_APPI01000013	blaOXA-276	Beta-lactam	Unknown Beta-lactam	24277043	Enzymatic inactivation	Class D;OXA-134-like;Natural in Acinetobacter schindleri NIPH 900;;	NA
blaOXA	blaOXA-277_1_APPQ01000011	blaOXA-277	Beta-lactam	Unknown Beta-lactam	24277043	Enzymatic inactivation	Class D;OXA-134-like;Natural in Acinetobacter schindleri CIP 107287;;	NA
blaOXA	blaOXA-278_1_KC771279	blaOXA-278	Beta-lactam	Unknown Beta-lactam	23554204	Enzymatic inactivation	Class D;OXA-134-like;Natural in Acinetobacter schindleri;;	NA
blaOXA	blaOXA-279_1_APOM01000058	blaOXA-279	Beta-lactam	Amoxicillin, Ampicillin	24277043	Enzymatic inactivation	Class D;OXA-279-like;Natural in Acinetobacter parvus DSM 16617 = CIP 108168;;	NA
blaOXA	blaOXA-27_1_AF201828	blaOXA-27	Beta-lactam	Unknown Beta-lactam	11158758	Enzymatic inactivation	Class D;OXA-23-like;;;	NA
blaOXA	blaOXA-280_1_APPZ01000001	blaOXA-280	Beta-lactam	Unknown Beta-lactam	24277043	Enzymatic inactivation	Class D;OXA-211-like;Natural in Acinetobacter johnsonii ANC 3681;;	NA
blaOXA	blaOXA-281_1_APON01000041	blaOXA-281	Beta-lactam	Unknown Beta-lactam	24277043	Enzymatic inactivation	Class D;OXA-211-like;Natural in Acinetobacter johnsonii CIP 64.6;;	NA
blaOXA	blaOXA-282_1_APQS01000019	blaOXA-282	Beta-lactam	Unknown Beta-lactam	24277043	Enzymatic inactivation	Class D;OXA-134-like;Natural in Acinetobacter lwoffii NCTC 5866 = CIP 64.10 = NIPH 512;;	NA
blaOXA	blaOXA-283_1_AYHO01000005	blaOXA-283	Beta-lactam	Unknown Beta-lactam	24277043	Enzymatic inactivation	Class D;OXA-134-like;Natural in Acinetobacter lwoffii NCTC 5866 = CIP 64.10 = NIPH 512;;	NA
blaOXA	blaOXA-284_1_APRU01000004	blaOXA-284	Beta-lactam	Unknown Beta-lactam	24277043	Enzymatic inactivation	Class D;OXA-134-like;Natural in Acinetobacter sp. CIP 51.11;;	NA
blaOXA	blaOXA-285_1_APRY01000059	blaOXA-285	Beta-lactam	Unknown Beta-lactam	24277043	Enzymatic inactivation	Class D;OXA-134-like;Natural in Acinetobacter sp. CIP 64.7;;	NA
blaOXA	blaOXA-286_1_APOI01000030	blaOXA-286	Beta-lactam	Unknown Beta-lactam	24277043	Enzymatic inactivation	Class D;OXA-286-like;Natural in Acinetobacter sp. NIPH 809;;	NA
blaOXA	blaOXA-287_1_NG_050609	blaOXA-287	Beta-lactam	Unknown Beta-lactam	24277043	Enzymatic inactivation	Class D;OXA-286-like;Natural in Acinetobacter sp. CIP 56.2;;	NA
blaOXA	blaOXA-288_1_APRN01000033	blaOXA-288	Beta-lactam	Unknown Beta-lactam	24277043	Enzymatic inactivation	Class D;OXA-286-like;Natural in Acinetobacter sp. CIP 70.18;;	NA
blaOXA	blaOXA-289_1_APRM01000005	blaOXA-289	Beta-lactam	Unknown Beta-lactam	24277043	Enzymatic inactivation	Class D;OXA-279-like;Natural in Acinetobacter sp. NIPH 298;;	NA
blaOXA	blaOXA-28_1_AF231133	blaOXA-28	Beta-lactam	Amoxicillin, Ampicillin, Aztreonam, Cefepime, Cefixime, Cefotaxime, Ceftazidime, Piperacillin, Piperacillin+Tazobactam	11158739	Enzymatic inactivation	Class D;OXA-10-like;;;	NA
blaOXA	blaOXA-290_1_APOK01000044	blaOXA-290	Beta-lactam	Amoxicillin, Ampicillin	24277043	Enzymatic inactivation	Class D;OXA-279-like;Natural in Acinetobacter sp. CIP-A165;;	NA
blaOXA	blaOXA-291_1_APRL01000010	blaOXA-291	Beta-lactam	Unknown Beta-lactam	24277043	Enzymatic inactivation	Class D;OXA-286-like;Natural in Acinetobacter sp. ANC 4105;;	NA
blaOXA	blaOXA-292_1_APRO01000007	blaOXA-292	Beta-lactam	Unknown Beta-lactam	24277043	Enzymatic inactivation	Class D;OXA-286-like;Natural in Acinetobacter sp. NIPH 1867;;	NA
blaOXA	blaOXA-293_1_NG_050610	blaOXA-293	Beta-lactam	Unknown Beta-lactam	24277043	Enzymatic inactivation	Class D;OXA-286-like;Natural in Acinetobacter sp. ANC 3929;;	NA
blaOXA	blaOXA-294_1_APPC01000015	blaOXA-294	Beta-lactam	Unknown Beta-lactam	24277043	Enzymatic inactivation	Class D;OXA-294-like;Natural in Acinetobacter sp. NIPH 758;;	NA
blaOXA	blaOXA-295_1_APRW01000016	blaOXA-295	Beta-lactam	Unknown Beta-lactam	24277043	Enzymatic inactivation	Class D;OXA-294-like;Natural in Acinetobacter sp. NIPH 2168;;	NA
blaOXA	blaOXA-296_1_APOH01000009	blaOXA-296	Beta-lactam	Unknown Beta-lactam	24277043	Enzymatic inactivation	Class D;OXA-296-like;Natural in Acinetobacter bohemicus ANC 3994;;	NA
blaOXA	blaOXA-297_1_APRR01000006	blaOXA-297	Beta-lactam	Unknown Beta-lactam	24277043	Enzymatic inactivation	Class D;OXA-294-like;Natural in Acinetobacter sp. NIPH 1847;;	NA
blaOXA	blaOXA-298_1_APSA01000003	blaOXA-298	Beta-lactam	Unknown Beta-lactam	24277043	Enzymatic inactivation	Class D;OXA-294-like;Natural in Acinetobacter sp. NIPH 3623;;	NA
blaOXA	blaOXA-299_1_APQD01000016	blaOXA-299	Beta-lactam	Unknown Beta-lactam	24277043	Enzymatic inactivation	Class D;OXA-299-like;Natural in Acinetobacter bouvetii DSM 14964 = CIP 107468;;	NA
blaOXA	blaOXA-29_1_AJ400619	blaOXA-29	Beta-lactam	Unknown Beta-lactam	11709332	Enzymatic inactivation	Class D;;;;OXA-29 enzyme extracts hydrolyze Amoxicillin, Piperacillin, Cefotaxime, Ceftazidime, Aztreonam but the effect on the MIC when expressed in bacterial strains is unknown	NA
blaOXA	blaOXA-2_1_DQ112222	blaOXA-2	Beta-lactam	Amoxicillin, Amoxicillin+Clavulanic acid, Ampicillin, Ampicillin+Clavulanic acid, Ceftazidime, Piperacillin	2538329, 11796380	Enzymatic inactivation	Class D;OXA-2-like;;;Carbapenemase phenotype in A. baumannii and P.aeruginosa	NA
blaOXA	blaOXA-2_2_GQ466184	blaOXA-2	Beta-lactam	Amoxicillin, Amoxicillin+Clavulanic acid, Ampicillin, Ampicillin+Clavulanic acid, Ceftazidime, Piperacillin	Unpublished	Enzymatic inactivation	Class D;OXA-2-like;;;Carbapenemase phenotype in A. baumannii and P.aeruginosa	NA
blaOXA	blaOXA-300_1_APPK01000054	blaOXA-300	Beta-lactam	Unknown Beta-lactam	24277043	Enzymatic inactivation	Class D;OXA-228-like;Natural in Acinetobacter bereziniae NIPH 3;;	NA
blaOXA	blaOXA-301_1_APQG01000050	blaOXA-301	Beta-lactam	Amoxicillin, Ampicillin, Ertapenem	24277043	Enzymatic inactivation	Class D;OXA-228-like;Natural in Acinetobacter bereziniae LMG 1003 = CIP 70.12;;	NA
blaOXA	blaOXA-302_1_APRT01000004	blaOXA-302	Beta-lactam	Unknown Beta-lactam	24277043	Enzymatic inactivation	Class D;OXA-286-like;Natural in Acinetobacter sp. CIP 64.2;;	NA
blaOXA	blaOXA-303_1_APSD01000035	blaOXA-303	Beta-lactam	Unknown Beta-lactam	24277043	Enzymatic inactivation	Class D;OXA-286-like;Natural in Acinetobacter sp. ANC 3880;;	NA
blaOXA	blaOXA-304_1_APSC01000007	blaOXA-304	Beta-lactam	Amoxicillin, Ampicillin, Ertapenem	24277043	Enzymatic inactivation	Class D;OXA-213-like;Natural in Acinetobacter sp. NIPH 542;;	NA
blaOXA	blaOXA-305_1_APPF01000021	blaOXA-305	Beta-lactam	Unknown Beta-lactam	24277043	Enzymatic inactivation	Class D;OXA-213-like;Natural in Acinetobacter sp. NIPH 817;;	NA
blaOXA	blaOXA-306_1_APSB01000022	blaOXA-306	Beta-lactam	Unknown Beta-lactam	24277043	Enzymatic inactivation	Class D;OXA-286-like;Natural in Acinetobacter sp. NIPH 2100;;	NA
blaOXA	blaOXA-307_1_NG_050611	blaOXA-307	Beta-lactam	Unknown Beta-lactam	24277043	Enzymatic inactivation	Class D;OXA-286-like;Natural in Acinetobacter sp. NIPH 1859;;	NA
blaOXA	blaOXA-308_1_APPN01000080	blaOXA-308	Beta-lactam	Unknown Beta-lactam	24277043	Enzymatic inactivation	Class D;;Natural in Acinetobacter gerneri DSM 14967 = CIP 107464;;	NA
blaOXA	blaOXA-309_1_HF947514	blaOXA-309	Beta-lactam	Unknown Beta-lactam	24267783	Enzymatic inactivation	Class D;OXA-211-like;Natural in Acinetobacter johnsonii;;	NA
blaOXA	blaOXA-312_1_KF057029	blaOXA-312	Beta-lactam	Unknown Beta-lactam	24247131	Enzymatic inactivation	Class D;OXA-51-like;Natural in Acinetobacter baumannii;;	NA
blaOXA	blaOXA-313_1_KF057030	blaOXA-313	Beta-lactam	Unknown Beta-lactam	24247131	Enzymatic inactivation	Class D;OXA-51-like;Natural in Acinetobacter baumannii;;	NA
blaOXA	blaOXA-314_1_KF057031	blaOXA-314	Beta-lactam	Unknown Beta-lactam	24247131	Enzymatic inactivation	Class D;OXA-51-like;Natural in Acinetobacter baumannii;;	NA
blaOXA	blaOXA-315_1_KF057032	blaOXA-315	Beta-lactam	Unknown Beta-lactam	24247131	Enzymatic inactivation	Class D;OXA-51-like;Natural in Acinetobacter baumannii;;	NA
blaOXA	blaOXA-316_1_KF057033	blaOXA-316	Beta-lactam	Unknown Beta-lactam	24247131	Enzymatic inactivation	Class D;OXA-51-like;Natural in Acinetobacter baumannii;;	NA
blaOXA	blaOXA-317_1_KF057034	blaOXA-317	Beta-lactam	Unknown Beta-lactam	24247131	Enzymatic inactivation	Class D;OXA-51-like;Natural in Acinetobacter baumannii;;	NA
blaOXA	blaOXA-31_1_AF294653	blaOXA-31	Beta-lactam	Amoxicillin, Ampicillin, Cefepime, Piperacillin, Piperacillin+Tazobactam	11353602	Enzymatic inactivation	Class D;OXA-1-like;;;	NA
blaOXA	blaOXA-320_1_KF151169	blaOXA-320	Beta-lactam	Unknown Beta-lactam	24027220	Enzymatic inactivation	Class D;OXA-1-like;;;	NA
blaOXA	blaOXA-322_1_KF203096	blaOXA-322	Beta-lactam	Unknown Beta-lactam	24288029	Enzymatic inactivation	Class D;OXA-213-like;Natural in Acinetobacter calcoaceticus;;	NA
blaOXA	blaOXA-323_1_KF203097	blaOXA-323	Beta-lactam	Unknown Beta-lactam	24288029	Enzymatic inactivation	Class D;OXA-213-like;Natural in Acinetobacter calcoaceticus;;	NA
blaOXA	blaOXA-324_1_KF203098	blaOXA-324	Beta-lactam	Unknown Beta-lactam	24288029	Enzymatic inactivation	Class D;OXA-213-like;Natural in Acinetobacter calcoaceticus;;	NA
blaOXA	blaOXA-325_1_KF203099	blaOXA-325	Beta-lactam	Unknown Beta-lactam	24288029	Enzymatic inactivation	Class D;OXA-213-like;Natural in Acinetobacter calcoaceticus;;	NA
blaOXA	blaOXA-326_1_KF203100	blaOXA-326	Beta-lactam	Unknown Beta-lactam	24288029	Enzymatic inactivation	Class D;OXA-213-like;Natural in Acinetobacter calcoaceticus;;	NA
blaOXA	blaOXA-327_1_KF203101	blaOXA-327	Beta-lactam	Unknown Beta-lactam	24288029	Enzymatic inactivation	Class D;OXA-213-like;Natural in Acinetobacter calcoaceticus;;	NA
blaOXA	blaOXA-328_1_KF203102	blaOXA-328	Beta-lactam	Unknown Beta-lactam	24288029	Enzymatic inactivation	Class D;OXA-213-like;Natural in Acinetobacter calcoaceticus;;	NA
blaOXA	blaOXA-329_1_KF203103	blaOXA-329	Beta-lactam	Unknown Beta-lactam	24288029	Enzymatic inactivation	Class D;OXA-213-like;Natural in Acinetobacter calcoaceticus;;	NA
blaOXA	blaOXA-32_1_AF315351	blaOXA-32	Beta-lactam	Amoxicillin, Amoxicillin+Clavulanic acid, Ampicillin, Ampicillin+Clavulanic acid, Aztreonam, Cefepime, Cefixime, Cefotaxime, Ceftazidime, Piperacillin	11796380	Enzymatic inactivation	Class D;OXA-2-like;;;	NA
blaOXA	blaOXA-330_1_KF203104	blaOXA-330	Beta-lactam	Unknown Beta-lactam	24288029	Enzymatic inactivation	Class D;OXA-213-like;Natural in Acinetobacter calcoaceticus;;	NA
blaOXA	blaOXA-331_1_KF203105	blaOXA-331	Beta-lactam	Unknown Beta-lactam	24288029	Enzymatic inactivation	Class D;OXA-213-like;Natural in Acinetobacter calcoaceticus;;	NA
blaOXA	blaOXA-332_1_KF203106	blaOXA-332	Beta-lactam	Unknown Beta-lactam	24288029	Enzymatic inactivation	Class D;OXA-213-like;Natural in Acinetobacter calcoaceticus;;	NA
blaOXA	blaOXA-333_1_KF203107	blaOXA-333	Beta-lactam	Unknown Beta-lactam	24288029	Enzymatic inactivation	Class D;OXA-211-like;Natural in Acinetobacter johnsonii;;	NA
blaOXA	blaOXA-334_1_KF203108	blaOXA-334	Beta-lactam	Unknown Beta-lactam	24288029	Enzymatic inactivation	Class D;OXA-211-like;Natural in Acinetobacter johnsonii;;	NA
blaOXA	blaOXA-335_1_KF203109	blaOXA-335	Beta-lactam	Unknown Beta-lactam	24288029	Enzymatic inactivation	Class D;OXA-134-like;Natural in Acinetobacter lwoffii;;	NA
blaOXA	blaOXA-336_1_KF048907	blaOXA-336	Beta-lactam	Unknown Beta-lactam	25541711	Enzymatic inactivation	Class D;OXA-51-like;Natural in Acinetobacter baumannii;;	NA
blaOXA	blaOXA-337_1_KF048908	blaOXA-337	Beta-lactam	Unknown Beta-lactam	25541711	Enzymatic inactivation	Class D;OXA-51-like;Natural in Acinetobacter baumannii;;	NA
blaOXA	blaOXA-338_1_KF048909	blaOXA-338	Beta-lactam	Unknown Beta-lactam	25616788	Enzymatic inactivation	Class D;OXA-51-like;Natural in Acinetobacter baumannii;;	NA
blaOXA	blaOXA-339_1_KF048911	blaOXA-339	Beta-lactam	Unknown Beta-lactam	25616788	Enzymatic inactivation	Class D;OXA-51-like;Natural in Acinetobacter baumannii;;	NA
blaOXA	blaOXA-340_1_KF048912	blaOXA-340	Beta-lactam	Unknown Beta-lactam	25616788	Enzymatic inactivation	Class D;OXA-51-like;Natural in Acinetobacter baumannii;;	NA
blaOXA	blaOXA-341_1_KF048913	blaOXA-341	Beta-lactam	Unknown Beta-lactam	25616788	Enzymatic inactivation	Class D;OXA-51-like;Natural in Acinetobacter baumannii;;	NA
blaOXA	blaOXA-342_1_KF048915	blaOXA-342	Beta-lactam	Unknown Beta-lactam	25616788	Enzymatic inactivation	Class D;OXA-51-like;Natural in Acinetobacter baumannii;;	NA
blaOXA	blaOXA-343_1_KF048916	blaOXA-343	Beta-lactam	Unknown Beta-lactam	25616788	Enzymatic inactivation	Class D;OXA-51-like;Natural in Acinetobacter baumannii;;	NA
blaOXA	blaOXA-344_1_KF048917	blaOXA-344	Beta-lactam	Unknown Beta-lactam	25616788	Enzymatic inactivation	Class D;OXA-51-like;Natural in Acinetobacter baumannii;;	NA
blaOXA	blaOXA-345_1_KF048918	blaOXA-345	Beta-lactam	Unknown Beta-lactam	25616788	Enzymatic inactivation	Class D;OXA-51-like;Natural in Acinetobacter baumannii;;	NA
blaOXA	blaOXA-346_1_KF048919	blaOXA-346	Beta-lactam	Unknown Beta-lactam	25616788	Enzymatic inactivation	Class D;OXA-51-like;Natural in Acinetobacter baumannii;;	NA
blaOXA	blaOXA-347_1_ACWG01000053	blaOXA-347	Beta-lactam	Unknown Beta-lactam	22845886	Enzymatic inactivation	Class D;;Natural in Bacteroides spp.;;	NA
blaOXA	blaOXA-347_1_JN086160	blaOXA-347	NA	NA	NA	NA	NA	NA
blaOXA	blaOXA-348_1_KF297577	blaOXA-348	Beta-lactam	Unknown Beta-lactam	24288029	Enzymatic inactivation	Class D;OXA-213-like;Natural in Acinetobacter calcoaceticus;;	NA
blaOXA	blaOXA-349_1_KF297578	blaOXA-349	Beta-lactam	Unknown Beta-lactam	24288029	Enzymatic inactivation	Class D;OXA-213-like;Natural in Acinetobacter calcoaceticus;;	NA
blaOXA	blaOXA-34_1_AF350424	blaOXA-34	Beta-lactam	Unknown Beta-lactam	Unpublished	Enzymatic inactivation	Class D;OXA-2-like;;;	NA
blaOXA	blaOXA-350_1_KF297579	blaOXA-350	Beta-lactam	Unknown Beta-lactam	24288029	Enzymatic inactivation	Class D;OXA-213-like;Natural in Acinetobacter calcoaceticus;;	NA
blaOXA	blaOXA-351_1_KF297580	blaOXA-351	Beta-lactam	Unknown Beta-lactam	24288029	Enzymatic inactivation	Class D;OXA-213-like;Natural in Acinetobacter calcoaceticus;;	NA
blaOXA	blaOXA-352_1_KF297581	blaOXA-352	Beta-lactam	Unknown Beta-lactam	24288029	Enzymatic inactivation	Class D;OXA-213-like;Natural in Acinetobacter calcoaceticus;;	NA
blaOXA	blaOXA-353_1_KF297582	blaOXA-353	Beta-lactam	Unknown Beta-lactam	24288029	Enzymatic inactivation	Class D;OXA-213-like;Natural in Acinetobacter calcoaceticus;;	NA
blaOXA	blaOXA-354_1_KF297583	blaOXA-354	Beta-lactam	Unknown Beta-lactam	24288029	Enzymatic inactivation	Class D;OXA-213-like;Natural in Acinetobacter calcoaceticus;;	NA
blaOXA	blaOXA-355_1_KF297584	blaOXA-355	Beta-lactam	Unknown Beta-lactam	24288029	Enzymatic inactivation	Class D;OXA-228-like;Natural in Acinetobacter bereziniae;;	NA
blaOXA	blaOXA-356_1_KF297585	blaOXA-356	Beta-lactam	Unknown Beta-lactam	24288029	Enzymatic inactivation	Class D;OXA-228-like;Natural in Acinetobacter bereziniae;;	NA
blaOXA	blaOXA-357_1_KF421160	blaOXA-357	Beta-lactam	Unknown Beta-lactam	24288029	Enzymatic inactivation	Class D;OXA-213-like;Natural in Acinetobacter calcoaceticus;;	NA
blaOXA	blaOXA-358_1_KF421161	blaOXA-358	Beta-lactam	Unknown Beta-lactam	24288029	Enzymatic inactivation	Class D;OXA-213-like;Natural in Acinetobacter calcoaceticus;;	NA
blaOXA	blaOXA-359_1_KF421162	blaOXA-359	Beta-lactam	Unknown Beta-lactam	24288029	Enzymatic inactivation	Class D;OXA-213-like;Natural in Acinetobacter calcoaceticus;;	NA
blaOXA	blaOXA-35_1_AF315786	blaOXA-35	Beta-lactam	Amoxicillin, Ampicillin, Aztreonam, Piperacillin	11679562	Enzymatic inactivation	Class D;OXA-10-like;;;	NA
blaOXA	blaOXA-360_1_KF421163	blaOXA-360	Beta-lactam	Unknown Beta-lactam	24288029	Enzymatic inactivation	Class D;OXA-134-like;Natural in Acinetobacter schindleri;;	NA
blaOXA	blaOXA-361_1_KF460531	blaOXA-361	Beta-lactam	Unknown Beta-lactam	24288029	Enzymatic inactivation	Class D;OXA-134-like;Natural in Acinetobacter lwoffii;;	NA
blaOXA	blaOXA-362_1_KF460532	blaOXA-362	Beta-lactam	Unknown Beta-lactam	24288029	Enzymatic inactivation	Class D;OXA-134-like;Natural in Acinetobacter lwoffii;;	NA
blaOXA	blaOXA-363_1_KF460533	blaOXA-363	Beta-lactam	Unknown Beta-lactam	24288029	Enzymatic inactivation	Class D;OXA-134-like;Natural in Acinetobacter lwoffii;;	NA
blaOXA	blaOXA-364_1_JX306689	blaOXA-364	Beta-lactam	Unknown Beta-lactam	Unpublished	Enzymatic inactivation	Class D;OXA-243-like;Natural in Achromobacter dolens;;	NA
blaOXA	blaOXA-365_1_KF885217	blaOXA-365	Beta-lactam	Unknown Beta-lactam	24622099	Enzymatic inactivation	Class D;OXA-51-like;Natural in Acinetobacter baumannii;;	NA
blaOXA	blaOXA-366_1_KP050485	blaOXA-366	Beta-lactam	Unknown Beta-lactam	Unpublished	Enzymatic inactivation	Class D;OXA-23-like;Natural in Acinetobacter baumannii;;	NA
blaOXA	blaOXA-368_1_KT736121	blaOXA-368	Beta-lactam	Unknown Beta-lactam	Unpublished	Enzymatic inactivation	Class D;;;;	NA
blaOXA	blaOXA-36_1_AF300985	blaOXA-36	Beta-lactam	Unknown Beta-lactam	Unpublished	Enzymatic inactivation	Class D;OXA-2-like;;;	NA
blaOXA	blaOXA-370_1_KJ488943	blaOXA-370	Beta-lactam	Piperacillin+Tazobactam	24709259	Enzymatic inactivation	Class D;OXA-48-like;;;	NA
blaOXA	blaOXA-371_1_AB871653	blaOXA-371	Beta-lactam	Unknown Beta-lactam	Unpublished	Enzymatic inactivation	Class D;OXA-51-like;Natural in Acinetobacter baumannii;;	NA
blaOXA	blaOXA-372_1_KJ746496	blaOXA-372	Beta-lactam	Amoxicillin, Ampicillin, Ertapenem, Imipenem, Meropenem, Temocillin	26126492	Enzymatic inactivation	Class D;;;;	NA
blaOXA	blaOXA-373_1_HG931732	blaOXA-373	Beta-lactam	Unknown Beta-lactam	Unpublished	Enzymatic inactivation	Class D;OXA-211-like;Natural in Acinetobacter johnsonii;;	NA
blaOXA	blaOXA-374_1_KF986255	blaOXA-374	Beta-lactam	Unknown Beta-lactam	28925528	Enzymatic inactivation	Class D;OXA-51-like;Natural in Acinetobacter baumannii;;ISAba1 insertion into the promoter region is required for carbapenem resistance	NA
blaOXA	blaOXA-375_1_KF986256	blaOXA-375	Beta-lactam	Unknown Beta-lactam	28925528	Enzymatic inactivation	Class D;OXA-51-like;Natural in Acinetobacter baumannii;;ISAba1 insertion into the promoter region is required for carbapenem resistance	NA
blaOXA	blaOXA-376_1_KF986257	blaOXA-376	Beta-lactam	Unknown Beta-lactam	28925528	Enzymatic inactivation	Class D;OXA-51-like;Natural in Acinetobacter baumannii;;ISAba1 insertion into the promoter region is required for carbapenem resistance	NA
blaOXA	blaOXA-377_1_KF986258	blaOXA-377	Beta-lactam	Unknown Beta-lactam	28925528	Enzymatic inactivation	Class D;OXA-51-like;Natural in Acinetobacter baumannii;;ISAba1 insertion into the promoter region is required for carbapenem resistance	NA
blaOXA	blaOXA-378_1_KF986259	blaOXA-378	Beta-lactam	Unknown Beta-lactam	28925528	Enzymatic inactivation	Class D;OXA-51-like;Natural in Acinetobacter baumannii;;ISAba1 insertion into the promoter region is required for carbapenem resistance	NA
blaOXA	blaOXA-379_1_KF986260	blaOXA-379	Beta-lactam	Unknown Beta-lactam	28925528	Enzymatic inactivation	Class D;OXA-51-like;Natural in Acinetobacter baumannii;;ISAba1 insertion into the promoter region is required for carbapenem resistance	NA
blaOXA	blaOXA-37_1_AY007784	blaOXA-37	Beta-lactam	Unknown Beta-lactam	12523622	Enzymatic inactivation	Class D;OXA-20-like;;;Hydrolysis of Amoxicillin, Amoxicillin+Clavulanic acid, Piperacillin, Cefotaxime, Ceftazidime, Cefoxitin but MIC remains below the ECOFF in E. coli laboratory strain	NA
blaOXA	blaOXA-380_1_KF986261	blaOXA-380	Beta-lactam	Unknown Beta-lactam	28925528	Enzymatic inactivation	Class D;OXA-51-like;Natural in Acinetobacter baumannii;;ISAba1 insertion into the promoter region is required for carbapenem resistance	NA
blaOXA	blaOXA-381_1_KJ135344	blaOXA-381	Beta-lactam	Unknown Beta-lactam	28925528	Enzymatic inactivation	Class D;OXA-51-like;Natural in Acinetobacter baumannii;;ISAba1 insertion into the promoter region is required for carbapenem resistance	NA
blaOXA	blaOXA-382_1_KJ135345	blaOXA-382	Beta-lactam	Unknown Beta-lactam	28925528	Enzymatic inactivation	Class D;OXA-51-like;Natural in Acinetobacter baumannii;;ISAba1 insertion into the promoter region is required for carbapenem resistance	NA
blaOXA	blaOXA-383_1_KF986262	blaOXA-383	Beta-lactam	Unknown Beta-lactam	28925528	Enzymatic inactivation	Class D;OXA-51-like;Natural in Acinetobacter baumannii;;ISAba1 insertion into the promoter region is required for carbapenem resistance	NA
blaOXA	blaOXA-384_1_KF986263	blaOXA-384	Beta-lactam	Unknown Beta-lactam	28925528	Enzymatic inactivation	Class D;OXA-51-like;Natural in Acinetobacter baumannii;;ISAba1 insertion into the promoter region is required for carbapenem resistance	NA
blaOXA	blaOXA-385_1_KF986253	blaOXA-385	Beta-lactam	Unknown Beta-lactam	28925528	Enzymatic inactivation	Class D;OXA-51-like;Natural in Acinetobacter baumannii;;ISAba1 insertion into the promoter region is required for carbapenem resistance	NA
blaOXA	blaOXA-386_1_KF986254	blaOXA-386	Beta-lactam	Unknown Beta-lactam	28925528	Enzymatic inactivation	Class D;OXA-51-like;Natural in Acinetobacter baumannii;;ISAba1 insertion into the promoter region is required for carbapenem resistance	NA
blaOXA	blaOXA-387_1_KJ173478	blaOXA-387	Beta-lactam	Unknown Beta-lactam	Unpublished	Enzymatic inactivation	Class D;OXA-51-like;Natural in Acinetobacter baumannii;;	NA
blaOXA	blaOXA-388_1_KJ135343	blaOXA-388	Beta-lactam	Unknown Beta-lactam	28925528	Enzymatic inactivation	Class D;OXA-51-like;Natural in Acinetobacter baumannii;;ISAba1 insertion into the promoter region is required for carbapenem resistance	NA
blaOXA	blaOXA-389_1_KJ135346	blaOXA-389	Beta-lactam	Unknown Beta-lactam	28925528	Enzymatic inactivation	Class D;OXA-51-like;Natural in Acinetobacter baumannii;;ISAba1 insertion into the promoter region is required for carbapenem resistance	NA
blaOXA	blaOXA-390_1_KJ135342	blaOXA-390	Beta-lactam	Unknown Beta-lactam	28925528	Enzymatic inactivation	Class D;OXA-51-like;Natural in Acinetobacter baumannii;;ISAba1 insertion into the promoter region is required for carbapenem resistance	NA
blaOXA	blaOXA-391_1_KJ427797	blaOXA-391	Beta-lactam	Unknown Beta-lactam	Unpublished	Enzymatic inactivation	Class D;OXA-51-like;Natural in Acinetobacter baumannii;;	NA
blaOXA	blaOXA-392_1_AB901044	blaOXA-392	Beta-lactam	Unknown Beta-lactam	Unpublished	Enzymatic inactivation	Class D;OXA-1-like;;;	NA
blaOXA	blaOXA-395_1_AY306133	blaOXA-395	Beta-lactam	Amoxicillin, Ampicillin, Meropenem	15155197	Enzymatic inactivation	Class D;OXA-50-like;Natural in Pseudomonas aeruginosa;;The enzyme has weak activity and confers decreased susceptibility but not resistance to the antimicrobials listed. Phenotype expressed in Pseudomonas aeruginosa but not in Escherichia coli.	NA
blaOXA	blaOXA-396_1_AY306134	blaOXA-396	Beta-lactam	Amoxicillin, Ampicillin, Meropenem	15155197	Enzymatic inactivation	Class D;OXA-50-like;Natural in Pseudomonas aeruginosa;;The enzyme has weak activity and confers decreased susceptibility but not resistance to the antimicrobials listed. Phenotype expressed in Pseudomonas aeruginosa but not in Escherichia coli.	NA
blaOXA	blaOXA-397_1_KM087865	blaOXA-397	Beta-lactam	Unknown Beta-lactam	Unpublished	Enzymatic inactivation	Class D;OXA-58-like;Natural in Acinetobacter baumannii;;	NA
blaOXA	blaOXA-398_1_KM087842	blaOXA-398	Beta-lactam	Unknown Beta-lactam	Unpublished	Enzymatic inactivation	Class D;OXA-23-like;Natural in Acinetobacter baumannii;;	NA
blaOXA	blaOXA-3_1_L07945	blaOXA-3	Beta-lactam	Unknown Beta-lactam	7785990	Enzymatic inactivation	Class D;OXA-2-like;;;	NA
blaOXA	blaOXA-400_1_KJ780078	blaOXA-400	Beta-lactam	Unknown Beta-lactam	Unpublished	Enzymatic inactivation	Class D;OXA-51-like;Natural in Acinetobacter baumannii;;	NA
blaOXA	blaOXA-401_1_KJ780076	blaOXA-401	Beta-lactam	Unknown Beta-lactam	Unpublished	Enzymatic inactivation	Class D;OXA-51-like;Natural in Acinetobacter baumannii;;	NA
blaOXA	blaOXA-402_1_JX865391	blaOXA-402	Beta-lactam	Unknown Beta-lactam	23264451	Enzymatic inactivation	Class D;OXA-51-like;Natural in Acinetobacter baumannii;;	NA
blaOXA	blaOXA-403_1_KJ920337	blaOXA-403	Beta-lactam	Unknown Beta-lactam	Unpublished	Enzymatic inactivation	Class D;OXA-51-like;Natural in Acinetobacter baumannii;;	NA
blaOXA	blaOXA-404_1_KJ920338	blaOXA-404	Beta-lactam	Unknown Beta-lactam	Unpublished	Enzymatic inactivation	Class D;OXA-51-like;Natural in Acinetobacter baumannii;;	NA
blaOXA	blaOXA-405_1_KM589641	blaOXA-405	Beta-lactam	Amoxicillin, Amoxicillin+Clavulanic acid, Ampicillin, Ampicillin+Clavulanic acid, Aztreonam, Cefepime, Cefotaxime, Ceftazidime, Piperacillin, Piperacillin+Tazobactam	25870062	Enzymatic inactivation	Class D;OXA-48-like;;;	NA
blaOXA	blaOXA-406_1_KJ584915	blaOXA-406	Beta-lactam	Unknown Beta-lactam	25616788	Enzymatic inactivation	Class D;OXA-51-like;Natural in Acinetobacter baumannii;;	NA
blaOXA	blaOXA-407_1_KJ584916	blaOXA-407	Beta-lactam	Unknown Beta-lactam	25616788	Enzymatic inactivation	Class D;OXA-51-like;Natural in Acinetobacter baumannii;;	NA
blaOXA	blaOXA-408_1_KJ584917	blaOXA-408	Beta-lactam	Unknown Beta-lactam	25616788	Enzymatic inactivation	Class D;OXA-51-like;Natural in Acinetobacter baumannii;;	NA
blaOXA	blaOXA-409_1_KJ584918	blaOXA-409	Beta-lactam	Unknown Beta-lactam	25616788	Enzymatic inactivation	Class D;OXA-51-like;Natural in Acinetobacter baumannii;;	NA
blaOXA	blaOXA-410_1_KJ584919	blaOXA-410	Beta-lactam	Unknown Beta-lactam	25616788	Enzymatic inactivation	Class D;OXA-51-like;Natural in Acinetobacter baumannii;;	NA
blaOXA	blaOXA-411_1_KJ584920	blaOXA-411	Beta-lactam	Unknown Beta-lactam	25616788	Enzymatic inactivation	Class D;OXA-51-like;Natural in Acinetobacter baumannii;;	NA
blaOXA	blaOXA-412_1_KJ584921	blaOXA-412	Beta-lactam	Unknown Beta-lactam	25616788	Enzymatic inactivation	Class D;OXA-51-like;Natural in Acinetobacter baumannii;;	NA
blaOXA	blaOXA-413_1_KJ584922	blaOXA-413	Beta-lactam	Unknown Beta-lactam	25616788	Enzymatic inactivation	Class D;OXA-51-like;Natural in Acinetobacter baumannii;;	NA
blaOXA	blaOXA-414_1_KJ584914	blaOXA-414	Beta-lactam	Unknown Beta-lactam	25616788	Enzymatic inactivation	Class D;OXA-51-like;Natural in Acinetobacter baumannii;;	NA
blaOXA	blaOXA-415_1_KJ865754	blaOXA-415	Beta-lactam	Unknown Beta-lactam	Unpublished	Enzymatic inactivation	Class D;OXA-2-like;;;	NA
blaOXA	blaOXA-416_1_KP264119	blaOXA-416	Beta-lactam	Amoxicillin, Ampicillin, Imipenem, Ticarcillin	25766005	Enzymatic inactivation	Class D;OXA-48-like;Natural in Shewanella xiamenensis;;	NA
blaOXA	blaOXA-417_1_KM220587	blaOXA-417	Beta-lactam	Unknown Beta-lactam	Unpublished	Enzymatic inactivation	Class D;OXA-213-like;Natural in Acinetobacter calcoaceticus;;	NA
blaOXA	blaOXA-418_1_KJ997966	blaOXA-418	Beta-lactam	Unknown Beta-lactam	Unpublished	Enzymatic inactivation	Class D;OXA-228-like;Natural in Acinetobacter bereziniae;;	NA
blaOXA	blaOXA-420_1_AB983359	blaOXA-420	Beta-lactam	Unknown Beta-lactam	Unpublished	Enzymatic inactivation	Class D;OXA-58-like;Natural in Acinetobacter baumannii;;	NA
blaOXA	blaOXA-421_1_KM401566	blaOXA-421	Beta-lactam	Unknown Beta-lactam	25428154	Enzymatic inactivation	Class D;OXA-213-like;Natural in Acinetobacter pittii;;	NA
blaOXA	blaOXA-422_1_KM433671	blaOXA-422	Beta-lactam	Unknown Beta-lactam	Unpublished	Enzymatic inactivation	Class D;OXA-23-like;Natural in Acinetobacter baumannii;;	NA
blaOXA	blaOXA-423_1_KM433672	blaOXA-423	Beta-lactam	Unknown Beta-lactam	Unpublished	Enzymatic inactivation	Class D;OXA-23-like;Natural in Acinetobacter baumannii;;	NA
blaOXA	blaOXA-424_1_KM588352	blaOXA-424	Beta-lactam	Unknown Beta-lactam	25487793	Enzymatic inactivation	Class D;OXA-51-like;Natural in Acinetobacter baumannii;;	NA
blaOXA	blaOXA-425_1_KM588353	blaOXA-425	Beta-lactam	Unknown Beta-lactam	25487793	Enzymatic inactivation	Class D;OXA-51-like;Natural in Acinetobacter baumannii;;	NA
blaOXA	blaOXA-426_1_KM588354	blaOXA-426	Beta-lactam	Unknown Beta-lactam	25487793	Enzymatic inactivation	Class D;OXA-51-like;Natural in Acinetobacter baumannii;;	NA
blaOXA	blaOXA-427_1_KX827604	blaOXA-427	Beta-lactam	Amoxicillin, Ampicillin, Aztreonam, Cefepime, Ceftazidime, Ertapenem, Imipenem, Meropenem, Piperacillin, Piperacillin+Tazobactam, Temocillin	28859446	Enzymatic inactivation	Class D;;;;	NA
blaOXA	blaOXA-429_1_KM979376	blaOXA-429	Beta-lactam	Unknown Beta-lactam	28925528	Enzymatic inactivation	Class D;OXA-51-like;Natural in Acinetobacter baumannii;;ISAba1 insertion into the promoter region is required for carbapenem resistance	NA
blaOXA	blaOXA-42_1_AJ488302	blaOXA-42	Beta-lactam	Unknown Beta-lactam	12356787	Enzymatic inactivation	Class D;OXA-42-like;Natural in Burkholderia pseudomallei;;Oxacillin-hydrolysing beta-lactamases	NA
blaOXA	blaOXA-430_1_KM979377	blaOXA-430	Beta-lactam	Unknown Beta-lactam	28925528	Enzymatic inactivation	Class D;OXA-51-like;Natural in Acinetobacter baumannii;;ISAba1 insertion into the promoter region is required for carbapenem resistance	NA
blaOXA	blaOXA-431_1_KM979378	blaOXA-431	Beta-lactam	Unknown Beta-lactam	28925528	Enzymatic inactivation	Class D;OXA-51-like;Natural in Acinetobacter baumannii;;ISAba1 insertion into the promoter region is required for carbapenem resistance	NA
blaOXA	blaOXA-432_1_KM979379	blaOXA-432	Beta-lactam	Unknown Beta-lactam	28925528	Enzymatic inactivation	Class D;OXA-51-like;Natural in Acinetobacter baumannii;;ISAba1 insertion into the promoter region is required for carbapenem resistance	NA
blaOXA	blaOXA-433_1_KM979380	blaOXA-433	Beta-lactam	Unknown Beta-lactam	28925528	Enzymatic inactivation	Class D;OXA-51-like;Natural in Acinetobacter baumannii;;ISAba1 insertion into the promoter region is required for carbapenem resistance	NA
blaOXA	blaOXA-435_1_KP144324	blaOXA-435	Beta-lactam	Unknown Beta-lactam	Unpublished	Enzymatic inactivation	Class D;OXA-23-like;Natural in Acinetobacter baumannii;;	NA
blaOXA	blaOXA-436_1_KT959105	blaOXA-436	Beta-lactam	Unknown Beta-lactam	Unpublished	Enzymatic inactivation	Class D;OXA-48-like;;;	NA
blaOXA	blaOXA-437_1_KP410856	blaOXA-437	Beta-lactam	Unknown Beta-lactam	Unpublished	Enzymatic inactivation	Class D;OXA-24-like;Natural in Acinetobacter baumannii;;	NA
blaOXA	blaOXA-438_1_KP410734	blaOXA-438	Beta-lactam	Unknown Beta-lactam	Unpublished	Enzymatic inactivation	Class D;OXA-48-like;;;	NA
blaOXA	blaOXA-439_1_KP727573	blaOXA-439	Beta-lactam	Unknown Beta-lactam	Unpublished	Enzymatic inactivation	Class D;OXA-48-like;;;	NA
blaOXA	blaOXA-43_1_AJ488303	blaOXA-43	Beta-lactam	Unknown Beta-lactam	12356787	Enzymatic inactivation	Class D;OXA-42-like;Natural in Burkholderia pseudomallei;;Oxacillin-hydrolysing beta-lactamases	NA
blaOXA	blaOXA-440_1_KP727574	blaOXA-440	Beta-lactam	Unknown Beta-lactam	Unpublished	Enzymatic inactivation	Class D;OXA-23-like;Natural in Acinetobacter baumannii;;	NA
blaOXA	blaOXA-441_1_JX865394	blaOXA-441	Beta-lactam	Unknown Beta-lactam	23264451	Enzymatic inactivation	Class D;OXA-51-like;Natural in Acinetobacter baumannii;;	NA
blaOXA	blaOXA-442_1_KP844571	blaOXA-442	Beta-lactam	Unknown Beta-lactam	Unpublished	Enzymatic inactivation	Class D;OXA-51-like;Natural in Acinetobacter baumannii;;	NA
blaOXA	blaOXA-443_1_LC030178	blaOXA-443	Beta-lactam	Unknown Beta-lactam	25953190	Enzymatic inactivation	Class D;OXA-22-like;Natural in Ralstonia mannitolilytica;;	NA
blaOXA	blaOXA-444_1_CP010800	blaOXA-444	Beta-lactam	Unknown Beta-lactam	25953190	Enzymatic inactivation	Class D;OXA-60-like;Natural in Ralstonia mannitolilytica;;	NA
blaOXA	blaOXA-446_1_KR061495	blaOXA-446	Beta-lactam	Unknown Beta-lactam	Unpublished	Enzymatic inactivation	Class D;OXA-184-like;Natural in Campylobacter jejuni;;	NA
blaOXA	blaOXA-447_1_KR061496	blaOXA-447	Beta-lactam	Unknown Beta-lactam	Unpublished	Enzymatic inactivation	Class D;OXA-184-like;Natural in Campylobacter jejuni;;	NA
blaOXA	blaOXA-448_1_KR061497	blaOXA-448	Beta-lactam	Unknown Beta-lactam	Unpublished	Enzymatic inactivation	Class D;OXA-184-like;Natural in Campylobacter jejuni;;	NA
blaOXA	blaOXA-449_1_KR061498	blaOXA-449	Beta-lactam	Unknown Beta-lactam	Unpublished	Enzymatic inactivation	Class D;OXA-184-like;Natural in Campylobacter jejuni;;	NA
blaOXA	blaOXA-450_1_KR061502	blaOXA-450	Beta-lactam	Unknown Beta-lactam	Unpublished	Enzymatic inactivation	Class D;OXA-61-like;Natural in Campylobacter coli;;	NA
blaOXA	blaOXA-451_1_KR061504	blaOXA-451	Beta-lactam	Unknown Beta-lactam	Unpublished	Enzymatic inactivation	Class D;OXA-61-like;Natural in Campylobacter jejuni;;	NA
blaOXA	blaOXA-452_1_KR061505	blaOXA-452	Beta-lactam	Unknown Beta-lactam	Unpublished	Enzymatic inactivation	Class D;OXA-61-like;Natural in Campylobacter jejuni;;	NA
blaOXA	blaOXA-453_1_KR061507	blaOXA-453	Beta-lactam	Unknown Beta-lactam	Unpublished	Enzymatic inactivation	Class D;OXA-61-like;Natural in Campylobacter jejuni;;	NA
blaOXA	blaOXA-454_1_LC037981	blaOXA-454	Beta-lactam	Unknown Beta-lactam	Unpublished	Enzymatic inactivation	Class D;OXA-10-like;Natural in Delftia acidovorans;;	NA
blaOXA	blaOXA-455_1_KP903885	blaOXA-455	Beta-lactam	Unknown Beta-lactam	Unpublished	Enzymatic inactivation	Class D;OXA-243-like;Natural in Achromobacter insuavis;;	NA
blaOXA	blaOXA-457_1_KP903887	blaOXA-457	Beta-lactam	Unknown Beta-lactam	Unpublished	Enzymatic inactivation	Class D;OXA-243-like;Natural in Achromobacter insuavis;Alternative name blaOXA-456;	NA
blaOXA	blaOXA-458_1_KP903888	blaOXA-458	Beta-lactam	Unknown Beta-lactam	Unpublished	Enzymatic inactivation	Class D;OXA-243-like;Natural in Achromobacter sp. 2015clin4ach;;	NA
blaOXA	blaOXA-459_1_KP903889	blaOXA-459	Beta-lactam	Unknown Beta-lactam	Unpublished	Enzymatic inactivation	Class D;OXA-243-like;Natural in Achromobacter insuavis;;	NA
blaOXA	blaOXA-45_1_AJ519683	blaOXA-45	Beta-lactam	Amoxicillin, Ampicillin, Aztreonam, Cefepime, Cefixime, Cefotaxime, Ceftazidime, Piperacillin	12936985	Enzymatic inactivation	Class D;;;;	NA
blaOXA	blaOXA-460_1_KR061508	blaOXA-460	Beta-lactam	Unknown Beta-lactam	Unpublished	Enzymatic inactivation	Class D;OXA-61-like;Natural in Campylobacter coli;;	NA
blaOXA	blaOXA-461_1_KR061509	blaOXA-461	Beta-lactam	Unknown Beta-lactam	Unpublished	Enzymatic inactivation	Class D;OXA-61-like;Natural in Campylobacter jejuni;;	NA
blaOXA	blaOXA-464_1_KU721146	blaOXA-464	Beta-lactam	Unknown Beta-lactam	Unpublished	Enzymatic inactivation	Class D;OXA-464-like;Natural in Arcobacter butzleri;;	NA
blaOXA	blaOXA-465_1_KR061500	blaOXA-465	Beta-lactam	Unknown Beta-lactam	Unpublished	Enzymatic inactivation	Class D;OXA-184-like;Natural in Campylobacter jejuni;;	NA
blaOXA	blaOXA-466_1_KR061501	blaOXA-466	Beta-lactam	Unknown Beta-lactam	Unpublished	Enzymatic inactivation	Class D;OXA-184-like;Natural in Campylobacter jejuni;;	NA
blaOXA	blaOXA-46_1_AF317511	blaOXA-46	Beta-lactam	Amoxicillin, Ampicillin	15855521	Enzymatic inactivation	Class D;OXA-46-like;;Alternative name blaOXA-81;	NA
blaOXA	blaOXA-470_1_KR182163	blaOXA-470	Beta-lactam	Unknown Beta-lactam	26315325	Enzymatic inactivation	Class D;OXA-63-like;Natural in Brachyspira pilosicoli;;	NA
blaOXA	blaOXA-471_1_EU086833	blaOXA-471	Beta-lactam	Unknown Beta-lactam	18719182	Enzymatic inactivation	Class D;OXA-63-like;Natural in Brachyspira pilosicoli;;	NA
blaOXA	blaOXA-472_1_KR182165	blaOXA-472	Beta-lactam	Unknown Beta-lactam	26315325	Enzymatic inactivation	Class D;OXA-63-like;Natural in Brachyspira pilosicoli;;	NA
blaOXA	blaOXA-473_1_KR182166	blaOXA-473	Beta-lactam	Unknown Beta-lactam	26315325	Enzymatic inactivation	Class D;OXA-63-like;Natural in Brachyspira pilosicoli;;	NA
blaOXA	blaOXA-474_1_KR182167	blaOXA-474	Beta-lactam	Unknown Beta-lactam	26315325	Enzymatic inactivation	Class D;OXA-63-like;Natural in Brachyspira pilosicoli;;	NA
blaOXA	blaOXA-475_1_KR182168	blaOXA-475	Beta-lactam	Unknown Beta-lactam	26315325	Enzymatic inactivation	Class D;OXA-63-like;Natural in Brachyspira pilosicoli;;	NA
blaOXA	blaOXA-476_1_KR182169	blaOXA-476	Beta-lactam	Unknown Beta-lactam	26315325	Enzymatic inactivation	Class D;OXA-63-like;Natural in Brachyspira pilosicoli;;	NA
blaOXA	blaOXA-477_1_KR182170	blaOXA-477	Beta-lactam	Unknown Beta-lactam	26315325	Enzymatic inactivation	Class D;OXA-63-like;Natural in Brachyspira pilosicoli;;	NA
blaOXA	blaOXA-478_1_KR182171	blaOXA-478	Beta-lactam	Unknown Beta-lactam	26315325	Enzymatic inactivation	Class D;OXA-63-like;Natural in Brachyspira pilosicoli;;	NA
blaOXA	blaOXA-479_1_KR182172	blaOXA-479	Beta-lactam	Unknown Beta-lactam	26315325	Enzymatic inactivation	Class D;OXA-63-like;Natural in Brachyspira pilosicoli;;	NA
blaOXA	blaOXA-47_1_AY237830	blaOXA-47	Beta-lactam	Amoxicillin, Amoxicillin+Clavulanic acid, Ampicillin, Ampicillin+Clavulanic acid, Piperacillin, Piperacillin+Tazobactam	14693513	Enzymatic inactivation	Class D;OXA-1-like;;;	NA
blaOXA	blaOXA-480_1_KR872296	blaOXA-480	Beta-lactam	Unknown Beta-lactam	Unpublished	Enzymatic inactivation	Class D;OXA-51-like;Natural in Acinetobacter baumannii;;	NA
blaOXA	blaOXA-482_1_KP264124	blaOXA-482	Beta-lactam	Unknown Beta-lactam	Unpublished	Enzymatic inactivation	Class D;OXA-23-like;;;	NA
blaOXA	blaOXA-483_1_KP264125	blaOXA-483	Beta-lactam	Unknown Beta-lactam	Unpublished	Enzymatic inactivation	Class D;OXA-23-like;;;	NA
blaOXA	blaOXA-484_1_KR401105	blaOXA-484	Beta-lactam	Unknown Beta-lactam	Unpublished	Enzymatic inactivation	Class D;OXA-48-like;;;	NA
blaOXA	blaOXA-485_1_LLNM01000004	blaOXA-485	Beta-lactam	Unknown Beta-lactam	26604259	Enzymatic inactivation	Class D;OXA-50-like;Natural in Pseudomonas aeruginosa;;	NA
blaOXA	blaOXA-486_1_AY597426	blaOXA-486	Beta-lactam	Unknown Beta-lactam	16120476	Enzymatic inactivation	Class D;OXA-50-like;Natural in Pseudomonas aeruginosa;Alternative name poxB8;	NA
blaOXA	blaOXA-488_1_CP017969	blaOXA-488	Beta-lactam	Unknown Beta-lactam	Unpublished	Enzymatic inactivation	Class D;OXA-50-like;Natural in Pseudomonas aeruginosa;;	NA
blaOXA	blaOXA-489_1_CP013733	blaOXA-489	Beta-lactam	Unknown Beta-lactam	Unpublished	Enzymatic inactivation	Class D;OXA-61-like;Natural in Campylobacter coli;;	NA
blaOXA	blaOXA-48_1_AY236073	blaOXA-48	Beta-lactam	Amoxicillin, Amoxicillin+Clavulanic acid, Ampicillin, Ampicillin+Clavulanic acid, Imipenem, Meropenem, Piperacillin, Piperacillin+Tazobactam	14693513, 16952941	Enzymatic inactivation	Class D;OXA-48-like;;;	NA
blaOXA	blaOXA-490_1_KU721147	blaOXA-490	Beta-lactam	Unknown Beta-lactam	Unpublished	Enzymatic inactivation	Class D;OXA-464-like;Natural in Arcobacter butzleri;;	NA
blaOXA	blaOXA-491_1_KU721148	blaOXA-491	Beta-lactam	Unknown Beta-lactam	Unpublished	Enzymatic inactivation	Class D;OXA-464-like;Natural in Arcobacter butzleri;;	NA
blaOXA	blaOXA-493_1_CP007774	blaOXA-493	Beta-lactam	Unknown Beta-lactam	unpublished	Enzymatic inactivation	Chromosomal	NA
blaOXA	blaOXA-493_1_KU739135	blaOXA-493	Beta-lactam	Unknown Beta-lactam	Unpublished	Enzymatic inactivation	Class D;OXA-493-like;Natural in Campylobacter lari;;	NA
blaOXA	blaOXA-494_1_AY597430	blaOXA-494	Beta-lactam	Unknown Beta-lactam	16120476	Enzymatic inactivation	Class D;OXA-50-like;Natural in Pseudomonas aeruginosa;Alternative name poxB12;	NA
blaOXA	blaOXA-496_1_KT200608	blaOXA-496	Beta-lactam	Unknown Beta-lactam	Unpublished	Enzymatic inactivation	Class D;OXA-134-like;Natural in Acinetobacter lwoffii;;	NA
blaOXA	blaOXA-497_1_LKJZ01000136	blaOXA-497	Beta-lactam	Unknown Beta-lactam	26824353	Enzymatic inactivation	Class D;OXA-51-like;Natural in Acinetobacter baumannii;;	NA
blaOXA	blaOXA-499_1_KT964029	blaOXA-499	Beta-lactam	Unknown Beta-lactam	Unpublished	Enzymatic inactivation	Class D;OXA-143-like;Natural in Acinetobacter pittii;;	NA
blaOXA	blaOXA-49_1_AY288523	blaOXA-49	Beta-lactam	Unknown Beta-lactam	Unpublished	Enzymatic inactivation	Class D;OXA-23-like;;;	NA
blaOXA	blaOXA-4_1_AY162283	blaOXA-4	Beta-lactam	Unknown Beta-lactam	14638506	Enzymatic inactivation	Class D;OXA-1-like;;Alternative name blaOXA-33;	NA
blaOXA	blaOXA-500_1_JMNQ01000002	blaOXA-500	Beta-lactam	Unknown Beta-lactam	Unpublished	Enzymatic inactivation	Class D;OXA-213-like;Natural in Acinetobacter baumannii 1451147;;	NA
blaOXA	blaOXA-501_1_KU167110	blaOXA-501	Beta-lactam	Unknown Beta-lactam	Unpublished	Enzymatic inactivation	Class D;OXA-213-like;Natural in Acinetobacter pittii;;	NA
blaOXA	blaOXA-502_1_KU167111	blaOXA-502	Beta-lactam	Unknown Beta-lactam	Unpublished	Enzymatic inactivation	Class D;OXA-213-like;Natural in Acinetobacter pittii;;	NA
blaOXA	blaOXA-503_1_KU167109	blaOXA-503	Beta-lactam	Unknown Beta-lactam	Unpublished	Enzymatic inactivation	Class D;OXA-213-like;Natural in Acinetobacter pittii;;	NA
blaOXA	blaOXA-505_1_KU531433	blaOXA-505	Beta-lactam	Unknown Beta-lactam	Unpublished	Enzymatic inactivation	Class D;OXA-48-like;;;	NA
blaOXA	blaOXA-506_1_KU571454	blaOXA-506	Beta-lactam	Unknown Beta-lactam	Unpublished	Enzymatic inactivation	Class D;OXA-213-like;Natural in Acinetobacter pittii;;	NA
blaOXA	blaOXA-507_1_KU551305	blaOXA-507	Beta-lactam	Unknown Beta-lactam	Unpublished	Enzymatic inactivation	Class D;OXA-51-like;Natural in Acinetobacter baumannii;;	NA
blaOXA	blaOXA-508_1_KU596972	blaOXA-508	Beta-lactam	Unknown Beta-lactam	Unpublished	Enzymatic inactivation	Class D;OXA-51-like;Natural in Acinetobacter baumannii;;	NA
blaOXA	blaOXA-509_1_KU692025	blaOXA-509	Beta-lactam	Unknown Beta-lactam	Unpublished	Enzymatic inactivation	Class D;OXA-51-like;Natural in Acinetobacter baumannii;;	NA
blaOXA	blaOXA-50_1_AY306130	blaOXA-50	Beta-lactam	Amoxicillin, Ampicillin	15155197	Enzymatic inactivation	Class D;OXA-50-like;Natural in Pseudomonas aeruginosa;;	NA
blaOXA	blaOXA-510_1_JX865393	blaOXA-510	Beta-lactam	Unknown Beta-lactam	23264451	Enzymatic inactivation	Class D;OXA-51-like;Natural in Acinetobacter baumannii;;	NA
blaOXA	blaOXA-511_1_KU710720	blaOXA-511	Beta-lactam	Unknown Beta-lactam	Unpublished	Enzymatic inactivation	Class D;OXA-51-like;Natural in Acinetobacter baumannii;;	NA
blaOXA	blaOXA-512_1_KU726870	blaOXA-512	Beta-lactam	Unknown Beta-lactam	Unpublished	Enzymatic inactivation	Class D;OXA-58-like;Natural in Acinetobacter baumannii;;	NA
blaOXA	blaOXA-513_1_KU323972	blaOXA-513	Beta-lactam	Unknown Beta-lactam	26778615	Enzymatic inactivation	Class D;OXA-243-like;Natural in Achromobacter insuavis;;	NA
blaOXA	blaOXA-514_1_KU866382	blaOXA-514	Beta-lactam	Unknown Beta-lactam	27855066	Enzymatic inactivation	Class D;OXA-48-like;Natural in Shewanella sp. 10A;;	NA
blaOXA	blaOXA-515_1_KU866383	blaOXA-515	Beta-lactam	Unknown Beta-lactam	27855066	Enzymatic inactivation	Class D;OXA-48-like;Natural in Shewanella sp. W17;;	NA
blaOXA	blaOXA-516_1_KU871391	blaOXA-516	Beta-lactam	Unknown Beta-lactam	Unpublished	Enzymatic inactivation	Class D;OXA-51-like;Natural in Acinetobacter baumannii;;	NA
blaOXA	blaOXA-517_1_KU878974	blaOXA-517	Beta-lactam	Unknown Beta-lactam	Unpublished	Enzymatic inactivation	Class D;OXA-48-like;;;	NA
blaOXA	blaOXA-518_1_KU739134	blaOXA-518	Beta-lactam	Unknown Beta-lactam	Unpublished	Enzymatic inactivation	Class D;OXA-493-like;Natural in Campylobacter lari;;	NA
blaOXA	blaOXA-519_1_KX349732	blaOXA-519	Beta-lactam	Amoxicillin, Amoxicillin+Clavulanic acid, Ampicillin, Ampicillin+Clavulanic acid, Ertapenem, Meropenem, Piperacillin, Piperacillin+Tazobactam, Temocillin	29866857	Enzymatic inactivation	Class D;OXA-48-like;;;	NA
blaOXA	blaOXA-51_1_DQ385606	blaOXA-51	Beta-lactam	Amoxicillin, Ampicillin, Imipenem	16940137, 15649299, 16630258	Enzymatic inactivation	Class D;OXA-51-like;Natural in Acinetobacter baumannii;;Phenotype described in Acinetobacter baumannii if simultaneous presence of insertion sequence ISAba1	NA
blaOXA	blaOXA-520_1_KX388630	blaOXA-520	Beta-lactam	Unknown Beta-lactam	Unpublished	Enzymatic inactivation	Class D;OXA-10-like;;;	NA
blaOXA	blaOXA-521_1_KX462701	blaOXA-521	Beta-lactam	Unknown Beta-lactam	Unpublished	Enzymatic inactivation	Class D;OXA-51-like;Natural in Acinetobacter baumannii;;	NA
blaOXA	blaOXA-522_1_KX599408	blaOXA-522	Beta-lactam	Unknown Beta-lactam	Unpublished	Enzymatic inactivation	Class D;OXA-213-like;Natural in Acinetobacter sp. MRSN7664;;	NA
blaOXA	blaOXA-523_1_KX599401	blaOXA-523	Beta-lactam	Unknown Beta-lactam	Unpublished	Enzymatic inactivation	Class D;OXA-51-like;Natural in Acinetobacter baumannii;;	NA
blaOXA	blaOXA-524_1_KX599402	blaOXA-524	Beta-lactam	Unknown Beta-lactam	Unpublished	Enzymatic inactivation	Class D;OXA-51-like;Natural in Acinetobacter baumannii;;	NA
blaOXA	blaOXA-525_1_KX599406	blaOXA-525	Beta-lactam	Unknown Beta-lactam	Unpublished	Enzymatic inactivation	Class D;OXA-51-like;Natural in Acinetobacter baumannii;;	NA
blaOXA	blaOXA-526_1_KX599409	blaOXA-526	Beta-lactam	Unknown Beta-lactam	Unpublished	Enzymatic inactivation	Class D;OXA-213-like;Natural in Acinetobacter sp. MRSN7369;;	NA
blaOXA	blaOXA-527_1_KX599404	blaOXA-527	Beta-lactam	Unknown Beta-lactam	Unpublished	Enzymatic inactivation	Class D;OXA-51-like;Natural in Acinetobacter sp. MRSN7700;;	NA
blaOXA	blaOXA-528_1_KX599407	blaOXA-528	Beta-lactam	Unknown Beta-lactam	Unpublished	Enzymatic inactivation	Class D;OXA-51-like;Natural in Acinetobacter baumannii;;	NA
blaOXA	blaOXA-529_1_KX599405	blaOXA-529	Beta-lactam	Unknown Beta-lactam	Unpublished	Enzymatic inactivation	Class D;OXA-51-like;Natural in Acinetobacter baumannii;;	NA
blaOXA	blaOXA-530_1_KX599398	blaOXA-530	Beta-lactam	Unknown Beta-lactam	Unpublished	Enzymatic inactivation	Class D;OXA-51-like;Natural in Acinetobacter baumannii;;	NA
blaOXA	blaOXA-531_1_KX599400	blaOXA-531	Beta-lactam	Unknown Beta-lactam	Unpublished	Enzymatic inactivation	Class D;OXA-51-like;Natural in Acinetobacter baumannii;;	NA
blaOXA	blaOXA-532_1_KX609247	blaOXA-532	Beta-lactam	Unknown Beta-lactam	Unpublished	Enzymatic inactivation	Class D;OXA-51-like;Natural in Acinetobacter baumannii;;	NA
blaOXA	blaOXA-533_1_KX668472	blaOXA-533	Beta-lactam	Unknown Beta-lactam	Unpublished	Enzymatic inactivation	Class D;OXA-213-like;Natural in Acinetobacter pittii;;	NA
blaOXA	blaOXA-534_1_KX714285	blaOXA-534	Beta-lactam	Unknown Beta-lactam	Unpublished	Enzymatic inactivation	Class D;OXA-1-like;;;	NA
blaOXA	blaOXA-535_1_KX828709	blaOXA-535	Beta-lactam	Unknown Beta-lactam	Unpublished	Enzymatic inactivation	Class D;;;;	NA
blaOXA	blaOXA-536_1_KX859240	blaOXA-536	Beta-lactam	Unknown Beta-lactam	Unpublished	Enzymatic inactivation	Class D;OXA-51-like;Natural in Acinetobacter baumannii;;	NA
blaOXA	blaOXA-537_1_KX360747	blaOXA-537	Beta-lactam	Unknown Beta-lactam	Unpublished	Enzymatic inactivation	Class D;OXA-134-like;Natural in Acinetobacter schindleri;;	NA
blaOXA	blaOXA-538_1_KX827284	blaOXA-538	Beta-lactam	Unknown Beta-lactam	Unpublished	Enzymatic inactivation	Class D;OXA-48-like;Natural in Shewanella xiamenensis;;	NA
blaOXA	blaOXA-539_1_KY094077	blaOXA-539	Beta-lactam	Amoxicillin, Amoxicillin+Clavulanic acid, Ampicillin, Ampicillin+Clavulanic acid, Cefepime, Ceftazidime, Ceftazidime+Avibactam, Piperacillin	28674059	Enzymatic inactivation	Class D;OXA-2-like;;;	NA
blaOXA	blaOXA-53_1_AY289608	blaOXA-53	Beta-lactam	Ceftazidime	15231768	Enzymatic inactivation	Class D;OXA-2-like;;;	NA
blaOXA	blaOXA-540_1_KJ138219	blaOXA-540	Beta-lactam	Unknown Beta-lactam	Unpublished	Enzymatic inactivation	Class D;OXA-2-like;;;	NA
blaOXA	blaOXA-541_1_FM179467	blaOXA-541	Beta-lactam	Unknown Beta-lactam	19095681	Enzymatic inactivation	Class D;OXA-2-like;;;	NA
blaOXA	blaOXA-545_1_KY674541	blaOXA-545	Beta-lactam	Unknown Beta-lactam	Unpublished	Enzymatic inactivation	Class D;OXA-51-like;Natural in Acinetobacter baumannii AB25C30;;	NA
blaOXA	blaOXA-546_1_KY682756	blaOXA-546	Beta-lactam	Unknown Beta-lactam	Unpublished	Enzymatic inactivation	Class D;OXA-48-like;Natural in Shewanella xiamenensis Sh1;;	NA
blaOXA	blaOXA-547_1_KY684124	blaOXA-547	Beta-lactam	Unknown Beta-lactam	Unpublished	Enzymatic inactivation	Class D;OXA-48-like;Natural in Shewanella xiamenensis 111D;;	NA
blaOXA	blaOXA-548_1_KY682750	blaOXA-548	Beta-lactam	Unknown Beta-lactam	Unpublished	Enzymatic inactivation	Class D;OXA-548-like;Natural in Shewanella hafniensis Sh29;;	NA
blaOXA	blaOXA-549_1_KY682751	blaOXA-549	Beta-lactam	Unknown Beta-lactam	Unpublished	Enzymatic inactivation	Class D;OXA-548-like;Natural in Shewanella hafniensis Sh26;;	NA
blaOXA	blaOXA-54_1_AY500137	blaOXA-54	Beta-lactam	Amoxicillin, Amoxicillin+Clavulanic acid, Ampicillin, Ampicillin+Clavulanic acid, Imipenem, Piperacillin, Piperacillin+Tazobactam	14693565	Enzymatic inactivation	Class D;OXA-48-like;Natural in Shewanella oneidensis;;	NA
blaOXA	blaOXA-550_1_KY682752	blaOXA-550	Beta-lactam	Unknown Beta-lactam	Unpublished	Enzymatic inactivation	Class D;OXA-548-like;Natural in Shewanella hafniensis Sh20;;	NA
blaOXA	blaOXA-551_1_KY682753	blaOXA-551	Beta-lactam	Unknown Beta-lactam	Unpublished	Enzymatic inactivation	Class D;OXA-548-like;Natural in Shewanella baltica Sh19;;	NA
blaOXA	blaOXA-552_1_KY682754	blaOXA-552	Beta-lactam	Unknown Beta-lactam	Unpublished	Enzymatic inactivation	Class D;OXA-548-like;Natural in Shewanella hafniensis Sh24;;	NA
blaOXA	blaOXA-553_1_KY682755	blaOXA-553	Beta-lactam	Unknown Beta-lactam	Unpublished	Enzymatic inactivation	Class D;OXA-548-like;Natural in Shewanella hafniensis Sh10;;	NA
blaOXA	blaOXA-554_1_KY126221	blaOXA-554	Beta-lactam	Unknown Beta-lactam	Unpublished	Enzymatic inactivation	Class D;OXA-51-like;Natural in Acinetobacter baumanniiCNM20000307;;	NA
blaOXA	blaOXA-555_1_KY126224	blaOXA-555	Beta-lactam	Unknown Beta-lactam	Unpublished	Enzymatic inactivation	Class D;OXA-51-like;Natural in Acinetobacter baumanniiCNM20010364;;	NA
blaOXA	blaOXA-556_1_KY126231	blaOXA-556	Beta-lactam	Unknown Beta-lactam	Unpublished	Enzymatic inactivation	Class D;OXA-51-like;Natural in Acinetobacter baumanniiCNM20040341;;	NA
blaOXA	blaOXA-557_1_KY126232	blaOXA-557	Beta-lactam	Unknown Beta-lactam	Unpublished	Enzymatic inactivation	Class D;OXA-51-like;Natural in Acinetobacter baumanniiCNM20040355;;	NA
blaOXA	blaOXA-558_1_KY126234	blaOXA-558	Beta-lactam	Unknown Beta-lactam	Unpublished	Enzymatic inactivation	Class D;OXA-51-like;Natural in Acinetobacter baumanniiCNM20050133;;	NA
blaOXA	blaOXA-559_1_KY126237	blaOXA-559	Beta-lactam	Unknown Beta-lactam	Unpublished	Enzymatic inactivation	Class D;OXA-51-like;Natural in Acinetobacter baumanniiCNM20071227;;	NA
blaOXA	blaOXA-55_1_AY343493	blaOXA-55	Beta-lactam	Amoxicillin, Amoxicillin+Clavulanic acid, Ampicillin, Ampicillin+Clavulanic acid, Imipenem	15105119	Enzymatic inactivation	Class D;OXA-55-like;Natural in Shewanella algae;;	NA
blaOXA	blaOXA-560_1_KY126238	blaOXA-560	Beta-lactam	Unknown Beta-lactam	Unpublished	Enzymatic inactivation	Class D;OXA-51-like;Natural in Acinetobacter baumanniiCNM20071813;;	NA
blaOXA	blaOXA-561_1_KY126240	blaOXA-561	Beta-lactam	Unknown Beta-lactam	Unpublished	Enzymatic inactivation	Class D;OXA-51-like;Natural in Acinetobacter baumanniiCNM20081065;;	NA
blaOXA	blaOXA-562_1_KY126241	blaOXA-562	Beta-lactam	Unknown Beta-lactam	Unpublished	Enzymatic inactivation	Class D;OXA-51-like;Natural in Acinetobacter baumanniiCNM20081737;;	NA
blaOXA	blaOXA-563_1_KY767021	blaOXA-563	Beta-lactam	Unknown Beta-lactam	Unpublished	Enzymatic inactivation	Class D;OXA-213-like;Natural in Acinetobacter pittii NRZ-24076;;	NA
blaOXA	blaOXA-564_1_KY767022	blaOXA-564	Beta-lactam	Unknown Beta-lactam	Unpublished	Enzymatic inactivation	Class D;OXA-213-like;Natural in Acinetobacter pittii NRZ-24967;;	NA
blaOXA	blaOXA-565_1_KY883665	blaOXA-565	Beta-lactam	Unknown Beta-lactam	Unpublished	Enzymatic inactivation	Class D;OXA-23-like;Natural in Acinetobacter baumannii01ACRGNY3002;;	NA
blaOXA	blaOXA-566_1_MF099636	blaOXA-566	Beta-lactam	Unknown Beta-lactam	Unpublished	Enzymatic inactivation	Class D;OXA-48-like;;;	NA
blaOXA	blaOXA-56_1_AY445080	blaOXA-56	Beta-lactam	Unknown Beta-lactam	15047554	Enzymatic inactivation	Class D;OXA-10-like;;;	NA
blaOXA	blaOXA-57_1_AJ631966	blaOXA-57	Beta-lactam	Unknown Beta-lactam	15793160	Enzymatic inactivation	Class D;OXA-42-like;Natural in Burkholderia pseudomallei;;	NA
blaOXA	blaOXA-58_1_AY665723	blaOXA-58	Beta-lactam	Amoxicillin, Amoxicillin+Clavulanic acid, Ampicillin, Ampicillin+Clavulanic acid, Imipenem, Meropenem	15616297, 16569863	Enzymatic inactivation	Class D;OXA-58-like;;;	NA
blaOXA	blaOXA-59_1_AJ632249	blaOXA-59	Beta-lactam	Unknown Beta-lactam	15793160	Enzymatic inactivation	Class D;OXA-42-like;Natural in Burkholderia pseudomallei;;	NA
blaOXA	blaOXA-5_1_AF347074	blaOXA-5	Beta-lactam	Unknown Beta-lactam	1495394	Enzymatic inactivation	Class D;OXA-5-like;;;	NA
blaOXA	blaOXA-60_1_AF525303	blaOXA-60	Beta-lactam	Amoxicillin, Amoxicillin+Clavulanic acid, Ampicillin, Ampicillin+Clavulanic acid, Imipenem, Unknown Beta-lactam	15504844	Enzymatic inactivation	Class D;OXA-60-like;Natural in Ralstonia pickettii;;	NA
blaOXA	blaOXA-60a_1_AY662675	blaOXA-60a	NA	NA	NA	NA	NA	NA
blaOXA	blaOXA-60b_1_AY664504	blaOXA-60b	Beta-lactam	Unknown Beta-lactam	15504844	Enzymatic inactivation	Class D;OXA-60-like;Natural in Ralstonia pickettii;;	NA
blaOXA	blaOXA-60c_1_AY664505	blaOXA-60c	Beta-lactam	Unknown Beta-lactam	15504844	Enzymatic inactivation	Class D;OXA-60-like;Natural in Ralstonia pickettii;;	NA
blaOXA	blaOXA-60d_1_AY664506	blaOXA-60d	Beta-lactam	Unknown Beta-lactam	15504844	Enzymatic inactivation	Class D;OXA-60-like;Natural in Ralstonia pickettii;;	NA
blaOXA	blaOXA-61_1_AY587956	blaOXA-61	Beta-lactam	Amoxicillin, Amoxicillin+Clavulanic acid, Ampicillin, Ampicillin+Clavulanic acid	15917560	Enzymatic inactivation	Class D;OXA-61-like;Natural in Campylobacter coli;;	NA
blaOXA	blaOXA-62_1_AY423074	blaOXA-62	Beta-lactam	Amoxicillin, Amoxicillin+Clavulanic acid, Ampicillin, Ampicillin+Clavulanic acid, Meropenem, Piperacillin, Piperacillin+Tazobactam	16569848	Enzymatic inactivation	Class D;OXA-62-like;Natural in Pandoraea pnomenusa;;	NA
blaOXA	blaOXA-63_1_AY619003	blaOXA-63	Beta-lactam	Amoxicillin, Ampicillin, Piperacillin	18212108	Enzymatic inactivation	Class D;OXA-63-like;Natural in Brachyspira pilosicoli;;	NA
blaOXA	blaOXA-64_1_AY750907	blaOXA-64	Beta-lactam	Unknown Beta-lactam	15760431	Enzymatic inactivation	Class D;OXA-51-like;Natural in Acinetobacter baumannii;;	NA
blaOXA	blaOXA-65_1_AY750908	blaOXA-65	Beta-lactam	Unknown Beta-lactam	15760431	Enzymatic inactivation	Class D;OXA-51-like;Natural in Acinetobacter baumannii;;	NA
blaOXA	blaOXA-66_1_AY750909	blaOXA-66	Beta-lactam	Unknown Beta-lactam	15760431	Enzymatic inactivation	Class D;OXA-51-like;Natural in Acinetobacter baumannii;;	NA
blaOXA	blaOXA-67_1_DQ491200	blaOXA-67	Beta-lactam	Unknown Beta-lactam	Unpublished	Enzymatic inactivation	Class D;OXA-51-like;Natural in Acinetobacter baumannii;;	NA
blaOXA	blaOXA-68_1_AY750910	blaOXA-68	Beta-lactam	Unknown Beta-lactam	15760431	Enzymatic inactivation	Class D;OXA-51-like;Natural in Acinetobacter baumannii;;	NA
blaOXA	blaOXA-69_1_AY859527	blaOXA-69	Beta-lactam	Amoxicillin, Ampicillin	16189095	Enzymatic inactivation	Class D;OXA-51-like;Natural in Acinetobacter baumannii;;	NA
blaOXA	blaOXA-70_1_AY750912	blaOXA-70	Beta-lactam	Unknown Beta-lactam	15760431	Enzymatic inactivation	Class D;OXA-51-like;Natural in Acinetobacter baumannii;;	NA
blaOXA	blaOXA-71_1_AY750913	blaOXA-71	Beta-lactam	Unknown Beta-lactam	15760431	Enzymatic inactivation	Class D;OXA-51-like;Natural in Acinetobacter baumannii;;	NA
blaOXA	blaOXA-72_1_AY739646	blaOXA-72	Beta-lactam	Unknown Beta-lactam	17846127	Enzymatic inactivation	Class D;OXA-24-like;;;	NA
blaOXA	blaOXA-73_1_AY762325	blaOXA-73	Beta-lactam	Unknown Beta-lactam	Unpublished	Enzymatic inactivation	Class D;OXA-23-like;;;	NA
blaOXA	blaOXA-74_1_EU161636	blaOXA-74	Beta-lactam	Cefepime, Ceftazidime	19049645	Enzymatic inactivation	Class D;OXA-10-like;;;	NA
blaOXA	blaOXA-75_1_AY859529	blaOXA-75	Beta-lactam	Unknown Beta-lactam	16189095	Enzymatic inactivation	Class D;OXA-51-like;Natural in Acinetobacter baumannii;;	NA
blaOXA	blaOXA-76_1_AY949203	blaOXA-76	Beta-lactam	Unknown Beta-lactam	Unpublished	Enzymatic inactivation	Class D;OXA-51-like;Natural in Acinetobacter baumannii;;	NA
blaOXA	blaOXA-77_1_AY949202	blaOXA-77	Beta-lactam	Unknown Beta-lactam	Unpublished	Enzymatic inactivation	Class D;OXA-51-like;Natural in Acinetobacter baumannii;;	NA
blaOXA	blaOXA-78_1_AY862132	blaOXA-78	Beta-lactam	Unknown Beta-lactam	Unpublished	Enzymatic inactivation	Class D;OXA-51-like;Natural in Acinetobacter baumannii;;	NA
blaOXA	blaOXA-79_1_EU019534	blaOXA-79	Beta-lactam	Unknown Beta-lactam	17850339	Enzymatic inactivation	Class D;OXA-51-like;Natural in Acinetobacter baumannii;;	NA
blaOXA	blaOXA-7_1_X75562	blaOXA-7	Beta-lactam	Amoxicillin, Ampicillin	7574536, 3925874	Enzymatic inactivation	Class D;OXA-10-like;;;	NA
blaOXA	blaOXA-80_1_EU019535	blaOXA-80	Beta-lactam	Unknown Beta-lactam	17850339	Enzymatic inactivation	Class D;OXA-51-like;Natural in Acinetobacter baumannii;;	NA
blaOXA	blaOXA-82_1_DQ987479	blaOXA-82	Beta-lactam	Imipenem	17724156	Enzymatic inactivation	Class D;OXA-51-like;Natural in Acinetobacter baumannii;;	NA
blaOXA	blaOXA-83_1_DQ309277	blaOXA-83	Beta-lactam	Unknown Beta-lactam	16630258, 17610600	Enzymatic inactivation	Class D;OXA-51-like;Natural in Acinetobacter baumannii;;	NA
blaOXA	blaOXA-84_1_DQ309276	blaOXA-84	Beta-lactam	Unknown Beta-lactam	16630258, 17610600	Enzymatic inactivation	Class D;OXA-51-like;Natural in Acinetobacter baumannii;;	NA
blaOXA	blaOXA-85_1_JANA01000064	blaOXA-85	Beta-lactam	Amoxicillin, Amoxicillin+Clavulanic acid, Ampicillin, Ampicillin+Clavulanic acid	16870757	Enzymatic inactivation	Class D;OXA-85-like;Natural in Fusobacterium nucleatum subsp. polymorphum;Alternative name blaFUS-1;	NA
blaOXA	blaOXA-86_1_DQ149247	blaOXA-86	Beta-lactam	Unknown Beta-lactam	16816400	Enzymatic inactivation	Class D;OXA-51-like;Natural in Acinetobacter baumannii;;	NA
blaOXA	blaOXA-87_1_DQ348075	blaOXA-87	Beta-lactam	Unknown Beta-lactam	16816400	Enzymatic inactivation	Class D;OXA-51-like;;;	NA
blaOXA	blaOXA-88_1_DQ392963	blaOXA-88	Beta-lactam	Unknown Beta-lactam	17284537	Enzymatic inactivation	Class D;OXA-51-like;Natural in Acinetobacter baumannii;;	NA
blaOXA	blaOXA-89_1_DQ445683	blaOXA-89	Beta-lactam	Unknown Beta-lactam	16844350	Enzymatic inactivation	Class D;OXA-51-like;Natural in Acinetobacter baumannii;;	NA
blaOXA	blaOXA-90_1_EU547443	blaOXA-90	Beta-lactam	Unknown Beta-lactam	19567349	Enzymatic inactivation	Class D;OXA-51-like;Natural in Acinetobacter baumannii;;	NA
blaOXA	blaOXA-91_1_DQ519086	blaOXA-91	Beta-lactam	Unknown Beta-lactam	17284537	Enzymatic inactivation	Class D;OXA-51-like;Natural in Acinetobacter baumannii;;	NA
blaOXA	blaOXA-92_1_DQ335566	blaOXA-92	Beta-lactam	Unknown Beta-lactam	17391399	Enzymatic inactivation	Class D;OXA-51-like;Natural in Acinetobacter baumannii;;	NA
blaOXA	blaOXA-93_1_DQ519087	blaOXA-93	Beta-lactam	Unknown Beta-lactam	17284537	Enzymatic inactivation	Class D;OXA-51-like;Natural in Acinetobacter baumannii;;	NA
blaOXA	blaOXA-94_1_DQ519088	blaOXA-94	Beta-lactam	Unknown Beta-lactam	17284537	Enzymatic inactivation	Class D;OXA-51-like;Natural in Acinetobacter baumannii;;	NA
blaOXA	blaOXA-95_1_DQ519089	blaOXA-95	Beta-lactam	Unknown Beta-lactam	17284537	Enzymatic inactivation	Class D;OXA-51-like;Natural in Acinetobacter baumannii;;	NA
blaOXA	blaOXA-96_1_DQ519090	blaOXA-96	Beta-lactam	Unknown Beta-lactam	17284537	Enzymatic inactivation	Class D;OXA-58-like;;;	NA
blaOXA	blaOXA-97_1_EF102240	blaOXA-97	Beta-lactam	Amoxicillin, Amoxicillin+Clavulanic acid, Ampicillin, Ampicillin+Clavulanic acid, Imipenem, Meropenem	18299404	Enzymatic inactivation	Class D;OXA-58-like;;;	NA
blaOXA	blaOXA-98_1_EU255288	blaOXA-98	Beta-lactam	Unknown Beta-lactam	Unpublished	Enzymatic inactivation	Class D;OXA-51-like;Natural in Acinetobacter baumannii;;	NA
blaOXA	blaOXA-99_1_DQ888718	blaOXA-99	Beta-lactam	Unknown Beta-lactam	19394202	Enzymatic inactivation	Class D;OXA-51-like;Natural in Acinetobacter baumannii;;	NA
blaOXA	blaOXA-9_1_KQ089875	blaOXA-9	Beta-lactam	Amoxicillin, Ampicillin	8382826	Enzymatic inactivation	Class D;OXA-9-like;;;	NA
blaOXA	blaOXA-SHE_1_AY066004	blaOXA-SHE	Beta-lactam	Unknown Beta-lactam	unpublished	Enzymatic inactivation	NA	NA
blaOXY	blaOXY-1-1_1_Z30177	blaOXY-1-1	Beta-lactam	Amoxicillin, Amoxicillin+Clavulanic acid, Ampicillin, Ampicillin+Clavulanic acid, Cefotaxime, Cefoxitin, Ceftazidime, Piperacillin, Piperacillin+Tazobactam, Ticarcillin, Ticarcillin+Clavulanic acid	7574532	Enzymatic inactivation	Chromosomal class A beta-lactamase	NA
blaOXY	blaOXY-1-2_2_AJ871864	blaOXY-1-2	Beta-lactam	Amoxicillin, Amoxicillin+Clavulanic acid, Ampicillin, Ampicillin+Clavulanic acid, Cefotaxime, Cefoxitin, Ceftazidime, Piperacillin, Piperacillin+Tazobactam, Ticarcillin, Ticarcillin+Clavulanic acid	16048960	Enzymatic inactivation	Chromosomal class A beta-lactamase	NA
blaOXY	blaOXY-1-3_3_AY077482	blaOXY-1-3	Beta-lactam	Amoxicillin, Amoxicillin+Clavulanic acid, Ampicillin, Ampicillin+Clavulanic acid, Cefotaxime, Cefoxitin, Ceftazidime, Piperacillin, Piperacillin+Tazobactam, Ticarcillin, Ticarcillin+Clavulanic acid	12807183	Enzymatic inactivation	Chromosomal class A beta-lactamase	NA
blaOXY	blaOXY-1-4_4_AY077483	blaOXY-1-4	Beta-lactam	Amoxicillin, Amoxicillin+Clavulanic acid, Ampicillin, Ampicillin+Clavulanic acid, Cefotaxime, Cefoxitin, Ceftazidime, Piperacillin, Piperacillin+Tazobactam, Ticarcillin, Ticarcillin+Clavulanic acid	12807183	Enzymatic inactivation	Chromosomal class A beta-lactamase	NA
blaOXY	blaOXY-1-5_5_AY077486	blaOXY-1-5	Beta-lactam	Amoxicillin, Amoxicillin+Clavulanic acid, Ampicillin, Ampicillin+Clavulanic acid, Cefotaxime, Cefoxitin, Ceftazidime, Piperacillin, Piperacillin+Tazobactam, Ticarcillin, Ticarcillin+Clavulanic acid	12807183	Enzymatic inactivation	Chromosomal class A beta-lactamase	NA
blaOXY	blaOXY-1-6_6_Y17715	blaOXY-1-6	Beta-lactam	Amoxicillin, Amoxicillin+Clavulanic acid, Ampicillin, Ampicillin+Clavulanic acid, Cefotaxime, Cefoxitin, Ceftazidime, Piperacillin, Piperacillin+Tazobactam, Ticarcillin, Ticarcillin+Clavulanic acid	10223957	Enzymatic inactivation	Chromosomal class A beta-lactamase	NA
blaOXY	blaOXY-1-7_7_M27459	blaOXY-1-7	Beta-lactam	Amoxicillin, Amoxicillin+Clavulanic acid, Ampicillin, Ampicillin+Clavulanic acid, Cefotaxime, Cefoxitin, Ceftazidime, Piperacillin, Piperacillin+Tazobactam, Ticarcillin, Ticarcillin+Clavulanic acid	2653216	Enzymatic inactivation	Chromosomal class A beta-lactamase	NA
blaOXY	blaOXY-2-10_10_FJ785626	blaOXY-2-10	Beta-lactam	Amoxicillin, Amoxicillin+Clavulanic acid, Ampicillin, Ampicillin+Clavulanic acid, Cefotaxime, Cefoxitin, Ceftazidime, Piperacillin, Piperacillin+Tazobactam, Ticarcillin, Ticarcillin+Clavulanic acid	unpublished	Enzymatic inactivation	Chromosomal class A beta-lactamase	NA
blaOXY	blaOXY-2-1_1_AJ871866	blaOXY-2-1	Beta-lactam	Amoxicillin, Amoxicillin+Clavulanic acid, Ampicillin, Ampicillin+Clavulanic acid, Cefotaxime, Cefoxitin, Ceftazidime, Piperacillin, Piperacillin+Tazobactam, Ticarcillin, Ticarcillin+Clavulanic acid	16048960	Enzymatic inactivation	Chromosomal class A beta-lactamase	NA
blaOXY	blaOXY-2-2_2_AJ871867	blaOXY-2-2	Beta-lactam	Amoxicillin, Amoxicillin+Clavulanic acid, Ampicillin, Ampicillin+Clavulanic acid, Cefotaxime, Cefoxitin, Ceftazidime, Piperacillin, Piperacillin+Tazobactam, Ticarcillin, Ticarcillin+Clavulanic acid	16048960	Enzymatic inactivation	Chromosomal class A beta-lactamase	NA
blaOXY	blaOXY-2-3_3_AY077488	blaOXY-2-3	Beta-lactam	Amoxicillin, Amoxicillin+Clavulanic acid, Ampicillin, Ampicillin+Clavulanic acid, Cefotaxime, Cefoxitin, Ceftazidime, Piperacillin, Piperacillin+Tazobactam, Ticarcillin, Ticarcillin+Clavulanic acid	12807183	Enzymatic inactivation	Chromosomal class A beta-lactamase	NA
blaOXY	blaOXY-2-4_4_Y17714	blaOXY-2-4	Beta-lactam	Amoxicillin, Amoxicillin+Clavulanic acid, Ampicillin, Ampicillin+Clavulanic acid, Cefotaxime, Cefoxitin, Ceftazidime, Piperacillin, Piperacillin+Tazobactam, Ticarcillin, Ticarcillin+Clavulanic acid	10223957	Enzymatic inactivation	Chromosomal class A beta-lactamase	NA
blaOXY	blaOXY-2-5_5_AY077487	blaOXY-2-5	Beta-lactam	Amoxicillin, Amoxicillin+Clavulanic acid, Ampicillin, Ampicillin+Clavulanic acid, Cefotaxime, Cefoxitin, Ceftazidime, Piperacillin, Piperacillin+Tazobactam, Ticarcillin, Ticarcillin+Clavulanic acid	12807183	Enzymatic inactivation	Chromosomal class A beta-lactamase	NA
blaOXY	blaOXY-2-6_6_AY077485	blaOXY-2-6	Beta-lactam	Amoxicillin, Amoxicillin+Clavulanic acid, Ampicillin, Ampicillin+Clavulanic acid, Cefotaxime, Cefoxitin, Ceftazidime, Piperacillin, Piperacillin+Tazobactam, Ticarcillin, Ticarcillin+Clavulanic acid	12807183	Enzymatic inactivation	Chromosomal class A beta-lactamase	NA
blaOXY	blaOXY-2-7_7_Z49084	blaOXY-2-7	Beta-lactam	Amoxicillin, Amoxicillin+Clavulanic acid, Ampicillin, Ampicillin+Clavulanic acid, Cefotaxime, Cefoxitin, Ceftazidime, Piperacillin, Piperacillin+Tazobactam, Ticarcillin, Ticarcillin+Clavulanic acid	7574532	Enzymatic inactivation	Chromosomal class A beta-lactamase	NA
blaOXY	blaOXY-2-8_8_AY055205	blaOXY-2-8	Beta-lactam	Amoxicillin, Amoxicillin+Clavulanic acid, Ampicillin, Ampicillin+Clavulanic acid, Cefotaxime, Cefoxitin, Ceftazidime, Piperacillin, Piperacillin+Tazobactam, Ticarcillin, Ticarcillin+Clavulanic acid	12019142	Enzymatic inactivation	Chromosomal class A beta-lactamase	NA
blaOXY	blaOXY-2-9_9_FJ785625	blaOXY-2-9	Beta-lactam	Amoxicillin, Amoxicillin+Clavulanic acid, Ampicillin, Ampicillin+Clavulanic acid, Cefotaxime, Cefoxitin, Ceftazidime, Piperacillin, Piperacillin+Tazobactam, Ticarcillin, Ticarcillin+Clavulanic acid	unpublished	Enzymatic inactivation	Chromosomal class A beta-lactamase	NA
blaOXY	blaOXY-3-1_1_AF491278	blaOXY-3-1	Beta-lactam	Amoxicillin, Amoxicillin+Clavulanic acid, Ampicillin, Ampicillin+Clavulanic acid, Cefotaxime, Cefoxitin, Ceftazidime, Piperacillin, Piperacillin+Tazobactam, Ticarcillin, Ticarcillin+Clavulanic acid	12682174	Enzymatic inactivation	Chromosomal class A beta-lactamase	NA
blaOXY	blaOXY-4-1_1_AY077481	blaOXY-4-1	Beta-lactam	Amoxicillin, Amoxicillin+Clavulanic acid, Ampicillin, Ampicillin+Clavulanic acid, Cefotaxime, Cefoxitin, Ceftazidime, Piperacillin, Piperacillin+Tazobactam, Ticarcillin, Ticarcillin+Clavulanic acid	12682174	Enzymatic inactivation	Chromosomal class A beta-lactamase	NA
blaOXY	blaOXY-5-1_1_AJ871868	blaOXY-5-1	Beta-lactam	Amoxicillin, Amoxicillin+Clavulanic acid, Ampicillin, Ampicillin+Clavulanic acid, Cefotaxime, Cefoxitin, Ceftazidime, Piperacillin, Piperacillin+Tazobactam, Ticarcillin, Ticarcillin+Clavulanic acid	16048960	Enzymatic inactivation	Chromosomal class A beta-lactamase	NA
blaOXY	blaOXY-5-2_2_AJ871871	blaOXY-5-2	Beta-lactam	Amoxicillin, Amoxicillin+Clavulanic acid, Ampicillin, Ampicillin+Clavulanic acid, Cefotaxime, Cefoxitin, Ceftazidime, Piperacillin, Piperacillin+Tazobactam, Ticarcillin, Ticarcillin+Clavulanic acid	16048960	Enzymatic inactivation	Chromosomal class A beta-lactamase	NA
blaOXY	blaOXY-6-1_1_AJ871873	blaOXY-6-1	Beta-lactam	Amoxicillin, Amoxicillin+Clavulanic acid, Ampicillin, Ampicillin+Clavulanic acid, Cefotaxime, Cefoxitin, Ceftazidime, Piperacillin, Piperacillin+Tazobactam, Ticarcillin, Ticarcillin+Clavulanic acid	16048960	Enzymatic inactivation	Chromosomal class A beta-lactamase	NA
blaOXY	blaOXY-6-2_2_AJ871875	blaOXY-6-2	Beta-lactam	Amoxicillin, Amoxicillin+Clavulanic acid, Ampicillin, Ampicillin+Clavulanic acid, Cefotaxime, Cefoxitin, Ceftazidime, Piperacillin, Piperacillin+Tazobactam, Ticarcillin, Ticarcillin+Clavulanic acid	16048960	Enzymatic inactivation	Chromosomal class A beta-lactamase	NA
blaOXY	blaOXY-6-3_3_AJ871876	blaOXY-6-3	Beta-lactam	Amoxicillin, Amoxicillin+Clavulanic acid, Ampicillin, Ampicillin+Clavulanic acid, Cefotaxime, Cefoxitin, Ceftazidime, Piperacillin, Piperacillin+Tazobactam, Ticarcillin, Ticarcillin+Clavulanic acid	16048960	Enzymatic inactivation	Chromosomal class A beta-lactamase	NA
blaOXY	blaOXY-6-4_4_AJ871877	blaOXY-6-4	Beta-lactam	Amoxicillin, Amoxicillin+Clavulanic acid, Ampicillin, Ampicillin+Clavulanic acid, Cefotaxime, Cefoxitin, Ceftazidime, Piperacillin, Piperacillin+Tazobactam, Ticarcillin, Ticarcillin+Clavulanic acid	16048960	Enzymatic inactivation	Chromosomal class A beta-lactamase	NA
blaPAO	blaPAO_1_AY083595	blaPAO	Beta-lactam	Amoxicillin, Ampicillin, Cefepime, Ceftazidime	unpublished	Enzymatic inactivation	class C beta-lactamase	NA
blaPAO	blaPAO_2_FJ666065	blaPAO	Beta-lactam	Amoxicillin, Ampicillin, Cefepime, Ceftazidime	19258272	Enzymatic inactivation	class C beta-lactamase	NA
blaPAO	blaPAO_3_FJ666073	blaPAO	Beta-lactam	Amoxicillin, Ampicillin, Cefepime, Ceftazidime	19258272	Enzymatic inactivation	class C beta-lactamase	NA
blaPAO	blaPAO_4_AY083592	blaPAO	Beta-lactam	Amoxicillin, Ampicillin, Cefepime, Ceftazidime	19258272	Enzymatic inactivation	class C beta-lactamase	NA
blaPLA	blaPLA-3A_1_AY507663	blaPLA-3A	Beta-lactam	Unknown Beta-lactam	18694786	Enzymatic inactivation	Chromosomal class A beta-lactamase	NA
blaPLA	blaPLA-4A_1_AY507664	blaPLA-4A	Beta-lactam	Unknown Beta-lactam	18694786	Enzymatic inactivation	Chromosomal class A beta-lactamase	NA
blaPLA	blaPLA-5A_1_DQ249871	blaPLA-5A	Beta-lactam	Unknown Beta-lactam	unpublished	Enzymatic inactivation	Chromosomal class A beta-lactamase	NA
blaPLA	blaPLA-6A_1_DQ251478	blaPLA-6A	Beta-lactam	Unknown Beta-lactam	unpublished	Enzymatic inactivation	Chromosomal class A beta-lactamase	NA
blaPLA	blaPLA1a_1_AY302757	blaPLA1a	Beta-lactam	Ampicillin, Amoxicillin, Ticarcillin	14693555	Enzymatic inactivation	Chromosomal class A beta-lactamase	NA
blaPLA	blaPLA2a_1_AY307385	blaPLA2a	Beta-lactam	Ampicillin, Amoxicillin, Ticarcillin	14693555	Enzymatic inactivation	Chromosomal class A beta-lactamase	NA
blaROB	blaROB-1_1_DQ840517	blaROB-1	Beta-lactam	Penicillin, Amoxicillin, Ampicillin	17438055	Enzymatic inactivation	NA	NA
blaROB	blaROB-1_2_AF022114	blaROB-1	Beta-lactam	Penicillin, Amoxicillin, Ampicillin	2201253	Enzymatic inactivation	NA	NA
blaSED1	blaSED1_1_AF321608	blaSED1	Beta-lactam	Amoxicillin, Amoxicillin+Clavulanic acid, Ampicillin, Ampicillin+Clavulanic acid, Piperacillin, Ticarcillin, Piperacillin+Tazobactam	11451687	Enzymatic inactivation	Chromosomal	NA
blaSGM	blaSGM-1_1_AAQG01000013	blaSGM-1	Beta-lactam	Unknown Beta-lactam	unpublished	Enzymatic inactivation	Chromosomal class A beta-lactamase	NA
blaSGM	blaSGM-2_1_AP010803	blaSGM-2	Beta-lactam	Unknown Beta-lactam	unpublished	Enzymatic inactivation	Chromosomal class A beta-lactamase	NA
blaSGM	blaSGM-4_1_CP002798	blaSGM-4	Beta-lactam	Unknown Beta-lactam	unpublished	Enzymatic inactivation	Chromosomal class A beta-lactamase	NA
blaSGM	blaSGM-5_1_NG049987	blaSGM-5	Beta-lactam	Unknown Beta-lactam	unpublished	Enzymatic inactivation	Chromosomal class A beta-lactamase	NA
blaSGM	blaSGM-6_1_NG049988	blaSGM-6	Beta-lactam	Unknown Beta-lactam	unpublished	Enzymatic inactivation	Chromosomal class A beta-lactamase	NA
blaSGM	blaSGM-7_1_NG050614	blaSGM-7	Beta-lactam	Unknown Beta-lactam	unpublished	Enzymatic inactivation	class A beta-lactamase	NA
blaSHV	blaSHV-100_1_AM941846	blaSHV-100	Beta-lactam	Amoxicillin, Ampicillin, Aztreonam, Cefepime, Cefotaxime, Ceftazidime, Ceftriaxone, Piperacillin, Ticarcillin	21415202	Enzymatic inactivation	Class A	NA
blaSHV	blaSHV-101_1_EU155018	blaSHV-101	Beta-lactam	Unknown Beta-lactam	17804424	Enzymatic inactivation	Class A	NA
blaSHV	blaSHV-102_1_EU024485	blaSHV-102	Beta-lactam	Amoxicillin, Ampicillin, Aztreonam, Cefepime, Cefotaxime, Ceftazidime, Ceftriaxone, Piperacillin, Ticarcillin	18566158	Enzymatic inactivation	Class A	NA
blaSHV	blaSHV-103_1_EU032604	blaSHV-103	Beta-lactam	Unknown Beta-lactam	18620848	Enzymatic inactivation	Class A	NA
blaSHV	blaSHV-104_1_EU274581	blaSHV-104	Beta-lactam	Amoxicillin, Ampicillin, Aztreonam, Cefepime, Cefotaxime, Ceftazidime, Ceftriaxone, Piperacillin, Ticarcillin	24949015	Enzymatic inactivation	Class A	NA
blaSHV	blaSHV-105_1_FJ194944	blaSHV-105	Beta-lactam	Amoxicillin, Ampicillin, Aztreonam, Cefepime, Cefotaxime, Ceftazidime, Ceftriaxone, Piperacillin, Ticarcillin	19075050	Enzymatic inactivation	Class A	NA
blaSHV	blaSHV-106_1_AM922307	blaSHV-106	Beta-lactam	Amoxicillin, Ampicillin, Aztreonam, Cefepime, Cefotaxime, Ceftazidime, Ceftriaxone, Piperacillin, Ticarcillin	Unpublished	Enzymatic inactivation	Class A	NA
blaSHV	blaSHV-107_1_AM922308	blaSHV-107	Beta-lactam	Amoxicillin, Amoxicillin+Clavulanic acid, Ampicillin, Ampicillin+Clavulanic acid, Piperacillin, Piperacillin+Tazobactam, Ticarcillin, Ticarcillin+Clavulanic acid	22083476	Enzymatic inactivation	Class A	NA
blaSHV	blaSHV-108_1_AM922309	blaSHV-108	Beta-lactam	Unknown Beta-lactam	21359845	Enzymatic inactivation	Class A	NA
blaSHV	blaSHV-109_1_EU418913	blaSHV-109	Beta-lactam	Amoxicillin, Ampicillin, Cephalothin, Piperacillin, Ticarcillin	18725449	Enzymatic inactivation	Class A	NA
blaSHV	blaSHV-110_1_HQ877615	blaSHV-110	Beta-lactam	Unknown Beta-lactam	Unpublished	Enzymatic inactivation	Class A	Chromosomal
blaSHV	blaSHV-111_1_AB372881	blaSHV-111	Beta-lactam	Unknown Beta-lactam	19343954	Enzymatic inactivation	Class A	NA
blaSHV	blaSHV-119_1_JX192924	blaSHV-119	Beta-lactam	Unknown Beta-lactam	26075080	Enzymatic inactivation	Class A	NA
blaSHV	blaSHV-11_1_X98101	blaSHV-11	Beta-lactam	Amoxicillin, Ampicillin, Cephalothin, Piperacillin, Ticarcillin	9145849	Enzymatic inactivation	Class A	NA
blaSHV	blaSHV-120_1_JF812965	blaSHV-120	Beta-lactam	Unknown Beta-lactam	Unpublished	Enzymatic inactivation	Class A	NA
blaSHV	blaSHV-121_1_GQ428198	blaSHV-121	Beta-lactam	Unknown Beta-lactam	Unpublished	Enzymatic inactivation	Class A	NA
blaSHV	blaSHV-128_1_GU932590	blaSHV-128	Beta-lactam	Amoxicillin, Ampicillin, Aztreonam, Cefepime, Cefotaxime, Ceftazidime, Ceftriaxone, Piperacillin, Ticarcillin	25888770	Enzymatic inactivation	Class A	NA
blaSHV	blaSHV-129_1_GU827715	blaSHV-129	Beta-lactam	Amoxicillin, Ampicillin, Aztreonam, Cefepime, Cefotaxime, Ceftazidime, Ceftriaxone, Piperacillin, Ticarcillin	22322349	Enzymatic inactivation	Class A	NA
blaSHV	blaSHV-12_1_KF976405	blaSHV-12	Beta-lactam	Amoxicillin, Ampicillin, Aztreonam, Cefepime, Cefotaxime, Ceftazidime, Ceftriaxone, Piperacillin, Ticarcillin	26038408, 16678922	Enzymatic inactivation	Class A	NA
blaSHV	blaSHV-132_1_GU981741	blaSHV-132	Beta-lactam	Unknown Beta-lactam	Unpublished	Enzymatic inactivation	Class A	NA
blaSHV	blaSHV-133_1_AB551737	blaSHV-133	Beta-lactam	Unknown Beta-lactam	Unpublished	Enzymatic inactivation	Class A	NA
blaSHV	blaSHV-134_1_HM559945	blaSHV-134	Beta-lactam	Amoxicillin, Ampicillin, Aztreonam, Cefepime, Cefotaxime, Ceftazidime, Ceftriaxone, Piperacillin, Ticarcillin	Unpublished	Enzymatic inactivation	Class A	NA
blaSHV	blaSHV-135_1_HQ637576	blaSHV-135	Beta-lactam	Unknown Beta-lactam	Unpublished	Enzymatic inactivation	Class A	NA
blaSHV	blaSHV-137_1_HQ661363	blaSHV-137	Beta-lactam	Unknown Beta-lactam	Unpublished	Enzymatic inactivation	Class A	NA
blaSHV	blaSHV-13_1_AF164577	blaSHV-13	Beta-lactam	Amoxicillin, Ampicillin, Aztreonam, Cefepime, Cefotaxime, Ceftazidime, Ceftriaxone, Piperacillin, Ticarcillin	10722518	Enzymatic inactivation	Class A	NA
blaSHV	blaSHV-141_1_JQ388884	blaSHV-141	Beta-lactam	Amoxicillin, Ampicillin, Cephalothin, Piperacillin, Ticarcillin	Unpublished	Enzymatic inactivation	Class A	NA
blaSHV	blaSHV-142_1_JQ029959	blaSHV-142	Beta-lactam	Unknown Beta-lactam	22537112	Enzymatic inactivation	Class A	NA
blaSHV	blaSHV-143_1_JQ341060	blaSHV-143	Beta-lactam	Unknown Beta-lactam	Unpublished	Enzymatic inactivation	Class A	NA
blaSHV	blaSHV-144_1_JQ926986	blaSHV-144	Beta-lactam	Unknown Beta-lactam	Unpublished	Enzymatic inactivation	Class A	NA
blaSHV	blaSHV-145_1_JX013655	blaSHV-145	Beta-lactam	Unknown Beta-lactam	Unpublished	Enzymatic inactivation	Class A	NA
blaSHV	blaSHV-147_1_JX121114	blaSHV-147	Beta-lactam	Unknown Beta-lactam	23587957	Enzymatic inactivation	Class A	NA
blaSHV	blaSHV-148_1_JX121115	blaSHV-148	Beta-lactam	Unknown Beta-lactam	23587957	Enzymatic inactivation	Class A	NA
blaSHV	blaSHV-149_1_JX121116	blaSHV-149	Beta-lactam	Unknown Beta-lactam	23587957	Enzymatic inactivation	Class A	NA
blaSHV	blaSHV-14_1_AF226622	blaSHV-14	Beta-lactam	Amoxicillin, Ampicillin, Cephalothin, Piperacillin, Ticarcillin	11120985	Enzymatic inactivation	Class A	NA
blaSHV	blaSHV-150_1_JX121117	blaSHV-150	Beta-lactam	Unknown Beta-lactam	23587957	Enzymatic inactivation	Class A	NA
blaSHV	blaSHV-151_1_JX121118	blaSHV-151	Beta-lactam	Unknown Beta-lactam	23587957	Enzymatic inactivation	Class A	NA
blaSHV	blaSHV-152_1_JX121119	blaSHV-152	Beta-lactam	Unknown Beta-lactam	23587957	Enzymatic inactivation	Class A	NA
blaSHV	blaSHV-153_1_JX121120	blaSHV-153	Beta-lactam	Unknown Beta-lactam	23587957	Enzymatic inactivation	Class A	NA
blaSHV	blaSHV-154_1_JX121121	blaSHV-154	Beta-lactam	Unknown Beta-lactam	23587957	Enzymatic inactivation	Class A	NA
blaSHV	blaSHV-155_1_JX121122	blaSHV-155	Beta-lactam	Unknown Beta-lactam	23587957	Enzymatic inactivation	Class A	NA
blaSHV	blaSHV-156_1_JX121123	blaSHV-156	Beta-lactam	Unknown Beta-lactam	23587957	Enzymatic inactivation	Class A	NA
blaSHV	blaSHV-157_1_JX121124	blaSHV-157	Beta-lactam	Unknown Beta-lactam	23587957	Enzymatic inactivation	Class A	NA
blaSHV	blaSHV-158_1_JX121125	blaSHV-158	Beta-lactam	Unknown Beta-lactam	23587957	Enzymatic inactivation	Class A	NA
blaSHV	blaSHV-159_1_JX121126	blaSHV-159	Beta-lactam	Unknown Beta-lactam	23587957	Enzymatic inactivation	Class A	NA
blaSHV	blaSHV-15_1_AJ011428	blaSHV-15	Beta-lactam	Amoxicillin, Ampicillin, Aztreonam, Cefepime, Cefotaxime, Ceftazidime, Ceftriaxone, Piperacillin, Ticarcillin	Unpublished	Enzymatic inactivation	Class A	NA
blaSHV	blaSHV-160_1_JX121127	blaSHV-160	Beta-lactam	Unknown Beta-lactam	23587957	Enzymatic inactivation	Class A	NA
blaSHV	blaSHV-161_1_JX121128	blaSHV-161	Beta-lactam	Unknown Beta-lactam	23587957	Enzymatic inactivation	Class A	NA
blaSHV	blaSHV-162_1_JX121129	blaSHV-162	Beta-lactam	Unknown Beta-lactam	23587957	Enzymatic inactivation	Class A	NA
blaSHV	blaSHV-163_1_JX121130	blaSHV-163	Beta-lactam	Unknown Beta-lactam	23587957	Enzymatic inactivation	Class A	NA
blaSHV	blaSHV-164_1_HE981194	blaSHV-164	Beta-lactam	Amoxicillin, Ampicillin, Cephalothin, Piperacillin, Ticarcillin	Unpublished	Enzymatic inactivation	Class A	NA
blaSHV	blaSHV-165_1_JX121131	blaSHV-165	Beta-lactam	Unknown Beta-lactam	23587957	Enzymatic inactivation	Class A	NA
blaSHV	blaSHV-168_1_JX870080	blaSHV-168	Beta-lactam	Unknown Beta-lactam	Unpublished	Enzymatic inactivation	Class A	NA
blaSHV	blaSHV-16_1_AF072684	blaSHV-16	Beta-lactam	Amoxicillin, Ampicillin, Aztreonam, Cefepime, Cefotaxime, Ceftazidime, Ceftriaxone, Piperacillin, Ticarcillin	11502518	Enzymatic inactivation	Class A	NA
blaSHV	blaSHV-172_1_KF513177	blaSHV-172	Beta-lactam	Unknown Beta-lactam	Unpublished	Enzymatic inactivation	Class A	NA
blaSHV	blaSHV-173_1_KF513178	blaSHV-173	Beta-lactam	Unknown Beta-lactam	Unpublished	Enzymatic inactivation	Class A	NA
blaSHV	blaSHV-178_1_KF705209	blaSHV-178	Beta-lactam	Unknown Beta-lactam	Unpublished	Enzymatic inactivation	Class A	NA
blaSHV	blaSHV-179_1_KF705208	blaSHV-179	Beta-lactam	Unknown Beta-lactam	Unpublished	Enzymatic inactivation	Class A	NA
blaSHV	blaSHV-180_1_KP050487	blaSHV-180	Beta-lactam	Unknown Beta-lactam	Unpublished	Enzymatic inactivation	Class A	NA
blaSHV	blaSHV-182_1_KP050489	blaSHV-182	Beta-lactam	Unknown Beta-lactam	Unpublished	Enzymatic inactivation	Class A	NA
blaSHV	blaSHV-183_1_HG934764	blaSHV-183	Beta-lactam	Unknown Beta-lactam	Unpublished	Enzymatic inactivation	Class A	NA
blaSHV	blaSHV-185_1_KM233164	blaSHV-185	Beta-lactam	Unknown Beta-lactam	Unpublished	Enzymatic inactivation	Class A	NA
blaSHV	blaSHV-186_1_KM233165	blaSHV-186	Beta-lactam	Unknown Beta-lactam	Unpublished	Enzymatic inactivation	Class A	NA
blaSHV	blaSHV-187_1_LN515533	blaSHV-187	Beta-lactam	Unknown Beta-lactam	Unpublished	Enzymatic inactivation	Class A	NA
blaSHV	blaSHV-188_1_LN515534	blaSHV-188	Beta-lactam	Unknown Beta-lactam	Unpublished	Enzymatic inactivation	Class A	NA
blaSHV	blaSHV-189_1_KP050494	blaSHV-189	Beta-lactam	Unknown Beta-lactam	Unpublished	Enzymatic inactivation	Class A	NA
blaSHV	blaSHV-18_1_AF132290	blaSHV-18	Beta-lactam	Amoxicillin, Ampicillin, Aztreonam, Cefepime, Cefotaxime, Ceftazidime, Ceftriaxone, Piperacillin, Ticarcillin	10952583	Enzymatic inactivation	Class A	NA
blaSHV	blaSHV-190_1_KP868753	blaSHV-190	Beta-lactam	Unknown Beta-lactam	Unpublished	Enzymatic inactivation	Class A	NA
blaSHV	blaSHV-191_1_KP868754	blaSHV-191	Beta-lactam	Unknown Beta-lactam	Unpublished	Enzymatic inactivation	Class A	NA
blaSHV	blaSHV-193_1_KR347170	blaSHV-193	Beta-lactam	Unknown Beta-lactam	Unpublished	Enzymatic inactivation	Class A	NA
blaSHV	blaSHV-194_1_KX421191	blaSHV-194	Beta-lactam	Unknown Beta-lactam	27446040	Enzymatic inactivation	Class A	NA
blaSHV	blaSHV-195_1_KX619652	blaSHV-195	Beta-lactam	Unknown Beta-lactam	Unpublished	Enzymatic inactivation	Class A	NA
blaSHV	blaSHV-196_1_KX714286	blaSHV-196	Beta-lactam	Unknown Beta-lactam	Unpublished	Enzymatic inactivation	Class A	NA
blaSHV	blaSHV-197_1_KT946904	blaSHV-197	Beta-lactam	Unknown Beta-lactam	Unpublished	Enzymatic inactivation	Class A	NA
blaSHV	blaSHV-198_1_MF281086	blaSHV-198	Beta-lactam	Unknown Beta-lactam	Unpublished	Enzymatic inactivation	Class A	NA
blaSHV	blaSHV-199_1_MF373391	blaSHV-199	Beta-lactam	Unknown Beta-lactam	Unpublished	Enzymatic inactivation	Class A	NA
blaSHV	blaSHV-1_1_AF148850	blaSHV-1	Beta-lactam	Amoxicillin, Ampicillin, Cephalothin, Piperacillin, Ticarcillin	10582889, 3260490, 2221867	Enzymatic inactivation	Class A	NA
blaSHV	blaSHV-1b-b_1_DQ166783	blaSHV-1b-b	Beta-lactam	Amoxicillin, Ampicillin, Cephalothin, Piperacillin, Ticarcillin	Unpublished	Enzymatic inactivation	Class A	NA
blaSHV	blaSHV-200_1_MF871643	blaSHV-200	Beta-lactam	Unknown Beta-lactam	Unpublished	Enzymatic inactivation	Class A	NA
blaSHV	blaSHV-203_1_MG028656	blaSHV-203	Beta-lactam	Unknown Beta-lactam	Unpublished	Enzymatic inactivation	Class A	NA
blaSHV	blaSHV-204_1_MH243356	blaSHV-204	Beta-lactam	Unknown Beta-lactam	Unpublished	Enzymatic inactivation	Class A	NA
blaSHV	blaSHV-24_1_AB023477	blaSHV-24	Beta-lactam	Amoxicillin, Ampicillin, Aztreonam, Cefepime, Cefotaxime, Ceftazidime, Ceftriaxone, Piperacillin, Ticarcillin	10817740	Enzymatic inactivation	Class A	NA
blaSHV	blaSHV-25_1_AF208796	blaSHV-25	Beta-lactam	Amoxicillin, Ampicillin, Cephalothin, Piperacillin, Ticarcillin	11502506	Enzymatic inactivation	Class A	NA
blaSHV	blaSHV-26_1_AF227204	blaSHV-26	Beta-lactam	Amoxicillin, Amoxicillin+Clavulanic acid, Ampicillin, Ampicillin+Clavulanic acid, Piperacillin, Piperacillin+Tazobactam, Ticarcillin, Ticarcillin+Clavulanic acid	11502506	Enzymatic inactivation	Class A	NA
blaSHV	blaSHV-27_1_AF293345	blaSHV-27	Beta-lactam	Amoxicillin, Ampicillin, Aztreonam, Cefepime, Cefotaxime, Ceftazidime, Ceftriaxone, Piperacillin, Ticarcillin	11266422	Enzymatic inactivation	Class A	NA
blaSHV	blaSHV-28_1_AF299299	blaSHV-28	Beta-lactam	Unknown Beta-lactam	19172061	Enzymatic inactivation	Class A	NA
blaSHV	blaSHV-29_1_AF301532	blaSHV-29	Beta-lactam	Unknown Beta-lactam	11257029	Enzymatic inactivation	Class A	NA
blaSHV	blaSHV-2_1_AF148851	blaSHV-2	Beta-lactam	Amoxicillin, Ampicillin, Aztreonam, Cefepime, Cefotaxime, Ceftazidime, Ceftriaxone, Piperacillin, Ticarcillin	10582889	Enzymatic inactivation	Class A	NA
blaSHV	blaSHV-2a_1_X98102	blaSHV-2a	Beta-lactam	Amoxicillin, Ampicillin, Aztreonam, Cefepime, Cefotaxime, Ceftazidime, Ceftriaxone, Piperacillin, Ticarcillin	9145849	Enzymatic inactivation	Class A	NA
blaSHV	blaSHV-30_1_AY661885	blaSHV-30	Beta-lactam	Amoxicillin, Ampicillin, Aztreonam, Cefepime, Cefotaxime, Ceftazidime, Ceftriaxone, Piperacillin, Ticarcillin	16251316	Enzymatic inactivation	Class A	NA
blaSHV	blaSHV-31_1_AY277255	blaSHV-31	Beta-lactam	Amoxicillin, Ampicillin, Aztreonam, Cefepime, Cefotaxime, Ceftazidime, Ceftriaxone, Piperacillin, Ticarcillin	17178800	Enzymatic inactivation	Class A	NA
blaSHV	blaSHV-32_1_AY037778	blaSHV-32	Beta-lactam	Amoxicillin, Ampicillin, Cephalothin, Piperacillin, Ticarcillin	11557480	Enzymatic inactivation	Class A	NA
blaSHV	blaSHV-33_1_AY037779	blaSHV-33	Beta-lactam	Amoxicillin, Ampicillin, Cephalothin, Piperacillin, Ticarcillin	11557480	Enzymatic inactivation	Class A	NA
blaSHV	blaSHV-34_1_AY036620	blaSHV-34	Beta-lactam	Amoxicillin, Ampicillin, Aztreonam, Cefepime, Cefotaxime, Ceftazidime, Ceftriaxone, Piperacillin, Ticarcillin	Unpublished	Enzymatic inactivation	Class A	NA
blaSHV	blaSHV-35_1_AY070258	blaSHV-35	Beta-lactam	Unknown Beta-lactam	Unpublished	Enzymatic inactivation	Class A	NA
blaSHV	blaSHV-36_1_AF467947	blaSHV-36	Beta-lactam	Unknown Beta-lactam	Unpublished	Enzymatic inactivation	Class A	NA
blaSHV	blaSHV-37_1_AF467948	blaSHV-37	Beta-lactam	Unknown Beta-lactam	Unpublished	Enzymatic inactivation	Class A	NA
blaSHV	blaSHV-38_1_AY079099	blaSHV-38	Beta-lactam	Amoxicillin, Ampicillin, Aztreonam, Cefepime, Cefotaxime, Ceftazidime, Ceftriaxone, Piperacillin, Ticarcillin	12543688	Enzymatic inactivation	Class A	NA
blaSHV	blaSHV-3_1_KX092356	blaSHV-3	Beta-lactam	Amoxicillin, Ampicillin, Aztreonam, Cefepime, Cefotaxime, Ceftazidime, Ceftriaxone, Piperacillin, Ticarcillin	2694951	Enzymatic inactivation	Class A	NA
blaSHV	blaSHV-40_1_AF535128	blaSHV-40	Beta-lactam	Amoxicillin, Ampicillin, Aztreonam, Cefepime, Cefotaxime, Ceftazidime, Ceftriaxone, Piperacillin, Ticarcillin	15047521	Enzymatic inactivation	Class A	NA
blaSHV	blaSHV-41_1_AF535129	blaSHV-41	Beta-lactam	Amoxicillin, Ampicillin, Aztreonam, Cefepime, Cefotaxime, Ceftazidime, Ceftriaxone, Piperacillin, Ticarcillin	15047521	Enzymatic inactivation	Class A	NA
blaSHV	blaSHV-42_1_AF535130	blaSHV-42	Beta-lactam	Amoxicillin, Ampicillin, Aztreonam, Cefepime, Cefotaxime, Ceftazidime, Ceftriaxone, Piperacillin, Ticarcillin	15047521	Enzymatic inactivation	Class A	NA
blaSHV	blaSHV-43_1_AY065991	blaSHV-43	Beta-lactam	Amoxicillin, Ampicillin, Cephalothin, Piperacillin, Ticarcillin	12543694	Enzymatic inactivation	Class A	NA
blaSHV	blaSHV-44_1_AY259119	blaSHV-44	Beta-lactam	Amoxicillin, Ampicillin, Cephalothin, Piperacillin, Ticarcillin	14576109	Enzymatic inactivation	Class A	NA
blaSHV	blaSHV-45_1_AF547625	blaSHV-45	Beta-lactam	Amoxicillin, Ampicillin, Aztreonam, Cefepime, Cefotaxime, Ceftazidime, Ceftriaxone, Piperacillin, Ticarcillin	Unpublished	Enzymatic inactivation	Class A	NA
blaSHV	blaSHV-46_1_AY210887	blaSHV-46	Beta-lactam	Amoxicillin, Ampicillin, Aztreonam, Cefepime, Cefotaxime, Ceftazidime, Ceftriaxone, Piperacillin, Ticarcillin	14638498	Enzymatic inactivation	Class A	NA
blaSHV	blaSHV-48_1_AY263404	blaSHV-48	Beta-lactam	Amoxicillin, Ampicillin, Cephalothin, Piperacillin, Ticarcillin	19075050	Enzymatic inactivation	Class A	NA
blaSHV	blaSHV-49_1_AY528718	blaSHV-49	Beta-lactam	Amoxicillin, Amoxicillin+Clavulanic acid, Ampicillin, Ampicillin+Clavulanic acid, Piperacillin, Piperacillin+Tazobactam, Ticarcillin, Ticarcillin+Clavulanic acid	15504885	Enzymatic inactivation	Class A	NA
blaSHV	blaSHV-50_1_AY288915	blaSHV-50	Beta-lactam	Unknown Beta-lactam	Unpublished	Enzymatic inactivation	Class A	NA
blaSHV	blaSHV-51_1_AY289548	blaSHV-51	Beta-lactam	Unknown Beta-lactam	Unpublished	Enzymatic inactivation	Class A	NA
blaSHV	blaSHV-52_1_HQ845196	blaSHV-52	Beta-lactam	Unknown Beta-lactam	Unpublished	Enzymatic inactivation	Class A	NA
blaSHV	blaSHV-55_1_DQ054528	blaSHV-55	Beta-lactam	Amoxicillin, Ampicillin, Aztreonam, Cefepime, Cefotaxime, Ceftazidime, Ceftriaxone, Piperacillin, Ticarcillin	Unpublished	Enzymatic inactivation	Class A	NA
blaSHV	blaSHV-56_1_EU586041	blaSHV-56	Beta-lactam	Amoxicillin, Amoxicillin+Clavulanic acid, Ampicillin, Ampicillin+Clavulanic acid, Piperacillin, Piperacillin+Tazobactam, Ticarcillin, Ticarcillin+Clavulanic acid	18663019	Enzymatic inactivation	Class A	NA
blaSHV	blaSHV-57_1_AY223863	blaSHV-57	Beta-lactam	Amoxicillin, Ampicillin, Aztreonam, Cefepime, Cefotaxime, Ceftazidime, Ceftriaxone, Piperacillin, Ticarcillin	15673739	Enzymatic inactivation	Class A	NA
blaSHV	blaSHV-59_1_AY790341	blaSHV-59	Beta-lactam	Unknown Beta-lactam	Unpublished	Enzymatic inactivation	Class A	NA
blaSHV	blaSHV-5_1_X55640	blaSHV-5	Beta-lactam	Amoxicillin, Ampicillin, Aztreonam, Cefepime, Cefotaxime, Ceftazidime, Ceftriaxone, Piperacillin, Ticarcillin	2088203	Enzymatic inactivation	Class A	NA
blaSHV	blaSHV-60_1_AB302939	blaSHV-60	Beta-lactam	Amoxicillin, Ampicillin, Cephalothin, Piperacillin, Ticarcillin	19057150	Enzymatic inactivation	Class A	NA
blaSHV	blaSHV-61_1_AJ866284	blaSHV-61	Beta-lactam	Amoxicillin, Ampicillin, Cephalothin, Piperacillin, Ticarcillin	19272757	Enzymatic inactivation	Class A	NA
blaSHV	blaSHV-62_1_AJ866285	blaSHV-62	Beta-lactam	Amoxicillin, Ampicillin, Cephalothin, Piperacillin, Ticarcillin	19272757	Enzymatic inactivation	Class A	NA
blaSHV	blaSHV-63_1_EU342351	blaSHV-63	Beta-lactam	Unknown Beta-lactam	Unpublished	Enzymatic inactivation	Class A	NA
blaSHV	blaSHV-64_1_DQ174304	blaSHV-64	Beta-lactam	Amoxicillin, Ampicillin, Aztreonam, Cefepime, Cefotaxime, Ceftazidime, Ceftriaxone, Piperacillin, Ticarcillin	Unpublished	Enzymatic inactivation	Class A	NA
blaSHV	blaSHV-65_1_DQ174305	blaSHV-65	Beta-lactam	Unknown Beta-lactam	Unpublished	Enzymatic inactivation	Class A	NA
blaSHV	blaSHV-66_1_DQ174306	blaSHV-66	Beta-lactam	Amoxicillin, Ampicillin, Aztreonam, Cefepime, Cefotaxime, Ceftazidime, Ceftriaxone, Piperacillin, Ticarcillin	Unpublished	Enzymatic inactivation	Class A	NA
blaSHV	blaSHV-67_1_DQ174307	blaSHV-67	Beta-lactam	Unknown Beta-lactam	Unpublished	Enzymatic inactivation	Class A	NA
blaSHV	blaSHV-69_1_DQ174308	blaSHV-69	Beta-lactam	Unknown Beta-lactam	Unpublished	Enzymatic inactivation	Class A	NA
blaSHV	blaSHV-70_1_DQ013287	blaSHV-70	Beta-lactam	Amoxicillin, Ampicillin, Aztreonam, Cefepime, Cefotaxime, Ceftazidime, Ceftriaxone, Piperacillin, Ticarcillin	16563703	Enzymatic inactivation	Class A	NA
blaSHV	blaSHV-71_1_AM176546	blaSHV-71	Beta-lactam	Amoxicillin, Ampicillin, Cephalothin, Piperacillin, Ticarcillin	19272757	Enzymatic inactivation	Class A	NA
blaSHV	blaSHV-72_1_AM176547	blaSHV-72	Beta-lactam	Amoxicillin, Amoxicillin+Clavulanic acid, Ampicillin, Ampicillin+Clavulanic acid, Piperacillin, Piperacillin+Tazobactam, Ticarcillin, Ticarcillin+Clavulanic acid	18316518	Enzymatic inactivation	Class A	NA
blaSHV	blaSHV-73_1_AM176548	blaSHV-73	Beta-lactam	Amoxicillin, Ampicillin, Cephalothin, Piperacillin, Ticarcillin	19272757	Enzymatic inactivation	Class A	NA
blaSHV	blaSHV-74_1_AM176549	blaSHV-74	Beta-lactam	Amoxicillin, Ampicillin, Cephalothin, Piperacillin, Ticarcillin	19272757	Enzymatic inactivation	Class A	NA
blaSHV	blaSHV-75_1_AM176550	blaSHV-75	Beta-lactam	Amoxicillin, Ampicillin, Cephalothin, Piperacillin, Ticarcillin	19272757	Enzymatic inactivation	Class A	NA
blaSHV	blaSHV-76_1_AM176551	blaSHV-76	Beta-lactam	Amoxicillin, Ampicillin, Cephalothin, Piperacillin, Ticarcillin	19272757	Enzymatic inactivation	Class A	NA
blaSHV	blaSHV-77_1_EF373975	blaSHV-77	Beta-lactam	Amoxicillin, Ampicillin, Cephalothin, Piperacillin, Ticarcillin	19272757	Enzymatic inactivation	Class A	NA
blaSHV	blaSHV-78_1_AM176553	blaSHV-78	Beta-lactam	Amoxicillin, Ampicillin, Cephalothin, Piperacillin, Ticarcillin	19272757	Enzymatic inactivation	Class A	NA
blaSHV	blaSHV-79_1_AM176554	blaSHV-79	Beta-lactam	Amoxicillin, Ampicillin, Cephalothin, Piperacillin, Ticarcillin	19272757	Enzymatic inactivation	Class A	NA
blaSHV	blaSHV-7_1_U20270	blaSHV-7	Beta-lactam	Amoxicillin, Ampicillin, Aztreonam, Cefepime, Cefotaxime, Ceftazidime, Ceftriaxone, Piperacillin, Ticarcillin	7785992	Enzymatic inactivation	Class A	NA
blaSHV	blaSHV-80_1_AM176555	blaSHV-80	Beta-lactam	Amoxicillin, Ampicillin, Cephalothin, Piperacillin, Ticarcillin	19272757	Enzymatic inactivation	Class A	NA
blaSHV	blaSHV-81_1_AM176556	blaSHV-81	Beta-lactam	Amoxicillin, Ampicillin, Cephalothin, Piperacillin, Ticarcillin	19272757	Enzymatic inactivation	Class A	NA
blaSHV	blaSHV-82_1_AM176557	blaSHV-82	Beta-lactam	Amoxicillin, Ampicillin, Cephalothin, Piperacillin, Ticarcillin	19272757	Enzymatic inactivation	Class A	NA
blaSHV	blaSHV-85_1_DQ322460	blaSHV-85	Beta-lactam	Amoxicillin, Ampicillin, Cephalothin, Piperacillin, Ticarcillin	18347108	Enzymatic inactivation	Class A	NA
blaSHV	blaSHV-86_1_DQ328802	blaSHV-86	Beta-lactam	Amoxicillin, Ampicillin, Aztreonam, Cefepime, Cefotaxime, Ceftazidime, Ceftriaxone, Piperacillin, Ticarcillin	Unpublished	Enzymatic inactivation	Class A	NA
blaSHV	blaSHV-89_1_DQ193536	blaSHV-89	Beta-lactam	Amoxicillin, Ampicillin, Cephalothin, Piperacillin, Ticarcillin	18587684	Enzymatic inactivation	Class A	NA
blaSHV	blaSHV-8_1_U92041	blaSHV-8	Beta-lactam	Amoxicillin, Ampicillin, Aztreonam, Cefepime, Cefotaxime, Ceftazidime, Ceftriaxone, Piperacillin, Ticarcillin	9056008	Enzymatic inactivation	Class A	NA
blaSHV	blaSHV-92_1_DQ836922	blaSHV-92	Beta-lactam	Unknown Beta-lactam	18029415	Enzymatic inactivation	Class A	NA
blaSHV	blaSHV-93_1_EF373969	blaSHV-93	Beta-lactam	Unknown Beta-lactam	Unpublished	Enzymatic inactivation	Class A	NA
blaSHV	blaSHV-94_1_EF373970	blaSHV-94	Beta-lactam	Unknown Beta-lactam	Unpublished	Enzymatic inactivation	Class A	NA
blaSHV	blaSHV-95_1_EF373972	blaSHV-95	Beta-lactam	Unknown Beta-lactam	Unpublished	Enzymatic inactivation	Class A	NA
blaSHV	blaSHV-96_1_EF373971	blaSHV-96	Beta-lactam	Unknown Beta-lactam	Unpublished	Enzymatic inactivation	Class A	NA
blaSHV	blaSHV-97_1_EF373973	blaSHV-97	Beta-lactam	Unknown Beta-lactam	Unpublished	Enzymatic inactivation	Class A	NA
blaSHV	blaSHV-98_1_AM941844	blaSHV-98	Beta-lactam	Amoxicillin, Ampicillin, Aztreonam, Cefepime, Cefotaxime, Ceftazidime, Ceftriaxone, Piperacillin, Ticarcillin	21415202	Enzymatic inactivation	Class A	NA
blaSHV	blaSHV-99_1_AM941845	blaSHV-99	Beta-lactam	Amoxicillin, Ampicillin, Aztreonam, Cefepime, Cefotaxime, Ceftazidime, Ceftriaxone, Piperacillin, Ticarcillin	21415202	Enzymatic inactivation	Class A	NA
blaSHV	blaSHV-9_1_S82452	blaSHV-9	Beta-lactam	Amoxicillin, Ampicillin, Aztreonam, Cefepime, Cefotaxime, Ceftazidime, Ceftriaxone, Piperacillin, Ticarcillin	8674992	Enzymatic inactivation	Class A	NA
blaSPU	blaSPU-1_1_GQ919044	blaSPU-1	Beta-lactam	Amoxicillin, Amoxicillin+Clavulanic acid, Ampicillin, Ampicillin+Clavulanic acid, Cefepime, Cefixime, Cefotaxime, Cefoxitin, Ceftazidime, Ertapenem, Imipenem, Meropenem, Piperacillin, Piperacillin+Tazobactam	26482314	Enzymatic inactivation	Chromosomal metallo-beta-lactamase	NA
blaSRT	blaSRT-1_1_AB008454	blaSRT-1	Beta-lactam	Amoxicillin, Amoxicillin+Clavulanic acid, Ampicillin, Ampicillin+Clavulanic acid, Cefotaxime, Cefoxitin, Ceftazidime, Piperacillin, Piperacillin+Tazobactam, Ticarcillin, Ticarcillin+Clavulanic acid	9449282	Enzymatic inactivation	Chromosomal class C beta-lactamase	NA
blaSRT	blaSRT-2_1_AY524276	blaSRT-2	Beta-lactam	Amoxicillin, Amoxicillin+Clavulanic acid, Ampicillin, Ampicillin+Clavulanic acid, Cefotaxime, Cefoxitin, Ceftazidime, Piperacillin, Piperacillin+Tazobactam, Ticarcillin, Ticarcillin+Clavulanic acid	15183862	Enzymatic inactivation	Chromosomal class C beta-lactamase	NA
blaSST	blaSST-1_1_AB008455	blaSST-1	Beta-lactam	Amoxicillin, Amoxicillin+Clavulanic acid, Ampicillin, Ampicillin+Clavulanic acid, Cefotaxime, Cefoxitin, Piperacillin, Piperacillin+Tazobactam, Ticarcillin, Ticarcillin+Clavulanic acid	9449282	Enzymatic inactivation	Chromosomal class C beta-lactamase	NA
blaTEM	blaTEM-101_1_AF495873	blaTEM-101	Beta-lactam	Amoxicillin, Ampicillin, Aztreonam, Cefepime, Cefotaxime, Ceftazidime, Ceftriaxone, Piperacillin, Ticarcillin	Unpublished	Enzymatic inactivation	Class A	NA
blaTEM	blaTEM-102_1_AY040093	blaTEM-102	Beta-lactam	Amoxicillin, Ampicillin, Aztreonam, Cefepime, Cefotaxime, Ceftazidime, Ceftriaxone, Piperacillin, Ticarcillin	Unpublished	Enzymatic inactivation	Class A	NA
blaTEM	blaTEM-104_1_AF516719	blaTEM-104	Beta-lactam	Unknown Beta-lactam	Unpublished	Enzymatic inactivation	Class A	NA
blaTEM	blaTEM-105_1_AF516720	blaTEM-105	Beta-lactam	Unknown Beta-lactam	Unpublished	Enzymatic inactivation	Class A	NA
blaTEM	blaTEM-106_1_AY101578	blaTEM-106	Beta-lactam	Amoxicillin, Ampicillin, Aztreonam, Cefepime, Cefotaxime, Ceftazidime, Ceftriaxone, Piperacillin, Ticarcillin	Unpublished	Enzymatic inactivation	Class A	NA
blaTEM	blaTEM-107_1_AY101764	blaTEM-107	Beta-lactam	Amoxicillin, Ampicillin, Aztreonam, Cefepime, Cefotaxime, Ceftazidime, Ceftriaxone, Piperacillin, Ticarcillin	21911565	Enzymatic inactivation	Class A	NA
blaTEM	blaTEM-108_1_AF506748	blaTEM-108	Beta-lactam	Unknown Beta-lactam	Unpublished	Enzymatic inactivation	Class A	NA
blaTEM	blaTEM-109_1_AY628175	blaTEM-109	Beta-lactam	Amoxicillin, Amoxicillin+Clavulanic acid, Ampicillin, Ampicillin+Clavulanic acid, Aztreonam, Cefepime, Cefotaxime, Ceftazidime, Ceftriaxone, Piperacillin, Piperacillin+Tazobactam, Ticarcillin, Ticarcillin+Clavulanic acid	16251281, 16189109	Enzymatic inactivation	Class A	NA
blaTEM	blaTEM-10_1_AF093512	blaTEM-10	Beta-lactam	Amoxicillin, Ampicillin, Aztreonam, Cefepime, Cefotaxime, Ceftazidime, Ceftriaxone, Piperacillin, Ticarcillin	9989337	Enzymatic inactivation	Class A	NA
blaTEM	blaTEM-110_1_AY072920	blaTEM-110	Beta-lactam	Amoxicillin, Ampicillin, Cephalothin, Piperacillin, Ticarcillin	Unpublished	Enzymatic inactivation	Class A	NA
blaTEM	blaTEM-111_1_AF468003	blaTEM-111	Beta-lactam	Unknown Beta-lactam	Unpublished	Enzymatic inactivation	Class A	NA
blaTEM	blaTEM-112_1_AY589493	blaTEM-112	Beta-lactam	Amoxicillin, Ampicillin, Aztreonam, Cefepime, Cefotaxime, Ceftazidime, Ceftriaxone, Piperacillin, Ticarcillin	15282240	Enzymatic inactivation	Class A	NA
blaTEM	blaTEM-113_1_AY589494	blaTEM-113	Beta-lactam	Amoxicillin, Ampicillin, Aztreonam, Cefepime, Cefotaxime, Ceftazidime, Ceftriaxone, Piperacillin, Ticarcillin	15282240	Enzymatic inactivation	Class A	NA
blaTEM	blaTEM-114_1_AY589495	blaTEM-114	Beta-lactam	Amoxicillin, Ampicillin, Aztreonam, Cefepime, Cefotaxime, Ceftazidime, Ceftriaxone, Piperacillin, Ticarcillin	15282240	Enzymatic inactivation	Class A	NA
blaTEM	blaTEM-115_1_AF535127	blaTEM-115	Beta-lactam	Amoxicillin, Ampicillin, Aztreonam, Cefepime, Cefotaxime, Ceftazidime, Ceftriaxone, Piperacillin, Ticarcillin	15047521	Enzymatic inactivation	Class A	NA
blaTEM	blaTEM-116_1_AY425988	blaTEM-116	Beta-lactam	Amoxicillin, Ampicillin, Cephalothin, Piperacillin, Ticarcillin	15243036, 8825372	Enzymatic inactivation	Class A	NA
blaTEM	blaTEM-11_1_AY874537	blaTEM-11	Beta-lactam	Amoxicillin, Ampicillin, Aztreonam, Cefepime, Cefotaxime, Ceftazidime, Ceftriaxone, Piperacillin, Ticarcillin	15857942	Enzymatic inactivation	Class A	NA
blaTEM	blaTEM-120_1_AY243512	blaTEM-120	Beta-lactam	Amoxicillin, Ampicillin, Aztreonam, Cefepime, Cefotaxime, Ceftazidime, Ceftriaxone, Piperacillin, Ticarcillin	15047521	Enzymatic inactivation	Class A	NA
blaTEM	blaTEM-121_1_AY307374	blaTEM-121	Beta-lactam	Amoxicillin, Amoxicillin+Clavulanic acid, Ampicillin, Ampicillin+Clavulanic acid, Aztreonam, Cefepime, Cefotaxime, Ceftazidime, Ceftriaxone, Piperacillin, Piperacillin+Tazobactam, Ticarcillin, Ticarcillin+Clavulanic acid	15561821	Enzymatic inactivation	Class A	NA
blaTEM	blaTEM-122_1_AY307100	blaTEM-122	Beta-lactam	Amoxicillin, Amoxicillin+Clavulanic acid, Ampicillin, Ampicillin+Clavulanic acid, Piperacillin, Piperacillin+Tazobactam, Ticarcillin, Ticarcillin+Clavulanic acid	15105100	Enzymatic inactivation	Class A	NA
blaTEM	blaTEM-123_1_AY327539	blaTEM-123	Beta-lactam	Amoxicillin, Ampicillin, Aztreonam, Cefepime, Cefotaxime, Ceftazidime, Ceftriaxone, Piperacillin, Ticarcillin	Unpublished	Enzymatic inactivation	Class A	NA
blaTEM	blaTEM-124_1_AY327540	blaTEM-124	Beta-lactam	Amoxicillin, Ampicillin, Aztreonam, Cefepime, Cefotaxime, Ceftazidime, Ceftriaxone, Piperacillin, Ticarcillin	Unpublished	Enzymatic inactivation	Class A	NA
blaTEM	blaTEM-125_1_AY628176	blaTEM-125	Beta-lactam	Amoxicillin, Amoxicillin+Clavulanic acid, Ampicillin, Ampicillin+Clavulanic acid, Aztreonam, Cefepime, Cefotaxime, Ceftazidime, Ceftriaxone, Piperacillin, Piperacillin+Tazobactam, Ticarcillin, Ticarcillin+Clavulanic acid	16801418	Enzymatic inactivation	Class A	NA
blaTEM	blaTEM-126_1_AY628199	blaTEM-126	Beta-lactam	Amoxicillin, Ampicillin, Aztreonam, Cefepime, Cefotaxime, Ceftazidime, Ceftriaxone, Piperacillin, Ticarcillin	15282240	Enzymatic inactivation	Class A	NA
blaTEM	blaTEM-127_1_AY368236	blaTEM-127	Beta-lactam	Amoxicillin, Ampicillin, Cephalothin, Piperacillin, Ticarcillin	15650379	Enzymatic inactivation	Class A	NA
blaTEM	blaTEM-128_1_AY368237	blaTEM-128	Beta-lactam	Amoxicillin, Ampicillin, Cephalothin, Piperacillin, Ticarcillin	15650379	Enzymatic inactivation	Class A	NA
blaTEM	blaTEM-129_1_AJ746225	blaTEM-129	Beta-lactam	Amoxicillin, Ampicillin, Aztreonam, Cefepime, Cefotaxime, Ceftazidime, Ceftriaxone, Piperacillin, Ticarcillin	15472005	Enzymatic inactivation	Class A	NA
blaTEM	blaTEM-12_1_M88143	blaTEM-12	Beta-lactam	Amoxicillin, Ampicillin, Aztreonam, Cefepime, Cefotaxime, Ceftazidime, Ceftriaxone, Piperacillin, Ticarcillin	1329636	Enzymatic inactivation	Class A	NA
blaTEM	blaTEM-130_1_AJ866988	blaTEM-130	Beta-lactam	Amoxicillin, Ampicillin, Aztreonam, Cefepime, Cefotaxime, Ceftazidime, Ceftriaxone, Piperacillin, Ticarcillin	Unpublished	Enzymatic inactivation	Class A	NA
blaTEM	blaTEM-131_1_AY436361	blaTEM-131	Beta-lactam	Amoxicillin, Ampicillin, Aztreonam, Cefepime, Cefotaxime, Ceftazidime, Ceftriaxone, Piperacillin, Ticarcillin	15504851	Enzymatic inactivation	Class A	NA
blaTEM	blaTEM-132_1_AY491682	blaTEM-132	Beta-lactam	Amoxicillin, Ampicillin, Aztreonam, Cefepime, Cefotaxime, Ceftazidime, Ceftriaxone, Piperacillin, Ticarcillin	15980402	Enzymatic inactivation	Class A	NA
blaTEM	blaTEM-133_1_AY528425	blaTEM-133	Beta-lactam	Amoxicillin, Ampicillin, Aztreonam, Cefepime, Cefotaxime, Ceftazidime, Ceftriaxone, Piperacillin, Ticarcillin	15855544	Enzymatic inactivation	Class A	NA
blaTEM	blaTEM-134_1_AY574271	blaTEM-134	Beta-lactam	Amoxicillin, Ampicillin, Aztreonam, Cefepime, Cefotaxime, Ceftazidime, Ceftriaxone, Piperacillin, Ticarcillin	15793140	Enzymatic inactivation	Class A	NA
blaTEM	blaTEM-135_1_GQ896333	blaTEM-135	Beta-lactam	Amoxicillin, Ampicillin, Cephalothin, Piperacillin, Ticarcillin	15731203	Enzymatic inactivation	Class A	NA
blaTEM	blaTEM-136_1_AY826417	blaTEM-136	Beta-lactam	Amoxicillin, Ampicillin, Aztreonam, Cefepime, Cefotaxime, Ceftazidime, Ceftriaxone, Piperacillin, Ticarcillin	16531430	Enzymatic inactivation	Class A	NA
blaTEM	blaTEM-137_1_AM286274	blaTEM-137	Beta-lactam	Amoxicillin, Ampicillin, Aztreonam, Cefepime, Cefotaxime, Ceftazidime, Ceftriaxone, Piperacillin, Ticarcillin	17561568	Enzymatic inactivation	Class A	NA
blaTEM	blaTEM-138_1_AY853593	blaTEM-138	Beta-lactam	Amoxicillin, Ampicillin, Aztreonam, Cefepime, Cefotaxime, Ceftazidime, Ceftriaxone, Piperacillin, Ticarcillin	16940125	Enzymatic inactivation	Class A	NA
blaTEM	blaTEM-139_1_DQ072853	blaTEM-139	Beta-lactam	Amoxicillin, Ampicillin, Aztreonam, Cefepime, Cefotaxime, Ceftazidime, Ceftriaxone, Piperacillin, Ticarcillin	17382521	Enzymatic inactivation	Class A	NA
blaTEM	blaTEM-141_1_AY956335	blaTEM-141	Beta-lactam	Amoxicillin, Ampicillin, Cephalothin, Piperacillin, Ticarcillin	17881870	Enzymatic inactivation	Class A	NA
blaTEM	blaTEM-142_1_DQ388882	blaTEM-142	Beta-lactam	Unknown Beta-lactam	Unpublished	Enzymatic inactivation	Class A	NA
blaTEM	blaTEM-143_1_DQ075245	blaTEM-143	Beta-lactam	Amoxicillin, Ampicillin, Aztreonam, Cefepime, Cefotaxime, Ceftazidime, Ceftriaxone, Piperacillin, Ticarcillin	Unpublished	Enzymatic inactivation	Class A	NA
blaTEM	blaTEM-144_1_AM049400	blaTEM-144	Beta-lactam	Amoxicillin, Ampicillin, Aztreonam, Cefepime, Cefotaxime, Ceftazidime, Ceftriaxone, Piperacillin, Ticarcillin	16436745	Enzymatic inactivation	Class A	NA
blaTEM	blaTEM-145_1_DQ105528	blaTEM-145	Beta-lactam	Amoxicillin, Amoxicillin+Clavulanic acid, Ampicillin, Ampicillin+Clavulanic acid, Piperacillin, Piperacillin+Tazobactam, Ticarcillin, Ticarcillin+Clavulanic acid	Unpublished	Enzymatic inactivation	Class A	NA
blaTEM	blaTEM-146_1_DQ105529	blaTEM-146	Beta-lactam	Unknown Beta-lactam	Unpublished	Enzymatic inactivation	Class A	NA
blaTEM	blaTEM-147_1_DQ279850	blaTEM-147	Beta-lactam	Amoxicillin, Ampicillin, Aztreonam, Cefepime, Cefotaxime, Ceftazidime, Ceftriaxone, Piperacillin, Ticarcillin	Unpublished	Enzymatic inactivation	Class A	NA
blaTEM	blaTEM-148_1_AM087454	blaTEM-148	Beta-lactam	Unknown Beta-lactam	Unpublished	Enzymatic inactivation	Class A	NA
blaTEM	blaTEM-149_1_DQ369751	blaTEM-149	Beta-lactam	Amoxicillin, Ampicillin, Aztreonam, Cefepime, Cefotaxime, Ceftazidime, Ceftriaxone, Piperacillin, Ticarcillin	18160520	Enzymatic inactivation	Class A	NA
blaTEM	blaTEM-150_1_AM183304	blaTEM-150	Beta-lactam	Unknown Beta-lactam	Unpublished	Enzymatic inactivation	Class A	NA
blaTEM	blaTEM-151_1_DQ834729	blaTEM-151	Beta-lactam	Amoxicillin, Amoxicillin+Clavulanic acid, Ampicillin, Ampicillin+Clavulanic acid, Aztreonam, Cefepime, Cefotaxime, Ceftazidime, Ceftriaxone, Piperacillin, Piperacillin+Tazobactam, Ticarcillin, Ticarcillin+Clavulanic acid	17220412	Enzymatic inactivation	Class A	NA
blaTEM	blaTEM-152_1_DQ834728	blaTEM-152	Beta-lactam	Amoxicillin, Amoxicillin+Clavulanic acid, Ampicillin, Ampicillin+Clavulanic acid, Aztreonam, Cefepime, Cefotaxime, Ceftazidime, Ceftriaxone, Piperacillin, Piperacillin+Tazobactam, Ticarcillin, Ticarcillin+Clavulanic acid	17220412	Enzymatic inactivation	Class A	NA
blaTEM	blaTEM-153_1_KC149518	blaTEM-153	Beta-lactam	Amoxicillin, Ampicillin, Aztreonam, Cefepime, Cefotaxime, Ceftazidime, Ceftriaxone, Piperacillin, Ticarcillin	23579192	Enzymatic inactivation	Class A	NA
blaTEM	blaTEM-154_1_FJ807656	blaTEM-154	Beta-lactam	Amoxicillin, Amoxicillin+Clavulanic acid, Ampicillin, Ampicillin+Clavulanic acid, Aztreonam, Cefepime, Cefotaxime, Ceftazidime, Ceftriaxone, Piperacillin, Piperacillin+Tazobactam, Ticarcillin, Ticarcillin+Clavulanic acid	17913717	Enzymatic inactivation	Class A	NA
blaTEM	blaTEM-155_1_DQ679961	blaTEM-155	Beta-lactam	Amoxicillin, Ampicillin, Aztreonam, Cefepime, Cefotaxime, Ceftazidime, Ceftriaxone, Piperacillin, Ticarcillin	19075050	Enzymatic inactivation	Class A	NA
blaTEM	blaTEM-156_1_AM941159	blaTEM-156	Beta-lactam	Unknown Beta-lactam	Unpublished	Enzymatic inactivation	Class A	NA
blaTEM	blaTEM-157_1_DQ909059	blaTEM-157	Beta-lactam	Amoxicillin, Ampicillin, Aztreonam, Cefepime, Cefotaxime, Ceftazidime, Ceftriaxone, Piperacillin, Ticarcillin	Unpublished	Enzymatic inactivation	Class A	NA
blaTEM	blaTEM-158_1_EF534736	blaTEM-158	Beta-lactam	Amoxicillin, Amoxicillin+Clavulanic acid, Ampicillin, Ampicillin+Clavulanic acid, Aztreonam, Cefepime, Cefotaxime, Ceftazidime, Ceftriaxone, Piperacillin, Piperacillin+Tazobactam, Ticarcillin, Ticarcillin+Clavulanic acid	17709463	Enzymatic inactivation	Class A	NA
blaTEM	blaTEM-159_1_EF136376	blaTEM-159	Beta-lactam	Amoxicillin, Amoxicillin+Clavulanic acid, Ampicillin, Ampicillin+Clavulanic acid, Piperacillin, Piperacillin+Tazobactam, Ticarcillin, Ticarcillin+Clavulanic acid	18292096	Enzymatic inactivation	Class A	NA
blaTEM	blaTEM-15_1_AM849805	blaTEM-15	Beta-lactam	Amoxicillin, Ampicillin, Aztreonam, Cefepime, Cefotaxime, Ceftazidime, Ceftriaxone, Piperacillin, Ticarcillin	18245789	Enzymatic inactivation	Class A	NA
blaTEM	blaTEM-160_1_EF136377	blaTEM-160	Beta-lactam	Amoxicillin, Amoxicillin+Clavulanic acid, Ampicillin, Ampicillin+Clavulanic acid, Piperacillin, Piperacillin+Tazobactam, Ticarcillin, Ticarcillin+Clavulanic acid	18292096	Enzymatic inactivation	Class A	NA
blaTEM	blaTEM-162_1_EF468463	blaTEM-162	Beta-lactam	Unknown Beta-lactam	Unpublished	Enzymatic inactivation	Class A	NA
blaTEM	blaTEM-163_1_EU815939	blaTEM-163	Beta-lactam	Amoxicillin, Amoxicillin+Clavulanic acid, Ampicillin, Ampicillin+Clavulanic acid, Piperacillin, Piperacillin+Tazobactam, Ticarcillin, Ticarcillin+Clavulanic acid	25444130	Enzymatic inactivation	Class A	NA
blaTEM	blaTEM-164_1_EU274580	blaTEM-164	Beta-lactam	Amoxicillin, Ampicillin, Aztreonam, Cefepime, Cefotaxime, Ceftazidime, Ceftriaxone, Piperacillin, Ticarcillin	19728777	Enzymatic inactivation	Class A	NA
blaTEM	blaTEM-166_1_FJ197316	blaTEM-166	Beta-lactam	Unknown Beta-lactam	Unpublished	Enzymatic inactivation	Class A	NA
blaTEM	blaTEM-167_1_FJ360884	blaTEM-167	Beta-lactam	Amoxicillin, Ampicillin, Aztreonam, Cefepime, Cefotaxime, Ceftazidime, Ceftriaxone, Piperacillin, Ticarcillin	Unpublished	Enzymatic inactivation	Class A	NA
blaTEM	blaTEM-168_1_FJ919776	blaTEM-168	Beta-lactam	Amoxicillin, Ampicillin, Aztreonam, Cefepime, Cefotaxime, Ceftazidime, Ceftriaxone, Piperacillin, Ticarcillin	19687235	Enzymatic inactivation	Class A	NA
blaTEM	blaTEM-169_1_KP012538	blaTEM-169	Beta-lactam	Amoxicillin, Ampicillin, Aztreonam, Cefepime, Cefotaxime, Ceftazidime, Ceftriaxone, Piperacillin, Ticarcillin	19785534	Enzymatic inactivation	Class A	NA
blaTEM	blaTEM-16_1_X65254	blaTEM-16	Beta-lactam	Amoxicillin, Ampicillin, Aztreonam, Cefepime, Cefotaxime, Ceftazidime, Ceftriaxone, Piperacillin, Ticarcillin	1416873	Enzymatic inactivation	Class A	NA
blaTEM	blaTEM-171_1_GQ149347	blaTEM-171	Beta-lactam	Unknown Beta-lactam	Unpublished	Enzymatic inactivation	Class A	NA
blaTEM	blaTEM-176_1_GU550123	blaTEM-176	Beta-lactam	Unknown Beta-lactam	Unpublished	Enzymatic inactivation	Class A	NA
blaTEM	blaTEM-177_1_FN652295	blaTEM-177	Beta-lactam	Amoxicillin, Ampicillin, Aztreonam, Cefepime, Cefotaxime, Ceftazidime, Ceftriaxone, Piperacillin, Ticarcillin	23210906	Enzymatic inactivation	Class A	NA
blaTEM	blaTEM-178_1_X97254	blaTEM-178	Beta-lactam	Amoxicillin, Amoxicillin+Clavulanic acid, Ampicillin, Ampicillin+Clavulanic acid, Aztreonam, Cefepime, Cefotaxime, Ceftazidime, Ceftriaxone, Piperacillin, Piperacillin+Tazobactam, Ticarcillin, Ticarcillin+Clavulanic acid	9371336	Enzymatic inactivation	Class A	NA
blaTEM	blaTEM-17_1_Y14574	blaTEM-17	Beta-lactam	Amoxicillin, Ampicillin, Aztreonam, Cefepime, Cefotaxime, Ceftazidime, Ceftriaxone, Piperacillin, Ticarcillin	10681352	Enzymatic inactivation	Class A	NA
blaTEM	blaTEM-181_1_KM977568	blaTEM-181	Beta-lactam	Unknown Beta-lactam	Unpublished	Enzymatic inactivation	Class A	NA
blaTEM	blaTEM-182_1_HQ317449	blaTEM-182	Beta-lactam	Amoxicillin, Amoxicillin+Clavulanic acid, Ampicillin, Ampicillin+Clavulanic acid, Piperacillin, Piperacillin+Tazobactam, Ticarcillin, Ticarcillin+Clavulanic acid	23335113	Enzymatic inactivation	Class A	NA
blaTEM	blaTEM-183_1_HQ529916	blaTEM-183	Beta-lactam	Amoxicillin, Ampicillin, Cephalothin, Piperacillin, Ticarcillin	21752977	Enzymatic inactivation	Class A	NA
blaTEM	blaTEM-184_1_FR848831	blaTEM-184	Beta-lactam	Amoxicillin, Ampicillin, Aztreonam, Cefepime, Cefotaxime, Ceftazidime, Ceftriaxone, Piperacillin, Ticarcillin	Unpublished	Enzymatic inactivation	Class A	NA
blaTEM	blaTEM-185_1_JF795538	blaTEM-185	Beta-lactam	Amoxicillin, Amoxicillin+Clavulanic acid, Ampicillin, Ampicillin+Clavulanic acid, Cefoxitin, Cephalothin, Piperacillin, Piperacillin+Tazobactam, Ticarcillin, Ticarcillin+Clavulanic acid	Unpublished	Enzymatic inactivation	Class A	NA
blaTEM	blaTEM-186_1_JN227084	blaTEM-186	Beta-lactam	Amoxicillin, Ampicillin, Cephalothin, Piperacillin, Ticarcillin	Unpublished	Enzymatic inactivation	Class A	NA
blaTEM	blaTEM-187_1_HM246246	blaTEM-187	Beta-lactam	Amoxicillin, Ampicillin, Aztreonam, Cefepime, Cefotaxime, Ceftazidime, Ceftriaxone, Piperacillin, Ticarcillin	23478954	Enzymatic inactivation	Class A	NA
blaTEM	blaTEM-188_1_JN211012	blaTEM-188	Beta-lactam	Amoxicillin, Ampicillin, Aztreonam, Cefepime, Cefotaxime, Ceftazidime, Ceftriaxone, Piperacillin, Ticarcillin	22871227	Enzymatic inactivation	Class A	NA
blaTEM	blaTEM-189_1_JN254627	blaTEM-189	Beta-lactam	Unknown Beta-lactam	Unpublished	Enzymatic inactivation	Class A	NA
blaTEM	blaTEM-190_1_JN416112	blaTEM-190	Beta-lactam	Unknown Beta-lactam	Unpublished	Enzymatic inactivation	Class A	NA
blaTEM	blaTEM-191_1_KY432484	blaTEM-191	Beta-lactam	Unknown Beta-lactam	22718774	Enzymatic inactivation	Class A	NA
blaTEM	blaTEM-193_1_JN935135	blaTEM-193	Beta-lactam	Unknown Beta-lactam	Unpublished	Enzymatic inactivation	Class A	NA
blaTEM	blaTEM-194_1_JN935136	blaTEM-194	Beta-lactam	Unknown Beta-lactam	Unpublished	Enzymatic inactivation	Class A	NA
blaTEM	blaTEM-195_1_JN935137	blaTEM-195	Beta-lactam	Unknown Beta-lactam	Unpublished	Enzymatic inactivation	Class A	NA
blaTEM	blaTEM-196_1_JQ034306	blaTEM-196	Beta-lactam	Unknown Beta-lactam	Unpublished	Enzymatic inactivation	Class A	NA
blaTEM	blaTEM-197_1_HQ877606	blaTEM-197	Beta-lactam	Amoxicillin, Ampicillin, Aztreonam, Cefepime, Cefotaxime, Ceftazidime, Ceftriaxone, Piperacillin, Ticarcillin	Unpublished	Enzymatic inactivation	Class A	NA
blaTEM	blaTEM-198_1_AB700703	blaTEM-198	Beta-lactam	Unknown Beta-lactam	Unpublished	Enzymatic inactivation	Class A	NA
blaTEM	blaTEM-19_1_JX042489	blaTEM-19	Beta-lactam	Amoxicillin, Ampicillin, Aztreonam, Cefepime, Cefotaxime, Ceftazidime, Ceftriaxone, Piperacillin, Ticarcillin	23838947	Enzymatic inactivation	Class A	NA
blaTEM	blaTEM-1A_1_HM749966	blaTEM-1A	Beta-lactam	Amoxicillin, Ampicillin, Cephalothin, Piperacillin, Ticarcillin	21393132	Enzymatic inactivation	Class A	NA
blaTEM	blaTEM-1B_1_AY458016	blaTEM-1B	Beta-lactam	Amoxicillin, Ampicillin, Cephalothin, Piperacillin, Ticarcillin	15388431	Enzymatic inactivation	Class A	NA
blaTEM	blaTEM-1C_1_FJ560503	blaTEM-1C	Beta-lactam	Amoxicillin, Ampicillin, Cephalothin, Piperacillin, Ticarcillin	21035968	Enzymatic inactivation	Class A	NA
blaTEM	blaTEM-1D_1_AF188200	blaTEM-1D	Beta-lactam	Amoxicillin, Ampicillin, Cephalothin, Piperacillin, Ticarcillin	Unpublished	Enzymatic inactivation	Class A	NA
blaTEM	blaTEM-201_1_JX310327	blaTEM-201	Beta-lactam	Unknown Beta-lactam	Unpublished	Enzymatic inactivation	Class A	NA
blaTEM	blaTEM-205_1_KC900516	blaTEM-205	Beta-lactam	Unknown Beta-lactam	Unpublished	Enzymatic inactivation	Class A	NA
blaTEM	blaTEM-206_1_KC783461	blaTEM-206	Beta-lactam	Amoxicillin, Ampicillin, Cephalothin, Piperacillin, Ticarcillin	Unpublished	Enzymatic inactivation	Class A	NA
blaTEM	blaTEM-207_1_KC818234	blaTEM-207	Beta-lactam	Amoxicillin, Ampicillin, Aztreonam, Cefepime, Cefotaxime, Ceftazidime, Ceftriaxone, Piperacillin, Ticarcillin	Unpublished	Enzymatic inactivation	Class A	NA
blaTEM	blaTEM-208_1_KC865667	blaTEM-208	Beta-lactam	Unknown Beta-lactam	Unpublished	Enzymatic inactivation	Class A	NA
blaTEM	blaTEM-209_1_KF240808	blaTEM-209	Beta-lactam	Unknown Beta-lactam	Unpublished	Enzymatic inactivation	Class A	NA
blaTEM	blaTEM-20_1_EU527189	blaTEM-20	Beta-lactam	Amoxicillin, Ampicillin, Aztreonam, Cefepime, Cefotaxime, Ceftazidime, Ceftriaxone, Piperacillin, Ticarcillin	10103213, 18971216	Enzymatic inactivation	Class A	NA
blaTEM	blaTEM-210_1_KJ484630	blaTEM-210	Beta-lactam	Unknown Beta-lactam	24920651	Enzymatic inactivation	Class A	NA
blaTEM	blaTEM-211_1_KF513179	blaTEM-211	Beta-lactam	Amoxicillin, Ampicillin, Aztreonam, Cefepime, Cefotaxime, Ceftazidime, Ceftriaxone, Piperacillin, Ticarcillin	Unpublished	Enzymatic inactivation	Class A	NA
blaTEM	blaTEM-212_1_KF481968	blaTEM-212	Beta-lactam	Unknown Beta-lactam	Unpublished	Enzymatic inactivation	Class A	NA
blaTEM	blaTEM-213_1_LJEE02000034	blaTEM-213	Beta-lactam	Amoxicillin, Ampicillin, Aztreonam, Cefepime, Cefotaxime, Ceftazidime, Ceftriaxone, Piperacillin, Ticarcillin	28636609	Enzymatic inactivation	Class A	NA
blaTEM	blaTEM-214_1_KP050491	blaTEM-214	Beta-lactam	Unknown Beta-lactam	Unpublished	Enzymatic inactivation	Class A	NA
blaTEM	blaTEM-215_1_KP050492	blaTEM-215	Beta-lactam	Unknown Beta-lactam	Unpublished	Enzymatic inactivation	Class A	NA
blaTEM	blaTEM-216_1_KF944358	blaTEM-216	Beta-lactam	Unknown Beta-lactam	Unpublished	Enzymatic inactivation	Class A	NA
blaTEM	blaTEM-217_1_HG934763	blaTEM-217	Beta-lactam	Unknown Beta-lactam	Unpublished	Enzymatic inactivation	Class A	NA
blaTEM	blaTEM-219_1_KM114268	blaTEM-219	Beta-lactam	Unknown Beta-lactam	Unpublished	Enzymatic inactivation	Class A	NA
blaTEM	blaTEM-21_1_Y17582	blaTEM-21	Beta-lactam	Amoxicillin, Ampicillin, Aztreonam, Cefepime, Cefotaxime, Ceftazidime, Ceftriaxone, Piperacillin, Ticarcillin	10103213	Enzymatic inactivation	Class A	NA
blaTEM	blaTEM-220_1_KM998962	blaTEM-220	Beta-lactam	Unknown Beta-lactam	25367903	Enzymatic inactivation	Class A	NA
blaTEM	blaTEM-224_1_KU664545	blaTEM-224	Beta-lactam	Unknown Beta-lactam	Unpublished	Enzymatic inactivation	Class A	NA
blaTEM	blaTEM-225_1_KY432403	blaTEM-225	Beta-lactam	Unknown Beta-lactam	Unpublished	Enzymatic inactivation	Class A	NA
blaTEM	blaTEM-226_1_KY646301	blaTEM-226	Beta-lactam	Unknown Beta-lactam	Unpublished	Enzymatic inactivation	Class A	NA
blaTEM	blaTEM-227_1_KY418040	blaTEM-227	Beta-lactam	Unknown Beta-lactam	Unpublished	Enzymatic inactivation	Class A	NA
blaTEM	blaTEM-229_1_MG821356	blaTEM-229	Beta-lactam	Unknown Beta-lactam	Unpublished	Enzymatic inactivation	Class A	NA
blaTEM	blaTEM-22_1_Y17583	blaTEM-22	Beta-lactam	Amoxicillin, Ampicillin, Aztreonam, Cefepime, Cefotaxime, Ceftazidime, Ceftriaxone, Piperacillin, Ticarcillin	10103213	Enzymatic inactivation	Class A	NA
blaTEM	blaTEM-230_1_MG821377	blaTEM-230	Beta-lactam	Unknown Beta-lactam	Unpublished	Enzymatic inactivation	Class A	NA
blaTEM	blaTEM-231_1_MG821378	blaTEM-231	Beta-lactam	Unknown Beta-lactam	Unpublished	Enzymatic inactivation	Class A	NA
blaTEM	blaTEM-232_1_MH079593	blaTEM-232	Beta-lactam	Unknown Beta-lactam	Unpublished	Enzymatic inactivation	Class A	NA
blaTEM	blaTEM-233_1_MH270416	blaTEM-233	Beta-lactam	Unknown Beta-lactam	Unpublished	Enzymatic inactivation	Class A	NA
blaTEM	blaTEM-234_1_MH243353	blaTEM-234	Beta-lactam	Unknown Beta-lactam	Unpublished	Enzymatic inactivation	Class A	NA
blaTEM	blaTEM-24_1_GQ293500	blaTEM-24	Beta-lactam	Amoxicillin, Ampicillin, Aztreonam, Cefepime, Cefotaxime, Ceftazidime, Ceftriaxone, Piperacillin, Ticarcillin	19995930, 23071100	Enzymatic inactivation	Class A	NA
blaTEM	blaTEM-26_1_LDCJ01000052	blaTEM-26	Beta-lactam	Amoxicillin, Ampicillin, Aztreonam, Cefepime, Cefotaxime, Ceftazidime, Ceftriaxone, Piperacillin, Ticarcillin	Unpublished	Enzymatic inactivation	Class A	NA
blaTEM	blaTEM-28_1_U37195	blaTEM-28	Beta-lactam	Amoxicillin, Ampicillin, Aztreonam, Cefepime, Cefotaxime, Ceftazidime, Ceftriaxone, Piperacillin, Ticarcillin	8787920	Enzymatic inactivation	Class A	NA
blaTEM	blaTEM-29_1_DQ269440	blaTEM-29	Beta-lactam	Amoxicillin, Ampicillin, Aztreonam, Cefepime, Cefotaxime, Ceftazidime, Ceftriaxone, Piperacillin, Ticarcillin	10103213	Enzymatic inactivation	Class A	NA
blaTEM	blaTEM-2_1_X54606	blaTEM-2	Beta-lactam	Amoxicillin, Ampicillin, Cephalothin, Piperacillin, Ticarcillin	1650734	Enzymatic inactivation	Class A	NA
blaTEM	blaTEM-2_2_AJ251946	blaTEM-2	Beta-lactam	Amoxicillin, Ampicillin, Cephalothin, Piperacillin, Ticarcillin	11102404	Enzymatic inactivation	Class A	NA
blaTEM	blaTEM-30_1_AJ437107	blaTEM-30	Beta-lactam	Amoxicillin, Amoxicillin+Clavulanic acid, Ampicillin, Ampicillin+Clavulanic acid, Piperacillin, Piperacillin+Tazobactam, Ticarcillin, Ticarcillin+Clavulanic acid	12384395, 8067742	Enzymatic inactivation	Class A	NA
blaTEM	blaTEM-32_1_CXLQ01000061	blaTEM-32	Beta-lactam	Amoxicillin, Amoxicillin+Clavulanic acid, Ampicillin, Ampicillin+Clavulanic acid, Piperacillin, Piperacillin+Tazobactam, Ticarcillin, Ticarcillin+Clavulanic acid	Unpublished	Enzymatic inactivation	Class A	NA
blaTEM	blaTEM-33_1_GU371926	blaTEM-33	Beta-lactam	Amoxicillin, Amoxicillin+Clavulanic acid, Ampicillin, Ampicillin+Clavulanic acid, Piperacillin, Piperacillin+Tazobactam, Ticarcillin, Ticarcillin+Clavulanic acid	20585456, 8067742	Enzymatic inactivation	Class A	NA
blaTEM	blaTEM-34_1_KC292503	blaTEM-34	Beta-lactam	Amoxicillin, Amoxicillin+Clavulanic acid, Ampicillin, Ampicillin+Clavulanic acid, Piperacillin, Piperacillin+Tazobactam, Ticarcillin, Ticarcillin+Clavulanic acid	23335113, 8067742	Enzymatic inactivation	Class A	NA
blaTEM	blaTEM-35_1_KP860986	blaTEM-35	Beta-lactam	Amoxicillin, Amoxicillin+Clavulanic acid, Ampicillin, Ampicillin+Clavulanic acid, Piperacillin, Piperacillin+Tazobactam, Ticarcillin, Ticarcillin+Clavulanic acid	25779568, 8067742	Enzymatic inactivation	Class A	NA
blaTEM	blaTEM-36_1_KY305958	blaTEM-36	Beta-lactam	Amoxicillin, Amoxicillin+Clavulanic acid, Ampicillin, Ampicillin+Clavulanic acid, Piperacillin, Piperacillin+Tazobactam, Ticarcillin, Ticarcillin+Clavulanic acid	8067742	Enzymatic inactivation	Class A	NA
blaTEM	blaTEM-3_1_X64523	blaTEM-3	Beta-lactam	Amoxicillin, Ampicillin, Aztreonam, Cefepime, Cefotaxime, Ceftazidime, Ceftriaxone, Piperacillin, Ticarcillin	1331747	Enzymatic inactivation	Class A	NA
blaTEM	blaTEM-40_1_FR717535	blaTEM-40	Beta-lactam	Amoxicillin, Amoxicillin+Clavulanic acid, Ampicillin, Ampicillin+Clavulanic acid, Piperacillin, Piperacillin+Tazobactam, Ticarcillin, Ticarcillin+Clavulanic acid	Unpublished	Enzymatic inactivation	Class A	NA
blaTEM	blaTEM-43_1_U95363	blaTEM-43	Beta-lactam	Amoxicillin, Ampicillin, Aztreonam, Cefepime, Cefotaxime, Ceftazidime, Ceftriaxone, Piperacillin, Ticarcillin	9661002	Enzymatic inactivation	Class A	NA
blaTEM	blaTEM-45_1_X95401	blaTEM-45	Beta-lactam	Amoxicillin, Amoxicillin+Clavulanic acid, Ampicillin, Ampicillin+Clavulanic acid, Piperacillin, Piperacillin+Tazobactam, Ticarcillin, Ticarcillin+Clavulanic acid	9010136	Enzymatic inactivation	Class A	NA
blaTEM	blaTEM-47_1_Y10279	blaTEM-47	Beta-lactam	Amoxicillin, Ampicillin, Aztreonam, Cefepime, Cefotaxime, Ceftazidime, Ceftriaxone, Piperacillin, Ticarcillin	9517925	Enzymatic inactivation	Class A	NA
blaTEM	blaTEM-48_1_Y10280	blaTEM-48	Beta-lactam	Amoxicillin, Ampicillin, Aztreonam, Cefepime, Cefotaxime, Ceftazidime, Ceftriaxone, Piperacillin, Ticarcillin	9517925	Enzymatic inactivation	Class A	NA
blaTEM	blaTEM-49_1_Y10281	blaTEM-49	Beta-lactam	Amoxicillin, Ampicillin, Aztreonam, Cefepime, Cefotaxime, Ceftazidime, Ceftriaxone, Piperacillin, Ticarcillin	9517925	Enzymatic inactivation	Class A	NA
blaTEM	blaTEM-4_1_LK391770	blaTEM-4	Beta-lactam	Amoxicillin, Ampicillin, Aztreonam, Cefepime, Cefotaxime, Ceftazidime, Ceftriaxone, Piperacillin, Ticarcillin	25691645	Enzymatic inactivation	Class A	NA
blaTEM	blaTEM-52B_1_AF027199	blaTEM-52B	Beta-lactam	Amoxicillin, Ampicillin, Aztreonam, Cefepime, Cefotaxime, Ceftazidime, Ceftriaxone, Piperacillin, Ticarcillin	Unpublished	Enzymatic inactivation	Class A	NA
blaTEM	blaTEM-52C_2_EF141186	blaTEM-52C	Beta-lactam	Amoxicillin, Ampicillin, Aztreonam, Cefepime, Cefotaxime, Ceftazidime, Ceftriaxone, Piperacillin, Ticarcillin	17325216	Enzymatic inactivation	Class A	NA
blaTEM	blaTEM-52_1_Y13612	blaTEM-52	Beta-lactam	Amoxicillin, Ampicillin, Aztreonam, Cefepime, Cefotaxime, Ceftazidime, Ceftriaxone, Piperacillin, Ticarcillin	9449269	Enzymatic inactivation	Class A	NA
blaTEM	blaTEM-53_1_AF104441	blaTEM-53	Beta-lactam	Amoxicillin, Ampicillin, Aztreonam, Cefepime, Cefotaxime, Ceftazidime, Ceftriaxone, Piperacillin, Ticarcillin	9925535	Enzymatic inactivation	Class A	NA
blaTEM	blaTEM-54_1_AF104442	blaTEM-54	Beta-lactam	Amoxicillin, Amoxicillin+Clavulanic acid, Ampicillin, Ampicillin+Clavulanic acid, Piperacillin, Piperacillin+Tazobactam, Ticarcillin, Ticarcillin+Clavulanic acid	9925535	Enzymatic inactivation	Class A	NA
blaTEM	blaTEM-55_1_DQ286729	blaTEM-55	Beta-lactam	Amoxicillin, Ampicillin, Cephalothin, Piperacillin, Ticarcillin	Unpublished	Enzymatic inactivation	Class A	NA
blaTEM	blaTEM-57_1_FJ405211	blaTEM-57	Beta-lactam	Amoxicillin, Ampicillin, Cephalothin, Piperacillin, Ticarcillin	19574412	Enzymatic inactivation	Class A	NA
blaTEM	blaTEM-60_1_AF047171	blaTEM-60	Beta-lactam	Amoxicillin, Ampicillin, Aztreonam, Cefepime, Cefotaxime, Ceftazidime, Ceftriaxone, Piperacillin, Ticarcillin	9624494	Enzymatic inactivation	Class A	NA
blaTEM	blaTEM-63_1_AF332513	blaTEM-63	Beta-lactam	Amoxicillin, Ampicillin, Aztreonam, Cefepime, Cefotaxime, Ceftazidime, Ceftriaxone, Piperacillin, Ticarcillin	11120950	Enzymatic inactivation	Class A	NA
blaTEM	blaTEM-67_1_AF091113	blaTEM-67	Beta-lactam	Amoxicillin, Amoxicillin+Clavulanic acid, Ampicillin, Ampicillin+Clavulanic acid, Piperacillin, Piperacillin+Tazobactam, Ticarcillin, Ticarcillin+Clavulanic acid	12499163	Enzymatic inactivation	Class A	NA
blaTEM	blaTEM-68_1_AJ239002	blaTEM-68	Beta-lactam	Amoxicillin, Amoxicillin+Clavulanic acid, Ampicillin, Ampicillin+Clavulanic acid, Aztreonam, Cefepime, Cefotaxime, Ceftazidime, Ceftriaxone, Piperacillin, Piperacillin+Tazobactam, Ticarcillin, Ticarcillin+Clavulanic acid	10817699	Enzymatic inactivation	Class A	NA
blaTEM	blaTEM-6_1_X57972	blaTEM-6	Beta-lactam	Amoxicillin, Ampicillin, Aztreonam, Cefepime, Cefotaxime, Ceftazidime, Ceftriaxone, Piperacillin, Ticarcillin	1665171	Enzymatic inactivation	Class A	NA
blaTEM	blaTEM-70_1_AF188199	blaTEM-70	Beta-lactam	Unknown Beta-lactam	Unpublished	Enzymatic inactivation	Class A	NA
blaTEM	blaTEM-71_1_AF203816	blaTEM-71	Beta-lactam	Amoxicillin, Ampicillin, Aztreonam, Cefepime, Cefotaxime, Ceftazidime, Ceftriaxone, Piperacillin, Ticarcillin	12019125	Enzymatic inactivation	Class A	NA
blaTEM	blaTEM-72_1_AF157553	blaTEM-72	Beta-lactam	Amoxicillin, Ampicillin, Aztreonam, Cefepime, Cefotaxime, Ceftazidime, Ceftriaxone, Piperacillin, Ticarcillin	10952610	Enzymatic inactivation	Class A	NA
blaTEM	blaTEM-76_1_AF190694	blaTEM-76	Beta-lactam	Amoxicillin, Amoxicillin+Clavulanic acid, Ampicillin, Ampicillin+Clavulanic acid, Piperacillin, Piperacillin+Tazobactam, Ticarcillin, Ticarcillin+Clavulanic acid	10991849	Enzymatic inactivation	Class A	NA
blaTEM	blaTEM-77_1_AF190695	blaTEM-77	Beta-lactam	Amoxicillin, Amoxicillin+Clavulanic acid, Ampicillin, Ampicillin+Clavulanic acid, Piperacillin, Piperacillin+Tazobactam, Ticarcillin, Ticarcillin+Clavulanic acid	10991849	Enzymatic inactivation	Class A	NA
blaTEM	blaTEM-78_1_AF190693	blaTEM-78	Beta-lactam	Amoxicillin, Amoxicillin+Clavulanic acid, Ampicillin, Ampicillin+Clavulanic acid, Piperacillin, Piperacillin+Tazobactam, Ticarcillin, Ticarcillin+Clavulanic acid	10991849	Enzymatic inactivation	Class A	NA
blaTEM	blaTEM-79_1_AF190692	blaTEM-79	Beta-lactam	Amoxicillin, Amoxicillin+Clavulanic acid, Ampicillin, Ampicillin+Clavulanic acid, Piperacillin, Piperacillin+Tazobactam, Ticarcillin, Ticarcillin+Clavulanic acid	10991849	Enzymatic inactivation	Class A	NA
blaTEM	blaTEM-80_1_AF347054	blaTEM-80	Beta-lactam	Amoxicillin, Amoxicillin+Clavulanic acid, Ampicillin, Ampicillin+Clavulanic acid, Piperacillin, Piperacillin+Tazobactam, Ticarcillin, Ticarcillin+Clavulanic acid	11959543	Enzymatic inactivation	Class A	NA
blaTEM	blaTEM-81_1_AF427127	blaTEM-81	Beta-lactam	Amoxicillin, Amoxicillin+Clavulanic acid, Ampicillin, Ampicillin+Clavulanic acid, Piperacillin, Piperacillin+Tazobactam, Ticarcillin, Ticarcillin+Clavulanic acid	10991849	Enzymatic inactivation	Class A	NA
blaTEM	blaTEM-82_1_AF427128	blaTEM-82	Beta-lactam	Amoxicillin, Amoxicillin+Clavulanic acid, Ampicillin, Ampicillin+Clavulanic acid, Piperacillin, Piperacillin+Tazobactam, Ticarcillin, Ticarcillin+Clavulanic acid	10991849	Enzymatic inactivation	Class A	NA
blaTEM	blaTEM-83_1_AF427129	blaTEM-83	Beta-lactam	Amoxicillin, Amoxicillin+Clavulanic acid, Ampicillin, Ampicillin+Clavulanic acid, Piperacillin, Piperacillin+Tazobactam, Ticarcillin, Ticarcillin+Clavulanic acid	10991849	Enzymatic inactivation	Class A	NA
blaTEM	blaTEM-84_1_AF427130	blaTEM-84	Beta-lactam	Amoxicillin, Amoxicillin+Clavulanic acid, Ampicillin, Ampicillin+Clavulanic acid, Piperacillin, Piperacillin+Tazobactam, Ticarcillin, Ticarcillin+Clavulanic acid	10991849	Enzymatic inactivation	Class A	NA
blaTEM	blaTEM-85_1_AJ277414	blaTEM-85	Beta-lactam	Amoxicillin, Ampicillin, Aztreonam, Cefepime, Cefotaxime, Ceftazidime, Ceftriaxone, Piperacillin, Ticarcillin	15855509	Enzymatic inactivation	Class A	NA
blaTEM	blaTEM-86_1_AJ277415	blaTEM-86	Beta-lactam	Amoxicillin, Ampicillin, Aztreonam, Cefepime, Cefotaxime, Ceftazidime, Ceftriaxone, Piperacillin, Ticarcillin	15855509	Enzymatic inactivation	Class A	NA
blaTEM	blaTEM-87_1_AF250872	blaTEM-87	Beta-lactam	Amoxicillin, Ampicillin, Aztreonam, Cefepime, Cefotaxime, Ceftazidime, Ceftriaxone, Piperacillin, Ticarcillin	11850290	Enzymatic inactivation	Class A	NA
blaTEM	blaTEM-88_1_AY027590	blaTEM-88	Beta-lactam	Amoxicillin, Ampicillin, Aztreonam, Cefepime, Cefotaxime, Ceftazidime, Ceftriaxone, Piperacillin, Ticarcillin	11709362	Enzymatic inactivation	Class A	NA
blaTEM	blaTEM-8_1_X65252	blaTEM-8	Beta-lactam	Amoxicillin, Ampicillin, Aztreonam, Cefepime, Cefotaxime, Ceftazidime, Ceftriaxone, Piperacillin, Ticarcillin	1416873	Enzymatic inactivation	Class A	NA
blaTEM	blaTEM-90_1_AF351241	blaTEM-90	Beta-lactam	Amoxicillin, Ampicillin, Cephalothin, Piperacillin, Ticarcillin	11557499	Enzymatic inactivation	Class A	NA
blaTEM	blaTEM-91_1_AB049569	blaTEM-91	Beta-lactam	Amoxicillin, Ampicillin, Aztreonam, Cefepime, Cefotaxime, Ceftazidime, Ceftriaxone, Piperacillin, Ticarcillin	12937007	Enzymatic inactivation	Class A	NA
blaTEM	blaTEM-92_1_AF143804	blaTEM-92	Beta-lactam	Amoxicillin, Ampicillin, Aztreonam, Cefepime, Cefotaxime, Ceftazidime, Ceftriaxone, Piperacillin, Ticarcillin	Unpublished	Enzymatic inactivation	Class A	NA
blaTEM	blaTEM-93_1_AJ318093	blaTEM-93	Beta-lactam	Amoxicillin, Ampicillin, Aztreonam, Cefepime, Cefotaxime, Ceftazidime, Ceftriaxone, Piperacillin, Ticarcillin	15855509	Enzymatic inactivation	Class A	NA
blaTEM	blaTEM-94_1_AJ318094	blaTEM-94	Beta-lactam	Amoxicillin, Ampicillin, Aztreonam, Cefepime, Cefotaxime, Ceftazidime, Ceftriaxone, Piperacillin, Ticarcillin	15855509	Enzymatic inactivation	Class A	NA
blaTEM	blaTEM-95_1_AJ308558	blaTEM-95	Beta-lactam	Amoxicillin, Ampicillin, Cephalothin, Piperacillin, Ticarcillin	12234838	Enzymatic inactivation	Class A	NA
blaTEM	blaTEM-96_1_AY092401	blaTEM-96	Beta-lactam	Unknown Beta-lactam	Unpublished	Enzymatic inactivation	Class A	NA
blaTEM	blaTEM-97_1_AF397067	blaTEM-97	Beta-lactam	Amoxicillin, Amoxicillin+Clavulanic acid, Ampicillin, Ampicillin+Clavulanic acid, Piperacillin, Piperacillin+Tazobactam, Ticarcillin, Ticarcillin+Clavulanic acid	Unpublished	Enzymatic inactivation	Class A	NA
blaTEM	blaTEM-98_1_AF397068	blaTEM-98	Beta-lactam	Amoxicillin, Ampicillin, Cephalothin, Piperacillin, Ticarcillin	Unpublished	Enzymatic inactivation	Class A	NA
blaTEM	blaTEM-99_1_AF397066	blaTEM-99	Beta-lactam	Amoxicillin, Amoxicillin+Clavulanic acid, Ampicillin, Ampicillin+Clavulanic acid, Piperacillin, Piperacillin+Tazobactam, Ticarcillin, Ticarcillin+Clavulanic acid	Unpublished	Enzymatic inactivation	Class A	NA
blaTEM	blaTEM-9_1_KY271103	blaTEM-9	Beta-lactam	Amoxicillin, Ampicillin, Aztreonam, Cefepime, Cefotaxime, Ceftazidime, Ceftriaxone, Piperacillin, Ticarcillin	Unpublished	Enzymatic inactivation	Class A	NA
blaTER	blaTER-1_1_FJ263091	blaTER-1	Beta-lactam	Unknown Beta-lactam	unpublished	Enzymatic inactivation	Chromosomal class A beta-lactamase	NA
blaTER	blaTER-2_1_FJ263090	blaTER-2	Beta-lactam	Unknown Beta-lactam	unpublished	Enzymatic inactivation	Chromosomal class A beta-lactamase	NA
blaZ	blaZ_100_LTMH01000008	blaZ	Beta-lactam	Amoxicillin, Ampicillin, Penicillin, Piperacillin	unpublished	Enzymatic inactivation	Class A	NA
blaZ	blaZ_101_LTLP01000099	blaZ	Beta-lactam	Amoxicillin, Ampicillin, Penicillin, Piperacillin	unpublished	Enzymatic inactivation	Class A	NA
blaZ	blaZ_102_MLQA01000023	blaZ	Beta-lactam	Amoxicillin, Ampicillin, Penicillin, Piperacillin	unpublished	Enzymatic inactivation	Class A	NA
blaZ	blaZ_103_FQSJ01000009	blaZ	Beta-lactam	Amoxicillin, Ampicillin, Penicillin, Piperacillin	unpublished	Enzymatic inactivation	Class A	NA
blaZ	blaZ_104_FQHI01000006	blaZ	Beta-lactam	Amoxicillin, Ampicillin, Penicillin, Piperacillin	unpublished	Enzymatic inactivation	Class A	NA
blaZ	blaZ_105_FQJS01000007	blaZ	Beta-lactam	Amoxicillin, Ampicillin, Penicillin, Piperacillin	unpublished	Enzymatic inactivation	Class A	NA
blaZ	blaZ_106_FQHX01000011	blaZ	Beta-lactam	Amoxicillin, Ampicillin, Penicillin, Piperacillin	unpublished	Enzymatic inactivation	Class A	NA
blaZ	blaZ_107_FQDM01000011	blaZ	Beta-lactam	Amoxicillin, Ampicillin, Penicillin, Piperacillin	unpublished	Enzymatic inactivation	Class A	NA
blaZ	blaZ_108_FQPO01000005	blaZ	Beta-lactam	Amoxicillin, Ampicillin, Penicillin, Piperacillin	unpublished	Enzymatic inactivation	Class A	NA
blaZ	blaZ_109_AOAS01000022	blaZ	Beta-lactam	Amoxicillin, Ampicillin, Penicillin, Piperacillin	unpublished	Enzymatic inactivation	Class A	NA
blaZ	blaZ_10_FR823292	blaZ	Beta-lactam	Amoxicillin, Ampicillin, Penicillin, Piperacillin	21636525	Enzymatic inactivation	Class A	NA
blaZ	blaZ_110_AJCZ01000013	blaZ	Beta-lactam	Amoxicillin, Ampicillin, Penicillin, Piperacillin	unpublished	Enzymatic inactivation	Class A	NA
blaZ	blaZ_111_AJCN01000010	blaZ	Beta-lactam	Amoxicillin, Ampicillin, Penicillin, Piperacillin	unpublished	Enzymatic inactivation	Class A	NA
blaZ	blaZ_112_AKGL01000044	blaZ	Beta-lactam	Amoxicillin, Ampicillin, Penicillin, Piperacillin	unpublished	Enzymatic inactivation	Class A	NA
blaZ	blaZ_113_AHVS01000008	blaZ	Beta-lactam	Amoxicillin, Ampicillin, Penicillin, Piperacillin	unpublished	Enzymatic inactivation	Class A	NA
blaZ	blaZ_114_NC_013379	blaZ	Beta-lactam	Amoxicillin, Ampicillin, Penicillin, Piperacillin	unpublished	Enzymatic inactivation	Class A	NA
blaZ	blaZ_115_FN433596	blaZ	Beta-lactam	Amoxicillin, Ampicillin, Penicillin, Piperacillin	19948800	Enzymatic inactivation	Class A	NA
blaZ	blaZ_116_NC_013348	blaZ	Beta-lactam	Amoxicillin, Ampicillin, Penicillin, Piperacillin	unpublished	Enzymatic inactivation	Class A	NA
blaZ	blaZ_117_ACHE01000004	blaZ	Beta-lactam	Amoxicillin, Ampicillin, Penicillin, Piperacillin	unpublished	Enzymatic inactivation	Class A	NA
blaZ	blaZ_118_NC_004461	blaZ	Beta-lactam	Amoxicillin, Ampicillin, Penicillin, Piperacillin	12950922	Enzymatic inactivation	Class A	NA
blaZ	blaZ_119_NZ_CANQ01000029	blaZ	Beta-lactam	Amoxicillin, Ampicillin, Penicillin, Piperacillin	21539624	Enzymatic inactivation	Class A	NA
blaZ	blaZ_11_AJ400722	blaZ	Beta-lactam	Amoxicillin, Ampicillin, Penicillin, Piperacillin	12384372	Enzymatic inactivation	Class A	NA
blaZ	blaZ_120_NZ_ALWG01000005	blaZ	Beta-lactam	Amoxicillin, Ampicillin, Penicillin, Piperacillin	unpublished	Enzymatic inactivation	Class A	NA
blaZ	blaZ_121_AIWM01000014	blaZ	Beta-lactam	Amoxicillin, Ampicillin, Penicillin, Piperacillin	unpublished	Enzymatic inactivation	Class A	NA
blaZ	blaZ_122_NZ_AJGE01000057	blaZ	Beta-lactam	Amoxicillin, Ampicillin, Penicillin, Piperacillin	22740659	Enzymatic inactivation	Class A	NA
blaZ	blaZ_123_NC_013653	blaZ	Beta-lactam	Amoxicillin, Ampicillin, Penicillin, Piperacillin	20211895	Enzymatic inactivation	Class A	NA
blaZ	blaZ_124_NC_013944	blaZ	Beta-lactam	Amoxicillin, Ampicillin, Penicillin, Piperacillin	20493903	Enzymatic inactivation	Class A	NA
blaZ	blaZ_125_CP003194	blaZ	Beta-lactam	Amoxicillin, Ampicillin, Penicillin, Piperacillin	22374956	Enzymatic inactivation	Class A	NA
blaZ	blaZ_126_NC_013374	blaZ	Beta-lactam	Amoxicillin, Ampicillin, Penicillin, Piperacillin	unpublished	Enzymatic inactivation	Class A	NA
blaZ	blaZ_127_ACFR01000018	blaZ	Beta-lactam	Amoxicillin, Ampicillin, Penicillin, Piperacillin	unpublished	Enzymatic inactivation	Class A	NA
blaZ	blaZ_128_GQ900471	blaZ	Beta-lactam	Amoxicillin, Ampicillin, Penicillin, Piperacillin	unpublished	Enzymatic inactivation	Class A	NA
blaZ	blaZ_12_M15195	blaZ	Beta-lactam	Amoxicillin, Ampicillin, Penicillin, Piperacillin	3027036	Enzymatic inactivation	Class A	NA
blaZ	blaZ_130_AHKZ01000073	blaZ	Beta-lactam	Amoxicillin, Ampicillin, Penicillin, Piperacillin	unpublished	Enzymatic inactivation	Class A	NA
blaZ	blaZ_131_GQ900485	blaZ	Beta-lactam	Amoxicillin, Ampicillin, Penicillin, Piperacillin	unpublished	Enzymatic inactivation	Class A	NA
blaZ	blaZ_132_AHVO01000010	blaZ	Beta-lactam	Amoxicillin, Ampicillin, Penicillin, Piperacillin	unpublished	Enzymatic inactivation	Class A	NA
blaZ	blaZ_133_AIDT01000014	blaZ	Beta-lactam	Amoxicillin, Ampicillin, Penicillin, Piperacillin	22375071	Enzymatic inactivation	Class A	NA
blaZ	blaZ_134_NZ_AJGE01000047	blaZ	Beta-lactam	Amoxicillin, Ampicillin, Penicillin, Piperacillin	22740659	Enzymatic inactivation	Class A	NA
blaZ	blaZ_135_AB811795	blaZ	Beta-lactam	Amoxicillin, Ampicillin, Penicillin, Piperacillin	unpublished	Enzymatic inactivation	Class A	NA
blaZ	blaZ_136_NZ_ALWE01000009	blaZ	Beta-lactam	Amoxicillin, Ampicillin, Penicillin, Piperacillin	23544121	Enzymatic inactivation	Class A	NA
blaZ	blaZ_137_GQ915265	blaZ	Beta-lactam	Amoxicillin, Ampicillin, Penicillin, Piperacillin	unpublished	Enzymatic inactivation	Class A	NA
blaZ	blaZ_138_CP003979	blaZ	Beta-lactam	Amoxicillin, Ampicillin, Penicillin, Piperacillin	23977354	Enzymatic inactivation	Class A	NA
blaZ	blaZ_13_KF471116	blaZ	Beta-lactam	Amoxicillin, Ampicillin, Penicillin, Piperacillin	unpublished	Enzymatic inactivation	Class A	NA
blaZ	blaZ_14_JBAG01000015	blaZ	Beta-lactam	Amoxicillin, Ampicillin, Penicillin, Piperacillin	unpublished	Enzymatic inactivation	Class A	NA
blaZ	blaZ_15_JAZQ01000018	blaZ	Beta-lactam	Amoxicillin, Ampicillin, Penicillin, Piperacillin	unpublished	Enzymatic inactivation	Class A	NA
blaZ	blaZ_16_JBTH01000015	blaZ	Beta-lactam	Amoxicillin, Ampicillin, Penicillin, Piperacillin	unpublished	Enzymatic inactivation	Class A	NA
blaZ	blaZ_17_JDDF01000008	blaZ	Beta-lactam	Amoxicillin, Ampicillin, Penicillin, Piperacillin	unpublished	Enzymatic inactivation	Class A	NA
blaZ	blaZ_18_JBQW01000016	blaZ	Beta-lactam	Amoxicillin, Ampicillin, Penicillin, Piperacillin	unpublished	Enzymatic inactivation	Class A	NA
blaZ	blaZ_19_JBMK01000007	blaZ	Beta-lactam	Amoxicillin, Ampicillin, Penicillin, Piperacillin	unpublished	Enzymatic inactivation	Class A	NA
blaZ	blaZ_1_CP000704	blaZ	Beta-lactam	Amoxicillin, Ampicillin, Penicillin, Piperacillin	unpublished	Enzymatic inactivation	Class A	NA
blaZ	blaZ_20_JBVX01000014	blaZ	Beta-lactam	Amoxicillin, Ampicillin, Penicillin, Piperacillin	unpublished	Enzymatic inactivation	Class A	NA
blaZ	blaZ_21_JGQH01000014	blaZ	Beta-lactam	Amoxicillin, Ampicillin, Penicillin, Piperacillin	unpublished	Enzymatic inactivation	Class A	NA
blaZ	blaZ_22_JCHI01000035	blaZ	Beta-lactam	Amoxicillin, Ampicillin, Penicillin, Piperacillin	unpublished	Enzymatic inactivation	Class A	NA
blaZ	blaZ_23_JBND01000015	blaZ	Beta-lactam	Amoxicillin, Ampicillin, Penicillin, Piperacillin	unpublished	Enzymatic inactivation	Class A	NA
blaZ	blaZ_24_JBLQ01000018	blaZ	Beta-lactam	Amoxicillin, Ampicillin, Penicillin, Piperacillin	unpublished	Enzymatic inactivation	Class A	NA
blaZ	blaZ_25_JBKK01000017	blaZ	Beta-lactam	Amoxicillin, Ampicillin, Penicillin, Piperacillin	unpublished	Enzymatic inactivation	Class A	NA
blaZ	blaZ_26_JBJP01000007	blaZ	Beta-lactam	Amoxicillin, Ampicillin, Penicillin, Piperacillin	unpublished	Enzymatic inactivation	Class A	NA
blaZ	blaZ_27_JDGZ01000043	blaZ	Beta-lactam	Amoxicillin, Ampicillin, Penicillin, Piperacillin	unpublished	Enzymatic inactivation	Class A	NA
blaZ	blaZ_28_JDYO01000009	blaZ	Beta-lactam	Amoxicillin, Ampicillin, Penicillin, Piperacillin	unpublished	Enzymatic inactivation	Class A	NA
blaZ	blaZ_29_JDXN01000019	blaZ	Beta-lactam	Amoxicillin, Ampicillin, Penicillin, Piperacillin	unpublished	Enzymatic inactivation	Class A	NA
blaZ	blaZ_2_CP000731	blaZ	Beta-lactam	Amoxicillin, Ampicillin, Penicillin, Piperacillin	17986343	Enzymatic inactivation	Class A	NA
blaZ	blaZ_30_JGUQ01000012	blaZ	Beta-lactam	Amoxicillin, Ampicillin, Penicillin, Piperacillin	unpublished	Enzymatic inactivation	Class A	NA
blaZ	blaZ_31_JIFU01000008	blaZ	Beta-lactam	Amoxicillin, Ampicillin, Penicillin, Piperacillin	unpublished	Enzymatic inactivation	Class A	NA
blaZ	blaZ_32_JINH01000005	blaZ	Beta-lactam	Amoxicillin, Ampicillin, Penicillin, Piperacillin	unpublished	Enzymatic inactivation	Class A	NA
blaZ	blaZ_33_JIXQ01000012	blaZ	Beta-lactam	Amoxicillin, Ampicillin, Penicillin, Piperacillin	unpublished	Enzymatic inactivation	Class A	NA
blaZ	blaZ_34_JJAO01000008	blaZ	Beta-lactam	Amoxicillin, Ampicillin, Penicillin, Piperacillin	unpublished	Enzymatic inactivation	Class A	NA
blaZ	blaZ_35_JIVZ01000012	blaZ	Beta-lactam	Amoxicillin, Ampicillin, Penicillin, Piperacillin	unpublished	Enzymatic inactivation	Class A	NA
blaZ	blaZ_36_JITV01000006	blaZ	Beta-lactam	Amoxicillin, Ampicillin, Penicillin, Piperacillin	unpublished	Enzymatic inactivation	Class A	NA
blaZ	blaZ_37_JIFD01000012	blaZ	Beta-lactam	Amoxicillin, Ampicillin, Penicillin, Piperacillin	unpublished	Enzymatic inactivation	Class A	NA
blaZ	blaZ_38_NZ_JEMM01000040	blaZ	Beta-lactam	Amoxicillin, Ampicillin, Penicillin, Piperacillin	unpublished	Enzymatic inactivation	Class A	NA
blaZ	blaZ_39_JHTU01000073	blaZ	Beta-lactam	Amoxicillin, Ampicillin, Penicillin, Piperacillin	unpublished	Enzymatic inactivation	Class A	NA
blaZ	blaZ_3_CP000732	blaZ	Beta-lactam	Amoxicillin, Ampicillin, Penicillin, Piperacillin	17986343	Enzymatic inactivation	Class A	NA
blaZ	blaZ_40_NZ_AZBT01000050	blaZ	Beta-lactam	Amoxicillin, Ampicillin, Penicillin, Piperacillin	24359724	Enzymatic inactivation	Class A	NA
blaZ	blaZ_41_AENR01000015	blaZ	Beta-lactam	Amoxicillin, Ampicillin, Penicillin, Piperacillin	21317317	Enzymatic inactivation	Class A	NA
blaZ	blaZ_42_CCEE01000006	blaZ	Beta-lactam	Amoxicillin, Ampicillin, Penicillin, Piperacillin	unpublished	Enzymatic inactivation	Class A	NA
blaZ	blaZ_43_NZ_CAVU010000015	blaZ	Beta-lactam	Amoxicillin, Ampicillin, Penicillin, Piperacillin	unpublished	Enzymatic inactivation	Class A	NA
blaZ	blaZ_44_NZ_JWJJ01000015	blaZ	Beta-lactam	Amoxicillin, Ampicillin, Penicillin, Piperacillin	unpublished	Enzymatic inactivation	Class A	NA
blaZ	blaZ_45_CP010941	blaZ	Beta-lactam	Amoxicillin, Ampicillin, Penicillin, Piperacillin	26227599	Enzymatic inactivation	Class A	NA
blaZ	blaZ_46_CP010944	blaZ	Beta-lactam	Amoxicillin, Ampicillin, Penicillin, Piperacillin	26227599	Enzymatic inactivation	Class A	NA
blaZ	blaZ_47_NZ_JYGF01000020	blaZ	Beta-lactam	Amoxicillin, Ampicillin, Penicillin, Piperacillin	26950323	Enzymatic inactivation	Class A	NA
blaZ	blaZ_48_CFPA01000022	blaZ	Beta-lactam	Amoxicillin, Ampicillin, Penicillin, Piperacillin	unpublished	Enzymatic inactivation	Class A	NA
blaZ	blaZ_49_CVLS01000543	blaZ	Beta-lactam	Amoxicillin, Ampicillin, Penicillin, Piperacillin	unpublished	Enzymatic inactivation	Class A	NA
blaZ	blaZ_4_X04121	blaZ	Beta-lactam	Amoxicillin, Ampicillin, Penicillin, Piperacillin	unpublished	Enzymatic inactivation	Class A	NA
blaZ	blaZ_50_KR230047	blaZ	Beta-lactam	Amoxicillin, Ampicillin, Penicillin, Piperacillin	unpublished	Enzymatic inactivation	Class A	NA
blaZ	blaZ_51_NZ_JVWO01000108	blaZ	Beta-lactam	Amoxicillin, Ampicillin, Penicillin, Piperacillin	26230489	Enzymatic inactivation	Class A	NA
blaZ	blaZ_52_NZ_JVWM01000127	blaZ	Beta-lactam	Amoxicillin, Ampicillin, Penicillin, Piperacillin	26230489	Enzymatic inactivation	Class A	NA
blaZ	blaZ_53_NZ_JUXQ01000001	blaZ	Beta-lactam	Amoxicillin, Ampicillin, Penicillin, Piperacillin	26230489	Enzymatic inactivation	Class A	NA
blaZ	blaZ_54_NZ_JVRB01000003	blaZ	Beta-lactam	Amoxicillin, Ampicillin, Penicillin, Piperacillin	26230489	Enzymatic inactivation	Class A	NA
blaZ	blaZ_55_NZ_JVLY01000044	blaZ	Beta-lactam	Amoxicillin, Ampicillin, Penicillin, Piperacillin	26230489	Enzymatic inactivation	Class A	NA
blaZ	blaZ_56_NZ_JUMU01000089	blaZ	Beta-lactam	Amoxicillin, Ampicillin, Penicillin, Piperacillin	26230489	Enzymatic inactivation	Class A	NA
blaZ	blaZ_57_NZ_JURP01000126	blaZ	Beta-lactam	Amoxicillin, Ampicillin, Penicillin, Piperacillin	26230489	Enzymatic inactivation	Class A	NA
blaZ	blaZ_58_NZ_JUUA01000057	blaZ	Beta-lactam	Amoxicillin, Ampicillin, Penicillin, Piperacillin	26230489	Enzymatic inactivation	Class A	NA
blaZ	blaZ_59_NZ_JVBT01000063	blaZ	Beta-lactam	Amoxicillin, Ampicillin, Penicillin, Piperacillin	26230489	Enzymatic inactivation	Class A	NA
blaZ	blaZ_5_AJ302698	blaZ	Beta-lactam	Amoxicillin, Ampicillin, Penicillin, Piperacillin	17060340	Enzymatic inactivation	Class A	NA
blaZ	blaZ_60_NZ_JVML01000111	blaZ	Beta-lactam	Amoxicillin, Ampicillin, Penicillin, Piperacillin	26230489	Enzymatic inactivation	Class A	NA
blaZ	blaZ_61_NZ_JVAT01000021	blaZ	Beta-lactam	Amoxicillin, Ampicillin, Penicillin, Piperacillin	26230489	Enzymatic inactivation	Class A	NA
blaZ	blaZ_62_NZ_JVOH01000023	blaZ	Beta-lactam	Amoxicillin, Ampicillin, Penicillin, Piperacillin	26230489	Enzymatic inactivation	Class A	NA
blaZ	blaZ_63_NZ_JUMX01000103	blaZ	Beta-lactam	Amoxicillin, Ampicillin, Penicillin, Piperacillin	26230489	Enzymatic inactivation	Class A	NA
blaZ	blaZ_64_CSJB01000017	blaZ	Beta-lactam	Amoxicillin, Ampicillin, Penicillin, Piperacillin	unpublished	Enzymatic inactivation	Class A	NA
blaZ	blaZ_65_CSEV01000005	blaZ	Beta-lactam	Amoxicillin, Ampicillin, Penicillin, Piperacillin	unpublished	Enzymatic inactivation	Class A	NA
blaZ	blaZ_66_CSGM01000014	blaZ	Beta-lactam	Amoxicillin, Ampicillin, Penicillin, Piperacillin	unpublished	Enzymatic inactivation	Class A	NA
blaZ	blaZ_67_NZ_CTTL01000039	blaZ	Beta-lactam	Amoxicillin, Ampicillin, Penicillin, Piperacillin	unpublished	Enzymatic inactivation	Class A	NA
blaZ	blaZ_68_NZ_CUHK01000055	blaZ	Beta-lactam	Amoxicillin, Ampicillin, Penicillin, Piperacillin	unpublished	Enzymatic inactivation	Class A	NA
blaZ	blaZ_69_NZ_CUHB01000033	blaZ	Beta-lactam	Amoxicillin, Ampicillin, Penicillin, Piperacillin	unpublished	Enzymatic inactivation	Class A	NA
blaZ	blaZ_6_AP003139	blaZ	Beta-lactam	Amoxicillin, Ampicillin, Penicillin, Piperacillin	11418146	Enzymatic inactivation	Class A	NA
blaZ	blaZ_70_NZ_CUEK01000047	blaZ	Beta-lactam	Amoxicillin, Ampicillin, Penicillin, Piperacillin	unpublished	Enzymatic inactivation	Class A	NA
blaZ	blaZ_71_NZ_CUGR01000082	blaZ	Beta-lactam	Amoxicillin, Ampicillin, Penicillin, Piperacillin	unpublished	Enzymatic inactivation	Class A	NA
blaZ	blaZ_72_NZ_CUHG01000035	blaZ	Beta-lactam	Amoxicillin, Ampicillin, Penicillin, Piperacillin	unpublished	Enzymatic inactivation	Class A	NA
blaZ	blaZ_73_CYNA01000004	blaZ	Beta-lactam	Amoxicillin, Ampicillin, Penicillin, Piperacillin	unpublished	Enzymatic inactivation	Class A	NA
blaZ	blaZ_74_CZWI01000159	blaZ	Beta-lactam	Amoxicillin, Ampicillin, Penicillin, Piperacillin	unpublished	Enzymatic inactivation	Class A	NA
blaZ	blaZ_75_LNTF01000008	blaZ	Beta-lactam	Amoxicillin, Ampicillin, Penicillin, Piperacillin	unpublished	Enzymatic inactivation	Class A	NA
blaZ	blaZ_76_FFOR01000002	blaZ	Beta-lactam	Amoxicillin, Ampicillin, Penicillin, Piperacillin	unpublished	Enzymatic inactivation	Class A	NA
blaZ	blaZ_77_FGNH01000009	blaZ	Beta-lactam	Amoxicillin, Ampicillin, Penicillin, Piperacillin	unpublished	Enzymatic inactivation	Class A	NA
blaZ	blaZ_78_KU607301	blaZ	Beta-lactam	Amoxicillin, Ampicillin, Penicillin, Piperacillin	27572443	Enzymatic inactivation	Class A	NA
blaZ	blaZ_79_KU607584	blaZ	Beta-lactam	Amoxicillin, Ampicillin, Penicillin, Piperacillin	27572443	Enzymatic inactivation	Class A	NA
blaZ	blaZ_7_AP004832	blaZ	Beta-lactam	Amoxicillin, Ampicillin, Penicillin, Piperacillin	12044378	Enzymatic inactivation	Class A	NA
blaZ	blaZ_80_KU607855	blaZ	Beta-lactam	Amoxicillin, Ampicillin, Penicillin, Piperacillin	27572443	Enzymatic inactivation	Class A	NA
blaZ	blaZ_81_FGJZ01000020	blaZ	Beta-lactam	Amoxicillin, Ampicillin, Penicillin, Piperacillin	unpublished	Enzymatic inactivation	Class A	NA
blaZ	blaZ_82_FGSJ01000003	blaZ	Beta-lactam	Amoxicillin, Ampicillin, Penicillin, Piperacillin	unpublished	Enzymatic inactivation	Class A	NA
blaZ	blaZ_83_FGWO01000019	blaZ	Beta-lactam	Amoxicillin, Ampicillin, Penicillin, Piperacillin	unpublished	Enzymatic inactivation	Class A	NA
blaZ	blaZ_84_FHDH01000010	blaZ	Beta-lactam	Amoxicillin, Ampicillin, Penicillin, Piperacillin	unpublished	Enzymatic inactivation	Class A	NA
blaZ	blaZ_85_NZ_FHDT01000016	blaZ	Beta-lactam	Amoxicillin, Ampicillin, Penicillin, Piperacillin	unpublished	Enzymatic inactivation	Class A	NA
blaZ	blaZ_86_AIZE01000023	blaZ	Beta-lactam	Amoxicillin, Ampicillin, Penicillin, Piperacillin	unpublished	Enzymatic inactivation	Class A	NA
blaZ	blaZ_87_NZ_LRNC01000042	blaZ	Beta-lactam	Amoxicillin, Ampicillin, Penicillin, Piperacillin	26931384	Enzymatic inactivation	Class A	NA
blaZ	blaZ_88_FKTX01000011	blaZ	Beta-lactam	Amoxicillin, Ampicillin, Penicillin, Piperacillin	unpublished	Enzymatic inactivation	Class A	NA
blaZ	blaZ_89_FKPS01000007	blaZ	Beta-lactam	Amoxicillin, Ampicillin, Penicillin, Piperacillin	unpublished	Enzymatic inactivation	Class A	NA
blaZ	blaZ_8_HE993884	blaZ	Beta-lactam	Amoxicillin, Ampicillin, Penicillin, Piperacillin	23274660	Enzymatic inactivation	Class A	NA
blaZ	blaZ_90_FKVU01000010	blaZ	Beta-lactam	Amoxicillin, Ampicillin, Penicillin, Piperacillin	unpublished	Enzymatic inactivation	Class A	NA
blaZ	blaZ_91_FKQH01000022	blaZ	Beta-lactam	Amoxicillin, Ampicillin, Penicillin, Piperacillin	unpublished	Enzymatic inactivation	Class A	NA
blaZ	blaZ_92_FKWG01000001	blaZ	Beta-lactam	Amoxicillin, Ampicillin, Penicillin, Piperacillin	unpublished	Enzymatic inactivation	Class A	NA
blaZ	blaZ_93_FKQA01000038	blaZ	Beta-lactam	Amoxicillin, Ampicillin, Penicillin, Piperacillin	unpublished	Enzymatic inactivation	Class A	NA
blaZ	blaZ_94_LYRW01000005	blaZ	Beta-lactam	Amoxicillin, Ampicillin, Penicillin, Piperacillin	unpublished	Enzymatic inactivation	Class A	NA
blaZ	blaZ_95_MAJJ01000071	blaZ	Beta-lactam	Amoxicillin, Ampicillin, Penicillin, Piperacillin	unpublished	Enzymatic inactivation	Class A	NA
blaZ	blaZ_96_LNDI01000019	blaZ	Beta-lactam	Amoxicillin, Ampicillin, Penicillin, Piperacillin	unpublished	Enzymatic inactivation	Class A	NA
blaZ	blaZ_97_FMOK01000003	blaZ	Beta-lactam	Amoxicillin, Ampicillin, Penicillin, Piperacillin	unpublished	Enzymatic inactivation	Class A	NA
blaZ	blaZ_98_LTEF01000041	blaZ	Beta-lactam	Amoxicillin, Ampicillin, Penicillin, Piperacillin	unpublished	Enzymatic inactivation	Class A	NA
blaZ	blaZ_99_LTNH01000008	blaZ	Beta-lactam	Amoxicillin, Ampicillin, Penicillin, Piperacillin	unpublished	Enzymatic inactivation	Class A	NA
blaZ	blaZ_9_DQ269019	blaZ	Beta-lactam	Amoxicillin, Ampicillin, Penicillin, Piperacillin	16842566	Enzymatic inactivation	Class A	NA
cat(pC194)	cat(pC194)_1_NC_002013	cat(pC194)	Amphenicol	Chloramphenicol	6950931	Enzymatic inactivation	Chloramphenicol acetyltransferase	NA
cat(pC221)	cat(pC221)_1_X02529	cat(pC221)	Amphenicol	Chloramphenicol	2993795	Enzymatic inactivation	Chloramphenicol acetyltransferase	NA
cat(pC233)	cat(pC233)_1_AY355285	cat(pC233)	Amphenicol	Chloramphenicol	15150221	Enzymatic inactivation	Chloramphenicol acetyltransferase	NA
catA1	catA1_1_V00622	catA1	Amphenicol	Chloramphenicol	390403	Enzymatic inactivation	Chloramphenicol acetyltransferase	NA
catA2	catA2_1_X53796	catA2	Amphenicol	Chloramphenicol	2268278	Enzymatic inactivation	Chloramphenicol acetyltransferase	NA
catA3	catA3_1_X07848	catA3	Amphenicol	Chloramphenicol	3048245	Enzymatic inactivation	Chloramphenicol acetyltransferase	NA
catB3	catB3_1_AJ009818	catB3	Amphenicol	Chloramphenicol	1662753	Enzymatic inactivation	Chloramphenicol acetyltransferase	NA
catB3	catB3_2_U13880	catB3	Amphenicol	Chloramphenicol	7793874	Enzymatic inactivation	Chloramphenicol acetyltransferase	NA
catB7	catB7_1_AF036933	catB7	Amphenicol	Chloramphenicol	10361706	Enzymatic inactivation	Chloramphenicol acetyltransferase	NA
catB	catB_1_M93113	catB	Amphenicol	Chloramphenicol	1489203	Enzymatic inactivation	Chloramphenicol acetyltransferase	NA
catP	catP_1_U15027	catP	Amphenicol	Chloramphenicol	2901770	Enzymatic inactivation	Chloramphenicol acetyltransferase	NA
catQ	catQ_1_M55620	catQ	Amphenicol	Chloramphenicol	2039197	Enzymatic inactivation	Chloramphenicol acetyltransferase	NA
catS	catS_1_X74948	catS	Amphenicol	Chloramphenicol	8109922	Enzymatic inactivation	Chloramphenicol acetyltransferase	NA
cat	cat_1_M11587	cat	Amphenicol	Chloramphenicol	3900035	Enzymatic inactivation	Chloramphenicol acetyltransferase	NA
cat	cat_2_M35190	cat	Amphenicol	Chloramphenicol	2227449	Enzymatic inactivation	Chloramphenicol acetyltransferase	NA
cat	cat_3_S48276	cat	Amphenicol	Chloramphenicol	1406372	Enzymatic inactivation	Chloramphenicol acetyltransferase	NA
cat	cat_4_AY238971	cat	Amphenicol	Chloramphenicol	19459958	Enzymatic inactivation	Chloramphenicol acetyltransferase	NA
cat	cat_5_U35036	cat	Amphenicol	Chloramphenicol	unpublished	Enzymatic inactivation	Chloramphenicol acetyltransferase	NA
cepA-29	cepA-29_1_U05884	cepA-29	Beta-lactam	Unknown Beta-lactam	7517394	Enzymatic inactivation	Chromosomal	NA
cepA-44	cepA-44_1_U05885	cepA-44	Beta-lactam	Unknown Beta-lactam	7517394	Enzymatic inactivation	Chromosomal	NA
cepA-49	cepA-49_1_U05886	cepA-49	Beta-lactam	Unknown Beta-lactam	7517394	Enzymatic inactivation	Chromosomal	NA
cepA	cepA_1_L13472	cepA	Beta-lactam	Unknown Beta-lactam	8285623	Enzymatic inactivation	Chromosomal	NA
cepA	cepA_1_U05887	cepA	Beta-lactam	Unknown Beta-lactam	7517394	Enzymatic inactivation	Chromosomal	NA
cepA	cepA_6_FR688022	cepA	Beta-lactam	Unknown Beta-lactam	unpublished	Enzymatic inactivation	Chromosomal	NA
cfiA10	cfiA10_1_AB087227	cfiA10	Beta-lactam	Unknown Beta-lactam	12604530	Enzymatic inactivation	Chromosomal metallo beta-lactamase	NA
cfiA13	cfiA13_1_FM200787	cfiA13	Beta-lactam	Unknown Beta-lactam	19364865	Enzymatic inactivation	Chromosomal metallo beta-lactamase	NA
cfiA14	cfiA14_1_FM200789	cfiA14	Beta-lactam	Unknown Beta-lactam	19364865	Enzymatic inactivation	Chromosomal metallo beta-lactamase	NA
cfiA1	cfiA1_1_AB087225	cfiA1	Beta-lactam	Unknown Beta-lactam	12604530	Enzymatic inactivation	Chromosomal metallo beta-lactamase	NA
cfiA2	cfiA2_1_AB087226	cfiA2	Beta-lactam	Unknown Beta-lactam	12604530	Enzymatic inactivation	Chromosomal metallo beta-lactamase	NA
cfiA3	cfiA3_1_AB087228	cfiA3	Beta-lactam	Unknown Beta-lactam	12604530	Enzymatic inactivation	Chromosomal metallo beta-lactamase	NA
cfiA4	cfiA4_1_AB087229	cfiA4	Beta-lactam	Unknown Beta-lactam	12604530	Enzymatic inactivation	Chromosomal metallo beta-lactamase	NA
cfiA6	cfiA6_1_AB087231	cfiA6	Beta-lactam	Unknown Beta-lactam	12604530	Enzymatic inactivation	Chromosomal metallo beta-lactamase	NA
cfiA8	cfiA8_1_AB087233	cfiA8	Beta-lactam	Unknown Beta-lactam	12604530	Enzymatic inactivation	Chromosomal metallo beta-lactamase	NA
cfiA9	cfiA9_1_AB087234	cfiA9	Beta-lactam	Unknown Beta-lactam	12604530	Enzymatic inactivation	Chromosomal metallo beta-lactamase	NA
cfr(B)	cfr(B)_1_KM359439	cfr(B)	Oxazolidinone, Amphenicol, Lincosamide, Streptogramin A, Pleuromutilin	Chloramphenicol, Florfenicol, Clindamycin, Lincomycin, Linezolid, Dalfopristin, Pristinamycin IIA, Virginiamycin M, Tiamulin	25385106	Target modification	23S rRNA methylase	NA
cfr(B)	cfr(B)_2_KM359438	cfr(B)	Oxazolidinone, Amphenicol, Lincosamide, Streptogramin A, Pleuromutilin	Chloramphenicol, Florfenicol, Clindamycin, Lincomycin, Linezolid, Dalfopristin, Pristinamycin IIA, Virginiamycin M, Tiamulin	25385106	Target modification	23S rRNA methylase	NA
cfr(B)	cfr(B)_3_KR610408	cfr(B)	Oxazolidinone, Amphenicol, Lincosamide, Streptogramin A, Pleuromutilin	Chloramphenicol, Florfenicol, Clindamycin, Lincomycin, Linezolid, Dalfopristin, Pristinamycin IIA, Virginiamycin M, Tiamulin	Unpublished	Target modification	23S rRNA methylase	NA
cfr(C)	cfr(C)_1_KX686749	cfr(C)	Oxazolidinone, Amphenicol, Lincosamide, Streptogramin A, Pleuromutilin	Chloramphenicol, Florfenicol, Clindamycin, Lincomycin, Linezolid, Dalfopristin, Pristinamycin IIA, Virginiamycin M, Tiamulin	28186558	Target modification	23S rRNA methylase	NA
cfr(C)	cfr(C)_2_CANB01000378	cfr(C)	Oxazolidinone, Amphenicol, Lincosamide, Streptogramin A, Pleuromutilin	Chloramphenicol, Florfenicol, Clindamycin, Lincomycin, Linezolid, Dalfopristin, Pristinamycin IIA, Virginiamycin M, Tiamulin	24482682	Target modification	23S rRNA methylase	NA
cfr	cfr_1_AM408573	cfr	Oxazolidinone, Amphenicol, Lincosamide, Streptogramin A, Pleuromutilin	Chloramphenicol, Florfenicol, Clindamycin, Lincomycin, Linezolid, Dalfopristin, Pristinamycin IIA, Virginiamycin M, Tiamulin	17145796	Target modification	23S rRNA methylase	NA
cfr	cfr_2_AJ879565	cfr	Oxazolidinone, Amphenicol, Lincosamide, Streptogramin A, Pleuromutilin	Chloramphenicol, Florfenicol, Clindamycin, Lincomycin, Linezolid, Dalfopristin, Pristinamycin IIA, Virginiamycin M, Tiamulin	16091044	Target modification	23S rRNA methylase	NA
cfxA2	cfxA2_1_AF504914	cfxA2	Beta-lactam	Unknown Beta-lactam	12697645	Enzymatic inactivation	Chromosomal	NA
cfxA3	cfxA3_1_AF472622	cfxA3	Beta-lactam	Ampicillin	14766881	Enzymatic inactivation	Chromosomal	NA
cfxA4	cfxA4_1_AY769933	cfxA4	Beta-lactam	Unknown Beta-lactam	unpublished	Enzymatic inactivation	Chromosomal	NA
cfxA5	cfxA5_1_AY769934	cfxA5	Beta-lactam	Unknown Beta-lactam	unpublished	Enzymatic inactivation	Chromosomal	NA
cfxA6	cfxA6_1_GQ342996	cfxA6	Beta-lactam	Unknown Beta-lactam	19713526	Enzymatic inactivation	Chromosomal	NA
cfxA	cfxA_1_U38243	cfxA	Beta-lactam	Cefoxitin, Ampicillin	8517690	Enzymatic inactivation	Chromosomal	NA
cmlA1	cmlA1_1_M64556	cmlA1	Amphenicol	Chloramphenicol	1648560	Increased efflux	MFS transporter	NA
cmlA1	cmlA1_2_AB212941	cmlA1	Amphenicol	Chloramphenicol	16451182	Increased efflux	MFS transporter	NA
cml	cml_1_M22614	cml	Amphenicol	Chloramphenicol	3011609	Increased efflux	MFS transporter	NA
cmr	cmr_1_U43535	cmr	Macrolide, Tetracycline	Erythromycin, Tetracycline	9079937	Increased efflux	Chromosomal in Corynebacterium glutamicum, Eryhtomycin, Tylosin, Rifampicin and Tetracycline resistance when expressed in laboratory Escherichia coli	NA
cmx	cmx_1_U85507	cmx	Amphenicol	Chloramphenicol	unpublished	Increased efflux	MFS transporter	NA
cphA1	cphA1_1_AY261379	cphA1	Beta-lactam	Unknown Beta-lactam	unpublished	Enzymatic inactivation	Chromosomal	NA
cphA1	cphA1_2_AY261377	cphA1	Beta-lactam	Unknown Beta-lactam	unpublished	Enzymatic inactivation	Chromosomal	NA
cphA1	cphA1_3_AY261378	cphA1	Beta-lactam	Unknown Beta-lactam	unpublished	Enzymatic inactivation	Chromosomal	NA
cphA1	cphA1_4_AY261376	cphA1	Beta-lactam	Unknown Beta-lactam	unpublished	Enzymatic inactivation	Chromosomal	NA
cphA1	cphA1_7_X57102	cphA1	Beta-lactam	Unknown Beta-lactam	1856163	Enzymatic inactivation	Chromosomal	NA
cphA6	cphA6_1_AY227052	cphA6	Beta-lactam	Unknown Beta-lactam	unpublished	Enzymatic inactivation	Chromosomal	NA
cphA7	cphA7_1_AY227053	cphA7	Beta-lactam	Unknown Beta-lactam	unpublished	Enzymatic inactivation	Chromosomal	NA
dfrA12	dfrA12_10_FM877486	dfrA12	Folate pathway antagonist	Trimethoprim	unpublished	Purine synthesis	NA	NA
dfrA12	dfrA12_1_FJ763641	dfrA12	Folate pathway antagonist	Trimethoprim	19729458	Purine synthesis	NA	NA
dfrA12	dfrA12_2_KJ546436	dfrA12	Folate pathway antagonist	Trimethoprim	unpublished	Purine synthesis	NA	NA
dfrA12	dfrA12_3_KJ568502	dfrA12	Folate pathway antagonist	Trimethoprim	unpublished	Purine synthesis	NA	NA
dfrA12	dfrA12_4_EU650399	dfrA12	Folate pathway antagonist	Trimethoprim	19388830	Purine synthesis	NA	NA
dfrA12	dfrA12_5_FR875302	dfrA12	Folate pathway antagonist	Trimethoprim	unpublished	Purine synthesis	NA	NA
dfrA12	dfrA12_6_AY551331	dfrA12	Folate pathway antagonist	Trimethoprim	15145503	Purine synthesis	NA	NA
dfrA12	dfrA12_7_AB196348	dfrA12	Folate pathway antagonist	Trimethoprim	16785718	Purine synthesis	NA	NA
dfrA12	dfrA12_8_AM040708	dfrA12	Folate pathway antagonist	Trimethoprim	16291869	Purine synthesis	NA	NA
dfrA12	dfrA12_9_DQ995286	dfrA12	Folate pathway antagonist	Trimethoprim	19365688	Purine synthesis	NA	NA
dfrA14	dfrA14_1_KF921535	dfrA14	Folate pathway antagonist	Trimethoprim	25161650	Purine synthesis	NA	NA
dfrA14	dfrA14_2_Z50805	dfrA14	Folate pathway antagonist	Trimethoprim	unpublished	Purine synthesis	NA	NA
dfrA14	dfrA14_3_Z50804	dfrA14	Folate pathway antagonist	Trimethoprim	7706167	Purine synthesis	NA	NA
dfrA14	dfrA14_4_AF393510	dfrA14	Folate pathway antagonist	Trimethoprim	unpublished	Purine synthesis	NA	NA
dfrA14	dfrA14_5_DQ388123	dfrA14	Folate pathway antagonist	Trimethoprim	17293368	Purine synthesis	NA	NA
dfrA15	dfrA15_1_AF156486	dfrA15	Folate pathway antagonist	Trimethoprim	10681329	Purine synthesis	NA	NA
dfrA15	dfrA15_2_AF221900	dfrA15	Folate pathway antagonist	Trimethoprim	10770768	Purine synthesis	NA	NA
dfrA15	dfrA15_3_DQ647028	dfrA15	Folate pathway antagonist	Trimethoprim	16966396	Purine synthesis	NA	NA
dfrA15	dfrA15_4_AJ867237	dfrA15	Folate pathway antagonist	Trimethoprim	15761062	Purine synthesis	NA	NA
dfrA17	dfrA17_10_AM937244	dfrA17	Folate pathway antagonist	Trimethoprim	unpublished	Purine synthesis	NA	NA
dfrA17	dfrA17_11_JN645876	dfrA17	Folate pathway antagonist	Trimethoprim	unpublished	Purine synthesis	NA	NA
dfrA17	dfrA17_1_FJ460238	dfrA17	Folate pathway antagonist	Trimethoprim	19573249	Purine synthesis	NA	NA
dfrA17	dfrA17_2_JN645879	dfrA17	Folate pathway antagonist	Trimethoprim	unpublished	Purine synthesis	NA	NA
dfrA17	dfrA17_3_JQ414038	dfrA17	Folate pathway antagonist	Trimethoprim	23180481	Purine synthesis	NA	NA
dfrA17	dfrA17_4_JQ837988	dfrA17	Folate pathway antagonist	Trimethoprim	unpublished	Purine synthesis	NA	NA
dfrA17	dfrA17_5_GU358475	dfrA17	Folate pathway antagonist	Trimethoprim	20667885	Purine synthesis	NA	NA
dfrA17	dfrA17_6_AF180469	dfrA17	Folate pathway antagonist	Trimethoprim	unpublished	Purine synthesis	NA	NA
dfrA17	dfrA17_7_AB196349	dfrA17	Folate pathway antagonist	Trimethoprim	unpublished	Purine synthesis	NA	NA
dfrA17	dfrA17_8_AM932673	dfrA17	Folate pathway antagonist	Trimethoprim	18550679	Purine synthesis	NA	NA
dfrA17	dfrA17_9_FJ807902	dfrA17	Folate pathway antagonist	Trimethoprim	unpublished	Purine synthesis	NA	NA
dfrA19	dfrA19_1_AJ310778	dfrA19	Folate pathway antagonist	Trimethoprim	12002644	Purine synthesis	NA	NA
dfrA19	dfrA19_2_EU855687	dfrA19	Folate pathway antagonist	Trimethoprim	19075060	Purine synthesis	NA	NA
dfrA1	dfrA1_10_AF203818	dfrA1	Folate pathway antagonist	Trimethoprim	11055933	Purine synthesis	NA	NA
dfrA1	dfrA1_11_AJ419168	dfrA1	Folate pathway antagonist	Trimethoprim	12493806	Purine synthesis	NA	NA
dfrA1	dfrA1_12_AY141977	dfrA1	Folate pathway antagonist	Trimethoprim	unpublished	Purine synthesis	NA	NA
dfrA1	dfrA1_13_DQ018382	dfrA1	Folate pathway antagonist	Trimethoprim	15837385	Purine synthesis	NA	NA
dfrA1	dfrA1_14_AB199789	dfrA1	Folate pathway antagonist	Trimethoprim	16585655	Purine synthesis	NA	NA
dfrA1	dfrA1_15_FM207631	dfrA1	Folate pathway antagonist	Trimethoprim	unpublished	Purine synthesis	NA	NA
dfrA1	dfrA1_16_FJ001872	dfrA1	Folate pathway antagonist	Trimethoprim	20236427	Purine synthesis	NA	NA
dfrA1	dfrA1_17_FJ489928	dfrA1	Folate pathway antagonist	Trimethoprim	unpublished	Purine synthesis	NA	NA
dfrA1	dfrA1_1_FJ591049	dfrA1	Folate pathway antagonist	Trimethoprim	19243438	Purine synthesis	NA	NA
dfrA1	dfrA1_2_HM055363	dfrA1	Folate pathway antagonist	Trimethoprim	21117966	Purine synthesis	NA	NA
dfrA1	dfrA1_3_GU726913	dfrA1	Folate pathway antagonist	Trimethoprim	21075469	Purine synthesis	NA	NA
dfrA1	dfrA1_4_AB188271	dfrA1	Folate pathway antagonist	Trimethoprim	unpublished	Purine synthesis	NA	NA
dfrA1	dfrA1_5_EU089668	dfrA1	Folate pathway antagonist	Trimethoprim	17913715	Purine synthesis	NA	NA
dfrA1	dfrA1_6_FJ215857	dfrA1	Folate pathway antagonist	Trimethoprim	unpublished	Purine synthesis	NA	NA
dfrA1	dfrA1_7_AJ400733	dfrA1	Folate pathway antagonist	Trimethoprim	10990262	Purine synthesis	NA	NA
dfrA1	dfrA1_8_X00926	dfrA1	Folate pathway antagonist	Trimethoprim	6308574	Purine synthesis	NA	NA
dfrA1	dfrA1_9_AJ238350	dfrA1	Folate pathway antagonist	Trimethoprim	unpublished	Purine synthesis	NA	NA
dfrA21	dfrA21_1_AY552589	dfrA21	Folate pathway antagonist	Trimethoprim	15750057	Purine synthesis	NA	NA
dfrA30	dfrA30_1_AM997279	dfrA30	Folate pathway antagonist	Trimethoprim	21595893	Purine synthesis	NA	NA
dfrA36	dfrA36_1_CP038791	dfrA36	Folate pathway antagonist	Trimethoprim	31068437	Purine synthesis	NA	NA
dfrA5	dfrA5_1_X12868	dfrA5	Folate pathway antagonist	Trimethoprim	3054482	Purine synthesis	NA	NA
dfrA5	dfrA5_2_FJ001870	dfrA5	Folate pathway antagonist	Trimethoprim	20236427	Purine synthesis	NA	NA
dfrA5	dfrA5_3_KF030794	dfrA5	Folate pathway antagonist	Trimethoprim	unpublished	Purine synthesis	NA	NA
dfrA5	dfrA5_4_AY139589	dfrA5	Folate pathway antagonist	Trimethoprim	19719593	Purine synthesis	NA	NA
dfrA7	dfrA7_1_AB161450	dfrA7	Folate pathway antagonist	Trimethoprim	unpublished	Purine synthesis	NA	NA
dfrA7	dfrA7_2_AJ884724	dfrA7	Folate pathway antagonist	Trimethoprim	17536925	Purine synthesis	NA	NA
dfrA7	dfrA7_3_EU339235	dfrA7	Folate pathway antagonist	Trimethoprim	19229487	Purine synthesis	NA	NA
dfrA7	dfrA7_4_FN563072	dfrA7	Folate pathway antagonist	Trimethoprim	unpublished	Purine synthesis	NA	NA
dfrA7	dfrA7_5_AJ419170	dfrA7	Folate pathway antagonist	Trimethoprim	11864963	Purine synthesis	NA	NA
dfrA8	dfrA8_1_U10186	dfrA8	Folate pathway antagonist	Trimethoprim	7867952	Purine synthesis	NA	NA
dfrB3	dfrB3_1_X72585	dfrB3	Folate pathway antagonist	Trimethoprim	8195081	Purine synthesis	NA	NA
dfrB3	dfrB3_2_FM877478	dfrB3	Folate pathway antagonist	Trimethoprim	unpublished	Purine synthesis	NA	NA
dfrD	dfrD_1_Z50141	dfrD	Folate pathway antagonist	Trimethoprim	8540692	Purine synthesis	NA	NA
dfrG	dfrG_1_AB205645	dfrG	Folate pathway antagonist	Trimethoprim	16127079	Purine synthesis	NA	NA
dfrK	dfrK_1_FN377602	dfrK	Folate pathway antagonist	Trimethoprim	19470508	Purine synthesis	NA	NA
dfrK	dfrK_2_FN677369	dfrK	Folate pathway antagonist	Trimethoprim	20498309	Purine synthesis	NA	NA
dfrK	dfrK_3_FN812951	dfrK	Folate pathway antagonist	Trimethoprim	unpublished	Purine synthesis	NA	NA
ere(A)	ere(A)_1_AY183453	ere(A)	Macrolide	Erythromycin	3899861	Enzymatic inactivation	Macrolide esterase	NA
ere(A)	ere(A)_2_AF099140	ere(A)	Macrolide	Erythromycin	12654734	Enzymatic inactivation	Macrolide esterase	NA
ere(A)	ere(A)_3_AF326209	ere(A)	Macrolide	Erythromycin	11557503	Enzymatic inactivation	Macrolide esterase	NA
ere(A)	ere(A)_4_AF512546	ere(A)	Macrolide	Erythromycin	12183252	Enzymatic inactivation	Macrolide esterase	NA
ere(A)	ere(A)_5_FN396877	ere(A)	Macrolide	Erythromycin	Unpublished	Enzymatic inactivation	Macrolide esterase	NA
ere(A)	ere(A)_6_DQ157752	ere(A)	Macrolide	Erythromycin	Unpublished	Enzymatic inactivation	Macrolide esterase	NA
ere(D)	ere(D)_1_KP265721	ere(D)	Macrolide	Erythromycin	26107936	Enzymatic inactivation	Macrolide esterase	NA
erm(33)	erm(33)_1_AJ579365	erm(33)	Macrolide, Lincosamide, Streptogramin B	Erythromycin, Lincomycin, Clindamycin, Quinupristin, Pristinamycin IA, Virginiamycin S	15471995	Target modification	23S rRNA methylase; Azithromycin, Spiramycin resistance in Staphylococcus sp. and Streptococcus sp.; If inducible phenotype, patterns of spiramycin, lincomycin and clindamycin resistance may vary	NA
erm(35)	erm(35)_1_AF319779	erm(35)	Macrolide, Lincosamide, Streptogramin B	Erythromycin, Lincomycin, Clindamycin, Quinupristin, Pristinamycin IA, Virginiamycin S	Unpublished	Target modification	23S rRNA methylase; Azithromycin, Spiramycin resistance in Staphylococcus sp. and Streptococcus sp.; If inducible phenotype, patterns of spiramycin, lincomycin and clindamycin resistance may vary	NA
erm(47)	erm(47)_1_KU612222	erm(47)	Macrolide, Lincosamide, Streptogramin B	Erythromycin, Lincomycin, Clindamycin, Quinupristin, Pristinamycin IA, Virginiamycin S	27494920	Target modification	23S rRNA methylase; Azithromycin, Spiramycin resistance in Staphylococcus sp. and Streptococcus sp.; If inducible phenotype, patterns of spiramycin, lincomycin and clindamycin resistance may vary	NA
erm(A)	erm(A)_1_X03216	erm(A)	Macrolide, Lincosamide, Streptogramin B	Erythromycin, Lincomycin, Clindamycin, Quinupristin, Pristinamycin IA, Virginiamycin S	3004956	Target modification	23S rRNA methylase; Azithromycin, Spiramycin resistance in Staphylococcus sp. and Streptococcus sp.; If inducible phenotype, patterns of spiramycin, lincomycin and clindamycin resistance may vary	NA
erm(A)	erm(A)_2_AF002716	erm(A)	Macrolide, Lincosamide, Streptogramin B	Erythromycin, Lincomycin, Clindamycin, Quinupristin, Pristinamycin IA, Virginiamycin S	9527769	Target modification	23S rRNA methylase; Azithromycin, Spiramycin resistance in Staphylococcus sp. and Streptococcus sp.; If inducible phenotype, patterns of spiramycin, lincomycin and clindamycin resistance may vary	NA
erm(A)	erm(A)_3_EU348758	erm(A)	Macrolide, Lincosamide, Streptogramin B	Erythromycin, Lincomycin, Clindamycin, Quinupristin, Pristinamycin IA, Virginiamycin S	Unpublished	Target modification	23S rRNA methylase; Azithromycin, Spiramycin resistance in Staphylococcus sp. and Streptococcus sp.; If inducible phenotype, patterns of spiramycin, lincomycin and clindamycin resistance may vary	NA
erm(B)	erm(B)_10_U86375	erm(B)	Macrolide, Lincosamide, Streptogramin B	Erythromycin, Lincomycin, Clindamycin, Quinupristin, Pristinamycin IA, Virginiamycin S	9791136	Target modification	23S rRNA methylase; Azithromycin, Spiramycin resistance in Staphylococcus sp. and Streptococcus sp.; If inducible phenotype, patterns of spiramycin, lincomycin and clindamycin resistance may vary	NA
erm(B)	erm(B)_11_M19270	erm(B)	Macrolide, Lincosamide, Streptogramin B	Erythromycin, Lincomycin, Clindamycin, Quinupristin, Pristinamycin IA, Virginiamycin S	2832378	Target modification	23S rRNA methylase; Azithromycin, Spiramycin resistance in Staphylococcus sp. and Streptococcus sp.; If inducible phenotype, patterns of spiramycin, lincomycin and clindamycin resistance may vary	NA
erm(B)	erm(B)_12_U18931	erm(B)	Macrolide, Lincosamide, Streptogramin B	Erythromycin, Lincomycin, Clindamycin, Quinupristin, Pristinamycin IA, Virginiamycin S	7486927	Target modification	23S rRNA methylase; Azithromycin, Spiramycin resistance in Staphylococcus sp. and Streptococcus sp.; If inducible phenotype, patterns of spiramycin, lincomycin and clindamycin resistance may vary	NA
erm(B)	erm(B)_15_U48430	erm(B)	Macrolide, Lincosamide, Streptogramin B	Erythromycin, Lincomycin, Clindamycin, Quinupristin, Pristinamycin IA, Virginiamycin S	9200223	Target modification	23S rRNA methylase; Azithromycin, Spiramycin resistance in Staphylococcus sp. and Streptococcus sp.; If inducible phenotype, patterns of spiramycin, lincomycin and clindamycin resistance may vary	NA
[truncated: 455 more rows]
