# Supplementary material for: A cohort study in family triads: impact of gut microbiota composition and early life exposures on intestinal resistome during the first two years of life
Source: Gut Microbes. 2024 Aug 2;16(1):2383746. doi: 10.1080/19490976.2024.2383746 (PMC11299627; doi:10.1080/19490976.2024.2383746)
Supplement: Supplemental Material [file KGMI_A_2383746_SM2027.zip › Supplementary_file_3_DESeq2.xlsx]

## Sheet: Age - ARG class
class	baseMean	log2FoldChange	lfcSE	stat	pvalue	padj
Aminoglycoside	855167	0.0138885	0.0959799	0.144702	0.884946	0.99358
Aminoglycoside, Quinolone	579.651	-0.00131157	0.0972918	-0.0134808	0.989244	0.99358
Amphenicol	142481	0.247082	0.0392669	6.29237	3.12645e-10	2.70959e-09
Amphenicol, Oxazolidinone, Tetracycline	5.60557	-0.00223897	0.0972997	-0.0230111	0.981641	0.99358
Amphenicol, Quinolone, Quaternary Ammonium Compounds, Folate pathway antagonist	387882	-0.272569	0.0373539	-7.29694	2.94383e-13	3.82698e-12
Beta-lactam	2.45038e+06	-0.0340881	0.0223299	-1.52657	0.126868	0.329858
Folate pathway antagonist	381260	-0.028875	0.0960422	-0.300649	0.763682	0.99358
Fosfomycin	164571	-0.41602	0.0391005	-10.6398	1.94615e-26	5.06e-25
Glycopeptide	15874.2	0.176588	0.0960137	1.83919	0.0658872	0.190341
Lincosamide	84730.5	0.305356	0.096008	3.18053	0.00147007	0.00637032
Lincosamide, Streptogramin A	27945.3	-0.479373	0.0962473	-4.98064	6.33745e-07	3.29548e-06
Lincosamide, Streptogramin A, Pleuromutilin	11656.5	0.204673	0.0961263	2.12921	0.0332365	0.108019
Macrolide	344411	-0.0299411	0.0959799	-0.311952	0.755077	0.99358
Macrolide, Aminoglycoside, Tetracycline, Quinolone, Amphenicol, Rifamycin	568507	-0.193996	0.0311841	-6.22098	4.94066e-10	3.21143e-09
Macrolide, Lincosamide, Streptogramin A, Streptogramin B, Tetracycline	4.59959	0.0076153	0.0190599	0.399546	0.689491	0.99358
Macrolide, Lincosamide, Streptogramin B	1.29903e+06	0.0541162	0.0252549	2.1428	0.0321288	0.108019
Macrolide, Streptogramin B	152635	-0.0444869	0.0959799	-0.463502	0.643004	0.99358
Macrolide, Tetracycline	4.97201	-0.0225459	0.0185919	-1.21267	0.225254	0.488646
Nitroimidazole	63610.5	-0.0728647	0.0971505	-0.75002	0.453243	0.841737
Oxazolidinone, Amphenicol	1.2142	-0.00111716	0.0972943	-0.0114823	0.990839	0.99358
Oxazolidinone, Amphenicol, Lincosamide, Streptogramin A, Pleuromutilin	14636.9	0.0285667	0.0963136	0.296601	0.766771	0.99358
Polymyxin	1199.04	0.0131181	0.0971031	0.135095	0.892537	0.99358
Pseudomonic acid	1.36627	-0.000782822	0.0972942	-0.00804592	0.99358	0.99358
Quinolone	22331.6	0.0754986	0.0970354	0.778052	0.436538	0.841737
Steroid antibacterial	156.914	-0.117392	0.0968618	-1.21196	0.225529	0.488646
Tetracycline	6.22829e+06	0.00428293	0.0959798	0.0446232	0.964408	0.99358

## Sheet: Age - ARG genename
genename	baseMean	log2FoldChange	lfcSE	stat	pvalue	padj
aac(3)-IIa	1318.31	0.0394955	0.0971994	0.406335	0.684496	NA
aac(3)-IId	1017.41	0.0242509	0.0971806	0.249545	0.802939	NA
aac(6')-aph(2'')	6897.22	0.0247105	0.0963011	0.256596	0.797491	0.962761
aac(6')-Ii	210.691	0.0180448	0.0972684	0.185516	0.852824	NA
aac(6')-Iih	123.323	0.0217158	0.097244	0.223313	0.823292	NA
aac(6')-Im	845.271	0.0951998	0.0967214	0.984268	0.324984	NA
aadA1	6125.93	0.0940629	0.0971745	0.96798	0.333055	0.706725
aadA12	329.194	0.077807	0.0971663	0.800761	0.42327	NA
aadA15	388.927	0.0272987	0.0969161	0.281673	0.778194	NA
aadA17	329.198	0.0955244	0.0972204	0.982555	0.325826	NA
aadA1b	555.367	0.104667	0.0972489	1.07628	0.281801	NA
aadA2	886.249	0.0262255	0.0972268	0.269735	0.787364	NA
aadA21	374.094	0.0592966	0.0971838	0.610149	0.541763	NA
aadA22	650.574	0.0487537	0.0971709	0.501731	0.615857	NA
aadA23	289.813	0.0842747	0.0972416	0.866652	0.386133	NA
aadA24	1123.97	0.108951	0.0971477	1.1215	0.262075	NA
aadA3	206.339	0.0201479	0.0972086	0.207265	0.835803	NA
aadA5	9313.11	-0.0549998	0.0968213	-0.568055	0.569997	0.868235
aadA8	115.902	0.00981693	0.0971006	0.101101	0.919471	NA
aadA8b	420.595	0.0208164	0.0971089	0.214362	0.830265	NA
ant(3'')-Ia	5373.19	-0.0154423	0.0966325	-0.159805	0.873035	0.962761
ant(6)-Ia	51665.5	0.241508	0.0341704	7.06777	1.57e-12	6.85e-11
ant(6)-Ib	513.936	-0.132513	0.0968854	-1.36773	0.171396	NA
aph(2'')-Ia	11194.1	0.0991056	0.0961931	1.03028	0.302879	0.701405
aph(2'')-Ib	985.023	-0.0604629	0.0965332	-0.626343	0.53109	NA
aph(2'')-Id	31.8609	-0.0518876	0.09689	-0.535531	0.592282	NA
aph(2'')-If	356.826	-0.13986	0.096779	-1.44515	0.148416	NA
aph(2'')-Ig	250.426	-0.0925001	0.0967953	-0.955625	0.339262	NA
aph(3'')-Ib	25819.9	-0.010046	0.0962893	-0.104331	0.916906	0.962761
aph(3')-Ia	11288.4	-0.0299985	0.0959802	-0.312549	0.754623	0.962761
aph(3')-III	4911.44	0.159578	0.0961213	1.66018	0.096879	0.401356
aph(3')-IIIa	6618.72	0.226071	0.0961349	2.3516	0.0186929	0.101643
aph(6)-Id	24687.1	0.0395428	0.09639	0.410238	0.681631	0.941301
blaACC	476.119	-0.0148984	0.0971953	-0.153283	0.878175	NA
blaACI	9666.6	-0.0309928	0.0969175	-0.319785	0.749131	0.962761
blaACT	2555.2	0.0673609	0.0970848	0.693836	0.487785	0.830105
blaCFE	37.2927	0.0544606	0.0973556	0.559398	0.57589	NA
blaCMY	4609.94	0.0719728	0.0970155	0.741869	0.458167	0.79721
blaCTX	4743.26	-0.0499629	0.0969992	-0.515086	0.606493	0.880666
blaDHA	493.951	-0.00101251	0.0971425	-0.0104229	0.991684	NA
blaHERA	555.124	0.00582342	0.0972184	0.0599004	0.952235	NA
blaL	9462.52	0.0234069	0.0968768	0.241615	0.809078	0.962761
blaMAL	774.061	0.0317696	0.0971893	0.326884	0.743756	NA
blaMIR	1098.87	0.0558005	0.0974094	0.572845	0.56675	NA
blaOKP	2050.57	0.0322037	0.0972346	0.331196	0.740496	0.962761
blaOXA	4950.43	-0.125741	0.096754	-1.2996	0.19374	0.561845
blaOXY	20463.9	-0.0720015	0.0962986	-0.74769	0.454647	0.79721
blaPLA	1149.63	0.0172467	0.0971844	0.177464	0.859144	NA
blaROB	128.219	-0.00974207	0.0970517	-0.10038	0.920042	NA
blaSHV	15530.5	-0.0859831	0.0966516	-0.889619	0.37367	0.761339
blaTEM	46533.1	0.0935378	0.0960462	0.973883	0.330115	0.706725
blaZ	139.506	-0.127394	0.0963418	-1.32232	0.186063	NA
cat	13599.1	0.317658	0.0962896	3.29899	0.00097	0.0105524
cat(pC194)	137.591	-0.0642336	0.0969546	-0.662512	0.507643	NA
catA1	5547.45	-0.00452028	0.0968159	-0.0466895	0.962761	0.962761
catA2	91.9062	0.00711545	0.0972397	0.0731744	0.941667	NA
catP	3324.87	0.240716	0.0962026	2.50218	0.0123431	0.0767037
catQ	103.341	-0.0969442	0.0969111	-1.00034	0.317145	NA
catS	5103.2	0.291533	0.0961981	3.03055	0.00244111	0.0212377
cepA	42522.8	0.168445	0.0960742	1.75328	0.0795533	0.36427
cepA-29	8438.15	0.0579131	0.0961673	0.602212	0.547033	0.849855
cepA-44	12074.5	0.011219	0.0962399	0.116573	0.907199	0.962761
cepA-49	13006.2	0.115544	0.0962525	1.20042	0.229975	0.645413
cfiA1	469.802	-0.0807463	0.0970861	-0.831698	0.405579	NA
cfiA10	418.058	-0.0909048	0.0971513	-0.935704	0.349426	NA
cfiA13	1993.18	-0.044525	0.0971135	-0.458485	0.646604	NA
cfiA14	2415.14	-0.0661095	0.0971409	-0.680553	0.496155	0.830105
cfiA2	1184.63	-0.0190765	0.0972899	-0.196079	0.844549	NA
cfiA3	527.7	-0.0833913	0.0969829	-0.859855	0.389869	NA
cfiA4	1492.42	0.00153437	0.0972295	0.0157809	0.987409	NA
cfiA6	349.332	-0.0148648	0.0971858	-0.152953	0.878435	NA
cfiA8	293.399	-0.00329534	0.0972157	-0.0338972	0.972959	NA
cfiA9	359.644	-0.0338977	0.0970956	-0.349117	0.727001	NA
cfr(B)	187.889	-0.164555	0.0970188	-1.69612	0.0898632	NA
cfr(C)	3025.26	-0.00759032	0.0963269	-0.0787975	0.937194	0.962761
Cfr(E)	424.752	-0.0604396	0.0965912	-0.625726	0.531495	NA
cfxA	36375.8	0.00697012	0.0960022	0.0726037	0.942121	0.962761
cfxA2	21069.3	0.0274863	0.0960543	0.286154	0.77476	0.962761
cfxA3	38443	0.0154842	0.0960097	0.161278	0.871875	0.962761
cfxA4	30722.9	0.0338898	0.0960283	0.352915	0.724152	0.962761
cfxA5	30282.7	0.0178678	0.0366097	0.488062	0.625506	0.892115
cfxA6	122922	0.0950254	0.0960907	0.988914	0.322705	0.706725
cmx	128.043	-0.109506	0.0968988	-1.13011	0.258431	NA
dfrA1	6684.31	0.0628561	0.0971536	0.646977	0.517647	0.833987
dfrA14	3748.01	-0.0107785	0.0970693	-0.11104	0.911585	0.962761
dfrA17	10235	-0.00936151	0.0969296	-0.0965805	0.92306	0.962761
dfrA5	3340.06	-0.016361	0.0970332	-0.168612	0.866102	0.962761
dfrA7	1236.95	-0.00343825	0.0972587	-0.0353516	0.971799	NA
ere(D)	2837.41	-0.138252	0.0970029	-1.42524	0.154089	0.496508
erm(A)	697.112	0.102645	0.0966949	1.06153	0.288447	NA
erm(B)	83543.6	0.175967	0.0323679	5.43646	5.43e-08	1.58e-06
erm(F)	131301	0.133226	0.0372926	3.57246	0.000354	0.00512781
erm(G)	15841.8	0.14515	0.0961527	1.50958	0.13115	0.456403
erm(Q)	355.101	0.165283	0.0967155	1.70896	0.087459	NA
erm(T)	1323.76	0.195995	0.096263	2.03603	0.0417471	NA
erm(X)	35244.5	-0.0607591	0.0962194	-0.631465	0.527737	0.834784
fosA	20404.9	-0.335418	0.0961785	-3.48745	0.000488	0.00606076
fosA2	210.853	0.0579618	0.0974394	0.59485	0.551944	NA
fosA5	3511.3	-0.149269	0.0966448	-1.54451	0.122464	0.447395
fosA6	6639.69	-0.099445	0.0965999	-1.02945	0.303267	0.701405
fosA7	3390.96	0.0631114	0.0969433	0.651013	0.515038	0.833987
fosB	28.7279	-0.133028	0.0967185	-1.37541	0.169004	NA
fusB	18.2059	-0.118667	0.0968448	-1.22533	0.22045	NA
lnu(B)	360.991	-0.132262	0.0969018	-1.36491	0.172281	NA
lnu(C)	16877.1	0.253555	0.0960807	2.63898	0.00831564	0.0645325
lnu(P)	321.131	0.0971633	0.0965238	1.00663	0.314115	NA
lsa(A)	5794.54	-0.363324	0.09621	-3.77637	0.000159	0.00276887
lsa(C)	2018.83	0.200202	0.0963355	2.07818	0.037693	0.192899
lsa(E)	357.381	-0.0779459	0.0969711	-0.803806	0.421509	NA
mcr-9	135.686	0.0183685	0.097261	0.188858	0.850204	NA
mdf(A)	105906	-0.218964	0.0300453	-7.28778	3.15e-13	2.74e-11
mecA	19.9342	-0.0981709	0.0968128	-1.01403	0.310569	NA
mef(A)	59826.5	-0.0434256	0.09598	-0.452445	0.650949	0.913428
mph(A)	9811.77	-0.0132113	0.0967869	-0.136498	0.891427	0.962761
mph(C)	13.0116	-0.0710867	0.0968632	-0.733888	0.463017	NA
mre(A)	18.9718	0.0125641	0.0972474	0.129197	0.897202	NA
msr(A)	16.9032	-0.0793949	0.0966044	-0.821856	0.411159	NA
msr(C)	256.761	-0.00718855	0.0971756	-0.0739748	0.94103	NA
msr(D)	31985.7	-0.053279	0.09598	-0.555105	0.578823	0.868235
OqxA	36834.7	-0.251212	0.096035	-2.61583	0.00890103	0.0645325
OqxB	43041.2	-0.245057	0.0960189	-2.55217	0.0107053	0.071643
penA	46.6105	0.0204936	0.0970351	0.211198	0.832733	NA
qnrB40	90.6692	0.0471081	0.0973737	0.483787	0.628537	NA
qnrB46	85.3921	0.0314291	0.0973896	0.322715	0.746911	NA
qnrB67	115.461	0.0572998	0.0975085	0.587639	0.556775	NA
qnrB81	80.2069	0.035438	0.0975767	0.363181	0.716469	NA
qnrB90	169.467	0.0605647	0.0973381	0.62221	0.533804	NA
sul1	15750.7	-0.129036	0.0962638	-1.34044	0.180103	0.555182
sul2	38979.9	0.0764423	0.0963168	0.793655	0.427396	0.774656
tet(32)	31145.9	0.301548	0.0959845	3.14163	0.00168011	0.0162411
tet(40)	32083.6	0.422414	0.096034	4.39859	1.09e-05	0.000237
tet(44)	1992.67	0.0598832	0.0963227	0.621694	0.534143	NA
tet(A)	10793.1	-0.0186382	0.0964379	-0.193266	0.846751	0.962761
tet(B)	12243.1	0.018218	0.0962827	0.189214	0.849925	0.962761
tet(C)	1279.05	-0.0281432	0.095981	-0.293216	0.769357	NA
tet(D)	1074.43	-0.0224761	0.0970775	-0.231527	0.816906	NA
tet(K)	40.4151	-0.0182176	0.0967984	-0.188201	0.850719	NA
tet(L)	1481.07	-0.0107384	0.096886	-0.110835	0.911747	NA
tet(M)	28556.7	-0.0493196	0.0959804	-0.513851	0.607356	0.880666
tet(O)	115743	0.111725	0.0959799	1.16404	0.244407	0.660835
tet(O/32/O)	93675.1	0.0849178	0.0959799	0.884746	0.376294	0.761339
tet(O/W)	31386.8	0.127206	0.09598	1.32533	0.185061	0.555182
tet(O/W)-1	2241.82	0.105832	0.0959819	1.10262	0.270191	0.69137
tet(O/W)-2	2343.08	0.110259	0.0959818	1.14874	0.250662	0.660835
tet(O/W/32/O)	11606.9	0.0807133	0.0959802	0.840937	0.400383	0.774656
tet(O/W/32/O/W/O)	3343.77	0.0981778	0.0959809	1.02289	0.306361	0.701405
tet(O/W/O)-1	5857.24	0.0763425	0.0959804	0.795397	0.426383	0.774656
tet(O/W/O)-2	2907.06	0.0763395	0.0959808	0.795362	0.426403	0.774656
tet(O/W/O)-3	862.504	0.0877413	0.0959838	0.914126	0.360651	NA
tet(Q)	613091	0.00288549	0.0264178	0.109225	0.913024	0.962761
tet(S)	362.202	0.00447195	0.0971588	0.0460273	0.963289	NA
tet(S/M)	1566.69	-0.0403645	0.0960367	-0.420303	0.674264	NA
tet(W)	135363	0.147865	0.0959799	1.54058	0.123419	0.447395
tet(W/32/O)	24854.8	0.0777687	0.09598	0.81026	0.417791	0.774656
tet(X)	49187.3	0.14297	0.0963729	1.48351	0.137939	0.461565
tet(X3)	2344.04	0.0343945	0.0964472	0.356615	0.72138	0.962761
tet(X4)	2646.31	0.00506419	0.0965261	0.0524644	0.958159	0.962761
tet(X5)	1820.77	0.0371196	0.0967743	0.383568	0.701298	NA
tet(X6)	1526.25	-0.0511448	0.0970886	-0.526785	0.598343	NA
tetA(46)	7958.35	-0.16079	0.0959805	-1.67524	0.0938875	0.401356
tetA(60)	268.95	0.225733	0.0962051	2.34637	0.0189572	NA
tetA(P)	6858.49	0.101238	0.0960782	1.0537	0.29202	0.701405
tetB(46)	6967.74	-0.153044	0.0959806	-1.59453	0.110818	0.438236
tetB(60)	140.53	0.140135	0.0963881	1.45386	0.145986	NA
tetB(P)	5373.83	0.229518	0.0962279	2.38515	0.0170722	0.0990186
VanC1XY	268.021	0.0247314	0.0967115	0.255723	0.798165	NA
VanC2	46.2848	0.0125544	0.0971762	0.129193	0.897205	NA
VanC2XY	188.888	0.0366133	0.0972559	0.376464	0.706572	NA
VanC3XY	31.3879	-0.0108471	0.097203	-0.111592	0.911147	NA
VanC4XY	93.1382	-0.0371043	0.0971012	-0.38212	0.702372	NA
VanG2XY	334.459	-0.15679	0.096574	-1.62352	0.104478	NA
VanGXY	105.051	-0.179346	0.0968896	-1.85103	0.0641647	NA
VanHBX	31.8566	-0.128302	0.0967741	-1.32579	0.184909	NA
VanHDX	2201.72	0.177051	0.0961503	1.8414	0.0655631	0.316888
vga(A)LC	5.72556	0.0160429	0.0197946	0.81047	0.41767	NA

## Sheet: Bacterial community type
genename	baseMean	log2FoldChange	lfcSE	stat	pvalue	padj	contrast (reference first)	Age (months)
aac(6')-aph(2'')	19110.3	6.91304	0.415485	16.6385	3.67e-62	8.36e-61	Bif+Bac vs Clo+Ent	B4
aac(6')-Ii	503.18	0.459973	0.236847	1.94206	NA	NA	Bif+Bac vs Clo+Ent	B4
aac(6')-Iih	17.0912	0.154619	0.218992	0.70605	NA	NA	Bif+Bac vs Clo+Ent	B4
aadA1	5669.1	-3.21543	0.374011	-8.59715	NA	NA	Bif+Bac vs Clo+Ent	B4
aadA12	256.285	-0.965604	0.320404	-3.01371	NA	NA	Bif+Bac vs Clo+Ent	B4
aadA15	296.992	-0.870006	0.328682	-2.64696	NA	NA	Bif+Bac vs Clo+Ent	B4
aadA17	256.001	-1.17518	0.310048	-3.79031	NA	NA	Bif+Bac vs Clo+Ent	B4
aadA1b	207.325	-0.910598	0.3227	-2.82181	NA	NA	Bif+Bac vs Clo+Ent	B4
aadA21	392.011	-4.74482	0.309922	-15.3097	NA	NA	Bif+Bac vs Clo+Ent	B4
aadA22	881.777	-2.23356	0.336057	-6.64636	NA	NA	Bif+Bac vs Clo+Ent	B4
aadA23	181.447	-0.947639	0.30589	-3.09798	NA	NA	Bif+Bac vs Clo+Ent	B4
aadA24	906.834	-1.71909	0.338981	-5.07135	NA	NA	Bif+Bac vs Clo+Ent	B4
aadA5	2237.15	-0.447291	0.306067	-1.46142	NA	NA	Bif+Bac vs Clo+Ent	B4
aadA8	149.214	-1.52173	0.259508	-5.8639	NA	NA	Bif+Bac vs Clo+Ent	B4
aadA8b	224.387	-0.591595	0.272451	-2.17138	NA	NA	Bif+Bac vs Clo+Ent	B4
aadD	17.2906	0.7429	0.227812	3.26103	NA	NA	Bif+Bac vs Clo+Ent	B4
ant(3'')-Ia	13854.7	0.730527	0.459172	1.59097	0.111617	0.132545	Bif+Bac vs Clo+Ent	B4
ant(6)-Ia	54642.5	-1.78038	0.43379	-4.10425	4.06e-05	8.11e-05	Bif+Bac vs Clo+Ent	B4
aph(2'')-Ia	31075.9	6.84838	0.421143	16.2614	1.85e-59	3.52e-58	Bif+Bac vs Clo+Ent	B4
aph(3'')-Ib	41422.3	-2.10016	0.481429	-4.36234	NA	NA	Bif+Bac vs Clo+Ent	B4
aph(3')-Ia	17431.4	2.20811	0.176509	12.5099	NA	NA	Bif+Bac vs Clo+Ent	B4
aph(3')-III	4744.53	-3.84112	0.39461	-9.73398	2.16e-22	1.12e-21	Bif+Bac vs Clo+Ent	B4
aph(3')-IIIa	8177.92	-3.30501	0.412597	-8.01028	1.14e-15	4.08e-15	Bif+Bac vs Clo+Ent	B4
aph(6)-Id	43319.8	-1.24061	0.483188	-2.56755	NA	NA	Bif+Bac vs Clo+Ent	B4
blaACI	9101.49	-0.0229436	0.297083	-0.0772297	NA	NA	Bif+Bac vs Clo+Ent	B4
blaACT	10153.3	4.2373	0.420916	10.0668	7.74e-24	4.2e-23	Bif+Bac vs Clo+Ent	B4
blaCFE	9.10076	1.24187	0.212537	5.8431	NA	NA	Bif+Bac vs Clo+Ent	B4
blaCKO	23.4104	-0.280898	0.242482	-1.15842	NA	NA	Bif+Bac vs Clo+Ent	B4
blaCMY	11814.3	3.32392	0.447825	7.42237	1.15e-13	3.86e-13	Bif+Bac vs Clo+Ent	B4
blaCTX	2059.11	0.668744	0.311223	2.14876	NA	NA	Bif+Bac vs Clo+Ent	B4
blaHERA	409.674	1.81808	0.292718	6.21103	NA	NA	Bif+Bac vs Clo+Ent	B4
blaL	35042.7	3.94251	0.459218	8.58527	9.06e-18	3.56e-17	Bif+Bac vs Clo+Ent	B4
blaMAL	1219	-0.465803	0.290862	-1.60146	NA	NA	Bif+Bac vs Clo+Ent	B4
blaMIR	1079.85	0.420747	0.253814	1.6577	NA	NA	Bif+Bac vs Clo+Ent	B4
blaOKP	18.2761	0.14966	0.237495	0.630162	0.528589	0.579415	Bif+Bac vs Clo+Ent	B4
blaOXA	508.038	-1.96929	0.28516	-6.9059	4.99e-12	1.5e-11	Bif+Bac vs Clo+Ent	B4
blaOXY	67760.7	5.86938	0.429694	13.6594	1.77e-42	2.02e-41	Bif+Bac vs Clo+Ent	B4
blaPLA	677.163	3.87902	0.323573	11.9881	NA	NA	Bif+Bac vs Clo+Ent	B4
blaSHV	43775.1	3.83482	0.461784	8.30435	1e-16	3.81e-16	Bif+Bac vs Clo+Ent	B4
blaTEM	105516	1.23049	0.562218	2.18863	0.0286237	0.0385867	Bif+Bac vs Clo+Ent	B4
blaZ	482.408	0.085154	0.344411	0.247246	0.804718	0.830583	Bif+Bac vs Clo+Ent	B4
cat	8849.45	-7.35076	0.399054	-18.4205	9e-76	2.57e-74	Bif+Bac vs Clo+Ent	B4
cat(pC194)	134.001	-0.404736	0.320915	-1.26119	0.20724	0.238639	Bif+Bac vs Clo+Ent	B4
cat(pC221)	292.099	2.21919	0.308691	7.18902	6.53e-13	2.07e-12	Bif+Bac vs Clo+Ent	B4
catA1	5957.04	-1.61364	0.396331	-4.07144	NA	NA	Bif+Bac vs Clo+Ent	B4
catP	857.136	-2.88611	0.331965	-8.69404	3.5e-18	1.42e-17	Bif+Bac vs Clo+Ent	B4
catS	589.372	-2.91116	0.355452	-8.19002	2.61e-16	9.6e-16	Bif+Bac vs Clo+Ent	B4
cepA	78321.6	-1.23919	0.452422	-2.73901	0.00616243	0.00989461	Bif+Bac vs Clo+Ent	B4
cepA-29	16719.6	0.186677	0.435257	0.428889	0.668004	0.698646	Bif+Bac vs Clo+Ent	B4
cepA-44	18638.8	-2.84889	0.43695	-6.51995	7.03e-11	1.86e-10	Bif+Bac vs Clo+Ent	B4
cepA-49	24925.7	-0.886339	0.439675	-2.01589	0.0438111	0.0567553	Bif+Bac vs Clo+Ent	B4
cfiA1	9.51675	-2.06408	0.228327	-9.04	1.57e-19	6.87e-19	Bif+Bac vs Clo+Ent	B4
cfiA10	17.3804	-0.81129	0.217224	-3.73481	0.000188	0.000357	Bif+Bac vs Clo+Ent	B4
cfiA13	144.37	-0.47471	0.253425	-1.87318	0.0610435	0.0748311	Bif+Bac vs Clo+Ent	B4
cfiA14	47.6241	-2.16911	0.244141	-8.88467	6.41e-19	2.71e-18	Bif+Bac vs Clo+Ent	B4
cfiA2	11.061	-1.19512	0.229829	-5.20005	NA	NA	Bif+Bac vs Clo+Ent	B4
cfiA3	32.4063	-1.22644	0.230559	-5.31941	1.04e-07	2.42e-07	Bif+Bac vs Clo+Ent	B4
cfiA6	18.9595	-0.66499	0.217512	-3.05726	0.00223373	0.00380067	Bif+Bac vs Clo+Ent	B4
cfiA8	4.26404	-0.828933	0.199518	-4.15468	3.26e-05	6.63e-05	Bif+Bac vs Clo+Ent	B4
cfiA9	24.0247	-1.5461	0.232942	-6.63729	3.2e-11	8.88e-11	Bif+Bac vs Clo+Ent	B4
cfr(C)	173.473	-0.0325378	0.325589	-0.099935	0.920396	0.928541	Bif+Bac vs Clo+Ent	B4
cfxA	57665.6	-1.25831	0.424502	-2.96419	0.00303478	0.00501399	Bif+Bac vs Clo+Ent	B4
cfxA2	34322.2	-1.39074	0.421617	-3.29859	0.000972	0.00175832	Bif+Bac vs Clo+Ent	B4
cfxA3	54193.1	-0.836145	0.426049	-1.96256	0.0496976	0.0629503	Bif+Bac vs Clo+Ent	B4
cfxA4	48558.2	-1.33863	0.422344	-3.16952	0.00152689	0.00267793	Bif+Bac vs Clo+Ent	B4
cfxA5	44425	-1.10878	0.424115	-2.61433	0.00894032	0.0134105	Bif+Bac vs Clo+Ent	B4
cfxA6	33312.5	-7.84684	0.390395	-20.0997	NA	NA	Bif+Bac vs Clo+Ent	B4
cmx	32.2274	0.55185	0.279551	1.97406	NA	NA	Bif+Bac vs Clo+Ent	B4
dfrA1	3386.62	-0.449703	0.326046	-1.37926	NA	NA	Bif+Bac vs Clo+Ent	B4
dfrA17	4860.61	-0.157142	0.320878	-0.489727	0.624327	0.665171	Bif+Bac vs Clo+Ent	B4
dfrA7	4044.31	-0.487312	0.256613	-1.89901	0.0575626	0.0721114	Bif+Bac vs Clo+Ent	B4
dfrG	1.42597	0.0800272	0.155578	0.514387	0.606981	0.652791	Bif+Bac vs Clo+Ent	B4
ere(D)	272.253	-1.21156	0.245846	-4.92814	8.3e-07	1.89e-06	Bif+Bac vs Clo+Ent	B4
erm(A)	987.343	-4.4868	0.359885	-12.4673	1.13e-35	1.07e-34	Bif+Bac vs Clo+Ent	B4
erm(B)	126325	2.24456	0.385185	5.82722	5.64e-09	1.46e-08	Bif+Bac vs Clo+Ent	B4
erm(C)	99.0214	3.63319	0.308821	11.7647	5.94e-32	4.51e-31	Bif+Bac vs Clo+Ent	B4
erm(F)	154940	-1.96315	0.428772	-4.57854	4.68e-06	1.03e-05	Bif+Bac vs Clo+Ent	B4
erm(G)	9394.66	-8.6826	0.371615	-23.3645	9.82e-121	1.12e-118	Bif+Bac vs Clo+Ent	B4
erm(Q)	10.5591	0.133899	0.221374	0.604855	0.545276	0.592013	Bif+Bac vs Clo+Ent	B4
erm(T)	1977.48	1.68494	0.372644	4.52159	6.14e-06	1.32e-05	Bif+Bac vs Clo+Ent	B4
erm(X)	76910	-4.15284	0.416762	-9.96454	NA	NA	Bif+Bac vs Clo+Ent	B4
fosA	67576.7	3.93972	0.388653	10.1369	3.79e-24	2.16e-23	Bif+Bac vs Clo+Ent	B4
fosA2	22.5281	1.78998	0.262738	6.81279	9.57e-12	2.73e-11	Bif+Bac vs Clo+Ent	B4
fosA5	13240.9	3.88817	0.423782	9.17494	4.52e-20	2.15e-19	Bif+Bac vs Clo+Ent	B4
fosA6	19311.4	3.93352	0.427738	9.1961	3.71e-20	1.84e-19	Bif+Bac vs Clo+Ent	B4
fosA7	14390.6	6.0714	0.443044	13.7039	9.63e-43	1.22e-41	Bif+Bac vs Clo+Ent	B4
fosB	108.886	-1.43635	0.33777	-4.25245	2.11e-05	4.38e-05	Bif+Bac vs Clo+Ent	B4
fusB	80.7345	1.26751	0.311763	4.0656	4.79e-05	9.42e-05	Bif+Bac vs Clo+Ent	B4
fusC	12.9907	0.229278	0.208864	1.09774	NA	NA	Bif+Bac vs Clo+Ent	B4
lnu(C)	1961.4	-3.37043	0.369988	-9.10955	8.27e-20	3.77e-19	Bif+Bac vs Clo+Ent	B4
lnu(P)	25.9976	-0.14632	0.235054	-0.622497	NA	NA	Bif+Bac vs Clo+Ent	B4
lsa(A)	15999.4	2.46197	0.374171	6.5798	4.71e-11	1.28e-10	Bif+Bac vs Clo+Ent	B4
lsa(C)	1313.32	-1.22985	0.382626	-3.21424	0.00130788	0.00232967	Bif+Bac vs Clo+Ent	B4
mdf(A)	310890	1.49533	0.310065	4.82263	1.42e-06	3.17e-06	Bif+Bac vs Clo+Ent	B4
mecA	70.9573	0.936599	0.308744	3.03358	0.00241669	0.00405151	Bif+Bac vs Clo+Ent	B4
mef(A)	91151.6	-0.682837	0.249934	-2.73207	0.00629387	0.0099536	Bif+Bac vs Clo+Ent	B4
mph(A)	1518.37	-0.600252	0.299114	-2.00676	0.0447747	0.0573519	Bif+Bac vs Clo+Ent	B4
mph(C)	49.0858	1.18685	0.311522	3.80985	0.000139	0.000269	Bif+Bac vs Clo+Ent	B4
mre(A)	4.40508	-1.34495	0.210323	-6.39468	NA	NA	Bif+Bac vs Clo+Ent	B4
msr(A)	46.7991	0.025549	0.305858	0.0835322	0.933428	0.933428	Bif+Bac vs Clo+Ent	B4
msr(C)	451.243	-0.424851	0.263882	-1.61001	NA	NA	Bif+Bac vs Clo+Ent	B4
msr(D)	46512.4	0.164072	0.243695	0.673267	0.500777	0.559692	Bif+Bac vs Clo+Ent	B4
OqxA	123289	4.05867	0.373192	10.8756	1.51e-27	9.55e-27	Bif+Bac vs Clo+Ent	B4
OqxB	144832	4.15259	0.355151	11.6925	1.39e-31	9.92e-31	Bif+Bac vs Clo+Ent	B4
qnrB38	33.0931	-0.145385	0.217391	-0.668773	NA	NA	Bif+Bac vs Clo+Ent	B4
qnrB40	282.963	3.82568	0.327508	11.6812	1.59e-31	1.07e-30	Bif+Bac vs Clo+Ent	B4
qnrB46	293.628	4.87967	0.323079	15.1037	1.53e-51	2.18e-50	Bif+Bac vs Clo+Ent	B4
qnrB49	2.27112	0.641857	0.173084	3.70836	0.000209	0.00039	Bif+Bac vs Clo+Ent	B4
qnrB60	85.5886	-0.14459	0.22919	-0.630877	NA	NA	Bif+Bac vs Clo+Ent	B4
qnrB67	328.101	3.96687	0.331621	11.9621	5.62e-33	4.92e-32	Bif+Bac vs Clo+Ent	B4
qnrB68	141.029	4.65689	0.289225	16.1013	2.5e-58	4.07e-57	Bif+Bac vs Clo+Ent	B4
qnrB81	4.86274	0.440907	0.201639	2.18661	0.0287708	0.0385867	Bif+Bac vs Clo+Ent	B4
qnrB90	641.43	2.41604	0.325696	7.41806	1.19e-13	3.87e-13	Bif+Bac vs Clo+Ent	B4
sul1	32445.2	-1.08364	0.473557	-2.28829	0.0221205	0.0310471	Bif+Bac vs Clo+Ent	B4
sul2	88929.2	-0.11765	0.486015	-0.242071	0.808725	0.830583	Bif+Bac vs Clo+Ent	B4
tet(32)	21548.3	-1.0236	0.436489	-2.34507	0.0190237	0.0271087	Bif+Bac vs Clo+Ent	B4
tet(40)	16493	-5.22531	0.438349	-11.9204	9.26e-33	7.54e-32	Bif+Bac vs Clo+Ent	B4
tet(44)	852.011	-7.6361	0.328047	-23.2775	7.5e-120	4.27e-118	Bif+Bac vs Clo+Ent	B4
tet(A)	7842.89	-4.72887	0.373611	-12.6572	NA	NA	Bif+Bac vs Clo+Ent	B4
tet(B)	31174.4	0.605677	0.46426	1.30461	0.192027	0.223378	Bif+Bac vs Clo+Ent	B4
tet(C)	2085.34	0.307855	0.135021	2.28005	0.0226045	0.0310471	Bif+Bac vs Clo+Ent	B4
tet(D)	39.71	-0.236927	0.241268	-0.982008	NA	NA	Bif+Bac vs Clo+Ent	B4
tet(K)	161.968	-1.83604	0.334784	-5.48425	4.15e-08	1.03e-07	Bif+Bac vs Clo+Ent	B4
tet(L)	1885.34	1.74184	0.307758	5.65977	NA	NA	Bif+Bac vs Clo+Ent	B4
tet(M)	35817.2	0.582995	0.27533	2.11745	0.0342221	0.0453641	Bif+Bac vs Clo+Ent	B4
tet(O)	138212	0.96956	0.356663	2.71842	0.00655941	0.010105	Bif+Bac vs Clo+Ent	B4
tet(O/32/O)	117728	1.10022	0.352438	3.12173	0.00179794	0.00310553	Bif+Bac vs Clo+Ent	B4
tet(O/W)	40536.3	-3.34926	0.327458	-10.2281	1.48e-24	8.91e-24	Bif+Bac vs Clo+Ent	B4
tet(O/W)-1	2185.95	-0.865992	0.326065	-2.65589	0.00790995	0.0120231	Bif+Bac vs Clo+Ent	B4
tet(O/W)-2	2418.76	-0.851405	0.329091	-2.58714	0.00967754	0.0143278	Bif+Bac vs Clo+Ent	B4
tet(O/W/32/O)	14734.1	0.205844	0.320435	0.64239	0.52062	0.57622	Bif+Bac vs Clo+Ent	B4
tet(O/W/32/O/W/O)	4330.93	-0.138829	0.317717	-0.436956	0.662143	0.698646	Bif+Bac vs Clo+Ent	B4
tet(O/W/O)-1	7355.49	0.959436	0.338592	2.83361	0.0046026	0.00749566	Bif+Bac vs Clo+Ent	B4
tet(O/W/O)-2	3384.8	0.674461	0.32426	2.08	0.0375254	0.0491713	Bif+Bac vs Clo+Ent	B4
tet(O/W/O)-3	994.663	0.388279	0.319605	1.21487	0.224415	0.255834	Bif+Bac vs Clo+Ent	B4
tet(Q)	897033	-0.738828	0.301737	-2.44858	0.014342	0.0209614	Bif+Bac vs Clo+Ent	B4
tet(S)	42.5666	-1.16286	0.241966	-4.80587	NA	NA	Bif+Bac vs Clo+Ent	B4
tet(S/M)	2695.75	0.581454	0.335612	1.73252	0.0831809	0.100879	Bif+Bac vs Clo+Ent	B4
tet(W)	142741	-2.58492	0.365414	-7.07395	1.51e-12	4.64e-12	Bif+Bac vs Clo+Ent	B4
tet(W/32/O)	29472.1	-1.69539	0.309851	-5.47164	4.46e-08	1.06e-07	Bif+Bac vs Clo+Ent	B4
tet(X)	48043.5	-1.68135	0.469105	-3.58416	0.000338	0.000622	Bif+Bac vs Clo+Ent	B4
tet(X3)	3422.19	-2.28478	0.417549	-5.47188	4.45e-08	1.06e-07	Bif+Bac vs Clo+Ent	B4
tet(X4)	3878.25	-2.84697	0.412903	-6.895	5.39e-12	1.57e-11	Bif+Bac vs Clo+Ent	B4
tet(X5)	2008.64	-1.77603	0.407048	-4.3632	1.28e-05	2.71e-05	Bif+Bac vs Clo+Ent	B4
tet(X6)	87.7597	-0.521847	0.228655	-2.28224	0.0224749	0.0310471	Bif+Bac vs Clo+Ent	B4
tetA(46)	22038.3	0.440056	0.276223	1.59312	0.111134	0.132545	Bif+Bac vs Clo+Ent	B4
tetA(60)	192.935	0.274147	0.350266	0.782683	0.433814	0.489651	Bif+Bac vs Clo+Ent	B4
tetA(P)	26235.5	5.84069	0.438287	13.3262	1.63e-40	1.69e-39	Bif+Bac vs Clo+Ent	B4
tetB(46)	18842.7	0.377454	0.281877	1.33907	0.180547	0.212189	Bif+Bac vs Clo+Ent	B4
tetB(60)	89.8511	-0.594461	0.317358	-1.87316	0.0610464	0.0748311	Bif+Bac vs Clo+Ent	B4
tetB(P)	6371.18	1.83116	0.385393	4.75142	NA	NA	Bif+Bac vs Clo+Ent	B4
VanC1XY	31.4678	-0.993756	0.22467	-4.42319	NA	NA	Bif+Bac vs Clo+Ent	B4
VanC2	71.8408	-0.0360728	0.279203	-0.129199	0.8972	0.913221	Bif+Bac vs Clo+Ent	B4
VanC2XY	297.769	-2.4379	0.324684	-7.50853	5.98e-14	2.07e-13	Bif+Bac vs Clo+Ent	B4
VanC3XY	16.501	-1.42488	0.251027	-5.67619	1.38e-08	3.49e-08	Bif+Bac vs Clo+Ent	B4
VanHDX	3167.45	-7.55152	0.391747	-19.2765	8.45e-83	3.21e-81	Bif+Bac vs Clo+Ent	B4
vga(A)	2.54545	0.524937	0.175195	2.99629	NA	NA	Bif+Bac vs Clo+Ent	B4
vga(A)LC	15.518	0.683328	0.250496	2.72791	0.00637379	0.0099536	Bif+Bac vs Clo+Ent	B4
aac(6')-aph(2'')	19110.3	1.14363	0.533218	2.14477	0.0319715	0.044997	Bif+Bac vs Bif+Ent	B4
aac(6')-Ii	503.18	3.24004	0.268093	12.0855	NA	NA	Bif+Bac vs Bif+Ent	B4
aac(6')-Iih	17.0912	4.19975	0.23524	17.853	NA	NA	Bif+Bac vs Bif+Ent	B4
aadA1	5669.1	-3.9475	0.486139	-8.12009	NA	NA	Bif+Bac vs Bif+Ent	B4
aadA12	256.285	-1.3758	0.414416	-3.31985	NA	NA	Bif+Bac vs Bif+Ent	B4
aadA15	296.992	-1.21542	0.426623	-2.84894	NA	NA	Bif+Bac vs Bif+Ent	B4
aadA17	256.001	-1.40493	0.402267	-3.49253	NA	NA	Bif+Bac vs Bif+Ent	B4
aadA1b	207.325	-1.65685	0.42383	-3.90924	NA	NA	Bif+Bac vs Bif+Ent	B4
aadA21	392.011	-2.82849	0.388759	-7.2757	NA	NA	Bif+Bac vs Bif+Ent	B4
aadA22	881.777	-1.82526	0.43429	-4.20285	NA	NA	Bif+Bac vs Bif+Ent	B4
aadA23	181.447	-1.30531	0.401296	-3.25274	NA	NA	Bif+Bac vs Bif+Ent	B4
aadA24	906.834	-2.4965	0.438796	-5.68943	NA	NA	Bif+Bac vs Bif+Ent	B4
aadA5	2237.15	-1.13765	0.404757	-2.81069	NA	NA	Bif+Bac vs Bif+Ent	B4
aadA8	149.214	-1.45403	0.338199	-4.29932	NA	NA	Bif+Bac vs Bif+Ent	B4
aadA8b	224.387	-1.16983	0.359622	-3.25294	NA	NA	Bif+Bac vs Bif+Ent	B4
aadD	17.2906	1.36268	0.27664	4.9258	NA	NA	Bif+Bac vs Bif+Ent	B4
ant(3'')-Ia	13854.7	-1.24194	0.589805	-2.10568	0.0352319	0.048981	Bif+Bac vs Bif+Ent	B4
ant(6)-Ia	54642.5	-1.39237	0.55598	-2.50436	0.0122673	0.0187896	Bif+Bac vs Bif+Ent	B4
aph(2'')-Ia	31075.9	0.878575	0.540496	1.6255	0.104056	0.133286	Bif+Bac vs Bif+Ent	B4
aph(3'')-Ib	41422.3	-0.632833	0.617534	-1.02477	NA	NA	Bif+Bac vs Bif+Ent	B4
aph(3')-Ia	17431.4	0.797525	0.226229	3.52529	NA	NA	Bif+Bac vs Bif+Ent	B4
aph(3')-III	4744.53	0.188143	0.504936	0.372607	0.709441	0.774359	Bif+Bac vs Bif+Ent	B4
aph(3')-IIIa	8177.92	1.6327	0.528504	3.08928	0.00200641	0.00351893	Bif+Bac vs Bif+Ent	B4
aph(6)-Id	43319.8	-2.29153	0.61973	-3.69762	NA	NA	Bif+Bac vs Bif+Ent	B4
blaACI	9101.49	0.436219	0.378203	1.1534	NA	NA	Bif+Bac vs Bif+Ent	B4
blaACT	10153.3	3.06324	0.539946	5.67324	1.4e-08	5.32e-08	Bif+Bac vs Bif+Ent	B4
blaCFE	9.10076	0.794341	0.269935	2.94271	NA	NA	Bif+Bac vs Bif+Ent	B4
blaCKO	23.4104	2.6379	0.282235	9.34649	NA	NA	Bif+Bac vs Bif+Ent	B4
blaCMY	11814.3	-1.42641	0.575673	-2.47781	0.013219	0.0198285	Bif+Bac vs Bif+Ent	B4
blaCTX	2059.11	3.03738	0.381077	7.97052	NA	NA	Bif+Bac vs Bif+Ent	B4
blaHERA	409.674	0.383615	0.385791	0.994361	NA	NA	Bif+Bac vs Bif+Ent	B4
blaL	35042.7	-0.203598	0.589526	-0.345358	0.729825	0.777979	Bif+Bac vs Bif+Ent	B4
blaMAL	1219	6.54753	0.345855	18.9314	NA	NA	Bif+Bac vs Bif+Ent	B4
blaMIR	1079.85	4.13266	0.296348	13.9453	NA	NA	Bif+Bac vs Bif+Ent	B4
blaOKP	18.2761	0.644852	0.300319	2.14722	0.0317755	0.044997	Bif+Bac vs Bif+Ent	B4
blaOXA	508.038	-0.685194	0.354299	-1.93394	0.05312	0.0712433	Bif+Bac vs Bif+Ent	B4
blaOXY	67760.7	1.80035	0.551168	3.26643	0.00108913	0.00206936	Bif+Bac vs Bif+Ent	B4
blaPLA	677.163	0.395814	0.423603	0.934397	NA	NA	Bif+Bac vs Bif+Ent	B4
blaSHV	43775.1	2.69485	0.592742	4.54641	5.46e-06	1.83e-05	Bif+Bac vs Bif+Ent	B4
blaTEM	105516	0.744925	0.720789	1.03349	0.301377	0.369429	Bif+Bac vs Bif+Ent	B4
blaZ	482.408	1.0518	0.441361	2.38308	0.0171685	0.0254184	Bif+Bac vs Bif+Ent	B4
cat	8849.45	-4.20897	0.506141	-8.3158	9.11e-17	4.95e-16	Bif+Bac vs Bif+Ent	B4
cat(pC194)	134.001	3.11052	0.403209	7.7144	1.22e-14	5.77e-14	Bif+Bac vs Bif+Ent	B4
cat(pC221)	292.099	1.02087	0.400363	2.54987	0.0107764	0.0168289	Bif+Bac vs Bif+Ent	B4
catA1	5957.04	-0.33539	0.506844	-0.661723	NA	NA	Bif+Bac vs Bif+Ent	B4
catP	857.136	-2.56007	0.431422	-5.93403	2.96e-09	1.16e-08	Bif+Bac vs Bif+Ent	B4
catS	589.372	-1.77119	0.453563	-3.90505	9.42e-05	0.000219	Bif+Bac vs Bif+Ent	B4
cepA	78321.6	-9.23521	0.58009	-15.9203	4.58e-57	7.46e-56	Bif+Bac vs Bif+Ent	B4
cepA-29	16719.6	-9.87048	0.560248	-17.618	1.79e-69	1.02e-67	Bif+Bac vs Bif+Ent	B4
cepA-44	18638.8	-6.65617	0.560302	-11.8796	1.51e-32	1.32e-31	Bif+Bac vs Bif+Ent	B4
cepA-49	24925.7	-9.92176	0.565245	-17.553	5.64e-69	1.61e-67	Bif+Bac vs Bif+Ent	B4
cfiA1	9.51675	-2.00705	0.301636	-6.65388	2.85e-11	1.21e-10	Bif+Bac vs Bif+Ent	B4
cfiA10	17.3804	-0.838167	0.284616	-2.9449	0.00323058	0.00533748	Bif+Bac vs Bif+Ent	B4
cfiA13	144.37	0.0123906	0.316334	0.0391695	0.968755	0.968755	Bif+Bac vs Bif+Ent	B4
cfiA14	47.6241	-2.16947	0.323783	-6.70037	2.08e-11	9.12e-11	Bif+Bac vs Bif+Ent	B4
cfiA2	11.061	-0.54289	0.28502	-1.90474	NA	NA	Bif+Bac vs Bif+Ent	B4
cfiA3	32.4063	-1.26192	0.303276	-4.16096	3.17e-05	8.44e-05	Bif+Bac vs Bif+Ent	B4
cfiA6	18.9595	-0.868319	0.285173	-3.04489	0.00232768	0.00396053	Bif+Bac vs Bif+Ent	B4
cfiA8	4.26404	-0.84101	0.262435	-3.20464	0.00135231	0.00248651	Bif+Bac vs Bif+Ent	B4
cfiA9	24.0247	-1.41314	0.305566	-4.62467	3.75e-06	1.34e-05	Bif+Bac vs Bif+Ent	B4
cfr(C)	173.473	-0.198824	0.419753	-0.473669	0.635736	0.70363	Bif+Bac vs Bif+Ent	B4
cfxA	57665.6	-4.99074	0.544088	-9.17267	4.61e-20	2.92e-19	Bif+Bac vs Bif+Ent	B4
cfxA2	34322.2	-5.31383	0.540404	-9.83308	8.11e-23	5.78e-22	Bif+Bac vs Bif+Ent	B4
cfxA3	54193.1	-4.30112	0.546066	-7.87656	3.37e-15	1.67e-14	Bif+Bac vs Bif+Ent	B4
cfxA4	48558.2	-4.84972	0.541322	-8.95903	3.28e-19	1.97e-18	Bif+Bac vs Bif+Ent	B4
cfxA5	44425	-4.84284	0.543595	-8.90891	5.15e-19	2.94e-18	Bif+Bac vs Bif+Ent	B4
cfxA6	33312.5	-6.01418	0.500819	-12.0087	NA	NA	Bif+Bac vs Bif+Ent	B4
cmx	32.2274	1.00489	0.355153	2.82947	NA	NA	Bif+Bac vs Bif+Ent	B4
dfrA1	3386.62	0.570292	0.414115	1.37714	NA	NA	Bif+Bac vs Bif+Ent	B4
dfrA17	4860.61	-1.141	0.425122	-2.68392	0.0072764	0.0116832	Bif+Bac vs Bif+Ent	B4
dfrA7	4044.31	-1.13257	0.341188	-3.3195	0.000902	0.00177247	Bif+Bac vs Bif+Ent	B4
dfrG	1.42597	0.0554156	0.199549	0.277705	0.781239	0.824641	Bif+Bac vs Bif+Ent	B4
ere(D)	272.253	-1.13591	0.321502	-3.53312	0.000411	0.000836	Bif+Bac vs Bif+Ent	B4
erm(A)	987.343	-2.74391	0.46055	-5.9579	2.56e-09	1.04e-08	Bif+Bac vs Bif+Ent	B4
erm(B)	126325	-2.05112	0.493687	-4.1547	3.26e-05	8.44e-05	Bif+Bac vs Bif+Ent	B4
erm(C)	99.0214	4.0983	0.392188	10.4498	1.47e-25	1.12e-24	Bif+Bac vs Bif+Ent	B4
erm(F)	154940	-6.85538	0.549569	-12.4741	1.03e-35	9.82e-35	Bif+Bac vs Bif+Ent	B4
erm(G)	9394.66	-9.26815	0.482441	-19.211	3e-82	3.42e-80	Bif+Bac vs Bif+Ent	B4
erm(Q)	10.5591	4.1767	0.237799	17.564	4.65e-69	1.61e-67	Bif+Bac vs Bif+Ent	B4
erm(T)	1977.48	0.283716	0.477643	0.593991	0.552518	0.629871	Bif+Bac vs Bif+Ent	B4
erm(X)	76910	0.779217	0.534043	1.45909	NA	NA	Bif+Bac vs Bif+Ent	B4
fosA	67576.7	1.59997	0.498301	3.21084	0.00132346	0.00247336	Bif+Bac vs Bif+Ent	B4
fosA2	22.5281	1.47238	0.335182	4.39279	1.12e-05	3.54e-05	Bif+Bac vs Bif+Ent	B4
fosA5	13240.9	2.21509	0.543448	4.07598	4.58e-05	0.000114	Bif+Bac vs Bif+Ent	B4
fosA6	19311.4	1.90129	0.548546	3.46605	0.000528	0.00105633	Bif+Bac vs Bif+Ent	B4
fosA7	14390.6	2.47676	0.56846	4.35697	1.32e-05	4.06e-05	Bif+Bac vs Bif+Ent	B4
fosB	108.886	-1.34616	0.433839	-3.1029	0.00191635	0.0034135	Bif+Bac vs Bif+Ent	B4
fusB	80.7345	1.59065	0.39652	4.01151	6.03e-05	0.000146	Bif+Bac vs Bif+Ent	B4
fusC	12.9907	-0.174832	0.278884	-0.6269	NA	NA	Bif+Bac vs Bif+Ent	B4
lnu(C)	1961.4	0.488823	0.468387	1.04363	0.296656	0.367596	Bif+Bac vs Bif+Ent	B4
lnu(P)	25.9976	4.64593	0.261881	17.7406	NA	NA	Bif+Bac vs Bif+Ent	B4
lsa(A)	15999.4	2.21073	0.479563	4.60988	4.03e-06	1.39e-05	Bif+Bac vs Bif+Ent	B4
lsa(C)	1313.32	-0.277603	0.490327	-0.566158	0.571287	0.644819	Bif+Bac vs Bif+Ent	B4
mdf(A)	310890	1.63529	0.397403	4.11494	3.87e-05	9.81e-05	Bif+Bac vs Bif+Ent	B4
mecA	70.9573	1.78494	0.395092	4.5178	6.25e-06	2.04e-05	Bif+Bac vs Bif+Ent	B4
mef(A)	91151.6	-0.324033	0.320335	-1.01154	0.311756	0.378087	Bif+Bac vs Bif+Ent	B4
mph(A)	1518.37	-0.451617	0.383963	-1.1762	0.239515	0.300052	Bif+Bac vs Bif+Ent	B4
mph(C)	49.0858	0.933923	0.399736	2.33635	0.0194731	0.0284607	Bif+Bac vs Bif+Ent	B4
mre(A)	4.40508	0.0764928	0.249262	0.306878	NA	NA	Bif+Bac vs Bif+Ent	B4
msr(A)	46.7991	1.694	0.390347	4.33973	1.43e-05	4.18e-05	Bif+Bac vs Bif+Ent	B4
msr(C)	451.243	5.55879	0.304718	18.2424	NA	NA	Bif+Bac vs Bif+Ent	B4
msr(D)	46512.4	0.397245	0.312338	1.27185	0.203428	0.257675	Bif+Bac vs Bif+Ent	B4
OqxA	123289	1.71544	0.478331	3.5863	0.000335	0.000716	Bif+Bac vs Bif+Ent	B4
OqxB	144832	1.76616	0.455234	3.87967	0.000105	0.000238	Bif+Bac vs Bif+Ent	B4
qnrB38	33.0931	0.15773	0.266246	0.59242	NA	NA	Bif+Bac vs Bif+Ent	B4
qnrB40	282.963	-0.293908	0.432982	-0.678799	0.497265	0.572608	Bif+Bac vs Bif+Ent	B4
qnrB46	293.628	-0.0928291	0.428248	-0.216765	0.828392	0.858515	Bif+Bac vs Bif+Ent	B4
qnrB49	2.27112	0.0224022	0.235758	0.0950218	0.924297	0.932477	Bif+Bac vs Bif+Ent	B4
qnrB60	85.5886	0.132429	0.282707	0.46843	NA	NA	Bif+Bac vs Bif+Ent	B4
qnrB67	328.101	-0.426811	0.439746	-0.970585	0.331755	0.398106	Bif+Bac vs Bif+Ent	B4
qnrB68	141.029	0.134171	0.389071	0.344848	0.730208	0.777979	Bif+Bac vs Bif+Ent	B4
qnrB81	4.86274	1.67639	0.230948	7.25873	3.91e-13	1.78e-12	Bif+Bac vs Bif+Ent	B4
qnrB90	641.43	-0.838673	0.433373	-1.93522	0.0529633	0.0712433	Bif+Bac vs Bif+Ent	B4
sul1	32445.2	-1.92733	0.607336	-3.17342	0.00150653	0.00272611	Bif+Bac vs Bif+Ent	B4
sul2	88929.2	-2.48613	0.624287	-3.98235	6.82e-05	0.000162	Bif+Bac vs Bif+Ent	B4
tet(32)	21548.3	-2.01217	0.55946	-3.59663	0.000322	0.000707	Bif+Bac vs Bif+Ent	B4
tet(40)	16493	1.84805	0.561691	3.29016	0.00100131	0.00193473	Bif+Bac vs Bif+Ent	B4
tet(44)	852.011	-7.34311	0.428349	-17.1428	7.11e-66	1.62e-64	Bif+Bac vs Bif+Ent	B4
tet(A)	7842.89	-3.59451	0.47584	-7.55402	NA	NA	Bif+Bac vs Bif+Ent	B4
tet(B)	31174.4	-2.59501	0.598048	-4.33913	1.43e-05	4.18e-05	Bif+Bac vs Bif+Ent	B4
tet(C)	2085.34	0.53244	0.173043	3.07691	0.00209156	0.00361269	Bif+Bac vs Bif+Ent	B4
tet(D)	39.71	4.63079	0.271523	17.0549	NA	NA	Bif+Bac vs Bif+Ent	B4
tet(K)	161.968	-0.0469339	0.427105	-0.109888	0.912498	0.928792	Bif+Bac vs Bif+Ent	B4
tet(L)	1885.34	4.5552	0.386319	11.7913	NA	NA	Bif+Bac vs Bif+Ent	B4
tet(M)	35817.2	1.50125	0.352882	4.25424	2.1e-05	5.98e-05	Bif+Bac vs Bif+Ent	B4
tet(O)	138212	1.61713	0.457126	3.5376	0.000404	0.000836	Bif+Bac vs Bif+Ent	B4
tet(O/32/O)	117728	1.63887	0.451712	3.62813	0.000285	0.000638	Bif+Bac vs Bif+Ent	B4
tet(O/W)	40536.3	-0.210423	0.41969	-0.501378	0.616105	0.688588	Bif+Bac vs Bif+Ent	B4
tet(O/W)-1	2185.95	0.769971	0.417886	1.84254	0.0653963	0.0847179	Bif+Bac vs Bif+Ent	B4
tet(O/W)-2	2418.76	0.804613	0.421768	1.90772	0.056428	0.0747999	Bif+Bac vs Bif+Ent	B4
tet(O/W/32/O)	14734.1	1.09596	0.410693	2.66856	0.00761765	0.0120613	Bif+Bac vs Bif+Ent	B4
tet(O/W/32/O/W/O)	4330.93	0.789064	0.407205	1.93776	0.0526526	0.0712433	Bif+Bac vs Bif+Ent	B4
tet(O/W/O)-1	7355.49	1.55501	0.433962	3.58327	0.000339	0.000716	Bif+Bac vs Bif+Ent	B4
tet(O/W/O)-2	3384.8	1.22721	0.415591	2.95293	0.00314774	0.0052771	Bif+Bac vs Bif+Ent	B4
tet(O/W/O)-3	994.663	1.0247	0.409609	2.50165	0.0123616	0.0187896	Bif+Bac vs Bif+Ent	B4
tet(Q)	897033	-4.57425	0.386731	-11.828	2.8e-32	2.28e-31	Bif+Bac vs Bif+Ent	B4
tet(S)	42.5666	0.451865	0.290067	1.5578	NA	NA	Bif+Bac vs Bif+Ent	B4
tet(S/M)	2695.75	1.18281	0.430132	2.74987	0.0059619	0.00970937	Bif+Bac vs Bif+Ent	B4
tet(W)	142741	0.324104	0.468342	0.692025	0.488922	0.568746	Bif+Bac vs Bif+Ent	B4
tet(W/32/O)	29472.1	0.330055	0.397126	0.831108	0.405913	0.478836	Bif+Bac vs Bif+Ent	B4
tet(X)	48043.5	-8.87609	0.602619	-14.7292	4.19e-49	5.3e-48	Bif+Bac vs Bif+Ent	B4
tet(X3)	3422.19	-8.61232	0.540703	-15.928	4.05e-57	7.46e-56	Bif+Bac vs Bif+Ent	B4
tet(X4)	3878.25	-8.45736	0.534664	-15.8181	2.34e-56	3.33e-55	Bif+Bac vs Bif+Ent	B4
tet(X5)	2008.64	-7.65636	0.527298	-14.52	9.05e-48	9.38e-47	Bif+Bac vs Bif+Ent	B4
tet(X6)	87.7597	-0.548587	0.297416	-1.84452	0.0651081	0.0847179	Bif+Bac vs Bif+Ent	B4
tetA(46)	22038.3	1.49668	0.354027	4.2276	2.36e-05	6.57e-05	Bif+Bac vs Bif+Ent	B4
tetA(60)	192.935	3.53517	0.448575	7.88089	3.25e-15	1.67e-14	Bif+Bac vs Bif+Ent	B4
tetA(P)	26235.5	8.26044	0.561642	14.7077	5.76e-49	6.56e-48	Bif+Bac vs Bif+Ent	B4
tetB(46)	18842.7	1.50103	0.361273	4.15484	3.26e-05	8.44e-05	Bif+Bac vs Bif+Ent	B4
tetB(60)	89.8511	3.92146	0.404772	9.68807	3.39e-22	2.27e-21	Bif+Bac vs Bif+Ent	B4
tetB(P)	6371.18	8.14284	0.491898	16.5539	NA	NA	Bif+Bac vs Bif+Ent	B4
VanC1XY	31.4678	-1.1415	0.294083	-3.88154	NA	NA	Bif+Bac vs Bif+Ent	B4
VanC2	71.8408	0.773271	0.349467	2.21272	0.0269172	0.0388426	Bif+Bac vs Bif+Ent	B4
VanC2XY	297.769	0.149374	0.406427	0.367528	0.713225	0.774359	Bif+Bac vs Bif+Ent	B4
VanC3XY	16.501	0.0790529	0.30824	0.256465	0.797592	0.834178	Bif+Bac vs Bif+Ent	B4
VanHDX	3167.45	0.0748761	0.494544	0.151404	0.879657	0.903431	Bif+Bac vs Bif+Ent	B4
vga(A)	2.54545	0.745831	0.21411	3.48339	NA	NA	Bif+Bac vs Bif+Ent	B4
vga(A)LC	15.518	1.46518	0.311428	4.70472	2.54e-06	9.35e-06	Bif+Bac vs Bif+Ent	B4
aac(6')-aph(2'')	19110.3	-5.76954	0.545506	-10.5765	3.83e-26	3.12e-25	Clo+Ent vs Bif+Ent	B4
aac(6')-Ii	503.18	2.77888	0.272828	10.1855	NA	NA	Clo+Ent vs Bif+Ent	B4
aac(6')-Iih	17.0912	4.04505	0.242302	16.6943	NA	NA	Clo+Ent vs Bif+Ent	B4
aadA1	5669.1	-0.732194	0.499839	-1.46486	NA	NA	Clo+Ent vs Bif+Ent	B4
aadA12	256.285	-0.409675	0.426775	-0.959931	NA	NA	Clo+Ent vs Bif+Ent	B4
aadA15	296.992	-0.345025	0.438978	-0.785974	NA	NA	Clo+Ent vs Bif+Ent	B4
aadA17	256.001	-0.229899	0.414099	-0.55518	NA	NA	Clo+Ent vs Bif+Ent	B4
aadA1b	207.325	-0.746033	0.434821	-1.71572	NA	NA	Clo+Ent vs Bif+Ent	B4
aadA21	392.011	1.91578	0.409213	4.68162	NA	NA	Clo+Ent vs Bif+Ent	B4
aadA22	881.777	0.410201	0.446807	0.918072	NA	NA	Clo+Ent vs Bif+Ent	B4
aadA23	181.447	-0.357997	0.412312	-0.868268	NA	NA	Clo+Ent vs Bif+Ent	B4
aadA24	906.834	-0.777821	0.451792	-1.72164	NA	NA	Clo+Ent vs Bif+Ent	B4
aadA5	2237.15	-0.690578	0.414527	-1.66594	NA	NA	Clo+Ent vs Bif+Ent	B4
aadA8	149.214	0.0672558	0.353251	0.190391	NA	NA	Clo+Ent vs Bif+Ent	B4
aadA8b	224.387	-0.578095	0.371384	-1.5566	NA	NA	Clo+Ent vs Bif+Ent	B4
aadD	17.2906	0.619166	0.278514	2.2231	NA	NA	Clo+Ent vs Bif+Ent	B4
ant(3'')-Ia	13854.7	-1.97244	0.603536	-3.26814	0.00108255	0.0021651	Clo+Ent vs Bif+Ent	B4
ant(6)-Ia	54642.5	0.387416	0.569378	0.680419	0.496239	0.587897	Clo+Ent vs Bif+Ent	B4
aph(2'')-Ia	31075.9	-5.97071	0.552994	-10.7971	3.55e-27	3.12e-26	Clo+Ent vs Bif+Ent	B4
aph(3'')-Ib	41422.3	1.46587	0.632287	2.31836	NA	NA	Clo+Ent vs Bif+Ent	B4
aph(3')-Ia	17431.4	-1.41059	0.231674	-6.08865	NA	NA	Clo+Ent vs Bif+Ent	B4
aph(3')-III	4744.53	4.02971	0.518145	7.7772	7.41e-15	3.38e-14	Clo+Ent vs Bif+Ent	B4
aph(3')-IIIa	8177.92	4.93383	0.541619	9.10941	8.28e-20	4.97e-19	Clo+Ent vs Bif+Ent	B4
aph(6)-Id	43319.8	-1.05162	0.634619	-1.65709	NA	NA	Clo+Ent vs Bif+Ent	B4
blaACI	9101.49	0.459305	0.387648	1.18485	NA	NA	Clo+Ent vs Bif+Ent	B4
blaACT	10153.3	-1.17814	0.55224	-2.13338	0.0328938	0.0520818	Clo+Ent vs Bif+Ent	B4
blaCFE	9.10076	-0.447638	0.268474	-1.66734	NA	NA	Clo+Ent vs Bif+Ent	B4
blaCKO	23.4104	2.91895	0.293056	9.96037	NA	NA	Clo+Ent vs Bif+Ent	B4
blaCMY	11814.3	-4.75074	0.58889	-8.06727	7.19e-16	3.56e-15	Clo+Ent vs Bif+Ent	B4
blaCTX	2059.11	2.3686	0.387072	6.11928	NA	NA	Clo+Ent vs Bif+Ent	B4
blaHERA	409.674	-1.43462	0.387697	-3.70035	NA	NA	Clo+Ent vs Bif+Ent	B4
blaL	35042.7	-4.1417	0.603298	-6.8651	6.64e-12	2.44e-11	Clo+Ent vs Bif+Ent	B4
blaMAL	1219	7.01446	0.358829	19.5482	NA	NA	Clo+Ent vs Bif+Ent	B4
blaMIR	1079.85	3.71175	0.303073	12.247	NA	NA	Clo+Ent vs Bif+Ent	B4
blaOKP	18.2761	0.495565	0.306092	1.61901	0.105446	0.152163	Clo+Ent vs Bif+Ent	B4
blaOXA	508.038	1.28374	0.373476	3.43726	0.000588	0.00119623	Clo+Ent vs Bif+Ent	B4
blaOXY	67760.7	-4.07001	0.564051	-7.21568	5.37e-13	2.18e-12	Clo+Ent vs Bif+Ent	B4
blaPLA	677.163	-3.48468	0.426907	-8.16262	NA	NA	Clo+Ent vs Bif+Ent	B4
blaSHV	43775.1	-1.14068	0.606276	-1.88146	0.0599094	0.0898641	Clo+Ent vs Bif+Ent	B4
blaTEM	105516	-0.488531	0.73803	-0.661939	0.508011	0.590951	Clo+Ent vs Bif+Ent	B4
blaZ	482.408	0.966101	0.451992	2.13743	0.0325632	0.0520818	Clo+Ent vs Bif+Ent	B4
cat	8849.45	3.14218	0.522958	6.00847	1.87e-09	5.34e-09	Clo+Ent vs Bif+Ent	B4
cat(pC194)	134.001	3.5155	0.414173	8.48799	2.1e-17	1.09e-16	Clo+Ent vs Bif+Ent	B4
cat(pC221)	292.099	-1.19962	0.403275	-2.9747	0.00293272	0.00557217	Clo+Ent vs Bif+Ent	B4
catA1	5957.04	1.2789	0.520537	2.45688	NA	NA	Clo+Ent vs Bif+Ent	B4
catP	857.136	0.326482	0.44599	0.73204	0.464144	0.559213	Clo+Ent vs Bif+Ent	B4
catS	589.372	1.14092	0.46774	2.43922	0.0147191	0.0250444	Clo+Ent vs Bif+Ent	B4
cepA	78321.6	-7.99573	0.594053	-13.4596	2.7e-41	6.16e-40	Clo+Ent vs Bif+Ent	B4
cepA-29	16719.6	-10.0572	0.573564	-17.5346	7.8e-69	8.89e-67	Clo+Ent vs Bif+Ent	B4
cepA-44	18638.8	-3.8055	0.5738	-6.63211	3.31e-11	1.11e-10	Clo+Ent vs Bif+Ent	B4
cepA-49	24925.7	-9.03496	0.578703	-15.6124	5.99e-55	2.28e-53	Clo+Ent vs Bif+Ent	B4
cfiA1	9.51675	0.0570337	0.320778	0.177798	0.858881	0.906597	Clo+Ent vs Bif+Ent	B4
cfiA10	17.3804	-0.0271369	0.300353	-0.0903498	0.928009	0.945591	Clo+Ent vs Bif+Ent	B4
cfiA13	144.37	0.486144	0.32913	1.47706	0.13966	0.196559	Clo+Ent vs Bif+Ent	B4
cfiA14	47.6241	-0.000553	0.342496	-0.00161531	0.998711	0.998711	Clo+Ent vs Bif+Ent	B4
cfiA2	11.061	0.652144	0.302469	2.15607	NA	NA	Clo+Ent vs Bif+Ent	B4
cfiA3	32.4063	-0.0361839	0.320679	-0.112835	0.910161	0.943258	Clo+Ent vs Bif+Ent	B4
cfiA6	18.9595	-0.20249	0.300371	-0.674131	0.500228	0.587897	Clo+Ent vs Bif+Ent	B4
cfiA8	4.26404	-0.0120773	0.278305	-0.0433958	0.965386	0.973929	Clo+Ent vs Bif+Ent	B4
cfiA9	24.0247	0.13338	0.323698	0.412049	0.680303	0.760339	Clo+Ent vs Bif+Ent	B4
cfr(C)	173.473	-0.166411	0.428749	-0.388131	0.697919	0.772454	Clo+Ent vs Bif+Ent	B4
cfxA	57665.6	-3.73321	0.557191	-6.70004	2.08e-11	7.2e-11	Clo+Ent vs Bif+Ent	B4
cfxA2	34322.2	-3.92115	0.553423	-7.08527	1.39e-12	5.27e-12	Clo+Ent vs Bif+Ent	B4
cfxA3	54193.1	-3.46289	0.55922	-6.19234	5.93e-10	1.88e-09	Clo+Ent vs Bif+Ent	B4
cfxA4	48558.2	-3.5076	0.554364	-6.32725	2.5e-10	8.13e-10	Clo+Ent vs Bif+Ent	B4
cfxA5	44425	-3.73334	0.556689	-6.70633	2e-11	7.11e-11	Clo+Ent vs Bif+Ent	B4
cfxA6	33312.5	1.83417	0.513012	3.57529	NA	NA	Clo+Ent vs Bif+Ent	B4
cmx	32.2274	0.453738	0.363434	1.24847	NA	NA	Clo+Ent vs Bif+Ent	B4
dfrA1	3386.62	1.02109	0.426037	2.39672	NA	NA	Clo+Ent vs Bif+Ent	B4
dfrA17	4860.61	-0.981307	0.436312	-2.2491	0.0245064	0.0404888	Clo+Ent vs Bif+Ent	B4
dfrA7	4044.31	-0.645439	0.35393	-1.82363	0.0682073	0.100982	Clo+Ent vs Bif+Ent	B4
dfrG	1.42597	-0.0246116	0.204594	-0.120295	0.90425	0.943258	Clo+Ent vs Bif+Ent	B4
ere(D)	272.253	0.0764836	0.338593	0.225886	0.82129	0.883274	Clo+Ent vs Bif+Ent	B4
erm(A)	987.343	1.74136	0.472579	3.68481	0.000229	0.000483	Clo+Ent vs Bif+Ent	B4
erm(B)	126325	-4.29544	0.505579	-8.49609	1.96e-17	1.06e-16	Clo+Ent vs Bif+Ent	B4
erm(C)	99.0214	0.463804	0.394974	1.17426	0.240289	0.307786	Clo+Ent vs Bif+Ent	B4
erm(F)	154940	-4.89061	0.562809	-8.68964	3.64e-18	2.07e-17	Clo+Ent vs Bif+Ent	B4
erm(G)	9394.66	-0.585863	0.496755	-1.17938	0.238247	0.307786	Clo+Ent vs Bif+Ent	B4
erm(Q)	10.5591	4.0428	0.244776	16.5164	2.8e-61	1.59e-59	Clo+Ent vs Bif+Ent	B4
erm(T)	1977.48	-1.39863	0.489056	-2.85985	0.00423835	0.0077931	Clo+Ent vs Bif+Ent	B4
erm(X)	76910	4.93496	0.546989	9.02204	NA	NA	Clo+Ent vs Bif+Ent	B4
fosA	67576.7	-2.33958	0.510142	-4.58613	4.52e-06	1.1e-05	Clo+Ent vs Bif+Ent	B4
fosA2	22.5281	-0.318308	0.335532	-0.948668	0.342789	0.424761	Clo+Ent vs Bif+Ent	B4
fosA5	13240.9	-1.67292	0.55627	-3.00738	0.00263507	0.00509149	Clo+Ent vs Bif+Ent	B4
fosA6	19311.4	-2.03243	0.561496	-3.61967	0.000295	0.000611	Clo+Ent vs Bif+Ent	B4
fosA7	14390.6	-3.59567	0.581372	-6.1848	6.22e-10	1.92e-09	Clo+Ent vs Bif+Ent	B4
fosB	108.886	0.0920654	0.444295	0.207217	0.835841	0.890522	Clo+Ent vs Bif+Ent	B4
fusB	80.7345	0.323052	0.404495	0.798655	0.424491	0.520343	Clo+Ent vs Bif+Ent	B4
fusC	12.9907	-0.404005	0.283655	-1.42428	NA	NA	Clo+Ent vs Bif+Ent	B4
lnu(C)	1961.4	3.85923	0.482559	7.99742	1.27e-15	6.03e-15	Clo+Ent vs Bif+Ent	B4
lnu(P)	25.9976	4.7921	0.272767	17.5685	NA	NA	Clo+Ent vs Bif+Ent	B4
lsa(A)	15999.4	-0.25086	0.49111	-0.510802	0.60949	0.687939	Clo+Ent vs Bif+Ent	B4
lsa(C)	1313.32	0.952117	0.502215	1.89584	0.0579818	0.0881324	Clo+Ent vs Bif+Ent	B4
mdf(A)	310890	0.140014	0.406977	0.344035	0.73082	0.793462	Clo+Ent vs Bif+Ent	B4
mecA	70.9573	0.846547	0.403739	2.09677	0.0360141	0.0554812	Clo+Ent vs Bif+Ent	B4
mef(A)	91151.6	0.358805	0.328052	1.09374	0.274068	0.343338	Clo+Ent vs Bif+Ent	B4
mph(A)	1518.37	0.148609	0.395583	0.37567	0.707162	0.775158	Clo+Ent vs Bif+Ent	B4
mph(C)	49.0858	-0.253051	0.408474	-0.619503	0.535585	0.610567	Clo+Ent vs Bif+Ent	B4
mre(A)	4.40508	1.42144	0.266061	5.34253	NA	NA	Clo+Ent vs Bif+Ent	B4
msr(A)	46.7991	1.6676	0.399891	4.17014	3.04e-05	7.08e-05	Clo+Ent vs Bif+Ent	B4
msr(C)	451.243	5.98407	0.318887	18.7655	NA	NA	Clo+Ent vs Bif+Ent	B4
msr(D)	46512.4	0.233174	0.319862	0.728985	0.466011	0.559213	Clo+Ent vs Bif+Ent	B4
OqxA	123289	-2.34292	0.48983	-4.78312	1.73e-06	4.37e-06	Clo+Ent vs Bif+Ent	B4
OqxB	144832	-2.38545	0.466144	-5.11742	3.1e-07	8.21e-07	Clo+Ent vs Bif+Ent	B4
qnrB38	33.0931	0.303436	0.279687	1.08491	NA	NA	Clo+Ent vs Bif+Ent	B4
qnrB40	282.963	-4.11754	0.436789	-9.42683	4.23e-21	2.68e-20	Clo+Ent vs Bif+Ent	B4
qnrB46	293.628	-4.97417	0.431368	-11.5311	9.19e-31	1.16e-29	Clo+Ent vs Bif+Ent	B4
qnrB49	2.27112	-0.61945	0.233323	-2.65491	0.00793305	0.014355	Clo+Ent vs Bif+Ent	B4
qnrB60	85.5886	0.277258	0.296043	0.936546	NA	NA	Clo+Ent vs Bif+Ent	B4
qnrB67	328.101	-4.39471	0.444082	-9.89615	4.33e-23	3.08e-22	Clo+Ent vs Bif+Ent	B4
qnrB68	141.029	-4.52478	0.387287	-11.6833	1.55e-31	2.53e-30	Clo+Ent vs Bif+Ent	B4
qnrB81	4.86274	1.23548	0.233618	5.28848	1.23e-07	3.43e-07	Clo+Ent vs Bif+Ent	B4
qnrB90	641.43	-3.25443	0.438428	-7.42297	1.15e-13	5.02e-13	Clo+Ent vs Bif+Ent	B4
sul1	32445.2	-0.835899	0.621947	-1.344	0.178948	0.242351	Clo+Ent vs Bif+Ent	B4
sul2	88929.2	-2.36718	0.638897	-3.7051	0.000211	0.000455	Clo+Ent vs Bif+Ent	B4
tet(32)	21548.3	-0.989599	0.572932	-1.72725	0.0841221	0.122948	Clo+Ent vs Bif+Ent	B4
tet(40)	16493	7.07361	0.575459	12.2921	9.99e-35	1.9e-33	Clo+Ent vs Bif+Ent	B4
tet(44)	852.011	0.292032	0.448229	0.651524	0.514708	0.592694	Clo+Ent vs Bif+Ent	B4
tet(A)	7842.89	1.13247	0.489944	2.31143	NA	NA	Clo+Ent vs Bif+Ent	B4
tet(B)	31174.4	-3.20003	0.611987	-5.22891	1.71e-07	4.63e-07	Clo+Ent vs Bif+Ent	B4
tet(C)	2085.34	0.224585	0.177209	1.26734	0.205032	0.268663	Clo+Ent vs Bif+Ent	B4
tet(D)	39.71	4.8678	0.283257	17.1851	NA	NA	Clo+Ent vs Bif+Ent	B4
tet(K)	161.968	1.79061	0.439168	4.07728	4.56e-05	0.000104	Clo+Ent vs Bif+Ent	B4
tet(L)	1885.34	2.8131	0.391433	7.18668	NA	NA	Clo+Ent vs Bif+Ent	B4
tet(M)	35817.2	0.918548	0.361383	2.54176	0.0110296	0.0193442	Clo+Ent vs Bif+Ent	B4
tet(O)	138212	0.648643	0.468138	1.38558	0.165876	0.230607	Clo+Ent vs Bif+Ent	B4
tet(O/32/O)	117728	0.537664	0.462593	1.16228	0.24512	0.310486	Clo+Ent vs Bif+Ent	B4
tet(O/W)	40536.3	3.13753	0.429798	7.30001	2.88e-13	1.21e-12	Clo+Ent vs Bif+Ent	B4
tet(O/W)-1	2185.95	1.63576	0.427962	3.82221	0.000132	0.00029	Clo+Ent vs Bif+Ent	B4
tet(O/W)-2	2418.76	1.65659	0.431936	3.83527	0.000125	0.00028	Clo+Ent vs Bif+Ent	B4
tet(O/W/32/O)	14734.1	0.890181	0.420586	2.11653	0.0343001	0.0535645	Clo+Ent vs Bif+Ent	B4
tet(O/W/32/O/W/O)	4330.93	0.929658	0.417015	2.22931	0.025793	0.0420057	Clo+Ent vs Bif+Ent	B4
tet(O/W/O)-1	7355.49	0.594894	0.444414	1.3386	0.1807	0.242351	Clo+Ent vs Bif+Ent	B4
tet(O/W/O)-2	3384.8	0.553167	0.425599	1.29974	0.193692	0.256754	Clo+Ent vs Bif+Ent	B4
tet(O/W/O)-3	994.663	0.637275	0.419472	1.51923	0.128704	0.183403	Clo+Ent vs Bif+Ent	B4
tet(Q)	897033	-3.83508	0.396047	-9.68338	3.55e-22	2.38e-21	Clo+Ent vs Bif+Ent	B4
tet(S)	42.5666	1.6143	0.306369	5.26914	NA	NA	Clo+Ent vs Bif+Ent	B4
tet(S/M)	2695.75	0.599424	0.440493	1.3608	0.173576	0.238406	Clo+Ent vs Bif+Ent	B4
tet(W)	142741	2.90932	0.479624	6.06582	1.31e-09	3.84e-09	Clo+Ent vs Bif+Ent	B4
tet(W/32/O)	29472.1	2.02554	0.406694	4.98049	6.34e-07	1.64e-06	Clo+Ent vs Bif+Ent	B4
tet(X)	48043.5	-7.19583	0.616768	-11.667	1.88e-31	2.68e-30	Clo+Ent vs Bif+Ent	B4
tet(X3)	3422.19	-6.32698	0.553027	-11.4406	2.62e-30	2.99e-29	Clo+Ent vs Bif+Ent	B4
tet(X4)	3878.25	-5.60782	0.546818	-10.2554	1.12e-24	8.51e-24	Clo+Ent vs Bif+Ent	B4
tet(X5)	2008.64	-5.87223	0.539272	-10.8892	1.3e-27	1.34e-26	Clo+Ent vs Bif+Ent	B4
tet(X6)	87.7597	-0.0275575	0.309282	-0.0891015	0.929001	0.945591	Clo+Ent vs Bif+Ent	B4
tetA(46)	22038.3	1.05735	0.362557	2.91637	0.00354125	0.00661808	Clo+Ent vs Bif+Ent	B4
tetA(60)	192.935	3.25935	0.459269	7.09682	1.28e-12	5.02e-12	Clo+Ent vs Bif+Ent	B4
tetA(P)	26235.5	2.41756	0.575052	4.20407	2.62e-05	6.23e-05	Clo+Ent vs Bif+Ent	B4
tetB(46)	18842.7	1.12285	0.369976	3.03493	0.00240593	0.00472889	Clo+Ent vs Bif+Ent	B4
tetB(60)	89.8511	4.51542	0.414954	10.8817	1.41e-27	1.34e-26	Clo+Ent vs Bif+Ent	B4
tetB(P)	6371.18	6.31174	0.502402	12.5631	NA	NA	Clo+Ent vs Bif+Ent	B4
VanC1XY	31.4678	-0.147835	0.30959	-0.477519	NA	NA	Clo+Ent vs Bif+Ent	B4
VanC2	71.8408	0.809352	0.358861	2.25534	0.0241121	0.0404233	Clo+Ent vs Bif+Ent	B4
VanC2XY	297.769	2.58602	0.42231	6.12353	9.15e-10	2.75e-09	Clo+Ent vs Bif+Ent	B4
VanC3XY	16.501	1.50393	0.322349	4.66553	3.08e-06	7.63e-06	Clo+Ent vs Bif+Ent	B4
VanHDX	3167.45	7.62694	0.510823	14.9307	2.08e-50	5.93e-49	Clo+Ent vs Bif+Ent	B4
vga(A)	2.54545	0.220891	0.21381	1.03312	NA	NA	Clo+Ent vs Bif+Ent	B4
vga(A)LC	15.518	0.781854	0.317483	2.46266	0.0137909	0.0238206	Clo+Ent vs Bif+Ent	B4
aac(3)-IIa	259.634	-1.78584	0.33188	-5.38097	7.41e-08	1.94e-07	Bif+Bac vs Clo+Ent	B5
aac(3)-IId	303.587	-1.66297	0.341306	-4.87238	NA	NA	Bif+Bac vs Clo+Ent	B5
aac(6')-aph(2'')	10801.1	4.54072	0.469952	9.66209	4.37e-22	3.96e-21	Bif+Bac vs Clo+Ent	B5
aac(6')-Ii	262.2	0.0112329	0.384499	0.0292144	0.976694	0.976694	Bif+Bac vs Clo+Ent	B5
aac(6')-Iih	338.899	3.07183	0.427656	7.18294	6.82e-13	3.2e-12	Bif+Bac vs Clo+Ent	B5
aac(6')-Im	1223.39	-1.07774	0.372191	-2.89566	NA	NA	Bif+Bac vs Clo+Ent	B5
aadA1	9127.19	3.6674	0.522376	7.02061	2.21e-12	1e-11	Bif+Bac vs Clo+Ent	B5
aadA12	511.984	2.60996	0.442455	5.89881	3.66e-09	1.11e-08	Bif+Bac vs Clo+Ent	B5
aadA15	600.977	2.72539	0.446634	6.10206	1.05e-09	3.47e-09	Bif+Bac vs Clo+Ent	B5
aadA17	448.657	3.0138	0.43463	6.93419	4.09e-12	1.79e-11	Bif+Bac vs Clo+Ent	B5
aadA1b	918.829	2.74241	0.431121	6.36112	2e-10	7.17e-10	Bif+Bac vs Clo+Ent	B5
aadA2	34.2501	-1.21647	0.322009	-3.77776	NA	NA	Bif+Bac vs Clo+Ent	B5
aadA21	563.462	2.28107	0.437565	5.2131	1.86e-07	4.59e-07	Bif+Bac vs Clo+Ent	B5
aadA22	845.136	0.126498	0.436724	0.289651	0.772083	0.801552	Bif+Bac vs Clo+Ent	B5
aadA23	187.617	1.25204	0.374676	3.34167	NA	NA	Bif+Bac vs Clo+Ent	B5
aadA24	1428.54	3.85467	0.457988	8.41652	3.88e-17	2.11e-16	Bif+Bac vs Clo+Ent	B5
aadA2b	4.80922	-0.961277	0.242568	-3.96292	7.4e-05	0.000162	Bif+Bac vs Clo+Ent	B5
aadA3	4.23007	-0.662472	0.232008	-2.85538	0.00429849	0.00695947	Bif+Bac vs Clo+Ent	B5
aadA5	2304.08	-5.22619	0.406286	-12.8633	NA	NA	Bif+Bac vs Clo+Ent	B5
aadA8	152.886	-0.91628	0.384413	-2.38358	0.017145	0.0253448	Bif+Bac vs Clo+Ent	B5
aadA8b	23.0068	-0.62526	0.307813	-2.0313	NA	NA	Bif+Bac vs Clo+Ent	B5
aadD	6.71153	0.564939	0.256195	2.20511	NA	NA	Bif+Bac vs Clo+Ent	B5
ant(3'')-Ia	10486.6	0.689536	0.528549	1.30458	0.192035	0.237181	Bif+Bac vs Clo+Ent	B5
ant(6)-Ia	61592.5	-1.7305	0.4447	-3.89139	9.97e-05	0.000215	Bif+Bac vs Clo+Ent	B5
aph(2'')-Ia	17355.3	4.50399	0.474853	9.48501	2.42e-21	1.73e-20	Bif+Bac vs Clo+Ent	B5
aph(2'')-Ib	1382.6	-0.915672	0.376713	-2.43069	NA	NA	Bif+Bac vs Clo+Ent	B5
aph(2'')-If	26.15	-1.19676	0.301987	-3.96295	NA	NA	Bif+Bac vs Clo+Ent	B5
aph(3'')-Ib	45901.4	0.909849	0.56249	1.61754	0.105762	0.136988	Bif+Bac vs Clo+Ent	B5
aph(3')-Ia	14551.6	1.78369	0.193472	9.21936	2.99e-20	1.85e-19	Bif+Bac vs Clo+Ent	B5
aph(3')-III	6628.63	-2.92129	0.480521	-6.07942	1.21e-09	3.91e-09	Bif+Bac vs Clo+Ent	B5
aph(3')-IIIa	9149.73	-2.74752	0.490605	-5.60027	2.14e-08	5.94e-08	Bif+Bac vs Clo+Ent	B5
aph(6)-Id	44253.4	0.841886	0.558206	1.5082	0.131503	0.167144	Bif+Bac vs Clo+Ent	B5
blaACC	4.4388	-0.89977	0.26441	-3.40293	0.000667	0.00124202	Bif+Bac vs Clo+Ent	B5
blaACI	5163.94	-2.03088	0.461117	-4.40427	NA	NA	Bif+Bac vs Clo+Ent	B5
blaACT	2060.44	2.5722	0.467861	5.49777	3.85e-08	1.03e-07	Bif+Bac vs Clo+Ent	B5
blaCFE	5.73354	1.15195	0.231376	4.97871	NA	NA	Bif+Bac vs Clo+Ent	B5
blaCKO	385.785	2.09617	0.339895	6.1671	6.96e-10	2.43e-09	Bif+Bac vs Clo+Ent	B5
blaCMY	10103	4.16582	0.50639	8.22651	1.93e-16	1.01e-15	Bif+Bac vs Clo+Ent	B5
blaCTX	656.508	-0.831721	0.332042	-2.50487	NA	NA	Bif+Bac vs Clo+Ent	B5
blaDHA	377.432	2.10425	0.282249	7.45529	NA	NA	Bif+Bac vs Clo+Ent	B5
blaHERA	43.9492	0.740873	0.297526	2.49011	NA	NA	Bif+Bac vs Clo+Ent	B5
blaL	13503.2	5.03998	0.519898	9.69418	3.19e-22	3.1e-21	Bif+Bac vs Clo+Ent	B5
blaMAL	841.365	-0.336716	0.431443	-0.780442	0.435131	0.497293	Bif+Bac vs Clo+Ent	B5
blaMIR	14.0273	-1.05339	0.303906	-3.46617	0.000528	0.00104057	Bif+Bac vs Clo+Ent	B5
blaOKP	413.833	7.23638	0.359947	20.104	NA	NA	Bif+Bac vs Clo+Ent	B5
blaOXA	1369.38	-4.71097	0.381074	-12.3623	NA	NA	Bif+Bac vs Clo+Ent	B5
blaOXY	33964.4	5.24947	0.46279	11.3431	8.03e-30	1.82e-28	Bif+Bac vs Clo+Ent	B5
blaPLA	289.978	4.76854	0.416448	11.4505	2.34e-30	6.36e-29	Bif+Bac vs Clo+Ent	B5
blaROB	16.3803	-0.861265	0.267163	-3.22375	0.00126524	0.00226412	Bif+Bac vs Clo+Ent	B5
blaSHV	24634	3.21719	0.525898	6.11751	9.5e-10	3.23e-09	Bif+Bac vs Clo+Ent	B5
blaTEM	94661.8	0.720338	0.547028	1.31682	0.187899	0.234443	Bif+Bac vs Clo+Ent	B5
blaZ	185.768	-0.687765	0.407857	-1.68629	0.0917399	0.123531	Bif+Bac vs Clo+Ent	B5
cat	10041.6	-2.30383	0.507695	-4.53782	5.68e-06	1.31e-05	Bif+Bac vs Clo+Ent	B5
cat(pC194)	24.4214	-0.155129	0.292445	-0.530456	NA	NA	Bif+Bac vs Clo+Ent	B5
cat(pC221)	28.2504	-1.07028	0.287042	-3.72867	0.000192	0.000397	Bif+Bac vs Clo+Ent	B5
catA1	8592.03	0.53191	0.477565	1.1138	0.265366	0.316577	Bif+Bac vs Clo+Ent	B5
catA2	52.0738	0.644907	0.291917	2.20921	NA	NA	Bif+Bac vs Clo+Ent	B5
catP	3525.82	-7.22331	0.492115	-14.6781	8.9e-49	1.21e-46	Bif+Bac vs Clo+Ent	B5
catS	6200.71	-1.20355	0.503074	-2.3924	0.0167388	0.0250162	Bif+Bac vs Clo+Ent	B5
cepA	67639	0.85691	0.517359	1.65632	0.0976577	0.13021	Bif+Bac vs Clo+Ent	B5
cepA-29	10067.6	0.28358	0.481024	0.589534	0.555503	0.614215	Bif+Bac vs Clo+Ent	B5
cepA-44	22017.6	0.832474	0.507191	1.64134	0.100726	0.131719	Bif+Bac vs Clo+Ent	B5
cepA-49	18338.4	-0.77923	0.504951	-1.54318	0.122787	0.157538	Bif+Bac vs Clo+Ent	B5
cfiA1	23.5246	0.866537	0.281394	3.07944	0.00207391	0.00357028	Bif+Bac vs Clo+Ent	B5
cfiA10	11.7577	-0.140114	0.254493	-0.550561	0.581934	0.638251	Bif+Bac vs Clo+Ent	B5
cfiA13	11.0669	0.902747	0.240807	3.74885	0.000178	0.000372	Bif+Bac vs Clo+Ent	B5
cfiA14	5.89019	-0.50473	0.253913	-1.9878	0.0468333	0.0656632	Bif+Bac vs Clo+Ent	B5
cfiA2	36.5189	0.975044	0.27476	3.5487	0.000387	0.000786	Bif+Bac vs Clo+Ent	B5
cfiA3	153.403	1.15554	0.332469	3.47563	0.00051	0.0010193	Bif+Bac vs Clo+Ent	B5
cfiA4	24.3752	-0.540911	0.279632	-1.93437	0.053068	0.0736454	Bif+Bac vs Clo+Ent	B5
cfiA6	251.097	-0.10171	0.34786	-0.292386	0.769991	0.801552	Bif+Bac vs Clo+Ent	B5
cfiA8	23.0838	0.855917	0.279823	3.05878	0.0022224	0.00373144	Bif+Bac vs Clo+Ent	B5
cfiA9	72.9558	1.18689	0.315737	3.75912	0.000171	0.000362	Bif+Bac vs Clo+Ent	B5
cfr(C)	1716.67	-1.09467	0.422699	-2.58971	0.00960556	0.0151902	Bif+Bac vs Clo+Ent	B5
Cfr(E)	427.89	-3.6141	0.387095	-9.33648	9.96e-21	6.77e-20	Bif+Bac vs Clo+Ent	B5
cfxA	52150.8	-1.39041	0.461891	-3.01027	0.0026102	0.0043291	Bif+Bac vs Clo+Ent	B5
cfxA2	29676	-1.31201	0.457285	-2.86912	0.00411609	0.00674444	Bif+Bac vs Clo+Ent	B5
cfxA3	54409.3	-1.42398	0.464063	-3.06851	0.00215132	0.00365724	Bif+Bac vs Clo+Ent	B5
cfxA4	43855.3	-1.59924	0.465991	-3.43191	0.000599	0.00113212	Bif+Bac vs Clo+Ent	B5
cfxA5	42849.7	-1.55691	0.460997	-3.37727	0.000732	0.00134544	Bif+Bac vs Clo+Ent	B5
cfxA6	160628	-1.55127	0.574854	-2.69854	0.0069644	0.011143	Bif+Bac vs Clo+Ent	B5
cmx	48.8096	-3.10863	0.352751	-8.81252	1.22e-18	7.24e-18	Bif+Bac vs Clo+Ent	B5
dfrA1	10488.4	4.91302	0.502804	9.77123	1.5e-22	1.57e-21	Bif+Bac vs Clo+Ent	B5
dfrA14	607.712	-0.753243	0.367437	-2.04999	NA	NA	Bif+Bac vs Clo+Ent	B5
dfrA17	3808.71	-5.46838	0.420472	-13.0053	NA	NA	Bif+Bac vs Clo+Ent	B5
dfrA7	48.8477	-2.16914	0.34064	-6.36782	1.92e-10	7.05e-10	Bif+Bac vs Clo+Ent	B5
dfrG	18.4808	-1.50311	0.27293	-5.50731	NA	NA	Bif+Bac vs Clo+Ent	B5
ere(D)	3681.86	-2.8851	0.416958	-6.91939	4.54e-12	1.93e-11	Bif+Bac vs Clo+Ent	B5
erm(A)	930.23	-3.91881	0.406669	-9.63637	5.61e-22	4.77e-21	Bif+Bac vs Clo+Ent	B5
erm(B)	111334	1.95092	0.401704	4.8566	1.19e-06	2.9e-06	Bif+Bac vs Clo+Ent	B5
erm(C)	2.70623	-0.221295	0.230152	-0.961515	0.336293	0.397703	Bif+Bac vs Clo+Ent	B5
erm(F)	162119	-0.584725	0.48574	-1.20378	0.228674	0.277676	Bif+Bac vs Clo+Ent	B5
erm(G)	25305.1	-1.35919	0.531307	-2.5582	0.0105214	0.0164363	Bif+Bac vs Clo+Ent	B5
erm(Q)	580.331	-5.95347	0.423846	-14.0463	8.12e-45	5.52e-43	Bif+Bac vs Clo+Ent	B5
erm(T)	1238.65	-0.090527	0.431406	-0.209842	0.833791	0.852598	Bif+Bac vs Clo+Ent	B5
erm(X)	67283.7	-3.7695	0.499243	-7.55043	4.34e-14	2.11e-13	Bif+Bac vs Clo+Ent	B5
fosA	33702.2	4.08028	0.441378	9.2444	2.37e-20	1.53e-19	Bif+Bac vs Clo+Ent	B5
fosA2	86.4176	2.05424	0.310956	6.60622	NA	NA	Bif+Bac vs Clo+Ent	B5
fosA5	4764.17	3.9931	0.468773	8.51821	1.62e-17	9.18e-17	Bif+Bac vs Clo+Ent	B5
fosA6	12872.3	3.93302	0.483106	8.14111	3.92e-16	1.97e-15	Bif+Bac vs Clo+Ent	B5
fosA7	967.491	2.84646	0.443948	6.4117	1.44e-10	5.59e-10	Bif+Bac vs Clo+Ent	B5
fosB	30.8997	-1.96755	0.338968	-5.80452	6.46e-09	1.87e-08	Bif+Bac vs Clo+Ent	B5
lnu(B)	16.1069	0.481183	0.278449	1.72808	NA	NA	Bif+Bac vs Clo+Ent	B5
lnu(C)	9514.52	-3.13585	0.500264	-6.26838	NA	NA	Bif+Bac vs Clo+Ent	B5
lnu(P)	551.027	-4.77104	0.429629	-11.105	1.19e-28	1.61e-27	Bif+Bac vs Clo+Ent	B5
lsa(A)	11309.7	1.74176	0.414219	4.20492	2.61e-05	5.92e-05	Bif+Bac vs Clo+Ent	B5
lsa(C)	1888.3	0.968069	0.424987	2.27788	0.0227339	0.0332452	Bif+Bac vs Clo+Ent	B5
lsa(E)	9.65013	0.609828	0.263221	2.31679	NA	NA	Bif+Bac vs Clo+Ent	B5
mcr-9	88.1264	3.46746	0.306805	11.3018	1.28e-29	1.94e-28	Bif+Bac vs Clo+Ent	B5
mdf(A)	180411	1.77485	0.317524	5.58965	2.28e-08	6.19e-08	Bif+Bac vs Clo+Ent	B5
mecA	19.2126	-0.0121062	0.318616	-0.0379964	0.969691	0.976694	Bif+Bac vs Clo+Ent	B5
mef(A)	99104	0.032676	0.267039	0.122364	0.902611	0.916082	Bif+Bac vs Clo+Ent	B5
mph(A)	26524.4	-1.34856	0.527925	-2.55446	0.0106353	0.0164363	Bif+Bac vs Clo+Ent	B5
mph(C)	2.86604	0.521957	0.211893	2.4633	0.0137664	0.0208025	Bif+Bac vs Clo+Ent	B5
mre(A)	22.5625	1.45602	0.271884	5.35528	8.54e-08	2.19e-07	Bif+Bac vs Clo+Ent	B5
msr(A)	6.58588	1.67365	0.253822	6.59377	NA	NA	Bif+Bac vs Clo+Ent	B5
msr(C)	207.473	0.474594	0.365057	1.30006	0.193582	0.237181	Bif+Bac vs Clo+Ent	B5
msr(D)	61930.3	0.658276	0.266628	2.4689	0.013553	0.0207102	Bif+Bac vs Clo+Ent	B5
OqxA	59784.7	4.54282	0.401405	11.3173	1.08e-29	1.83e-28	Bif+Bac vs Clo+Ent	B5
OqxB	69596.2	4.49882	0.374635	12.0086	3.2e-33	1.45e-31	Bif+Bac vs Clo+Ent	B5
penA	56.8521	-2.55286	0.372705	-6.84953	7.41e-12	3.05e-11	Bif+Bac vs Clo+Ent	B5
qnrB21	35.3631	0.700658	0.247668	2.82903	NA	NA	Bif+Bac vs Clo+Ent	B5
qnrB40	83.5198	4.94292	0.293089	16.8649	NA	NA	Bif+Bac vs Clo+Ent	B5
qnrB46	71.8696	2.56908	0.285819	8.98851	NA	NA	Bif+Bac vs Clo+Ent	B5
qnrB49	20.8419	0.596193	0.249762	2.38705	NA	NA	Bif+Bac vs Clo+Ent	B5
qnrB5	5.97598	0.618459	0.227695	2.71618	NA	NA	Bif+Bac vs Clo+Ent	B5
qnrB60	29.008	-0.0126427	0.288226	-0.0438639	NA	NA	Bif+Bac vs Clo+Ent	B5
qnrB67	112.312	3.77741	0.31838	11.8645	NA	NA	Bif+Bac vs Clo+Ent	B5
qnrB68	15.0239	2.05614	0.246505	8.34117	NA	NA	Bif+Bac vs Clo+Ent	B5
qnrB81	57.5531	1.63814	0.304294	5.38343	NA	NA	Bif+Bac vs Clo+Ent	B5
qnrB90	99.5429	5.84047	0.308685	18.9205	NA	NA	Bif+Bac vs Clo+Ent	B5
sul1	36934.3	0.352547	0.543386	0.648796	0.51647	0.580495	Bif+Bac vs Clo+Ent	B5
sul2	59908.7	0.144878	0.569101	0.254573	0.799053	0.823267	Bif+Bac vs Clo+Ent	B5
tet(32)	34494.6	-0.26623	0.442	-0.602331	0.546954	0.609719	Bif+Bac vs Clo+Ent	B5
tet(40)	34215	-1.68155	0.48717	-3.45167	0.000557	0.00106719	Bif+Bac vs Clo+Ent	B5
tet(44)	1176.22	-4.18595	0.43776	-9.5622	1.15e-21	9.22e-21	Bif+Bac vs Clo+Ent	B5
tet(A)	16371.4	-3.10859	0.517019	-6.01253	1.83e-09	5.78e-09	Bif+Bac vs Clo+Ent	B5
tet(B)	22123.7	0.29851	0.560442	0.532633	0.594288	0.646585	Bif+Bac vs Clo+Ent	B5
tet(C)	1783.9	-0.0801633	0.155149	-0.516686	0.605375	0.653421	Bif+Bac vs Clo+Ent	B5
tet(D)	1785.59	1.72704	0.297555	5.80411	NA	NA	Bif+Bac vs Clo+Ent	B5
tet(K)	11.103	0.144369	0.293782	0.491416	NA	NA	Bif+Bac vs Clo+Ent	B5
tet(L)	1296.47	-4.25235	0.445807	-9.53855	1.45e-21	1.09e-20	Bif+Bac vs Clo+Ent	B5
tet(M)	61953.1	0.892832	0.284203	3.14153	0.00168067	0.00296846	Bif+Bac vs Clo+Ent	B5
tet(O)	149074	0.276082	0.320076	0.862554	0.388383	0.447628	Bif+Bac vs Clo+Ent	B5
tet(O/32/O)	122735	0.432675	0.324601	1.33294	0.18255	0.229878	Bif+Bac vs Clo+Ent	B5
tet(O/W)	36782.9	-3.12696	0.309585	-10.1005	5.5e-24	6.23e-23	Bif+Bac vs Clo+Ent	B5
tet(O/W)-1	2735.43	-1.99208	0.335492	-5.93777	2.89e-09	8.93e-09	Bif+Bac vs Clo+Ent	B5
tet(O/W)-2	2893.06	-1.61134	0.3348	-4.81284	1.49e-06	3.55e-06	Bif+Bac vs Clo+Ent	B5
tet(O/W/32/O)	14879.3	-0.261464	0.289966	-0.901705	0.367213	0.430526	Bif+Bac vs Clo+Ent	B5
tet(O/W/32/O/W/O)	4321.84	-0.539191	0.29567	-1.82362	0.0682092	0.0937015	Bif+Bac vs Clo+Ent	B5
tet(O/W/O)-1	7625.7	0.205464	0.305244	0.673114	0.500875	0.567658	Bif+Bac vs Clo+Ent	B5
tet(O/W/O)-2	3639.72	-0.358189	0.307201	-1.16598	0.243624	0.293212	Bif+Bac vs Clo+Ent	B5
tet(O/W/O)-3	1080.01	-0.593019	0.338187	-1.75353	0.0795118	0.108136	Bif+Bac vs Clo+Ent	B5
tet(Q)	926692	-0.267976	0.309235	-0.866576	0.386174	0.447628	Bif+Bac vs Clo+Ent	B5
tet(S)	96.4969	-0.723523	0.333542	-2.16921	NA	NA	Bif+Bac vs Clo+Ent	B5
tet(S/M)	2731.68	0.564347	0.341856	1.65083	0.0987728	0.130418	Bif+Bac vs Clo+Ent	B5
tet(W)	168918	-2.25084	0.351935	-6.39562	1.6e-10	6.04e-10	Bif+Bac vs Clo+Ent	B5
tet(W/32/O)	31375.5	-1.63409	0.285831	-5.71698	1.08e-08	3.07e-08	Bif+Bac vs Clo+Ent	B5
tet(X)	59125.6	-3.1834	0.545788	-5.83267	5.45e-09	1.61e-08	Bif+Bac vs Clo+Ent	B5
tet(X3)	3197.27	-5.25225	0.480463	-10.9316	8.14e-28	1.01e-26	Bif+Bac vs Clo+Ent	B5
tet(X4)	3961.09	-5.54302	0.489499	-11.3239	1e-29	1.83e-28	Bif+Bac vs Clo+Ent	B5
tet(X5)	2973.25	-5.63957	0.479107	-11.771	5.51e-32	1.87e-30	Bif+Bac vs Clo+Ent	B5
tet(X6)	152.103	-1.34622	0.327952	-4.10492	4.04e-05	9.02e-05	Bif+Bac vs Clo+Ent	B5
tetA(46)	13740.2	0.552378	0.247654	2.23044	0.0257182	0.0372093	Bif+Bac vs Clo+Ent	B5
tetA(60)	606.351	-0.159753	0.350517	-0.455766	0.648559	0.683752	Bif+Bac vs Clo+Ent	B5
tetA(P)	4620.62	1.47733	0.455759	3.24147	0.00118914	0.0021563	Bif+Bac vs Clo+Ent	B5
tetB(46)	12209.9	0.539244	0.243684	2.21288	0.026906	0.0385181	Bif+Bac vs Clo+Ent	B5
tetB(60)	289.081	-0.175171	0.356572	-0.491263	0.623241	0.666035	Bif+Bac vs Clo+Ent	B5
tetB(P)	2528.12	-0.931942	0.450967	-2.06654	0.0387773	0.0549344	Bif+Bac vs Clo+Ent	B5
VanC1XY	326.295	-1.74176	0.37357	-4.66249	3.12e-06	7.33e-06	Bif+Bac vs Clo+Ent	B5
VanC2	12.5155	-0.641302	0.280131	-2.28929	NA	NA	Bif+Bac vs Clo+Ent	B5
VanC2XY	192.649	-1.40468	0.405919	-3.4605	0.000539	0.00104752	Bif+Bac vs Clo+Ent	B5
VanC3XY	50.1593	-1.80934	0.339196	-5.33421	9.6e-08	2.42e-07	Bif+Bac vs Clo+Ent	B5
VanC4XY	13.5324	-0.154915	0.280302	-0.55267	NA	NA	Bif+Bac vs Clo+Ent	B5
VanG2XY	15.513	-1.87227	0.282687	-6.62313	NA	NA	Bif+Bac vs Clo+Ent	B5
VanGXY	83.1568	-2.18455	0.320087	-6.82486	8.8e-12	3.52e-11	Bif+Bac vs Clo+Ent	B5
VanHDX	1868.67	-7.83666	0.458811	-17.0804	NA	NA	Bif+Bac vs Clo+Ent	B5
vga(A)LC	1.75056	-0.100141	0.205986	-0.486156	0.626856	0.666035	Bif+Bac vs Clo+Ent	B5
aac(3)-IIa	259.634	-1.49181	0.32956	-4.52668	5.99e-06	1.25e-05	Bif+Bac vs Bif+Ent	B5
aac(3)-IId	303.587	-1.61578	0.342369	-4.71942	NA	NA	Bif+Bac vs Bif+Ent	B5
aac(6')-aph(2'')	10801.1	-0.482841	0.466125	-1.03586	0.300267	0.33915	Bif+Bac vs Bif+Ent	B5
aac(6')-Ii	262.2	1.9605	0.371832	5.27255	1.35e-07	3.21e-07	Bif+Bac vs Bif+Ent	B5
aac(6')-Iih	338.899	4.01433	0.424585	9.45471	3.24e-21	1.57e-20	Bif+Bac vs Bif+Ent	B5
aac(6')-Im	1223.39	0.709058	0.348512	2.03453	NA	NA	Bif+Bac vs Bif+Ent	B5
aadA1	9127.19	5.93332	0.517924	11.456	2.2e-30	1.57e-29	Bif+Bac vs Bif+Ent	B5
aadA12	511.984	3.96606	0.43858	9.04296	1.52e-19	6.48e-19	Bif+Bac vs Bif+Ent	B5
aadA15	600.977	4.92958	0.442693	11.1354	8.43e-29	5.73e-28	Bif+Bac vs Bif+Ent	B5
aadA17	448.657	3.96459	0.430958	9.19947	3.6e-20	1.63e-19	Bif+Bac vs Bif+Ent	B5
aadA1b	918.829	6.59242	0.427041	15.4374	9.17e-54	2.08e-52	Bif+Bac vs Bif+Ent	B5
aadA2	34.2501	0.668806	0.29754	2.24779	NA	NA	Bif+Bac vs Bif+Ent	B5
aadA21	563.462	4.59266	0.432475	10.6195	2.42e-26	1.57e-25	Bif+Bac vs Bif+Ent	B5
aadA22	845.136	1.15508	0.431375	2.67767	0.00741367	0.0102884	Bif+Bac vs Bif+Ent	B5
aadA23	187.617	1.66042	0.36917	4.49771	NA	NA	Bif+Bac vs Bif+Ent	B5
aadA24	1428.54	3.38402	0.452773	7.474	7.78e-14	2.86e-13	Bif+Bac vs Bif+Ent	B5
aadA2b	4.80922	-0.836506	0.241456	-3.46443	0.000531	0.000881	Bif+Bac vs Bif+Ent	B5
aadA3	4.23007	-0.55943	0.230724	-2.42467	0.0153222	0.0206319	Bif+Bac vs Bif+Ent	B5
aadA5	2304.08	-4.05117	0.40683	-9.95789	NA	NA	Bif+Bac vs Bif+Ent	B5
aadA8	152.886	0.487645	0.371626	1.31219	0.189456	0.222121	Bif+Bac vs Bif+Ent	B5
aadA8b	23.0068	-0.080302	0.295123	-0.272096	NA	NA	Bif+Bac vs Bif+Ent	B5
aadD	6.71153	2.25966	0.238412	9.47796	NA	NA	Bif+Bac vs Bif+Ent	B5
ant(3'')-Ia	10486.6	1.88262	0.524214	3.59131	0.000329	0.000552	Bif+Bac vs Bif+Ent	B5
ant(6)-Ia	61592.5	-2.4274	0.441056	-5.5036	3.72e-08	9.73e-08	Bif+Bac vs Bif+Ent	B5
aph(2'')-Ia	17355.3	-0.462144	0.470976	-0.981249	0.32647	0.360975	Bif+Bac vs Bif+Ent	B5
aph(2'')-Ib	1382.6	0.941043	0.354305	2.65602	NA	NA	Bif+Bac vs Bif+Ent	B5
aph(2'')-If	26.15	-1.47098	0.299964	-4.90384	NA	NA	Bif+Bac vs Bif+Ent	B5
aph(3'')-Ib	45901.4	1.8842	0.55788	3.37743	0.000732	0.00114376	Bif+Bac vs Bif+Ent	B5
aph(3')-Ia	14551.6	1.80474	0.191886	9.40528	5.19e-21	2.43e-20	Bif+Bac vs Bif+Ent	B5
aph(3')-III	6628.63	-2.54769	0.476554	-5.34607	8.99e-08	2.18e-07	Bif+Bac vs Bif+Ent	B5
aph(3')-IIIa	9149.73	-2.71417	0.486573	-5.57813	2.43e-08	6.61e-08	Bif+Bac vs Bif+Ent	B5
aph(6)-Id	44253.4	1.89477	0.55363	3.42246	0.000621	0.00100475	Bif+Bac vs Bif+Ent	B5
blaACC	4.4388	1.09809	0.230559	4.76273	1.91e-06	4.19e-06	Bif+Bac vs Bif+Ent	B5
blaACI	5163.94	4.67815	0.447117	10.4629	NA	NA	Bif+Bac vs Bif+Ent	B5
blaACT	2060.44	0.936956	0.464082	2.01895	0.0434928	0.0558021	Bif+Bac vs Bif+Ent	B5
blaCFE	5.73354	-0.511684	0.252068	-2.02994	NA	NA	Bif+Bac vs Bif+Ent	B5
blaCKO	385.785	0.671545	0.343484	1.9551	0.0505716	0.0636827	Bif+Bac vs Bif+Ent	B5
blaCMY	10103	4.89648	0.502349	9.74717	1.9e-22	9.92e-22	Bif+Bac vs Bif+Ent	B5
blaCTX	656.508	3.70003	0.298375	12.4006	NA	NA	Bif+Bac vs Bif+Ent	B5
blaDHA	377.432	2.23787	0.277752	8.05705	NA	NA	Bif+Bac vs Bif+Ent	B5
blaHERA	43.9492	-0.41193	0.314766	-1.30869	NA	NA	Bif+Bac vs Bif+Ent	B5
blaL	13503.2	4.16835	0.515636	8.0839	6.27e-16	2.51e-15	Bif+Bac vs Bif+Ent	B5
blaMAL	841.365	4.2601	0.424949	10.025	1.18e-23	6.71e-23	Bif+Bac vs Bif+Ent	B5
blaMIR	14.0273	-0.157584	0.292377	-0.538975	0.589904	0.626773	Bif+Bac vs Bif+Ent	B5
blaOKP	413.833	2.30215	0.36233	6.35374	NA	NA	Bif+Bac vs Bif+Ent	B5
blaOXA	1369.38	-3.54521	0.367651	-9.64289	NA	NA	Bif+Bac vs Bif+Ent	B5
blaOXY	33964.4	2.5191	0.458999	5.48825	4.06e-08	1.04e-07	Bif+Bac vs Bif+Ent	B5
blaPLA	289.978	2.21631	0.413043	5.3658	8.06e-08	1.99e-07	Bif+Bac vs Bif+Ent	B5
blaROB	16.3803	-0.960953	0.265828	-3.61494	0.0003	0.000517	Bif+Bac vs Bif+Ent	B5
blaSHV	24634	0.391022	0.521592	0.74967	0.453454	0.489442	Bif+Bac vs Bif+Ent	B5
blaTEM	94661.8	0.227787	0.542545	0.419849	0.674596	0.705731	Bif+Bac vs Bif+Ent	B5
blaZ	185.768	1.29312	0.404319	3.19827	0.00138257	0.00211269	Bif+Bac vs Bif+Ent	B5
cat	10041.6	-3.13897	0.503612	-6.23291	4.58e-10	1.32e-09	Bif+Bac vs Bif+Ent	B5
cat(pC194)	24.4214	-1.23112	0.303346	-4.05846	NA	NA	Bif+Bac vs Bif+Ent	B5
cat(pC221)	28.2504	-1.14702	0.286479	-4.00386	6.23e-05	0.000112	Bif+Bac vs Bif+Ent	B5
catA1	8592.03	1.69834	0.472809	3.59203	0.000328	0.000552	Bif+Bac vs Bif+Ent	B5
catA2	52.0738	4.49355	0.259608	17.309	NA	NA	Bif+Bac vs Bif+Ent	B5
catP	3525.82	-3.33632	0.484324	-6.88861	5.63e-12	1.82e-11	Bif+Bac vs Bif+Ent	B5
catS	6200.71	-2.07856	0.499055	-4.16498	3.11e-05	5.88e-05	Bif+Bac vs Bif+Ent	B5
cepA	67639	-4.93391	0.513134	-9.61525	6.89e-22	3.47e-21	Bif+Bac vs Bif+Ent	B5
cepA-29	10067.6	-6.00613	0.47736	-12.582	2.65e-36	2.41e-35	Bif+Bac vs Bif+Ent	B5
cepA-44	22017.6	-6.49196	0.503406	-12.8961	4.74e-38	5.37e-37	Bif+Bac vs Bif+Ent	B5
cepA-49	18338.4	-5.31403	0.500878	-10.6094	2.69e-26	1.67e-25	Bif+Bac vs Bif+Ent	B5
cfiA1	23.5246	-0.658806	0.296358	-2.22301	0.0262154	0.0342817	Bif+Bac vs Bif+Ent	B5
cfiA10	11.7577	-0.398875	0.25033	-1.5934	0.11107	0.132505	Bif+Bac vs Bif+Ent	B5
cfiA13	11.0669	-0.101086	0.25631	-0.394389	0.693294	0.719755	Bif+Bac vs Bif+Ent	B5
cfiA14	5.89019	-0.706043	0.253069	-2.78992	0.00527203	0.00739172	Bif+Bac vs Bif+Ent	B5
cfiA2	36.5189	-0.508389	0.290104	-1.75244	0.079699	0.0967773	Bif+Bac vs Bif+Ent	B5
cfiA3	153.403	-1.01642	0.347711	-2.92317	0.00346484	0.00490853	Bif+Bac vs Bif+Ent	B5
cfiA4	24.3752	-0.942653	0.277409	-3.39806	0.000679	0.00107324	Bif+Bac vs Bif+Ent	B5
cfiA6	251.097	-1.42761	0.355209	-4.01907	5.84e-05	0.000106	Bif+Bac vs Bif+Ent	B5
cfiA8	23.0838	-0.633597	0.294204	-2.1536	0.0312718	0.0405044	Bif+Bac vs Bif+Ent	B5
cfiA9	72.9558	-1.14426	0.333496	-3.43112	0.000601	0.000985	Bif+Bac vs Bif+Ent	B5
cfr(C)	1716.67	-2.78821	0.423716	-6.58037	4.69e-11	1.48e-10	Bif+Bac vs Bif+Ent	B5
Cfr(E)	427.89	-3.85861	0.382651	-10.0839	6.51e-24	3.85e-23	Bif+Bac vs Bif+Ent	B5
cfxA	52150.8	-5.89301	0.458145	-12.8628	7.29e-38	7.63e-37	Bif+Bac vs Bif+Ent	B5
cfxA2	29676	-6.19258	0.453612	-13.6517	1.97e-42	2.44e-41	Bif+Bac vs Bif+Ent	B5
cfxA3	54409.3	-5.54534	0.460308	-12.047	2.01e-33	1.52e-32	Bif+Bac vs Bif+Ent	B5
cfxA4	43855.3	-5.73788	0.462237	-12.4133	2.21e-35	1.77e-34	Bif+Bac vs Bif+Ent	B5
cfxA5	42849.7	-5.82284	0.457267	-12.734	3.83e-37	3.72e-36	Bif+Bac vs Bif+Ent	B5
cfxA6	160628	-8.59612	0.571414	-15.0436	3.8e-51	7.39e-50	Bif+Bac vs Bif+Ent	B5
cmx	48.8096	-0.204272	0.339236	-0.602154	0.547072	0.58584	Bif+Bac vs Bif+Ent	B5
dfrA1	10488.4	8.57794	0.497554	17.2402	1.33e-66	4.51e-65	Bif+Bac vs Bif+Ent	B5
dfrA14	607.712	-1.47	0.367441	-4.00064	NA	NA	Bif+Bac vs Bif+Ent	B5
dfrA17	3808.71	-4.09833	0.421044	-9.73375	NA	NA	Bif+Bac vs Bif+Ent	B5
dfrA7	48.8477	-1.80488	0.342828	-5.26467	1.4e-07	3.29e-07	Bif+Bac vs Bif+Ent	B5
dfrG	18.4808	-1.24067	0.270664	-4.58381	NA	NA	Bif+Bac vs Bif+Ent	B5
ere(D)	3681.86	-2.05086	0.404674	-5.06792	4.02e-07	9.12e-07	Bif+Bac vs Bif+Ent	B5
erm(A)	930.23	1.26149	0.401376	3.14291	0.00167275	0.00247276	Bif+Bac vs Bif+Ent	B5
erm(B)	111334	-0.896616	0.398413	-2.25047	0.0244191	0.0322427	Bif+Bac vs Bif+Ent	B5
erm(C)	2.70623	1.10637	0.202305	5.46885	4.53e-08	1.14e-07	Bif+Bac vs Bif+Ent	B5
erm(F)	162119	-6.04948	0.48177	-12.5568	3.65e-36	3.1e-35	Bif+Bac vs Bif+Ent	B5
erm(G)	25305.1	-8.58475	0.528052	-16.2574	1.98e-59	5.38e-58	Bif+Bac vs Bif+Ent	B5
erm(Q)	580.331	0.815221	0.413874	1.96973	0.0488691	0.062114	Bif+Bac vs Bif+Ent	B5
erm(T)	1238.65	0.762338	0.427851	1.78178	0.0747843	0.0916276	Bif+Bac vs Bif+Ent	B5
erm(X)	67283.7	2.21409	0.495102	4.47199	7.75e-06	1.57e-05	Bif+Bac vs Bif+Ent	B5
fosA	33702.2	2.25603	0.437762	5.15356	2.56e-07	5.89e-07	Bif+Bac vs Bif+Ent	B5
fosA2	86.4176	1.45055	0.312635	4.63973	NA	NA	Bif+Bac vs Bif+Ent	B5
fosA5	4764.17	2.7325	0.464937	5.87715	4.17e-09	1.18e-08	Bif+Bac vs Bif+Ent	B5
fosA6	12872.3	1.77145	0.479153	3.69703	0.000218	0.00038	Bif+Bac vs Bif+Ent	B5
fosA7	967.491	6.19998	0.440324	14.0805	5.01e-45	6.81e-44	Bif+Bac vs Bif+Ent	B5
fosB	30.8997	-1.86975	0.329722	-5.6707	1.42e-08	3.95e-08	Bif+Bac vs Bif+Ent	B5
lnu(B)	16.1069	-0.761274	0.294176	-2.58781	NA	NA	Bif+Bac vs Bif+Ent	B5
lnu(C)	9514.52	-0.494737	0.496048	-0.997359	NA	NA	Bif+Bac vs Bif+Ent	B5
lnu(P)	551.027	1.78249	0.42099	4.23404	2.3e-05	4.46e-05	Bif+Bac vs Bif+Ent	B5
lsa(A)	11309.7	2.62704	0.410822	6.39458	1.61e-10	4.87e-10	Bif+Bac vs Bif+Ent	B5
lsa(C)	1888.3	1.29381	0.421514	3.06943	0.00214467	0.00310293	Bif+Bac vs Bif+Ent	B5
lsa(E)	9.65013	-0.729581	0.281143	-2.59505	NA	NA	Bif+Bac vs Bif+Ent	B5
mcr-9	88.1264	-1.35127	0.326651	-4.13673	3.52e-05	6.56e-05	Bif+Bac vs Bif+Ent	B5
mdf(A)	180411	1.52753	0.314922	4.8505	1.23e-06	2.75e-06	Bif+Bac vs Bif+Ent	B5
mecA	19.2126	0.98775	0.312819	3.15758	0.00159086	0.00239377	Bif+Bac vs Bif+Ent	B5
mef(A)	99104	0.703233	0.26485	2.65521	0.0079258	0.010888	Bif+Bac vs Bif+Ent	B5
mph(A)	26524.4	-1.62869	0.524292	-3.10645	0.00189346	0.00276893	Bif+Bac vs Bif+Ent	B5
mph(C)	2.86604	-0.801379	0.235679	-3.40029	0.000673	0.00107324	Bif+Bac vs Bif+Ent	B5
mre(A)	22.5625	-0.937442	0.297073	-3.15559	0.00160172	0.00239377	Bif+Bac vs Bif+Ent	B5
msr(A)	6.58588	0.438419	0.261067	1.67933	NA	NA	Bif+Bac vs Bif+Ent	B5
msr(C)	207.473	2.95361	0.356067	8.29509	1.08e-16	4.47e-16	Bif+Bac vs Bif+Ent	B5
msr(D)	61930.3	1.16256	0.264442	4.39629	1.1e-05	2.2e-05	Bif+Bac vs Bif+Ent	B5
OqxA	59784.7	2.85121	0.398115	7.16178	7.96e-13	2.64e-12	Bif+Bac vs Bif+Ent	B5
OqxB	69596.2	2.6854	0.371565	7.22726	4.93e-13	1.72e-12	Bif+Bac vs Bif+Ent	B5
penA	56.8521	1.70643	0.362371	4.70907	2.49e-06	5.37e-06	Bif+Bac vs Bif+Ent	B5
qnrB21	35.3631	1.46097	0.226931	6.43795	NA	NA	Bif+Bac vs Bif+Ent	B5
qnrB40	83.5198	2.95589	0.294831	10.0257	NA	NA	Bif+Bac vs Bif+Ent	B5
qnrB46	71.8696	2.5089	0.284664	8.81354	NA	NA	Bif+Bac vs Bif+Ent	B5
qnrB49	20.8419	1.91614	0.232054	8.2573	NA	NA	Bif+Bac vs Bif+Ent	B5
qnrB5	5.97598	0.162766	0.234688	0.693541	NA	NA	Bif+Bac vs Bif+Ent	B5
qnrB60	29.008	1.91101	0.260962	7.32296	NA	NA	Bif+Bac vs Bif+Ent	B5
qnrB67	112.312	4.03106	0.314971	12.7982	NA	NA	Bif+Bac vs Bif+Ent	B5
qnrB68	15.0239	1.44438	0.253319	5.70183	NA	NA	Bif+Bac vs Bif+Ent	B5
qnrB81	57.5531	2.43549	0.29846	8.16021	NA	NA	Bif+Bac vs Bif+Ent	B5
qnrB90	99.5429	4.70025	0.307048	15.3078	NA	NA	Bif+Bac vs Bif+Ent	B5
sul1	36934.3	-0.639099	0.538948	-1.18583	0.235691	0.273965	Bif+Bac vs Bif+Ent	B5
sul2	59908.7	0.656458	0.564436	1.16303	0.244816	0.282161	Bif+Bac vs Bif+Ent	B5
tet(32)	34494.6	-0.991946	0.438378	-2.26276	0.0236503	0.0315337	Bif+Bac vs Bif+Ent	B5
tet(40)	34215	0.108952	0.483174	0.225493	0.821596	0.846493	Bif+Bac vs Bif+Ent	B5
tet(44)	1176.22	-1.06778	0.427278	-2.49902	0.0124538	0.0169372	Bif+Bac vs Bif+Ent	B5
tet(A)	16371.4	4.61954	0.509456	9.0676	1.22e-19	5.34e-19	Bif+Bac vs Bif+Ent	B5
tet(B)	22123.7	0.245183	0.555849	0.441096	0.659143	0.694911	Bif+Bac vs Bif+Ent	B5
tet(C)	1783.9	0.702296	0.153847	4.5649	5e-06	1.06e-05	Bif+Bac vs Bif+Ent	B5
tet(D)	1785.59	1.91513	0.292549	6.54638	NA	NA	Bif+Bac vs Bif+Ent	B5
tet(K)	11.103	0.790524	0.287493	2.74971	NA	NA	Bif+Bac vs Bif+Ent	B5
tet(L)	1296.47	1.83269	0.439508	4.16988	3.05e-05	5.84e-05	Bif+Bac vs Bif+Ent	B5
tet(M)	61953.1	1.78045	0.281873	6.3165	2.68e-10	7.91e-10	Bif+Bac vs Bif+Ent	B5
tet(O)	149074	0.594829	0.317452	1.87376	0.0609635	0.0753731	Bif+Bac vs Bif+Ent	B5
tet(O/32/O)	122735	0.557519	0.32194	1.73175	0.0833188	0.100277	Bif+Bac vs Bif+Ent	B5
tet(O/W)	36782.9	-0.585122	0.307038	-1.9057	0.0566896	0.070732	Bif+Bac vs Bif+Ent	B5
tet(O/W)-1	2735.43	-0.328167	0.332694	-0.986391	0.323941	0.360975	Bif+Bac vs Bif+Ent	B5
tet(O/W)-2	2893.06	-0.357649	0.332021	-1.07719	0.281397	0.321596	Bif+Bac vs Bif+Ent	B5
tet(O/W/32/O)	14879.3	0.230426	0.287588	0.801237	0.422994	0.463929	Bif+Bac vs Bif+Ent	B5
tet(O/W/32/O/W/O)	4321.84	0.220981	0.293239	0.753589	0.451096	0.489442	Bif+Bac vs Bif+Ent	B5
tet(O/W/O)-1	7625.7	0.312641	0.302742	1.0327	0.301744	0.33915	Bif+Bac vs Bif+Ent	B5
tet(O/W/O)-2	3639.72	0.0568307	0.30468	0.186526	0.852032	0.871251	Bif+Bac vs Bif+Ent	B5
tet(O/W/O)-3	1080.01	-0.0400396	0.335397	-0.11938	0.904975	0.911678	Bif+Bac vs Bif+Ent	B5
tet(Q)	926692	-4.59752	0.306702	-14.9902	8.51e-51	1.45e-49	Bif+Bac vs Bif+Ent	B5
tet(S)	96.4969	-1.13945	0.33744	-3.37676	NA	NA	Bif+Bac vs Bif+Ent	B5
tet(S/M)	2731.68	1.35249	0.339047	3.98911	6.63e-05	0.000117	Bif+Bac vs Bif+Ent	B5
tet(W)	168918	0.0358072	0.349049	0.102585	0.918292	0.918292	Bif+Bac vs Bif+Ent	B5
tet(W/32/O)	31375.5	-0.0368722	0.283485	-0.130068	0.896513	0.909894	Bif+Bac vs Bif+Ent	B5
tet(X)	59125.6	-7.98316	0.541409	-14.7452	3.31e-49	5e-48	Bif+Bac vs Bif+Ent	B5
tet(X3)	3197.27	-10.3341	0.485784	-21.273	2.02e-100	1.37e-98	Bif+Bac vs Bif+Ent	B5
tet(X4)	3961.09	-8.54686	0.487698	-17.5249	9.25e-69	4.19e-67	Bif+Bac vs Bif+Ent	B5
tet(X5)	2973.25	-10.6247	0.485099	-21.9022	2.48e-106	3.37e-104	Bif+Bac vs Bif+Ent	B5
tet(X6)	152.103	-0.998339	0.325832	-3.06397	0.00218421	0.00312687	Bif+Bac vs Bif+Ent	B5
tetA(46)	13740.2	1.8661	0.245622	7.59747	3.02e-14	1.14e-13	Bif+Bac vs Bif+Ent	B5
tetA(60)	606.351	1.40736	0.347573	4.04911	5.14e-05	9.45e-05	Bif+Bac vs Bif+Ent	B5
tetA(P)	4620.62	4.41373	0.451518	9.77531	1.44e-22	7.82e-22	Bif+Bac vs Bif+Ent	B5
tetB(46)	12209.9	1.85592	0.241684	7.67912	1.6e-14	6.22e-14	Bif+Bac vs Bif+Ent	B5
tetB(60)	289.081	1.16859	0.353503	3.30575	0.000947	0.00146392	Bif+Bac vs Bif+Ent	B5
tetB(P)	2528.12	2.46289	0.446119	5.5207	3.38e-08	9e-08	Bif+Bac vs Bif+Ent	B5
VanC1XY	326.295	-2.71671	0.377022	-7.20571	5.77e-13	1.96e-12	Bif+Bac vs Bif+Ent	B5
VanC2	12.5155	0.664414	0.262292	2.5331	NA	NA	Bif+Bac vs Bif+Ent	B5
VanC2XY	192.649	1.70309	0.399652	4.26143	2.03e-05	4e-05	Bif+Bac vs Bif+Ent	B5
VanC3XY	50.1593	1.43973	0.321753	4.47464	7.65e-06	1.57e-05	Bif+Bac vs Bif+Ent	B5
VanC4XY	13.5324	1.86932	0.255858	7.30609	NA	NA	Bif+Bac vs Bif+Ent	B5
VanG2XY	15.513	-1.80813	0.280232	-6.45225	NA	NA	Bif+Bac vs Bif+Ent	B5
VanGXY	83.1568	-2.357	0.317973	-7.41258	1.24e-13	4.43e-13	Bif+Bac vs Bif+Ent	B5
VanHDX	1868.67	-0.0335568	0.438807	-0.0764727	NA	NA	Bif+Bac vs Bif+Ent	B5
vga(A)LC	1.75056	-0.291163	0.201521	-1.44482	0.148507	0.175626	Bif+Bac vs Bif+Ent	B5
aac(3)-IIa	259.634	0.294751	0.403879	0.729801	0.465512	0.532014	Clo+Ent vs Bif+Ent	B5
aac(3)-IId	303.587	0.0484921	0.416251	0.116497	NA	NA	Clo+Ent vs Bif+Ent	B5
aac(6')-aph(2'')	10801.1	-5.02319	0.562995	-8.92228	4.57e-19	3.88e-18	Clo+Ent vs Bif+Ent	B5
aac(6')-Ii	262.2	1.95059	0.453014	4.3058	1.66e-05	3.9e-05	Clo+Ent vs Bif+Ent	B5
aac(6')-Iih	338.899	0.941109	0.511181	1.84105	0.0656142	0.0969949	Clo+Ent vs Bif+Ent	B5
aac(6')-Im	1223.39	1.78634	0.436517	4.09226	NA	NA	Clo+Ent vs Bif+Ent	B5
aadA1	9127.19	2.26421	0.624967	3.62292	0.000291	0.000591	Clo+Ent vs Bif+Ent	B5
aadA12	511.984	1.35738	0.528671	2.56753	0.0102427	0.0169879	Clo+Ent vs Bif+Ent	B5
aadA15	600.977	2.20831	0.533285	4.14096	3.46e-05	7.61e-05	Clo+Ent vs Bif+Ent	B5
aadA17	448.657	0.951526	0.518681	1.83451	0.0665783	0.0973618	Clo+Ent vs Bif+Ent	B5
aadA1b	918.829	3.85421	0.512611	7.51878	5.53e-14	3.01e-13	Clo+Ent vs Bif+Ent	B5
aadA2	34.2501	1.88458	0.375639	5.017	NA	NA	Clo+Ent vs Bif+Ent	B5
aadA21	563.462	2.30665	0.519497	4.44016	8.99e-06	2.26e-05	Clo+Ent vs Bif+Ent	B5
aadA22	845.136	1.03225	0.52084	1.9819	0.0474904	0.0725696	Clo+Ent vs Bif+Ent	B5
aadA23	187.617	0.407205	0.444579	0.915934	NA	NA	Clo+Ent vs Bif+Ent	B5
aadA24	1428.54	-0.47178	0.54555	-0.864778	0.387161	0.465963	Clo+Ent vs Bif+Ent	B5
aadA2b	4.80922	0.12477	0.29897	0.417334	0.676434	0.72437	Clo+Ent vs Bif+Ent	B5
aadA3	4.23007	0.103042	0.284306	0.362433	0.717028	0.761843	Clo+Ent vs Bif+Ent	B5
aadA5	2304.08	1.17409	0.494144	2.37601	NA	NA	Clo+Ent vs Bif+Ent	B5
aadA8	152.886	1.4013	0.45556	3.076	0.00209797	0.00375426	Clo+Ent vs Bif+Ent	B5
aadA8b	23.0068	0.544861	0.365285	1.4916	NA	NA	Clo+Ent vs Bif+Ent	B5
aadD	6.71153	1.69472	0.289642	5.85107	NA	NA	Clo+Ent vs Bif+Ent	B5
ant(3'')-Ia	10486.6	1.19748	0.633174	1.89124	0.0585926	0.087567	Clo+Ent vs Bif+Ent	B5
ant(6)-Ia	61592.5	-0.699435	0.532732	-1.31292	0.189209	0.24049	Clo+Ent vs Bif+Ent	B5
aph(2'')-Ia	17355.3	-4.96785	0.568861	-8.73298	2.48e-18	1.78e-17	Clo+Ent vs Bif+Ent	B5
aph(2'')-Ib	1382.6	1.85597	0.443856	4.18146	NA	NA	Clo+Ent vs Bif+Ent	B5
aph(2'')-If	26.15	-0.274961	0.37181	-0.739522	NA	NA	Clo+Ent vs Bif+Ent	B5
aph(3'')-Ib	45901.4	0.974422	0.673837	1.44608	0.148155	0.199496	Clo+Ent vs Bif+Ent	B5
aph(3')-Ia	14551.6	0.02105	0.231765	0.0908247	0.927632	0.941477	Clo+Ent vs Bif+Ent	B5
aph(3')-III	6628.63	0.3743	0.575646	0.650227	0.515546	0.577129	Clo+Ent vs Bif+Ent	B5
aph(3')-IIIa	9149.73	0.0344183	0.587728	0.0585616	0.953301	0.953301	Clo+Ent vs Bif+Ent	B5
aph(6)-Id	44253.4	1.05095	0.668705	1.57163	0.116037	0.161031	Clo+Ent vs Bif+Ent	B5
blaACC	4.4388	1.99786	0.298306	6.69735	2.12e-11	8.75e-11	Clo+Ent vs Bif+Ent	B5
blaACI	5163.94	6.70982	0.547483	12.2558	NA	NA	Clo+Ent vs Bif+Ent	B5
blaACT	2060.44	-1.63409	0.560478	-2.91553	0.00355085	0.00619122	Clo+Ent vs Bif+Ent	B5
blaCFE	5.73354	-1.66312	0.288138	-5.77196	NA	NA	Clo+Ent vs Bif+Ent	B5
blaCKO	385.785	-1.4246	0.407576	-3.4953	0.000474	0.000933	Clo+Ent vs Bif+Ent	B5
blaCMY	10103	0.728082	0.606651	1.20017	0.230075	0.289724	Clo+Ent vs Bif+Ent	B5
blaCTX	656.508	4.53266	0.377755	11.9989	NA	NA	Clo+Ent vs Bif+Ent	B5
blaDHA	377.432	0.134331	0.319942	0.41986	NA	NA	Clo+Ent vs Bif+Ent	B5
blaHERA	43.9492	-1.15316	0.366903	-3.14296	NA	NA	Clo+Ent vs Bif+Ent	B5
blaL	13503.2	-0.871134	0.622799	-1.39874	0.161891	0.213759	Clo+Ent vs Bif+Ent	B5
blaMAL	841.365	4.58637	0.514651	8.9116	5.03e-19	4e-18	Clo+Ent vs Bif+Ent	B5
blaMIR	14.0273	0.895804	0.361337	2.47914	0.0131701	0.0215799	Clo+Ent vs Bif+Ent	B5
blaOKP	413.833	-4.93357	0.425119	-11.6052	NA	NA	Clo+Ent vs Bif+Ent	B5
blaOXA	1369.38	1.16587	0.459611	2.53665	NA	NA	Clo+Ent vs Bif+Ent	B5
blaOXY	33964.4	-2.73179	0.554398	-4.92748	8.33e-07	2.31e-06	Clo+Ent vs Bif+Ent	B5
blaPLA	289.978	-2.55229	0.496753	-5.13794	2.78e-07	8.21e-07	Clo+Ent vs Bif+Ent	B5
blaROB	16.3803	-0.0996282	0.327752	-0.303974	0.761147	0.794897	Clo+Ent vs Bif+Ent	B5
blaSHV	24634	-2.82729	0.630003	-4.48774	7.2e-06	1.85e-05	Clo+Ent vs Bif+Ent	B5
blaTEM	94661.8	-0.493326	0.655315	-0.752807	0.451566	0.522192	Clo+Ent vs Bif+Ent	B5
blaZ	185.768	1.98267	0.488443	4.05917	4.92e-05	0.000106	Clo+Ent vs Bif+Ent	B5
cat	10041.6	-0.836461	0.608908	-1.37371	0.169533	0.221027	Clo+Ent vs Bif+Ent	B5
cat(pC194)	24.4214	-1.07702	0.361437	-2.97983	NA	NA	Clo+Ent vs Bif+Ent	B5
cat(pC221)	28.2504	-0.0772819	0.351575	-0.219816	0.826014	0.844646	Clo+Ent vs Bif+Ent	B5
catA1	8592.03	1.16882	0.571004	2.04696	0.0406624	0.0628418	Clo+Ent vs Bif+Ent	B5
catA2	52.0738	3.8483	0.319147	12.0581	NA	NA	Clo+Ent vs Bif+Ent	B5
catP	3525.82	3.87984	0.588263	6.59541	4.24e-11	1.7e-10	Clo+Ent vs Bif+Ent	B5
catS	6200.71	-0.875539	0.60306	-1.45183	0.146549	0.199307	Clo+Ent vs Bif+Ent	B5
cepA	67639	-5.78968	0.619784	-9.34144	9.5e-21	8.62e-20	Clo+Ent vs Bif+Ent	B5
cepA-29	10067.6	-6.29008	0.576461	-10.9115	1.02e-27	1.53e-26	Clo+Ent vs Bif+Ent	B5
cepA-44	22017.6	-7.32481	0.607925	-12.0489	1.97e-33	5.35e-32	Clo+Ent vs Bif+Ent	B5
cepA-49	18338.4	-4.53227	0.604956	-7.4919	6.79e-14	3.55e-13	Clo+Ent vs Bif+Ent	B5
cfiA1	23.5246	-1.52576	0.350465	-4.35352	1.34e-05	3.23e-05	Clo+Ent vs Bif+Ent	B5
cfiA10	11.7577	-0.258703	0.309627	-0.83553	0.40342	0.479851	Clo+Ent vs Bif+Ent	B5
cfiA13	11.0669	-1.00373	0.297534	-3.3735	0.000742	0.00142168	Clo+Ent vs Bif+Ent	B5
cfiA14	5.89019	-0.201313	0.311213	-0.646866	0.517719	0.577129	Clo+Ent vs Bif+Ent	B5
cfiA2	36.5189	-1.48343	0.340904	-4.35147	1.35e-05	3.23e-05	Clo+Ent vs Bif+Ent	B5
cfiA3	153.403	-2.1722	0.413292	-5.25584	1.47e-07	4.45e-07	Clo+Ent vs Bif+Ent	B5
cfiA4	24.3752	-0.401905	0.343024	-1.17165	0.241336	0.301116	Clo+Ent vs Bif+Ent	B5
cfiA6	251.097	-1.3253	0.430255	-3.08025	0.00206825	0.00375042	Clo+Ent vs Bif+Ent	B5
cfiA8	23.0838	-1.48897	0.348048	-4.27804	1.89e-05	4.35e-05	Clo+Ent vs Bif+Ent	B5
cfiA9	72.9558	-2.33118	0.395278	-5.89757	3.69e-09	1.25e-08	Clo+Ent vs Bif+Ent	B5
cfr(C)	1716.67	-1.68961	0.511318	-3.30442	0.000952	0.00179772	Clo+Ent vs Bif+Ent	B5
Cfr(E)	427.89	-0.244926	0.476091	-0.514453	0.606935	0.665671	Clo+Ent vs Bif+Ent	B5
cfxA	52150.8	-4.50566	0.553363	-8.14232	3.88e-16	2.39e-15	Clo+Ent vs Bif+Ent	B5
cfxA2	29676	-4.8794	0.547878	-8.90598	5.29e-19	4e-18	Clo+Ent vs Bif+Ent	B5
cfxA3	54409.3	-4.12429	0.55598	-7.41807	1.19e-13	5.87e-13	Clo+Ent vs Bif+Ent	B5
cfxA4	43855.3	-4.14035	0.558307	-7.4159	1.21e-13	5.87e-13	Clo+Ent vs Bif+Ent	B5
cfxA5	42849.7	-4.26795	0.552302	-7.72757	1.1e-14	6.21e-14	Clo+Ent vs Bif+Ent	B5
cfxA6	160628	-7.03879	0.689842	-10.2035	1.91e-24	2.36e-23	Clo+Ent vs Bif+Ent	B5
cmx	48.8096	2.90409	0.418042	6.9469	3.73e-12	1.64e-11	Clo+Ent vs Bif+Ent	B5
dfrA1	10488.4	3.72916	0.599791	6.21743	5.05e-10	1.86e-09	Clo+Ent vs Bif+Ent	B5
dfrA14	607.712	-0.717804	0.447022	-1.60575	NA	NA	Clo+Ent vs Bif+Ent	B5
dfrA17	3808.71	1.36949	0.51028	2.68381	NA	NA	Clo+Ent vs Bif+Ent	B5
dfrA7	48.8477	0.363184	0.412145	0.881205	0.378207	0.463389	Clo+Ent vs Bif+Ent	B5
dfrG	18.4808	0.262166	0.333047	0.787175	NA	NA	Clo+Ent vs Bif+Ent	B5
ere(D)	3681.86	0.83378	0.499336	1.66978	0.0949635	0.135948	Clo+Ent vs Bif+Ent	B5
erm(A)	930.23	5.18229	0.48662	10.6496	1.75e-26	2.38e-25	Clo+Ent vs Bif+Ent	B5
erm(B)	111334	-2.84889	0.481224	-5.92009	3.22e-09	1.12e-08	Clo+Ent vs Bif+Ent	B5
erm(C)	2.70623	1.32767	0.259716	5.112	3.19e-07	9.22e-07	Clo+Ent vs Bif+Ent	B5
erm(F)	162119	-5.46545	0.581906	-9.39234	5.87e-21	5.7e-20	Clo+Ent vs Bif+Ent	B5
erm(G)	25305.1	-7.22891	0.637338	-11.3423	8.1e-30	1.38e-28	Clo+Ent vs Bif+Ent	B5
erm(Q)	580.331	6.76629	0.50573	13.3793	7.99e-41	1.09e-38	Clo+Ent vs Bif+Ent	B5
erm(T)	1238.65	0.852958	0.516789	1.6505	0.0988416	0.140026	Clo+Ent vs Bif+Ent	B5
erm(X)	67283.7	5.97927	0.598049	9.99796	1.56e-23	1.76e-22	Clo+Ent vs Bif+Ent	B5
fosA	33702.2	-1.8244	0.52875	-3.45041	0.00056	0.0010875	Clo+Ent vs Bif+Ent	B5
fosA2	86.4176	-0.602651	0.366631	-1.64375	NA	NA	Clo+Ent vs Bif+Ent	B5
fosA5	4764.17	-1.26095	0.561554	-2.24547	0.0247382	0.0400523	Clo+Ent vs Bif+Ent	B5
fosA6	12872.3	-2.16377	0.578736	-3.73878	0.000185	0.000387	Clo+Ent vs Bif+Ent	B5
fosA7	965.669	2.90109	0.527623	5.49841	3.83e-08	1.24e-07	Clo+Ent vs Bif+Ent	B5
fosB	30.8997	0.0977933	0.40495	0.241495	0.809172	0.833692	Clo+Ent vs Bif+Ent	B5
lnu(B)	16.1069	-1.24243	0.349108	-3.55887	NA	NA	Clo+Ent vs Bif+Ent	B5
lnu(C)	9514.52	2.64238	0.599262	4.40939	NA	NA	Clo+Ent vs Bif+Ent	B5
lnu(P)	551.027	6.55356	0.513077	12.773	2.32e-37	1.58e-35	Clo+Ent vs Bif+Ent	B5
lsa(A)	11309.7	0.883999	0.496212	1.7815	0.0748315	0.108267	Clo+Ent vs Bif+Ent	B5
lsa(C)	1888.3	0.323004	0.509106	0.634452	0.525786	0.581357	Clo+Ent vs Bif+Ent	B5
lsa(E)	9.65013	-1.33933	0.331756	-4.03709	NA	NA	Clo+Ent vs Bif+Ent	B5
mcr-9	88.1264	-4.81787	0.381531	-12.6277	1.49e-36	6.73e-35	Clo+Ent vs Bif+Ent	B5
mdf(A)	180411	-0.248102	0.380379	-0.652248	0.514241	0.577129	Clo+Ent vs Bif+Ent	B5
mecA	19.2126	0.999856	0.378881	2.63897	0.00831579	0.0141368	Clo+Ent vs Bif+Ent	B5
mef(A)	99104	0.670558	0.3199	2.09615	0.036069	0.0563837	Clo+Ent vs Bif+Ent	B5
mph(A)	26524.4	-0.279748	0.634196	-0.441106	0.659136	0.71644	Clo+Ent vs Bif+Ent	B5
mph(C)	2.86604	-1.32334	0.270958	-4.88391	1.04e-06	2.83e-06	Clo+Ent vs Bif+Ent	B5
mre(A)	22.5625	-2.39272	0.344393	-6.94764	3.71e-12	1.64e-11	Clo+Ent vs Bif+Ent	B5
msr(A)	6.58588	-1.23523	0.304732	-4.05349	NA	NA	Clo+Ent vs Bif+Ent	B5
msr(C)	207.473	2.4791	0.431118	5.75039	8.9e-09	2.95e-08	Clo+Ent vs Bif+Ent	B5
msr(D)	61930.3	0.504289	0.319408	1.57883	0.114376	0.160362	Clo+Ent vs Bif+Ent	B5
OqxA	59784.7	-1.69175	0.480863	-3.51815	0.000435	0.000869	Clo+Ent vs Bif+Ent	B5
OqxB	69596.2	-1.81305	0.448795	-4.03983	5.35e-05	0.000114	Clo+Ent vs Bif+Ent	B5
penA	56.8521	4.25859	0.443391	9.60458	7.65e-22	8e-21	Clo+Ent vs Bif+Ent	B5
qnrB21	35.3631	0.759917	0.275067	2.76266	NA	NA	Clo+Ent vs Bif+Ent	B5
qnrB40	83.5198	-1.9865	0.339002	-5.85983	NA	NA	Clo+Ent vs Bif+Ent	B5
qnrB46	71.8696	-0.0588864	0.329574	-0.178674	NA	NA	Clo+Ent vs Bif+Ent	B5
qnrB49	20.8419	1.3201	0.280194	4.71137	NA	NA	Clo+Ent vs Bif+Ent	B5
qnrB5	5.97598	-0.455693	0.272714	-1.67096	NA	NA	Clo+Ent vs Bif+Ent	B5
qnrB60	29.008	1.92346	0.326092	5.89854	NA	NA	Clo+Ent vs Bif+Ent	B5
qnrB67	112.312	0.25466	0.368489	0.691093	NA	NA	Clo+Ent vs Bif+Ent	B5
qnrB68	15.0239	-0.611619	0.28723	-2.12937	NA	NA	Clo+Ent vs Bif+Ent	B5
qnrB81	57.5531	0.79843	0.35444	2.25265	NA	NA	Clo+Ent vs Bif+Ent	B5
qnrB90	99.5429	-1.14063	0.355598	-3.20764	NA	NA	Clo+Ent vs Bif+Ent	B5
sul1	36934.3	-0.991717	0.650978	-1.52343	0.127652	0.175361	Clo+Ent vs Bif+Ent	B5
sul2	59908.7	0.511517	0.681757	0.750292	0.453079	0.522192	Clo+Ent vs Bif+Ent	B5
tet(32)	34494.6	-0.725273	0.529499	-1.36973	0.17077	0.221027	Clo+Ent vs Bif+Ent	B5
tet(40)	34215	1.78885	0.583607	3.06517	0.00217549	0.00384241	Clo+Ent vs Bif+Ent	B5
tet(44)	1176.22	3.11478	0.523714	5.94748	2.72e-09	9.75e-09	Clo+Ent vs Bif+Ent	B5
tet(A)	16371.4	7.72532	0.617876	12.503	7.19e-36	2.44e-34	Clo+Ent vs Bif+Ent	B5
tet(B)	22123.7	-0.048229	0.671383	-0.0718353	0.942733	0.949716	Clo+Ent vs Bif+Ent	B5
tet(C)	1783.9	0.78246	0.185839	4.21041	2.55e-05	5.78e-05	Clo+Ent vs Bif+Ent	B5
tet(D)	1785.59	0.18706	0.341882	0.547148	NA	NA	Clo+Ent vs Bif+Ent	B5
tet(K)	11.103	0.646155	0.347626	1.85877	NA	NA	Clo+Ent vs Bif+Ent	B5
tet(L)	1296.47	6.0876	0.532541	11.4312	2.92e-30	5.67e-29	Clo+Ent vs Bif+Ent	B5
tet(M)	61953.1	0.887622	0.340462	2.60711	0.00913095	0.015331	Clo+Ent vs Bif+Ent	B5
tet(O)	149074	0.318783	0.383436	0.831385	0.405756	0.479851	Clo+Ent vs Bif+Ent	B5
tet(O/32/O)	122735	0.12425	0.388857	0.319527	0.749327	0.789988	Clo+Ent vs Bif+Ent	B5
tet(O/W)	36782.9	2.54184	0.370866	6.8538	7.19e-12	3.06e-11	Clo+Ent vs Bif+Ent	B5
tet(O/W)-1	2735.43	1.66391	0.401894	4.14017	3.47e-05	7.61e-05	Clo+Ent vs Bif+Ent	B5
tet(O/W)-2	2893.06	1.25369	0.40107	3.12586	0.00177286	0.00325823	Clo+Ent vs Bif+Ent	B5
tet(O/W/32/O)	14879.3	0.491493	0.347365	1.41492	0.157093	0.209457	Clo+Ent vs Bif+Ent	B5
tet(O/W/32/O/W/O)	4321.84	0.760173	0.354196	2.14619	0.0318576	0.0509722	Clo+Ent vs Bif+Ent	B5
tet(O/W/O)-1	7625.7	0.108984	0.365668	0.29804	0.765673	0.794897	Clo+Ent vs Bif+Ent	B5
tet(O/W/O)-2	3639.72	0.41502	0.368012	1.12774	0.259432	0.320752	Clo+Ent vs Bif+Ent	B5
tet(O/W/O)-3	1080.01	0.55298	0.40513	1.36494	0.172271	0.221027	Clo+Ent vs Bif+Ent	B5
tet(Q)	926692	-4.32853	0.370454	-11.6844	1.53e-31	3.47e-30	Clo+Ent vs Bif+Ent	B5
tet(S)	96.4969	-0.414403	0.406753	-1.01881	NA	NA	Clo+Ent vs Bif+Ent	B5
tet(S/M)	2731.68	0.788146	0.409519	1.92457	0.0542835	0.0820283	Clo+Ent vs Bif+Ent	B5
tet(W)	168918	2.28698	0.421602	5.42451	5.81e-08	1.84e-07	Clo+Ent vs Bif+Ent	B5
tet(W/32/O)	31375.5	1.59722	0.342412	4.66461	3.09e-06	8.25e-06	Clo+Ent vs Bif+Ent	B5
tet(X)	59125.6	-4.79982	0.653911	-7.34018	2.13e-13	1e-12	Clo+Ent vs Bif+Ent	B5
tet(X3)	3197.27	-5.08167	0.583202	-8.71341	2.95e-18	2.01e-17	Clo+Ent vs Bif+Ent	B5
tet(X4)	3961.09	-3.00456	0.588501	-5.10545	3.3e-07	9.35e-07	Clo+Ent vs Bif+Ent	B5
tet(X5)	2973.25	-4.98349	0.582251	-8.559	1.14e-17	7.37e-17	Clo+Ent vs Bif+Ent	B5
tet(X6)	152.103	0.348165	0.402325	0.865382	0.386829	0.465963	Clo+Ent vs Bif+Ent	B5
tetA(46)	13740.2	1.31447	0.296675	4.43068	9.39e-06	2.32e-05	Clo+Ent vs Bif+Ent	B5
tetA(60)	606.351	1.56759	0.419848	3.73372	0.000189	0.000389	Clo+Ent vs Bif+Ent	B5
tetA(P)	4620.62	2.93778	0.545323	5.38722	7.16e-08	2.21e-07	Clo+Ent vs Bif+Ent	B5
tetB(46)	12209.9	1.31668	0.291919	4.51042	6.47e-06	1.69e-05	Clo+Ent vs Bif+Ent	B5
tetB(60)	289.081	1.34387	0.427048	3.14688	0.00165022	0.00307438	Clo+Ent vs Bif+Ent	B5
tetB(P)	2528.12	3.3936	0.539578	6.28935	3.19e-10	1.2e-09	Clo+Ent vs Bif+Ent	B5
VanC1XY	326.295	-0.975204	0.455455	-2.14117	0.0322607	0.0510169	Clo+Ent vs Bif+Ent	B5
VanC2	12.5155	1.30572	0.327857	3.98258	NA	NA	Clo+Ent vs Bif+Ent	B5
VanC2XY	192.649	3.10926	0.485002	6.41081	1.45e-10	5.62e-10	Clo+Ent vs Bif+Ent	B5
VanC3XY	50.1593	3.24983	0.399381	8.13716	4.05e-16	2.39e-15	Clo+Ent vs Bif+Ent	B5
VanC4XY	13.5324	2.02437	0.318816	6.34964	NA	NA	Clo+Ent vs Bif+Ent	B5
VanG2XY	15.513	0.0641434	0.35231	0.182065	NA	NA	Clo+Ent vs Bif+Ent	B5
VanGXY	83.1568	-0.17201	0.395674	-0.434727	0.66376	0.71644	Clo+Ent vs Bif+Ent	B5
VanHDX	1868.67	7.79998	0.543436	14.3531	NA	NA	Clo+Ent vs Bif+Ent	B5
vga(A)LC	1.75056	-0.191021	0.250751	-0.761797	0.446181	0.522192	Clo+Ent vs Bif+Ent	B5
aac(3)-IIa	82.3116	-1.21589	0.24072	-5.05104	NA	NA	Bif+Ent+Vei vs Lac+Osc	B7
aac(3)-IId	22.7792	0.38344	0.20955	1.82982	NA	NA	Bif+Ent+Vei vs Lac+Osc	B7
aac(6')-aph(2'')	4673.26	-1.36292	0.364473	-3.73942	0.000184	0.000334	Bif+Ent+Vei vs Lac+Osc	B7
aac(6')-Ii	219.387	-4.33676	0.315449	-13.7479	5.24e-43	5.41e-42	Bif+Ent+Vei vs Lac+Osc	B7
aac(6')-Iih	202.736	-5.07599	0.326917	-15.5268	2.28e-54	5.1e-53	Bif+Ent+Vei vs Lac+Osc	B7
aac(6')-Im	630.65	2.51083	0.347056	7.23466	4.67e-13	1.84e-12	Bif+Ent+Vei vs Lac+Osc	B7
aadA1	361.475	-4.43708	0.319116	-13.9043	NA	NA	Bif+Ent+Vei vs Lac+Osc	B7
aadA12	38.1407	-1.55892	0.253099	-6.15934	NA	NA	Bif+Ent+Vei vs Lac+Osc	B7
aadA15	46.3908	-2.65441	0.265893	-9.98301	NA	NA	Bif+Ent+Vei vs Lac+Osc	B7
aadA17	18.2463	-1.67853	0.233782	-7.17991	NA	NA	Bif+Ent+Vei vs Lac+Osc	B7
aadA1b	37.1866	-1.67513	0.240942	-6.95242	NA	NA	Bif+Ent+Vei vs Lac+Osc	B7
aadA2	77.3264	-0.690501	0.258593	-2.67022	NA	NA	Bif+Ent+Vei vs Lac+Osc	B7
aadA21	26.8406	-2.60753	0.253344	-10.2924	NA	NA	Bif+Ent+Vei vs Lac+Osc	B7
aadA22	82.5964	-3.68534	0.28423	-12.966	NA	NA	Bif+Ent+Vei vs Lac+Osc	B7
aadA23	38.1355	-3.82594	0.260942	-14.662	1.13e-48	1.68e-47	Bif+Ent+Vei vs Lac+Osc	B7
aadA24	60.5195	-1.89778	0.279488	-6.79021	NA	NA	Bif+Ent+Vei vs Lac+Osc	B7
aadA3	24.9693	-1.19317	0.225446	-5.29249	NA	NA	Bif+Ent+Vei vs Lac+Osc	B7
aadA5	1313.98	-3.37282	0.349221	-9.65812	4.54e-22	2.65e-21	Bif+Ent+Vei vs Lac+Osc	B7
aadA8	11.8967	-1.52812	0.232516	-6.5721	NA	NA	Bif+Ent+Vei vs Lac+Osc	B7
aadA8b	32.6851	-2.4309	0.25622	-9.48754	NA	NA	Bif+Ent+Vei vs Lac+Osc	B7
ant(3'')-Ia	2443.83	-3.66469	0.380632	-9.62791	6.1e-22	3.4e-21	Bif+Ent+Vei vs Lac+Osc	B7
ant(6)-Ia	68663.2	0.522295	0.271875	1.92109	0.0547208	0.0733259	Bif+Ent+Vei vs Lac+Osc	B7
ant(6)-Ib	299.12	2.51312	0.252401	9.95687	NA	NA	Bif+Ent+Vei vs Lac+Osc	B7
aph(2'')-Ia	7649.09	-1.40739	0.366721	-3.83776	0.000124	0.000231	Bif+Ent+Vei vs Lac+Osc	B7
aph(2'')-Ib	723.717	1.77002	0.347576	5.09246	3.53e-07	9.29e-07	Bif+Ent+Vei vs Lac+Osc	B7
aph(2'')-If	811.648	1.00008	0.356982	2.80148	0.00508695	0.0081149	Bif+Ent+Vei vs Lac+Osc	B7
aph(3'')-Ib	31204.8	-1.66861	0.416027	-4.01083	6.05e-05	0.000119	Bif+Ent+Vei vs Lac+Osc	B7
aph(3')-Ia	6659.34	-0.588108	0.112967	-5.20602	1.93e-07	5.28e-07	Bif+Ent+Vei vs Lac+Osc	B7
aph(3')-III	7068.67	0.520652	0.365133	1.42593	0.15389	0.196393	Bif+Ent+Vei vs Lac+Osc	B7
aph(3')-IIIa	9310.83	0.507394	0.371115	1.36722	0.171558	0.216875	Bif+Ent+Vei vs Lac+Osc	B7
aph(6)-Id	29229.9	-1.76179	0.416931	-4.2256	2.38e-05	4.99e-05	Bif+Ent+Vei vs Lac+Osc	B7
blaACI	540.491	-0.330384	0.318904	-1.036	0.300203	0.349801	Bif+Ent+Vei vs Lac+Osc	B7
blaACT	115.994	-1.6248	0.296569	-5.47865	NA	NA	Bif+Ent+Vei vs Lac+Osc	B7
blaCFE	12.7604	-1.23034	0.215629	-5.70584	NA	NA	Bif+Ent+Vei vs Lac+Osc	B7
blaCMY	771.541	-3.39806	0.335541	-10.1271	4.19e-24	2.67e-23	Bif+Ent+Vei vs Lac+Osc	B7
blaCTX	100.912	-1.0677	0.236875	-4.50742	NA	NA	Bif+Ent+Vei vs Lac+Osc	B7
blaDHA	73.5261	-1.87314	0.256001	-7.31695	NA	NA	Bif+Ent+Vei vs Lac+Osc	B7
blaHERA	4.1327	-0.983261	0.19559	-5.02716	4.98e-07	1.28e-06	Bif+Ent+Vei vs Lac+Osc	B7
blaL	299.706	-3.58098	0.329742	-10.8599	NA	NA	Bif+Ent+Vei vs Lac+Osc	B7
blaMAL	2.52073	-0.114594	0.151771	-0.755048	0.45022	0.499777	Bif+Ent+Vei vs Lac+Osc	B7
blaMIR	2.3225	0.342499	0.171991	1.99138	0.0464393	0.0634986	Bif+Ent+Vei vs Lac+Osc	B7
blaMOR	4.1121	-0.732689	0.192517	-3.80584	NA	NA	Bif+Ent+Vei vs Lac+Osc	B7
blaOKP	11.068	-1.82155	0.231188	-7.87906	NA	NA	Bif+Ent+Vei vs Lac+Osc	B7
blaOXA	1244.1	4.27441	0.317353	13.469	NA	NA	Bif+Ent+Vei vs Lac+Osc	B7
blaOXY	10170.7	-3.33937	0.360568	-9.26142	2.02e-20	1e-19	Bif+Ent+Vei vs Lac+Osc	B7
blaPLA	9.298	-0.707161	0.224879	-3.14463	NA	NA	Bif+Ent+Vei vs Lac+Osc	B7
blaROB	8.72876	1.48758	0.194793	7.6367	NA	NA	Bif+Ent+Vei vs Lac+Osc	B7
blaSHV	861.802	-3.53913	0.341349	-10.3681	3.46e-25	2.58e-24	Bif+Ent+Vei vs Lac+Osc	B7
blaTEM	40147.7	-3.04601	0.367127	-8.2969	1.07e-16	4.94e-16	Bif+Ent+Vei vs Lac+Osc	B7
blaZ	71.6289	-4.38937	0.291769	-15.044	3.78e-51	7.24e-50	Bif+Ent+Vei vs Lac+Osc	B7
cat	19398.2	1.8722	0.417988	4.47907	7.5e-06	1.67e-05	Bif+Ent+Vei vs Lac+Osc	B7
cat(pC194)	7.68263	-1.9134	0.220809	-8.66539	4.5e-18	2.15e-17	Bif+Ent+Vei vs Lac+Osc	B7
catA1	413.385	-4.46766	0.314415	-14.2094	8.01e-46	1.07e-44	Bif+Ent+Vei vs Lac+Osc	B7
catA2	10.464	-0.325452	0.21031	-1.54749	NA	NA	Bif+Ent+Vei vs Lac+Osc	B7
catP	6665.23	1.62863	0.393776	4.13591	3.54e-05	7.29e-05	Bif+Ent+Vei vs Lac+Osc	B7
catQ	3.02642	-0.622812	0.175988	-3.53895	0.000402	0.000699	Bif+Ent+Vei vs Lac+Osc	B7
catS	6652.34	0.437385	0.386459	1.13178	0.257728	0.305625	Bif+Ent+Vei vs Lac+Osc	B7
cepA	54679.9	-0.826469	0.389114	-2.12397	0.0336723	0.0470009	Bif+Ent+Vei vs Lac+Osc	B7
cepA-29	14777.2	-1.01844	0.382818	-2.66037	0.00780558	0.0120224	Bif+Ent+Vei vs Lac+Osc	B7
cepA-44	10272.2	-0.469715	0.383821	-1.22379	0.221033	0.266541	Bif+Ent+Vei vs Lac+Osc	B7
cepA-49	19620.4	-1.08145	0.398782	-2.71189	0.0066901	0.0105467	Bif+Ent+Vei vs Lac+Osc	B7
cfiA1	42.6506	-0.000325	0.245767	-0.00132062	0.998946	0.998946	Bif+Ent+Vei vs Lac+Osc	B7
cfiA10	75.4177	0.0243626	0.270561	0.0900447	0.928252	0.935231	Bif+Ent+Vei vs Lac+Osc	B7
cfiA13	14.6473	0.344699	0.239699	1.43805	0.15042	0.19381	Bif+Ent+Vei vs Lac+Osc	B7
cfiA14	213.67	0.0480078	0.256012	0.187522	NA	NA	Bif+Ent+Vei vs Lac+Osc	B7
cfiA2	226.47	1.23795	0.289023	4.28322	1.84e-05	3.98e-05	Bif+Ent+Vei vs Lac+Osc	B7
cfiA3	154.521	-0.156386	0.28661	-0.54564	0.585313	0.608	Bif+Ent+Vei vs Lac+Osc	B7
cfiA4	19.4732	1.3042	0.230812	5.6505	1.6e-08	4.66e-08	Bif+Ent+Vei vs Lac+Osc	B7
cfiA6	37.9618	-0.49519	0.254188	-1.94813	0.0513995	0.0695711	Bif+Ent+Vei vs Lac+Osc	B7
cfiA8	17.5667	0.292656	0.219446	1.33361	0.182332	0.228341	Bif+Ent+Vei vs Lac+Osc	B7
cfiA9	15.0318	0.191254	0.224427	0.852188	0.39411	0.451374	Bif+Ent+Vei vs Lac+Osc	B7
cfr(B)	83.3349	4.84053	0.244278	19.8156	2.18e-87	2.92e-85	Bif+Ent+Vei vs Lac+Osc	B7
cfr(C)	11282.3	3.28376	0.39715	8.26831	1.36e-16	6.07e-16	Bif+Ent+Vei vs Lac+Osc	B7
Cfr(E)	39.2816	4.19517	0.232113	18.0739	NA	NA	Bif+Ent+Vei vs Lac+Osc	B7
cfxA	45584.6	0.243824	0.366138	0.665934	0.505453	0.541846	Bif+Ent+Vei vs Lac+Osc	B7
cfxA2	25561	0.154069	0.370512	0.415828	0.677536	0.693052	Bif+Ent+Vei vs Lac+Osc	B7
cfxA3	55250.5	0.276859	0.367545	0.753265	0.451291	0.499777	Bif+Ent+Vei vs Lac+Osc	B7
cfxA4	38181.9	0.269182	0.361986	0.743627	0.457102	0.502063	Bif+Ent+Vei vs Lac+Osc	B7
cfxA5	38688	0.259281	0.371567	0.697805	0.485299	0.524436	Bif+Ent+Vei vs Lac+Osc	B7
cfxA6	179453	3.79742	0.609156	6.23391	4.55e-10	1.6e-09	Bif+Ent+Vei vs Lac+Osc	B7
dfrA1	368.096	-1.43947	0.28747	-5.00737	NA	NA	Bif+Ent+Vei vs Lac+Osc	B7
dfrA14	63.5138	0.385977	0.258845	1.49115	NA	NA	Bif+Ent+Vei vs Lac+Osc	B7
dfrA17	1333.64	-1.81016	0.349071	-5.18566	2.15e-07	5.77e-07	Bif+Ent+Vei vs Lac+Osc	B7
dfrA5	23.9025	-0.000225	0.252311	-0.000891	NA	NA	Bif+Ent+Vei vs Lac+Osc	B7
dfrA7	8.95034	-1.0049	0.222051	-4.52556	6.02e-06	1.39e-05	Bif+Ent+Vei vs Lac+Osc	B7
ere(D)	1248.74	2.77051	0.265944	10.4176	2.06e-25	1.62e-24	Bif+Ent+Vei vs Lac+Osc	B7
erm(A)	529.514	-0.926875	0.326211	-2.84134	0.00449248	0.00734137	Bif+Ent+Vei vs Lac+Osc	B7
erm(B)	106066	0.337757	0.262331	1.28752	0.197913	0.243306	Bif+Ent+Vei vs Lac+Osc	B7
erm(F)	205391	1.1767	0.371078	3.17103	0.00151902	0.00254436	Bif+Ent+Vei vs Lac+Osc	B7
erm(G)	23749.8	1.72571	0.429366	4.01919	5.84e-05	0.000117	Bif+Ent+Vei vs Lac+Osc	B7
erm(Q)	642.785	-0.920053	0.32469	-2.83364	0.00460218	0.00743003	Bif+Ent+Vei vs Lac+Osc	B7
erm(T)	1534.49	0.240893	0.312996	0.769637	0.441515	0.497169	Bif+Ent+Vei vs Lac+Osc	B7
erm(X)	16871.1	-1.77964	0.399896	-4.45027	8.58e-06	1.88e-05	Bif+Ent+Vei vs Lac+Osc	B7
fosA	8446.24	-3.82321	0.376299	-10.1601	2.99e-24	2e-23	Bif+Ent+Vei vs Lac+Osc	B7
fosA5	933.761	-3.8086	0.350965	-10.8518	1.96e-27	1.75e-26	Bif+Ent+Vei vs Lac+Osc	B7
fosA6	3174.43	-4.86151	0.350869	-13.8557	1.18e-43	1.31e-42	Bif+Ent+Vei vs Lac+Osc	B7
fosA7	13.5211	-0.924884	0.240522	-3.84532	0.00012	0.000227	Bif+Ent+Vei vs Lac+Osc	B7
lnu(B)	10.3766	-1.55315	0.234509	-6.62299	3.52e-11	1.31e-10	Bif+Ent+Vei vs Lac+Osc	B7
lnu(C)	20607.3	1.60992	0.393634	4.08988	4.32e-05	8.76e-05	Bif+Ent+Vei vs Lac+Osc	B7
lnu(P)	871.204	0.205063	0.35361	0.579913	0.561973	0.588315	Bif+Ent+Vei vs Lac+Osc	B7
lsa(A)	3605.83	-5.41948	0.348982	-15.5294	2.19e-54	5.1e-53	Bif+Ent+Vei vs Lac+Osc	B7
lsa(C)	898.588	-1.31661	0.303661	-4.33579	NA	NA	Bif+Ent+Vei vs Lac+Osc	B7
lsa(E)	16.4154	-0.854696	0.260224	-3.28447	0.00102174	0.00173308	Bif+Ent+Vei vs Lac+Osc	B7
mcr-9	11.3392	-0.627176	0.199841	-3.13837	0.00169889	0.0028105	Bif+Ent+Vei vs Lac+Osc	B7
mdf(A)	73217.8	-2.9435	0.227365	-12.9462	2.47e-38	2.36e-37	Bif+Ent+Vei vs Lac+Osc	B7
mecA	3.38883	-1.24534	0.192015	-6.48566	8.83e-11	3.2e-10	Bif+Ent+Vei vs Lac+Osc	B7
mef(A)	81415.1	-0.127875	0.200941	-0.636383	0.524527	0.55783	Bif+Ent+Vei vs Lac+Osc	B7
mph(A)	2319.4	-1.69823	0.378429	-4.48759	7.2e-06	1.64e-05	Bif+Ent+Vei vs Lac+Osc	B7
mre(A)	3.17002	-0.338359	0.180799	-1.87146	NA	NA	Bif+Ent+Vei vs Lac+Osc	B7
msr(A)	6.75817	0.190802	0.205113	0.930228	NA	NA	Bif+Ent+Vei vs Lac+Osc	B7
msr(C)	273.732	-5.1177	0.318291	-16.0787	3.6e-58	1.21e-56	Bif+Ent+Vei vs Lac+Osc	B7
msr(D)	44039.5	-0.394653	0.208662	-1.89135	0.0585772	0.0769543	Bif+Ent+Vei vs Lac+Osc	B7
OqxA	15728.3	-3.25396	0.338341	-9.61737	6.75e-22	3.62e-21	Bif+Ent+Vei vs Lac+Osc	B7
OqxB	17923.2	-3.24286	0.313134	-10.3561	3.93e-25	2.77e-24	Bif+Ent+Vei vs Lac+Osc	B7
penA	56.0931	-2.20605	0.288308	-7.65173	1.98e-14	8.05e-14	Bif+Ent+Vei vs Lac+Osc	B7
qnrB40	7.51395	-0.903145	0.192576	-4.68981	2.73e-06	6.79e-06	Bif+Ent+Vei vs Lac+Osc	B7
qnrB46	9.03668	-0.430036	0.184659	-2.32881	0.0198689	0.0292575	Bif+Ent+Vei vs Lac+Osc	B7
qnrB60	3.56123	-0.442819	0.192515	-2.30018	0.0214379	0.030889	Bif+Ent+Vei vs Lac+Osc	B7
qnrB67	11.8889	-2.15143	0.229526	-9.37338	7.02e-21	3.62e-20	Bif+Ent+Vei vs Lac+Osc	B7
qnrB81	4.54224	-1.3742	0.205382	-6.69097	2.22e-11	8.49e-11	Bif+Ent+Vei vs Lac+Osc	B7
qnrB90	7.29102	-1.27158	0.211367	-6.01597	1.79e-09	5.99e-09	Bif+Ent+Vei vs Lac+Osc	B7
qnrS1	7.7179	-0.734265	0.217467	-3.37645	0.000734	0.00126147	Bif+Ent+Vei vs Lac+Osc	B7
qnrS10	5.26309	-0.33012	0.198679	-1.66158	0.0965979	0.125671	Bif+Ent+Vei vs Lac+Osc	B7
qnrS3	6.20373	-1.19852	0.215701	-5.5564	2.75e-08	7.85e-08	Bif+Ent+Vei vs Lac+Osc	B7
qnrS4	4.32077	-1.12422	0.198407	-5.66624	1.46e-08	4.35e-08	Bif+Ent+Vei vs Lac+Osc	B7
qnrS8	8.29874	-1.0142	0.217358	-4.66602	3.07e-06	7.48e-06	Bif+Ent+Vei vs Lac+Osc	B7
sul1	4187.02	-2.27588	0.38039	-5.98303	2.19e-09	7.16e-09	Bif+Ent+Vei vs Lac+Osc	B7
sul2	41299.7	-1.89565	0.413903	-4.57994	4.65e-06	1.11e-05	Bif+Ent+Vei vs Lac+Osc	B7
tet(32)	54634.9	0.0235233	0.258217	0.0910988	0.927414	0.935231	Bif+Ent+Vei vs Lac+Osc	B7
tet(40)	62163.2	1.10253	0.309718	3.5598	0.000371	0.000654	Bif+Ent+Vei vs Lac+Osc	B7
tet(44)	3613.99	2.20923	0.372857	5.92514	3.12e-09	9.61e-09	Bif+Ent+Vei vs Lac+Osc	B7
tet(A)	1795.13	-1.6332	0.386137	-4.22959	2.34e-05	4.98e-05	Bif+Ent+Vei vs Lac+Osc	B7
tet(B)	2044.73	-2.41287	0.364664	-6.61671	NA	NA	Bif+Ent+Vei vs Lac+Osc	B7
tet(C)	1649.75	-0.285566	0.118165	-2.41668	0.015663	0.0233204	Bif+Ent+Vei vs Lac+Osc	B7
tet(D)	7.17033	-0.634361	0.199583	-3.17844	NA	NA	Bif+Ent+Vei vs Lac+Osc	B7
tet(J)	12.3091	-1.31071	0.22128	-5.92331	3.16e-09	9.61e-09	Bif+Ent+Vei vs Lac+Osc	B7
tet(K)	4.43752	-1.07627	0.1993	-5.40025	6.65e-08	1.86e-07	Bif+Ent+Vei vs Lac+Osc	B7
tet(L)	163.837	-2.56288	0.308829	-8.2987	NA	NA	Bif+Ent+Vei vs Lac+Osc	B7
tet(M)	41646.6	-1.74342	0.227395	-7.6669	1.76e-14	7.38e-14	Bif+Ent+Vei vs Lac+Osc	B7
tet(O)	169036	0.219633	0.170337	1.28941	0.197257	0.243306	Bif+Ent+Vei vs Lac+Osc	B7
tet(O/32/O)	142872	-0.150025	0.17263	-0.869059	0.384815	0.444528	Bif+Ent+Vei vs Lac+Osc	B7
tet(O/W)	50400.9	0.473521	0.204116	2.31986	0.0203482	0.0296376	Bif+Ent+Vei vs Lac+Osc	B7
tet(O/W)-1	3006.32	0.854724	0.219009	3.90268	9.51e-05	0.000185	Bif+Ent+Vei vs Lac+Osc	B7
tet(O/W)-2	3203.69	0.819103	0.211767	3.86794	0.00011	0.00021	Bif+Ent+Vei vs Lac+Osc	B7
tet(O/W/32/O)	17489.4	0.118075	0.149909	0.787644	0.430905	0.489333	Bif+Ent+Vei vs Lac+Osc	B7
tet(O/W/32/O/W/O)	5052.58	0.209651	0.164981	1.27076	0.203814	0.248282	Bif+Ent+Vei vs Lac+Osc	B7
tet(O/W/O)-1	8539.71	0.108406	0.177206	0.611754	0.5407	0.570503	Bif+Ent+Vei vs Lac+Osc	B7
tet(O/W/O)-2	4172.05	0.338017	0.178359	1.89514	0.0580733	0.0769543	Bif+Ent+Vei vs Lac+Osc	B7
tet(O/W/O)-3	1228.69	0.454288	0.209034	2.17327	0.0297598	0.0424236	Bif+Ent+Vei vs Lac+Osc	B7
tet(Q)	748330	0.471206	0.219578	2.14596	0.0318763	0.0449624	Bif+Ent+Vei vs Lac+Osc	B7
tet(S)	61.9653	-2.97681	0.284738	-10.4546	1.4e-25	1.17e-24	Bif+Ent+Vei vs Lac+Osc	B7
tet(S/M)	1987.63	-0.962373	0.270007	-3.56425	0.000365	0.000652	Bif+Ent+Vei vs Lac+Osc	B7
tet(W)	193531	0.516438	0.205496	2.51313	0.0119666	0.0182218	Bif+Ent+Vei vs Lac+Osc	B7
tet(W/32/O)	36897.3	0.389038	0.157763	2.46596	0.0136648	0.0205739	Bif+Ent+Vei vs Lac+Osc	B7
tet(X)	91956.4	1.19806	0.444817	2.69339	0.007073	0.0110207	Bif+Ent+Vei vs Lac+Osc	B7
tet(X3)	2978.79	0.406995	0.392254	1.03758	0.299465	0.349801	Bif+Ent+Vei vs Lac+Osc	B7
tet(X4)	2941.37	-0.18322	0.392998	-0.466211	0.641064	0.660789	Bif+Ent+Vei vs Lac+Osc	B7
tet(X5)	1848.03	0.285524	0.387487	0.736861	0.461207	0.502453	Bif+Ent+Vei vs Lac+Osc	B7
tet(X6)	98.1181	0.470636	0.268069	1.75565	NA	NA	Bif+Ent+Vei vs Lac+Osc	B7
tetA(46)	5541.16	-1.16909	0.195909	-5.96749	2.41e-09	7.69e-09	Bif+Ent+Vei vs Lac+Osc	B7
tetA(60)	463.325	-1.15765	0.254546	-4.54791	5.42e-06	1.27e-05	Bif+Ent+Vei vs Lac+Osc	B7
tetA(P)	3842.53	-1.31081	0.346833	-3.77938	0.000157	0.000289	Bif+Ent+Vei vs Lac+Osc	B7
tetB(46)	4970.87	-1.13525	0.184181	-6.16376	7.1e-10	2.44e-09	Bif+Ent+Vei vs Lac+Osc	B7
tetB(60)	264.409	-1.26643	0.259774	-4.87513	1.09e-06	2.75e-06	Bif+Ent+Vei vs Lac+Osc	B7
tetB(P)	1512.83	-0.397026	0.325654	-1.21917	0.222781	0.266541	Bif+Ent+Vei vs Lac+Osc	B7
VanC1XY	472.846	-2.7968	0.341707	-8.18478	2.73e-16	1.18e-15	Bif+Ent+Vei vs Lac+Osc	B7
VanC2	117.887	-4.26145	0.288676	-14.762	2.57e-49	4.31e-48	Bif+Ent+Vei vs Lac+Osc	B7
VanC2XY	474.291	-3.35032	0.342019	-9.79571	1.17e-22	7.16e-22	Bif+Ent+Vei vs Lac+Osc	B7
VanC3XY	78.9646	-4.8965	0.298261	-16.4168	1.45e-60	6.48e-59	Bif+Ent+Vei vs Lac+Osc	B7
VanC4XY	53.1605	-4.04913	0.275796	-14.6816	NA	NA	Bif+Ent+Vei vs Lac+Osc	B7
VanG2XY	106.704	4.52139	0.252472	17.9085	1.01e-71	6.79e-70	Bif+Ent+Vei vs Lac+Osc	B7
VanGXY	9.2821	1.86515	0.206458	9.03405	NA	NA	Bif+Ent+Vei vs Lac+Osc	B7
VanHBX	9.14142	2.83103	0.202325	13.9925	1.73e-44	2.11e-43	Bif+Ent+Vei vs Lac+Osc	B7
VanHDX	2490.81	0.770114	0.381054	2.02101	0.0432786	0.0597869	Bif+Ent+Vei vs Lac+Osc	B7
aac(3)-IIa	3.49922	-0.146106	0.220959	-0.661235	0.508462	0.589245	Bif+Ent+Vei vs Lac+Osc	B9
aac(3)-IId	9.77618	-1.19043	0.259601	-4.5856	4.53e-06	1.17e-05	Bif+Ent+Vei vs Lac+Osc	B9
aac(6')-aph(2'')	3304.05	-0.250477	0.419546	-0.597018	0.550495	0.620902	Bif+Ent+Vei vs Lac+Osc	B9
aac(6')-Im	757.809	0.777378	0.449759	1.72843	0.083911	0.122411	Bif+Ent+Vei vs Lac+Osc	B9
aadA1	318.588	-5.92679	0.398437	-14.8751	4.78e-50	8.47e-49	Bif+Ent+Vei vs Lac+Osc	B9
aadA12	25.3967	-1.25299	0.342631	-3.65696	0.000255	0.000555	Bif+Ent+Vei vs Lac+Osc	B9
aadA15	2.96605	0.307607	0.225331	1.36514	0.17221	0.23466	Bif+Ent+Vei vs Lac+Osc	B9
aadA17	2.04343	0.22587	0.208456	1.08354	0.278571	0.348917	Bif+Ent+Vei vs Lac+Osc	B9
aadA21	2.93358	-1.03601	0.209793	-4.93822	NA	NA	Bif+Ent+Vei vs Lac+Osc	B9
aadA22	4.23034	0.757953	0.253013	2.99571	0.00273806	0.00522337	Bif+Ent+Vei vs Lac+Osc	B9
aadA24	6.49793	-0.175401	0.257825	-0.680309	NA	NA	Bif+Ent+Vei vs Lac+Osc	B9
aadA5	446.614	-3.54773	0.371204	-9.55735	1.21e-21	6.24e-21	Bif+Ent+Vei vs Lac+Osc	B9
ant(3'')-Ia	576.651	-2.46963	0.440002	-5.61279	1.99e-08	6.33e-08	Bif+Ent+Vei vs Lac+Osc	B9
ant(6)-Ia	101260	0.276742	0.223985	1.23554	0.21663	0.288841	Bif+Ent+Vei vs Lac+Osc	B9
ant(6)-Ib	175.362	0.410984	0.382153	1.07544	0.282177	0.349899	Bif+Ent+Vei vs Lac+Osc	B9
aph(2'')-Ia	5416.71	-0.236409	0.422311	-0.559799	0.575616	0.626109	Bif+Ent+Vei vs Lac+Osc	B9
aph(2'')-Ib	944.304	0.551634	0.456057	1.20957	0.226443	0.295568	Bif+Ent+Vei vs Lac+Osc	B9
aph(2'')-Id	127.531	2.63924	0.382121	6.90682	NA	NA	Bif+Ent+Vei vs Lac+Osc	B9
aph(2'')-If	388.307	0.0410578	0.408934	0.100402	NA	NA	Bif+Ent+Vei vs Lac+Osc	B9
aph(2'')-Ig	98.9954	2.69981	0.371183	7.27352	NA	NA	Bif+Ent+Vei vs Lac+Osc	B9
aph(3'')-Ib	9655.72	-1.86502	0.502713	-3.70992	0.000207	0.000459	Bif+Ent+Vei vs Lac+Osc	B9
aph(3')-Ia	4470.37	-0.386535	0.130407	-2.96406	0.0030361	0.00570418	Bif+Ent+Vei vs Lac+Osc	B9
aph(3')-III	7087.55	0.0732856	0.376539	0.19463	0.845683	0.877874	Bif+Ent+Vei vs Lac+Osc	B9
aph(3')-IIIa	9753.18	0.211064	0.368943	0.572076	0.56727	0.626109	Bif+Ent+Vei vs Lac+Osc	B9
aph(6)-Id	9421.06	-1.4721	0.499822	-2.94526	0.00322687	0.00597212	Bif+Ent+Vei vs Lac+Osc	B9
blaACI	18.2769	-3.74215	0.228109	-16.4051	1.76e-60	5.45e-59	Bif+Ent+Vei vs Lac+Osc	B9
blaACT	79.5043	-3.83526	0.313061	-12.2508	1.66e-34	1.47e-33	Bif+Ent+Vei vs Lac+Osc	B9
blaCMY	517.73	-0.707021	0.416342	-1.69817	0.0894751	0.129011	Bif+Ent+Vei vs Lac+Osc	B9
blaCTX	45.309	-1.70545	0.28837	-5.91409	3.34e-09	1.09e-08	Bif+Ent+Vei vs Lac+Osc	B9
blaL	29.3799	-3.99011	0.284909	-14.0049	NA	NA	Bif+Ent+Vei vs Lac+Osc	B9
blaMIR	3.28709	-1.67526	0.209506	-7.99623	1.28e-15	5.68e-15	Bif+Ent+Vei vs Lac+Osc	B9
blaOXA	1091.93	2.43969	0.43299	5.63453	NA	NA	Bif+Ent+Vei vs Lac+Osc	B9
blaOXY	843.133	-5.57797	0.402544	-13.8568	1.16e-43	1.44e-42	Bif+Ent+Vei vs Lac+Osc	B9
blaROB	13.98	1.71274	0.306696	5.58448	NA	NA	Bif+Ent+Vei vs Lac+Osc	B9
blaSHV	135.594	-3.84291	0.338697	-11.3462	7.75e-30	6.01e-29	Bif+Ent+Vei vs Lac+Osc	B9
blaTEM	15286.7	-2.98347	0.434939	-6.85952	6.91e-12	2.68e-11	Bif+Ent+Vei vs Lac+Osc	B9
blaZ	21.6801	-2.45331	0.313452	-7.82675	5.01e-15	2.14e-14	Bif+Ent+Vei vs Lac+Osc	B9
cat	34292.4	1.46693	0.454095	3.23045	0.00123595	0.00251242	Bif+Ent+Vei vs Lac+Osc	B9
cat(pC194)	4.49298	0.855353	0.250246	3.41805	NA	NA	Bif+Ent+Vei vs Lac+Osc	B9
catA1	1094.28	-4.94417	0.437064	-11.3122	1.14e-29	8.33e-29	Bif+Ent+Vei vs Lac+Osc	B9
catP	7304.59	1.65157	0.439363	3.75901	0.000171	0.000385	Bif+Ent+Vei vs Lac+Osc	B9
catQ	3.99639	-1.53143	0.212789	-7.19691	6.16e-13	2.46e-12	Bif+Ent+Vei vs Lac+Osc	B9
catS	15183.3	-0.978543	0.447611	-2.18615	0.0288049	0.0476241	Bif+Ent+Vei vs Lac+Osc	B9
cepA	35624.3	-1.29172	0.419302	-3.08064	0.00206559	0.00406561	Bif+Ent+Vei vs Lac+Osc	B9
cepA-29	5428.56	-0.834731	0.424424	-1.96674	0.0492134	0.0762808	Bif+Ent+Vei vs Lac+Osc	B9
cepA-44	13832.4	-0.908333	0.460596	-1.97208	0.0486006	0.0762808	Bif+Ent+Vei vs Lac+Osc	B9
cepA-49	9319.82	-0.338898	0.441536	-0.767543	0.442759	0.530598	Bif+Ent+Vei vs Lac+Osc	B9
cfiA1	737.944	-6.58074	0.426369	-15.4344	9.61e-54	1.99e-52	Bif+Ent+Vei vs Lac+Osc	B9
cfiA10	628.894	-5.60674	0.421855	-13.2907	2.62e-40	2.96e-39	Bif+Ent+Vei vs Lac+Osc	B9
cfiA13	35.2838	-4.62602	0.300025	-15.4188	NA	NA	Bif+Ent+Vei vs Lac+Osc	B9
cfiA14	217.588	-2.95427	0.333429	-8.86027	NA	NA	Bif+Ent+Vei vs Lac+Osc	B9
cfiA2	1803.83	-5.07361	0.467524	-10.8521	1.95e-27	1.27e-26	Bif+Ent+Vei vs Lac+Osc	B9
cfiA3	743.464	-6.78725	0.431149	-15.7422	7.76e-56	1.93e-54	Bif+Ent+Vei vs Lac+Osc	B9
cfiA4	158.398	-2.44182	0.33018	-7.39544	NA	NA	Bif+Ent+Vei vs Lac+Osc	B9
cfiA6	520.349	-4.48881	0.432304	-10.3835	2.95e-25	1.74e-24	Bif+Ent+Vei vs Lac+Osc	B9
cfiA8	408.502	-5.73608	0.409809	-13.9969	1.63e-44	2.24e-43	Bif+Ent+Vei vs Lac+Osc	B9
cfiA9	545.046	-5.68691	0.433725	-13.1118	2.82e-39	2.91e-38	Bif+Ent+Vei vs Lac+Osc	B9
cfr(B)	62.6306	1.55972	0.355856	4.38302	1.17e-05	2.9e-05	Bif+Ent+Vei vs Lac+Osc	B9
cfr(C)	3419.83	-2.33275	0.474679	-4.91439	8.91e-07	2.51e-06	Bif+Ent+Vei vs Lac+Osc	B9
Cfr(E)	832.573	3.90592	0.425293	9.18406	4.15e-20	2.06e-19	Bif+Ent+Vei vs Lac+Osc	B9
cfxA	45767.3	0.224694	0.38784	0.579347	0.562355	0.626109	Bif+Ent+Vei vs Lac+Osc	B9
cfxA2	26892.9	0.277478	0.389871	0.711717	0.47664	0.557579	Bif+Ent+Vei vs Lac+Osc	B9
cfxA3	49303.6	0.201553	0.397236	0.50739	0.611882	0.657425	Bif+Ent+Vei vs Lac+Osc	B9
cfxA4	39188.3	0.331021	0.397246	0.833289	0.404682	0.491966	Bif+Ent+Vei vs Lac+Osc	B9
cfxA5	41675.1	0.224899	0.397854	0.56528	0.571883	0.626109	Bif+Ent+Vei vs Lac+Osc	B9
cfxA6	218500	3.66428	0.592544	6.18399	6.25e-10	2.14e-09	Bif+Ent+Vei vs Lac+Osc	B9
dfrA1	194.923	-6.84896	0.307811	-22.2506	1.11e-109	6.9e-108	Bif+Ent+Vei vs Lac+Osc	B9
dfrA14	8.90439	0.895382	0.280733	3.18944	0.00142547	0.00285094	Bif+Ent+Vei vs Lac+Osc	B9
dfrA17	648.966	-2.45721	0.397548	-6.18091	6.37e-10	2.14e-09	Bif+Ent+Vei vs Lac+Osc	B9
dfrA7	10.638	-2.52164	0.252747	-9.97693	1.92e-23	1.04e-22	Bif+Ent+Vei vs Lac+Osc	B9
ere(D)	407.179	0.433933	0.371549	1.1679	NA	NA	Bif+Ent+Vei vs Lac+Osc	B9
erm(A)	340.073	-0.835419	0.404429	-2.06568	0.0388588	0.0625778	Bif+Ent+Vei vs Lac+Osc	B9
erm(B)	116227	0.13709	0.224758	0.609947	0.541897	0.620902	Bif+Ent+Vei vs Lac+Osc	B9
erm(F)	206920	0.297457	0.392555	0.757745	0.448604	0.530598	Bif+Ent+Vei vs Lac+Osc	B9
erm(G)	21059	1.40031	0.455618	3.07343	0.00211614	0.00410002	Bif+Ent+Vei vs Lac+Osc	B9
erm(Q)	540.575	-0.780201	0.392329	-1.98864	0.046741	0.0743062	Bif+Ent+Vei vs Lac+Osc	B9
erm(T)	2558.07	-0.584824	0.360696	-1.62138	0.104937	0.147866	Bif+Ent+Vei vs Lac+Osc	B9
erm(X)	3396.13	-1.23503	0.473331	-2.60922	0.00907484	0.015849	Bif+Ent+Vei vs Lac+Osc	B9
fosA	1896.57	-3.99765	0.445857	-8.9662	3.07e-19	1.46e-18	Bif+Ent+Vei vs Lac+Osc	B9
fosA5	258.402	-4.91044	0.341329	-14.3862	6.31e-47	9.79e-46	Bif+Ent+Vei vs Lac+Osc	B9
fosA6	506.92	-4.69007	0.373142	-12.5691	3.12e-36	2.98e-35	Bif+Ent+Vei vs Lac+Osc	B9
lnu(B)	67.5338	-0.415165	0.339626	-1.22242	0.221549	0.292256	Bif+Ent+Vei vs Lac+Osc	B9
lnu(C)	20506.1	0.763757	0.419722	1.81967	0.0688091	0.101575	Bif+Ent+Vei vs Lac+Osc	B9
lnu(P)	304.544	-0.204904	0.407416	-0.502935	0.61501	0.657425	Bif+Ent+Vei vs Lac+Osc	B9
lsa(A)	981.881	-6.01717	0.352647	-17.0629	2.8e-65	1.16e-63	Bif+Ent+Vei vs Lac+Osc	B9
lsa(C)	423.321	-0.785804	0.366902	-2.14173	0.0322155	0.0525622	Bif+Ent+Vei vs Lac+Osc	B9
lsa(E)	68.726	-1.56649	0.335487	-4.66932	3.02e-06	7.97e-06	Bif+Ent+Vei vs Lac+Osc	B9
mdf(A)	20798.7	-2.91283	0.337058	-8.64194	5.53e-18	2.54e-17	Bif+Ent+Vei vs Lac+Osc	B9
mef(A)	57869.6	-0.0526644	0.258071	-0.20407	0.838299	0.877874	Bif+Ent+Vei vs Lac+Osc	B9
mef(B)	3.0328	-1.1234	0.210613	-5.33396	NA	NA	Bif+Ent+Vei vs Lac+Osc	B9
mph(A)	424.25	1.09792	0.382516	2.87027	0.00410127	0.00747878	Bif+Ent+Vei vs Lac+Osc	B9
msr(C)	2.96855	0.28196	0.227328	1.24032	0.214857	0.288841	Bif+Ent+Vei vs Lac+Osc	B9
msr(D)	23219.4	0.49078	0.25168	1.95002	0.0511741	0.0779118	Bif+Ent+Vei vs Lac+Osc	B9
OqxA	2785.75	-2.88395	0.436104	-6.61298	3.77e-11	1.33e-10	Bif+Ent+Vei vs Lac+Osc	B9
OqxB	3394.64	-2.33587	0.421011	-5.54825	2.89e-08	8.73e-08	Bif+Ent+Vei vs Lac+Osc	B9
penA	46.3965	-1.72849	0.356826	-4.84406	1.27e-06	3.51e-06	Bif+Ent+Vei vs Lac+Osc	B9
sul1	214.036	-2.28011	0.407061	-5.60141	2.13e-08	6.59e-08	Bif+Ent+Vei vs Lac+Osc	B9
sul2	20549.1	-2.14365	0.516261	-4.15226	3.29e-05	8e-05	Bif+Ent+Vei vs Lac+Osc	B9
tet(32)	62107	0.241078	0.204328	1.17986	0.238056	0.307488	Bif+Ent+Vei vs Lac+Osc	B9
tet(40)	64162.2	0.153166	0.256749	0.596562	0.5508	0.620902	Bif+Ent+Vei vs Lac+Osc	B9
tet(44)	4535.35	0.409861	0.432454	0.947758	0.343253	0.421419	Bif+Ent+Vei vs Lac+Osc	B9
tet(A)	681.184	-3.08698	0.453542	-6.80638	1e-11	3.76e-11	Bif+Ent+Vei vs Lac+Osc	B9
tet(B)	380.096	-1.99767	0.418499	-4.77341	1.81e-06	4.88e-06	Bif+Ent+Vei vs Lac+Osc	B9
tet(C)	1561.57	-0.283922	0.179175	-1.58461	0.113055	0.157516	Bif+Ent+Vei vs Lac+Osc	B9
tet(L)	82.5784	1.31741	0.345028	3.81826	0.000134	0.000314	Bif+Ent+Vei vs Lac+Osc	B9
tet(M)	17747	-0.723484	0.257154	-2.81343	0.00490159	0.00880866	Bif+Ent+Vei vs Lac+Osc	B9
tet(O)	181909	-0.0200239	0.148956	-0.134428	0.893064	0.915206	Bif+Ent+Vei vs Lac+Osc	B9
tet(O/32/O)	133412	-0.209202	0.143108	-1.46185	0.143783	0.1981	Bif+Ent+Vei vs Lac+Osc	B9
tet(O/W)	44981.3	0.447171	0.189681	2.35749	0.018399	0.0316872	Bif+Ent+Vei vs Lac+Osc	B9
tet(O/W)-1	4443.03	0.71647	0.196673	3.64295	0.00027	0.000572	Bif+Ent+Vei vs Lac+Osc	B9
tet(O/W)-2	4407.97	0.731575	0.19095	3.83124	0.000128	0.000304	Bif+Ent+Vei vs Lac+Osc	B9
tet(O/W/32/O)	16874.8	-0.0160968	0.138218	-0.116459	0.907289	0.922162	Bif+Ent+Vei vs Lac+Osc	B9
tet(O/W/32/O/W/O)	4707.23	0.1123	0.14843	0.756587	0.449297	0.530598	Bif+Ent+Vei vs Lac+Osc	B9
tet(O/W/O)-1	8780.64	-0.0312954	0.141906	-0.220536	0.825454	0.87484	Bif+Ent+Vei vs Lac+Osc	B9
tet(O/W/O)-2	4829.72	0.251775	0.152642	1.64945	0.0990548	0.141182	Bif+Ent+Vei vs Lac+Osc	B9
tet(O/W/O)-3	1451.19	0.420719	0.186567	2.25506	0.0241298	0.0404338	Bif+Ent+Vei vs Lac+Osc	B9
tet(Q)	834535	0.353972	0.181794	1.9471	0.0515223	0.0779118	Bif+Ent+Vei vs Lac+Osc	B9
tet(S)	17.9342	-3.19052	0.284043	-11.2325	2.82e-29	1.95e-28	Bif+Ent+Vei vs Lac+Osc	B9
tet(S/M)	1214.55	-0.3961	0.33971	-1.166	0.243616	0.311427	Bif+Ent+Vei vs Lac+Osc	B9
tet(W)	240255	0.859445	0.165545	5.19161	2.08e-07	6.01e-07	Bif+Ent+Vei vs Lac+Osc	B9
tet(W/32/O)	39150.7	0.501058	0.137631	3.64058	0.000272	0.000572	Bif+Ent+Vei vs Lac+Osc	B9
tet(X)	72509.7	-0.10962	0.577905	-0.189685	0.849556	0.877874	Bif+Ent+Vei vs Lac+Osc	B9
tet(X3)	3268.97	-0.521476	0.464915	-1.12166	0.262008	0.33152	Bif+Ent+Vei vs Lac+Osc	B9
tet(X4)	3425.69	-1.28013	0.463991	-2.75895	0.00579877	0.0102721	Bif+Ent+Vei vs Lac+Osc	B9
tet(X5)	2979.6	-0.855535	0.465268	-1.8388	0.0659446	0.0985196	Bif+Ent+Vei vs Lac+Osc	B9
tet(X6)	177.56	-0.143555	0.357773	-0.401246	NA	NA	Bif+Ent+Vei vs Lac+Osc	B9
tetA(46)	2318.12	-1.20925	0.271228	-4.45845	8.26e-06	2.09e-05	Bif+Ent+Vei vs Lac+Osc	B9
tetA(60)	223.551	-1.22113	0.323627	-3.77328	0.000161	0.00037	Bif+Ent+Vei vs Lac+Osc	B9
tetA(P)	2735.21	-0.89627	0.382084	-2.34574	0.0189893	0.0322558	Bif+Ent+Vei vs Lac+Osc	B9
tetB(46)	2199.16	-1.22531	0.231502	-5.29286	1.2e-07	3.56e-07	Bif+Ent+Vei vs Lac+Osc	B9
tetB(60)	134.947	-1.1002	0.329851	-3.33544	0.000852	0.00176008	Bif+Ent+Vei vs Lac+Osc	B9
tetB(P)	673.339	0.00390308	0.33146	0.0117754	0.990605	0.990605	Bif+Ent+Vei vs Lac+Osc	B9
VanC1XY	16.3943	-3.26812	0.287191	-11.3796	5.28e-30	4.37e-29	Bif+Ent+Vei vs Lac+Osc	B9
VanC2XY	71.9022	-6.13815	0.266523	-23.0304	2.31e-117	2.87e-115	Bif+Ent+Vei vs Lac+Osc	B9
VanG2XY	243.496	3.15567	0.410277	7.69156	1.45e-14	6.01e-14	Bif+Ent+Vei vs Lac+Osc	B9
VanGXY	28.1551	3.59575	0.351494	10.2299	1.46e-24	8.21e-24	Bif+Ent+Vei vs Lac+Osc	B9
VanHBX	77.856	2.46986	0.371651	6.64565	3.02e-11	1.1e-10	Bif+Ent+Vei vs Lac+Osc	B9
VanHDX	2408.9	-0.0376244	0.368836	-0.102008	0.91875	0.92622	Bif+Ent+Vei vs Lac+Osc	B9

## Sheet: Delivery mode
genename	baseMean	log2FoldChange	lfcSE	stat	pvalue	padj	contrast (reference first)	Age (months)
aac(6')-aph(2'')	19110.3	0.806983	0.541645	1.48988	0.136257	0.158	Vaginal vs Caesarean	3
aac(6')-Ii	160.019	5.07944	0.265417	19.1376	NA	NA	Vaginal vs Caesarean	3
aac(6')-Iih	28.3924	1.61074	0.262844	6.12813	NA	NA	Vaginal vs Caesarean	3
aadA1	7797.15	1.39803	0.490075	2.85268	0.00433523	0.00762162	Vaginal vs Caesarean	3
aadA12	196.761	2.7112	0.408635	6.63478	3.25e-11	1.48e-10	Vaginal vs Caesarean	3
aadA15	535.484	2.48689	0.420172	5.91873	3.24e-09	1.22e-08	Vaginal vs Caesarean	3
aadA17	146.039	2.89843	0.40508	7.15521	NA	NA	Vaginal vs Caesarean	3
aadA1b	206.436	2.47495	0.386535	6.40292	NA	NA	Vaginal vs Caesarean	3
aadA21	237.823	1.53598	0.409669	3.74931	0.000177	0.00043	Vaginal vs Caesarean	3
aadA22	321.304	1.84283	0.4104	4.49033	7.11e-06	2.09e-05	Vaginal vs Caesarean	3
aadA23	239.085	1.71085	0.380922	4.49132	7.08e-06	2.09e-05	Vaginal vs Caesarean	3
aadA24	839.492	2.71666	0.440509	6.16709	6.96e-10	2.92e-09	Vaginal vs Caesarean	3
aadA5	2501.07	1.25651	0.365176	3.44083	NA	NA	Vaginal vs Caesarean	3
aadA8	48.2986	2.5653	0.334769	7.66288	NA	NA	Vaginal vs Caesarean	3
aadA8b	45.4963	-0.581895	0.321729	-1.80865	0.0705055	0.0914893	Vaginal vs Caesarean	3
aadD	15.1814	0.847699	0.249138	3.40253	NA	NA	Vaginal vs Caesarean	3
ant(3'')-Ia	13854.7	1.85474	0.55076	3.36761	0.000758	0.0015305	Vaginal vs Caesarean	3
ant(6)-Ia	54642.5	-1.37456	0.522359	-2.63146	0.00850198	0.0134307	Vaginal vs Caesarean	3
aph(2'')-Ia	31075.9	0.822194	0.548217	1.49976	0.133677	0.156675	Vaginal vs Caesarean	3
aph(3'')-Ib	49428.7	-6.82583	0.573313	-11.9059	1.1e-32	1.2e-31	Vaginal vs Caesarean	3
aph(3')-Ia	17392.5	2.23596	0.213068	10.4941	NA	NA	Vaginal vs Caesarean	3
aph(3')-III	4225.15	-0.590088	0.47514	-1.24192	NA	NA	Vaginal vs Caesarean	3
aph(3')-IIIa	4533.86	1.54423	0.478943	3.22425	NA	NA	Vaginal vs Caesarean	3
aph(6)-Id	43558.7	-6.64493	0.566759	-11.7244	9.55e-32	9.47e-31	Vaginal vs Caesarean	3
blaACI	2615.25	-1.99372	0.374198	-5.32798	NA	NA	Vaginal vs Caesarean	3
blaACT	9703.35	2.74315	0.506968	5.4109	NA	NA	Vaginal vs Caesarean	3
blaCFE	12.7523	3.1065	0.231763	13.4038	NA	NA	Vaginal vs Caesarean	3
blaCKO	24.6172	4.45392	0.260441	17.1015	NA	NA	Vaginal vs Caesarean	3
blaCMY	11814.3	7.34748	0.527373	13.9322	4.03e-44	5.5e-43	Vaginal vs Caesarean	3
blaCTX	1764.89	1.03682	0.310728	3.33674	NA	NA	Vaginal vs Caesarean	3
blaHERA	376.115	2.76897	0.337933	8.19383	NA	NA	Vaginal vs Caesarean	3
blaL	35042.7	2.30948	0.556647	4.14892	3.34e-05	9.1e-05	Vaginal vs Caesarean	3
blaMAL	1806.17	10.2816	0.332111	30.9585	NA	NA	Vaginal vs Caesarean	3
blaMIR	51.3554	0.389588	0.337703	1.15364	NA	NA	Vaginal vs Caesarean	3
blaOKP	43.3119	1.0924	0.30087	3.6308	NA	NA	Vaginal vs Caesarean	3
blaOXA	5401.86	-0.608548	0.39614	-1.5362	0.12449	0.150771	Vaginal vs Caesarean	3
blaOXY	67760.7	1.2595	0.636539	1.97866	0.047854	0.0652011	Vaginal vs Caesarean	3
blaPLA	5711.51	6.88483	0.489957	14.0519	7.5e-45	1.17e-43	Vaginal vs Caesarean	3
blaSHV	43775.1	4.43292	0.558022	7.94398	1.96e-15	1.02e-14	Vaginal vs Caesarean	3
blaTEM	105516	-3.5234	0.674345	-5.22493	1.74e-07	5.75e-07	Vaginal vs Caesarean	3
blaZ	482.408	0.571561	0.413872	1.38101	0.167276	0.191927	Vaginal vs Caesarean	3
cat	5124.48	-0.497496	0.416962	-1.19314	NA	NA	Vaginal vs Caesarean	3
cat(pC194)	134.001	-1.17021	0.392394	-2.98222	0.00286169	0.00519873	Vaginal vs Caesarean	3
cat(pC221)	223.224	-0.966257	0.264894	-3.64771	0.000265	0.000589	Vaginal vs Caesarean	3
catA1	4782.74	-0.278426	0.456632	-0.609738	NA	NA	Vaginal vs Caesarean	3
catP	393.324	1.42025	0.328122	4.32842	NA	NA	Vaginal vs Caesarean	3
catS	84.8911	0.287246	0.319439	0.899219	0.368536	0.393827	Vaginal vs Caesarean	3
cepA	78321.6	-2.2132	0.561167	-3.94393	8.02e-05	0.000208	Vaginal vs Caesarean	3
cepA-29	16719.6	-3.44778	0.540583	-6.3779	1.8e-10	7.83e-10	Vaginal vs Caesarean	3
cepA-44	18638.8	-4.75228	0.53623	-8.86239	7.83e-19	4.49e-18	Vaginal vs Caesarean	3
cepA-49	24925.7	-3.99827	0.550906	-7.25764	3.94e-13	1.87e-12	Vaginal vs Caesarean	3
cfiA1	5.09286	-0.989734	0.267806	-3.69572	0.000219	0.000509	Vaginal vs Caesarean	3
cfiA10	17.8642	-0.31367	0.258769	-1.21216	0.22545	0.253341	Vaginal vs Caesarean	3
cfiA13	144.37	-0.737679	0.313681	-2.35169	0.0186884	0.0279046	Vaginal vs Caesarean	3
cfiA14	52.7718	-0.629387	0.285634	-2.20347	0.0275613	0.0395288	Vaginal vs Caesarean	3
cfiA2	8.04464	-0.626153	0.261107	-2.39807	NA	NA	Vaginal vs Caesarean	3
cfiA3	33.6145	-0.957615	0.291801	-3.28174	0.0010317	0.00204465	Vaginal vs Caesarean	3
cfiA6	2.13372	-0.247605	0.21741	-1.13888	0.254751	0.280484	Vaginal vs Caesarean	3
cfiA8	4.26404	-0.628358	0.252205	-2.49145	0.0127222	0.01926	Vaginal vs Caesarean	3
cfiA9	21.5967	-0.595507	0.274962	-2.16578	0.0303282	0.0429321	Vaginal vs Caesarean	3
cfr(C)	19.6212	0.199527	0.243565	0.819194	NA	NA	Vaginal vs Caesarean	3
cfxA	57665.6	-4.63899	0.513434	-9.03522	1.64e-19	1.05e-18	Vaginal vs Caesarean	3
cfxA2	34322.2	-4.56819	0.511504	-8.93091	4.23e-19	2.56e-18	Vaginal vs Caesarean	3
cfxA3	54193.1	-4.92877	0.51141	-9.63761	5.55e-22	4.32e-21	Vaginal vs Caesarean	3
cfxA4	48558.2	-5.05758	0.509559	-9.92542	3.23e-23	2.71e-22	Vaginal vs Caesarean	3
cfxA5	44425	-4.82436	0.511705	-9.428	4.18e-21	3.04e-20	Vaginal vs Caesarean	3
cfxA6	18102.7	-6.8852	0.49346	-13.9529	NA	NA	Vaginal vs Caesarean	3
cmx	42.469	3.67602	0.343288	10.7083	9.31e-27	8.46e-26	Vaginal vs Caesarean	3
dfrA1	428.559	0.720532	0.372175	1.936	0.0528676	0.0711428	Vaginal vs Caesarean	3
dfrA17	3137.57	-0.596329	0.394064	-1.51328	NA	NA	Vaginal vs Caesarean	3
dfrA7	4058.96	-0.223134	0.326632	-0.683134	NA	NA	Vaginal vs Caesarean	3
dfrG	24.2236	0.939977	0.263945	3.56127	NA	NA	Vaginal vs Caesarean	3
ere(D)	272.978	-0.88525	0.312363	-2.83405	0.00459625	0.00790515	Vaginal vs Caesarean	3
erm(A)	987.343	0.569377	0.450258	1.26456	0.20603	0.23393	Vaginal vs Caesarean	3
erm(B)	126325	0.221786	0.4782	0.463792	0.642796	0.660989	Vaginal vs Caesarean	3
erm(C)	99.0214	1.35482	0.380862	3.55725	0.000375	0.000786	Vaginal vs Caesarean	3
erm(F)	154940	-3.06753	0.527875	-5.81109	6.21e-09	2.26e-08	Vaginal vs Caesarean	3
erm(G)	3389.29	-4.58798	0.477794	-9.60242	NA	NA	Vaginal vs Caesarean	3
erm(Q)	4.7087	-0.761169	0.266649	-2.85457	0.00430954	0.00762162	Vaginal vs Caesarean	3
erm(T)	1977.48	0.537565	0.450513	1.19323	0.23278	0.258908	Vaginal vs Caesarean	3
erm(X)	14936.3	1.43079	0.473418	3.02227	0.00250888	0.00463505	Vaginal vs Caesarean	3
fosA	67576.7	2.03509	0.482938	4.21397	2.51e-05	7.01e-05	Vaginal vs Caesarean	3
fosA2	246.157	5.7457	0.348817	16.472	NA	NA	Vaginal vs Caesarean	3
fosA5	13240.9	1.85656	0.52083	3.56462	0.000364	0.000779	Vaginal vs Caesarean	3
fosA6	19311.4	2.11553	0.52736	4.01155	6.03e-05	0.00016	Vaginal vs Caesarean	3
fosA7	14390.6	6.96651	0.523388	13.3104	2.01e-40	2.44e-39	Vaginal vs Caesarean	3
fosB	108.886	0.0156772	0.407665	0.038456	0.969324	0.969324	Vaginal vs Caesarean	3
fusB	80.7345	1.55644	0.36877	4.22062	2.44e-05	6.99e-05	Vaginal vs Caesarean	3
fusC	17.231	0.799033	0.244984	3.26157	NA	NA	Vaginal vs Caesarean	3
lnu(C)	1021.66	-0.756486	0.420705	-1.79814	NA	NA	Vaginal vs Caesarean	3
lnu(P)	8.3906	2.68734	0.240932	11.1539	NA	NA	Vaginal vs Caesarean	3
lsa(A)	15999.4	2.24676	0.451751	4.97345	6.58e-07	2.11e-06	Vaginal vs Caesarean	3
lsa(C)	449.644	-1.50545	0.428954	-3.50957	NA	NA	Vaginal vs Caesarean	3
mdf(A)	310890	0.357528	0.377797	0.946349	0.343971	0.374928	Vaginal vs Caesarean	3
mecA	70.9573	2.24223	0.364585	6.15008	7.74e-10	3.13e-09	Vaginal vs Caesarean	3
mef(A)	91151.6	-0.636237	0.300227	-2.11918	0.0340748	0.0476174	Vaginal vs Caesarean	3
mph(A)	3261.64	0.0999129	0.370894	0.269384	NA	NA	Vaginal vs Caesarean	3
mph(C)	49.0858	2.08403	0.371229	5.61386	1.98e-08	6.96e-08	Vaginal vs Caesarean	3
mre(A)	3.59147	-0.688119	0.250524	-2.74671	0.00601956	0.00979301	Vaginal vs Caesarean	3
msr(A)	46.7991	0.948037	0.368012	2.5761	0.0099921	0.0155591	Vaginal vs Caesarean	3
msr(C)	181.727	5.79724	0.277067	20.9236	NA	NA	Vaginal vs Caesarean	3
msr(D)	46512.4	-0.273904	0.292243	-0.937246	0.348632	0.376247	Vaginal vs Caesarean	3
OqxA	123289	1.78501	0.467486	3.81832	0.000134	0.000333	Vaginal vs Caesarean	3
OqxB	144832	1.66206	0.448998	3.70171	0.000214	0.000507	Vaginal vs Caesarean	3
qnrB38	138.904	3.08757	0.280839	10.9941	NA	NA	Vaginal vs Caesarean	3
qnrB40	180.557	6.40022	0.33875	18.8937	1.29e-79	4.67e-78	Vaginal vs Caesarean	3
qnrB46	58.3843	5.95786	0.268631	22.1786	NA	NA	Vaginal vs Caesarean	3
qnrB49	54.3511	6.42151	0.308729	20.7999	4.34e-96	4.73e-94	Vaginal vs Caesarean	3
qnrB60	245.959	3.02203	0.292306	10.3386	NA	NA	Vaginal vs Caesarean	3
qnrB67	328.101	7.10954	0.376169	18.8999	1.14e-79	4.67e-78	Vaginal vs Caesarean	3
qnrB68	141.029	4.87114	0.345245	14.1092	3.33e-45	6.05e-44	Vaginal vs Caesarean	3
qnrB81	102.518	5.33324	0.342258	15.5825	9.57e-55	2.09e-53	Vaginal vs Caesarean	3
qnrB90	98.3144	7.07622	0.257174	27.5153	NA	NA	Vaginal vs Caesarean	3
sul1	21469	-1.50582	0.535941	-2.80967	0.00495927	0.00831632	Vaginal vs Caesarean	3
sul2	88929.2	-9.14654	0.568917	-16.0771	3.69e-58	1.01e-56	Vaginal vs Caesarean	3
tet(32)	21548.3	0.791206	0.524876	1.50741	0.131704	0.15664	Vaginal vs Caesarean	3
tet(40)	16493	3.29244	0.540586	6.0905	1.13e-09	4.38e-09	Vaginal vs Caesarean	3
tet(44)	78.3795	0.132719	0.290048	0.457577	NA	NA	Vaginal vs Caesarean	3
tet(A)	21395.5	2.34086	0.500669	4.67546	NA	NA	Vaginal vs Caesarean	3
tet(B)	31174.4	-2.15494	0.560228	-3.84654	0.00012	0.000304	Vaginal vs Caesarean	3
tet(C)	2085.34	0.459106	0.162176	2.83091	0.00464155	0.00790515	Vaginal vs Caesarean	3
tet(D)	32.3234	-0.481918	0.293784	-1.64038	0.100926	0.125285	Vaginal vs Caesarean	3
tet(K)	46.8599	-0.518706	0.350374	-1.48044	NA	NA	Vaginal vs Caesarean	3
tet(L)	1478.55	0.321536	0.400174	0.803489	NA	NA	Vaginal vs Caesarean	3
tet(M)	35817.2	0.615136	0.333386	1.84511	0.065021	0.0864303	Vaginal vs Caesarean	3
tet(O)	138212	0.785575	0.430268	1.82578	0.0678836	0.0891483	Vaginal vs Caesarean	3
tet(O/32/O)	117728	0.858221	0.425026	2.01922	0.0434641	0.0599694	Vaginal vs Caesarean	3
tet(O/W)	40536.3	-0.651682	0.410787	-1.58642	0.112643	0.137956	Vaginal vs Caesarean	3
tet(O/W)-1	2185.95	1.08575	0.392354	2.76727	0.00565277	0.00933564	Vaginal vs Caesarean	3
tet(O/W)-2	2418.76	1.08373	0.396125	2.73583	0.00622222	0.00997386	Vaginal vs Caesarean	3
tet(O/W/32/O)	14734.1	0.671345	0.385216	1.74278	0.0813726	0.104348	Vaginal vs Caesarean	3
tet(O/W/32/O/W/O)	4330.93	0.63095	0.381508	1.65383	0.0981618	0.124414	Vaginal vs Caesarean	3
tet(O/W/O)-1	7355.49	0.949821	0.407999	2.328	0.0199123	0.0293303	Vaginal vs Caesarean	3
tet(O/W/O)-2	3384.8	1.20227	0.388658	3.09339	0.00197886	0.00385171	Vaginal vs Caesarean	3
tet(O/W/O)-3	994.663	1.32326	0.381731	3.46647	0.000527	0.00108454	Vaginal vs Caesarean	3
tet(Q)	897033	-3.32675	0.367736	-9.04658	1.48e-19	1e-18	Vaginal vs Caesarean	3
tet(S)	42.5666	0.698913	0.280179	2.49452	0.0126128	0.01926	Vaginal vs Caesarean	3
tet(S/M)	2695.75	0.0910669	0.403955	0.225438	0.821638	0.836996	Vaginal vs Caesarean	3
tet(W)	142741	0.0429794	0.449038	0.0957143	0.923748	0.932301	Vaginal vs Caesarean	3
tet(W/32/O)	29472.1	0.192829	0.379068	0.508692	0.610968	0.634243	Vaginal vs Caesarean	3
tet(X)	48043.5	-3.11919	0.681567	-4.5765	4.73e-06	1.47e-05	Vaginal vs Caesarean	3
tet(X3)	2639.14	-3.61722	0.50398	-7.17732	NA	NA	Vaginal vs Caesarean	3
tet(X4)	3407.79	-4.12967	0.502373	-8.22032	2.03e-16	1.11e-15	Vaginal vs Caesarean	3
tet(X5)	2008.64	-3.69877	0.501574	-7.37433	1.65e-13	8.18e-13	Vaginal vs Caesarean	3
tet(X6)	7.60819	0.856476	0.239775	3.572	0.000354	0.000772	Vaginal vs Caesarean	3
tetA(46)	22038.3	0.246256	0.335263	0.734517	0.462633	0.489583	Vaginal vs Caesarean	3
tetA(60)	192.935	-1.30789	0.428685	-3.05093	0.00228131	0.00428729	Vaginal vs Caesarean	3
tetA(P)	8970.81	5.38035	0.506349	10.6258	NA	NA	Vaginal vs Caesarean	3
tetB(46)	18842.7	0.245633	0.342028	0.718167	0.472654	0.495378	Vaginal vs Caesarean	3
tetB(60)	89.8511	-0.602562	0.400255	-1.50545	0.13221	0.15664	Vaginal vs Caesarean	3
tetB(P)	2527.31	3.90255	0.448513	8.7011	NA	NA	Vaginal vs Caesarean	3
VanC1XY	31.4678	-0.815924	0.284839	-2.86451	NA	NA	Vaginal vs Caesarean	3
VanC2	11.2356	-0.867643	0.283149	-3.06427	0.00218204	0.00417267	Vaginal vs Caesarean	3
VanC2XY	20.1566	0.995938	0.270753	3.6784	0.000235	0.000533	Vaginal vs Caesarean	3
VanC3XY	2.29682	-0.504388	0.224542	-2.2463	0.0246847	0.0358752	Vaginal vs Caesarean	3
VanHDX	2121.85	8.61346	0.392245	21.9594	NA	NA	Vaginal vs Caesarean	3
vga(A)	3.3329	1.51951	0.199896	7.60149	NA	NA	Vaginal vs Caesarean	3
vga(A)LC	15.518	-0.501016	0.305625	-1.63932	0.101148	0.125285	Vaginal vs Caesarean	3
aac(3)-IIa	62.4494	-0.804613	0.304972	-2.63832	0.0083318	0.0163164	Vaginal vs Caesarean	6
aac(3)-IId	77.1881	-0.84301	0.316291	-2.6653	0.00769199	0.0154939	Vaginal vs Caesarean	6
aac(6')-aph(2'')	10801.1	0.809785	0.5102	1.58719	0.112469	0.15103	Vaginal vs Caesarean	6
aac(6')-Ii	262.2	-0.0869423	0.400904	-0.216866	0.828313	0.840231	Vaginal vs Caesarean	6
aac(6')-Iih	338.899	2.2676	0.450875	5.02932	4.92e-07	3.47e-06	Vaginal vs Caesarean	6
aac(6')-Im	61.6504	-1.35198	0.331898	-4.07347	NA	NA	Vaginal vs Caesarean	6
aadA1	9127.19	-3.23544	0.552727	-5.85359	4.81e-09	4.24e-08	Vaginal vs Caesarean	6
aadA12	511.984	-2.93378	0.463345	-6.33173	2.42e-10	3.11e-09	Vaginal vs Caesarean	6
aadA15	600.977	-2.71927	0.47128	-5.76997	7.93e-09	6.58e-08	Vaginal vs Caesarean	6
aadA17	448.657	-3.71621	0.455749	-8.15407	3.52e-16	7.09e-15	Vaginal vs Caesarean	6
aadA1b	918.829	-4.39501	0.466349	-9.42429	4.33e-21	1.53e-19	Vaginal vs Caesarean	6
aadA2	33.1221	-1.31384	0.324932	-4.04343	5.27e-05	0.000201	Vaginal vs Caesarean	6
aadA21	563.462	-2.83694	0.460852	-6.15585	7.47e-10	8.77e-09	Vaginal vs Caesarean	6
aadA22	790.967	-2.04269	0.446855	-4.57127	4.85e-06	2.63e-05	Vaginal vs Caesarean	6
aadA23	210.58	-2.40643	0.396805	-6.06452	1.32e-09	1.33e-08	Vaginal vs Caesarean	6
aadA24	1180.61	-1.90315	0.454427	-4.18801	2.81e-05	0.000117	Vaginal vs Caesarean	6
aadA2b	4.80922	-0.819264	0.255294	-3.2091	0.0013315	0.00354229	Vaginal vs Caesarean	6
aadA3	4.23007	-0.50376	0.24245	-2.07779	0.0377284	0.0591078	Vaginal vs Caesarean	6
aadA5	4222.82	0.288754	0.408708	0.706504	NA	NA	Vaginal vs Caesarean	6
aadA8	23.5289	-1.07362	0.307833	-3.48765	0.000487	0.00148646	Vaginal vs Caesarean	6
aadA8b	23.371	-0.858245	0.33497	-2.56216	0.0104025	0.0198209	Vaginal vs Caesarean	6
aadD	5.67413	0.195507	0.26198	0.746267	NA	NA	Vaginal vs Caesarean	6
ant(3'')-Ia	10486.6	-0.643273	0.546238	-1.17764	0.238938	0.292959	Vaginal vs Caesarean	6
ant(6)-Ia	61592.5	-0.371323	0.463267	-0.801531	0.422824	0.462157	Vaginal vs Caesarean	6
aph(2'')-Ia	17355.3	0.803634	0.514472	1.56206	0.118274	0.155857	Vaginal vs Caesarean	6
aph(2'')-Ib	80.7757	-0.125541	0.340257	-0.368958	0.712159	0.749361	Vaginal vs Caesarean	6
aph(2'')-If	320.214	0.912296	0.389075	2.34478	0.0190381	0.0323419	Vaginal vs Caesarean	6
aph(3'')-Ib	45901.4	-1.46293	0.580845	-2.51863	0.0117813	0.0214566	Vaginal vs Caesarean	6
aph(3')-Ia	11365.6	0.415851	0.205274	2.02584	0.0427816	0.0655674	Vaginal vs Caesarean	6
aph(3')-III	5749.16	-0.985455	0.493912	-1.9952	NA	NA	Vaginal vs Caesarean	6
aph(3')-IIIa	7861.52	-0.870058	0.502857	-1.73023	0.0835894	0.120266	Vaginal vs Caesarean	6
aph(6)-Id	44253.4	-1.27123	0.576621	-2.20462	0.0274811	0.0453532	Vaginal vs Caesarean	6
blaACC	3.43022	-0.790323	0.261668	-3.02032	0.00252506	0.00613852	Vaginal vs Caesarean	6
blaACI	4088.02	-3.0079	0.455179	-6.60818	3.89e-11	5.49e-10	Vaginal vs Caesarean	6
blaACT	2060.44	1.62115	0.487176	3.32766	0.000876	0.00242133	Vaginal vs Caesarean	6
blaCFE	2.53283	-0.21153	0.230519	-0.917624	0.358816	0.404744	Vaginal vs Caesarean	6
blaCKO	67.4517	1.42755	0.282984	5.04461	NA	NA	Vaginal vs Caesarean	6
blaCMY	10103	1.66379	0.535967	3.10427	0.00190749	0.00480279	Vaginal vs Caesarean	6
blaCTX	367.501	-0.819141	0.303762	-2.69666	NA	NA	Vaginal vs Caesarean	6
blaDHA	353.328	-0.064218	0.279958	-0.229384	NA	NA	Vaginal vs Caesarean	6
blaHERA	56.1453	1.28074	0.30258	4.23272	2.31e-05	9.86e-05	Vaginal vs Caesarean	6
blaL	13503.2	0.457743	0.548032	0.835249	0.403578	0.445139	Vaginal vs Caesarean	6
blaMAL	105.777	3.68826	0.293157	12.5812	2.68e-36	3.78e-34	Vaginal vs Caesarean	6
blaMIR	422.019	1.10612	0.34906	3.16885	NA	NA	Vaginal vs Caesarean	6
blaOKP	409.002	0.543718	0.405797	1.33988	NA	NA	Vaginal vs Caesarean	6
blaOXA	1308.89	-1.62299	0.393631	-4.12311	NA	NA	Vaginal vs Caesarean	6
blaOXY	33964.4	0.516837	0.512332	1.00879	0.313075	0.361832	Vaginal vs Caesarean	6
blaPLA	21.046	-1.23155	0.33344	-3.69348	NA	NA	Vaginal vs Caesarean	6
blaROB	48.2207	5.04512	0.259361	19.4521	NA	NA	Vaginal vs Caesarean	6
blaSHV	24634	0.845419	0.549479	1.53858	0.123906	0.161767	Vaginal vs Caesarean	6
blaTEM	94661.8	-2.69079	0.559133	-4.81244	1.49e-06	9.14e-06	Vaginal vs Caesarean	6
blaZ	185.768	1.03035	0.422283	2.43996	0.0146889	0.0255695	Vaginal vs Caesarean	6
cat	10041.6	0.424556	0.531609	0.798625	NA	NA	Vaginal vs Caesarean	6
cat(pC194)	24.4214	-0.499266	0.31011	-1.60997	NA	NA	Vaginal vs Caesarean	6
cat(pC221)	28.2504	1.18464	0.275337	4.30251	1.69e-05	8e-05	Vaginal vs Caesarean	6
catA1	6245.04	-2.28787	0.460917	-4.96373	NA	NA	Vaginal vs Caesarean	6
catA2	33.1648	1.77673	0.266728	6.66119	NA	NA	Vaginal vs Caesarean	6
catP	3525.82	-1.05645	0.520495	-2.0297	0.0423872	0.0655674	Vaginal vs Caesarean	6
catS	6200.71	0.393161	0.519603	0.756657	0.449255	0.48355	Vaginal vs Caesarean	6
cepA	67639	-1.68209	0.544948	-3.08669	0.00202395	0.00500662	Vaginal vs Caesarean	6
cepA-29	10067.6	-1.82904	0.513049	-3.56504	0.000364	0.00119291	Vaginal vs Caesarean	6
cepA-44	16611.5	-2.58704	0.521383	-4.96187	6.98e-07	4.69e-06	Vaginal vs Caesarean	6
cepA-49	18338.4	-1.85699	0.529707	-3.5057	0.000455	0.00142697	Vaginal vs Caesarean	6
cfiA1	23.5246	-0.763331	0.308337	-2.47564	0.0132999	0.0234411	Vaginal vs Caesarean	6
cfiA10	11.7577	-0.313207	0.261832	-1.19621	0.231614	0.286469	Vaginal vs Caesarean	6
cfiA13	11.0669	-0.26105	0.267481	-0.975955	0.329087	0.374203	Vaginal vs Caesarean	6
cfiA14	5.89019	-0.502909	0.263389	-1.90938	0.0562135	0.0834326	Vaginal vs Caesarean	6
cfiA2	37.2765	-0.00991888	0.2982	-0.0332626	NA	NA	Vaginal vs Caesarean	6
cfiA3	21.0893	-0.491536	0.289653	-1.69698	0.0897001	0.127755	Vaginal vs Caesarean	6
cfiA4	24.3752	-0.560812	0.290262	-1.93209	0.0533486	0.0808834	Vaginal vs Caesarean	6
cfiA6	32.3597	-0.480272	0.296616	-1.61917	0.105411	0.144683	Vaginal vs Caesarean	6
cfiA8	23.0838	-0.772203	0.30657	-2.51885	0.011774	0.0214566	Vaginal vs Caesarean	6
cfiA9	20.5528	-0.789135	0.298062	-2.64756	0.00810756	0.0161009	Vaginal vs Caesarean	6
cfr(C)	1716.67	-2.68395	0.443591	-6.05049	1.44e-09	1.36e-08	Vaginal vs Caesarean	6
Cfr(E)	310.84	1.11086	0.279791	3.97033	NA	NA	Vaginal vs Caesarean	6
cfxA	52150.8	-1.41938	0.49555	-2.86425	0.00417992	0.00935505	Vaginal vs Caesarean	6
cfxA2	29676	-1.3772	0.492702	-2.79519	0.00518685	0.011081	Vaginal vs Caesarean	6
cfxA3	54409.3	-1.82855	0.493258	-3.70707	0.00021	0.000739	Vaginal vs Caesarean	6
cfxA4	43855.3	-1.71739	0.497934	-3.44902	0.000563	0.00165272	Vaginal vs Caesarean	6
cfxA5	42849.7	-1.67071	0.493354	-3.38643	0.000708	0.00203548	Vaginal vs Caesarean	6
cfxA6	30743.8	-0.186663	0.526162	-0.354763	NA	NA	Vaginal vs Caesarean	6
cmx	48.8096	0.518225	0.364689	1.42101	0.155315	0.194285	Vaginal vs Caesarean	6
dfrA1	10488.4	-2.34943	0.546705	-4.29744	1.73e-05	8e-05	Vaginal vs Caesarean	6
dfrA14	1284.45	0.0261242	0.369884	0.0706281	NA	NA	Vaginal vs Caesarean	6
dfrA17	4616.59	-0.685463	0.43874	-1.56235	NA	NA	Vaginal vs Caesarean	6
dfrA7	45.7134	-2.29358	0.354617	-6.46778	NA	NA	Vaginal vs Caesarean	6
dfrG	15.0582	-0.87424	0.308237	-2.83626	0.00456457	0.0099016	Vaginal vs Caesarean	6
ere(D)	1249.86	-0.577292	0.262162	-2.20204	0.0276622	0.0453532	Vaginal vs Caesarean	6
erm(A)	991.282	1.09806	0.43643	2.516	0.0118696	0.0214566	Vaginal vs Caesarean	6
erm(B)	111334	0.449066	0.421725	1.06483	0.286952	0.337169	Vaginal vs Caesarean	6
erm(C)	2.70623	-0.393646	0.243311	-1.61787	0.10569	0.144683	Vaginal vs Caesarean	6
erm(F)	162119	-1.50325	0.518413	-2.89972	0.00373491	0.00849391	Vaginal vs Caesarean	6
erm(G)	24523.5	-6.30611	0.55711	-11.3193	1.05e-29	7.42e-28	Vaginal vs Caesarean	6
erm(Q)	580.331	1.60836	0.448706	3.58445	0.000338	0.00113399	Vaginal vs Caesarean	6
erm(T)	1238.65	-1.07982	0.443447	-2.43506	0.0148893	0.0256023	Vaginal vs Caesarean	6
erm(X)	67283.7	1.95381	0.526651	3.70988	0.000207	0.000739	Vaginal vs Caesarean	6
fosA	33702.2	1.34219	0.472056	2.84329	0.00446505	0.00983706	Vaginal vs Caesarean	6
fosA2	33.0597	4.74316	0.295888	16.0303	NA	NA	Vaginal vs Caesarean	6
fosA5	4439.26	1.07843	0.493719	2.18429	0.0289408	0.0463711	Vaginal vs Caesarean	6
fosA6	12872.3	1.4969	0.509767	2.93645	0.00331997	0.00767404	Vaginal vs Caesarean	6
fosA7	3352.28	4.68658	0.499383	9.38474	6.31e-21	1.78e-19	Vaginal vs Caesarean	6
fosB	7.29682	-0.450221	0.272449	-1.65249	0.0984342	0.138792	Vaginal vs Caesarean	6
lnu(B)	13.2364	1.8956	0.273968	6.91905	NA	NA	Vaginal vs Caesarean	6
lnu(C)	18427.8	-2.41891	0.53092	-4.55607	5.21e-06	2.72e-05	Vaginal vs Caesarean	6
lnu(P)	540.111	-1.34214	0.452692	-2.9648	0.00302881	0.00711771	Vaginal vs Caesarean	6
lsa(A)	11309.7	1.31117	0.435911	3.0079	0.00263062	0.00628673	Vaginal vs Caesarean	6
lsa(C)	2428.91	0.0525648	0.443836	0.118433	0.905725	0.905725	Vaginal vs Caesarean	6
lsa(E)	6.94987	1.85245	0.256897	7.21086	NA	NA	Vaginal vs Caesarean	6
mcr-9	13.8783	-0.323567	0.301463	-1.07332	0.283126	0.337169	Vaginal vs Caesarean	6
mdf(A)	180411	0.0811609	0.336158	0.241437	0.809217	0.832843	Vaginal vs Caesarean	6
mecA	19.2126	1.27098	0.322921	3.93589	8.29e-05	0.000308	Vaginal vs Caesarean	6
mef(A)	99104	-1.1133	0.273792	-4.06622	4.78e-05	0.000191	Vaginal vs Caesarean	6
mph(A)	26524.4	-5.78171	0.533086	-10.8457	2.09e-27	9.82e-26	Vaginal vs Caesarean	6
mph(C)	3.40856	0.993039	0.213219	4.65736	3.2e-06	1.88e-05	Vaginal vs Caesarean	6
mre(A)	4.25406	-0.954352	0.273988	-3.48318	0.000495	0.00148646	Vaginal vs Caesarean	6
msr(A)	6.45788	-0.514975	0.285752	-1.80218	NA	NA	Vaginal vs Caesarean	6
msr(C)	167.286	1.87323	0.371171	5.04682	4.49e-07	3.33e-06	Vaginal vs Caesarean	6
msr(D)	61930.3	-0.728768	0.277272	-2.62835	0.00858013	0.0165726	Vaginal vs Caesarean	6
OqxA	59784.7	1.10113	0.439423	2.50585	0.0122156	0.0218025	Vaginal vs Caesarean	6
OqxB	69596.2	1.11465	0.415464	2.6829	0.0072987	0.0149147	Vaginal vs Caesarean	6
penA	56.8521	-1.05859	0.387598	-2.73115	0.00631143	0.0132823	Vaginal vs Caesarean	6
qnrB21	90.6827	5.99682	0.253206	23.6836	NA	NA	Vaginal vs Caesarean	6
qnrB40	160.102	0.796488	0.421084	1.89152	0.0585554	0.0860033	Vaginal vs Caesarean	6
qnrB46	129.874	1.43784	0.406914	3.53354	0.00041	0.00131399	Vaginal vs Caesarean	6
qnrB49	21.6067	3.13466	0.202897	15.4495	NA	NA	Vaginal vs Caesarean	6
qnrB5	5.97598	0.730551	0.228518	3.19692	NA	NA	Vaginal vs Caesarean	6
qnrB60	62.105	5.50881	0.29424	18.7221	NA	NA	Vaginal vs Caesarean	6
qnrB67	213.074	2.0739	0.427582	4.85031	1.23e-06	7.9e-06	Vaginal vs Caesarean	6
qnrB68	37.9708	0.782888	0.358214	2.18553	0.0288499	0.0463711	Vaginal vs Caesarean	6
qnrB81	170.935	1.41342	0.428478	3.29869	0.000971	0.0026339	Vaginal vs Caesarean	6
qnrB90	199.169	2.18046	0.430524	5.06466	4.09e-07	3.2e-06	Vaginal vs Caesarean	6
sul1	36582.1	-1.71318	0.544313	-3.14742	0.00164717	0.00430094	Vaginal vs Caesarean	6
sul2	59908.7	-2.47755	0.583273	-4.24766	2.16e-05	9.52e-05	Vaginal vs Caesarean	6
tet(32)	34494.6	0.981388	0.454409	2.1597	0.0307957	0.0487886	Vaginal vs Caesarean	6
tet(40)	34215	0.537122	0.503102	1.06762	0.285692	0.337169	Vaginal vs Caesarean	6
tet(44)	1176.22	-0.351972	0.453155	-0.776714	0.437328	0.474332	Vaginal vs Caesarean	6
tet(A)	14321.1	1.12587	0.534528	2.10629	NA	NA	Vaginal vs Caesarean	6
tet(B)	3982.32	0.605023	0.51394	1.17722	NA	NA	Vaginal vs Caesarean	6
tet(C)	1783.9	0.243431	0.163014	1.49332	0.135355	0.175092	Vaginal vs Caesarean	6
tet(D)	43.6476	0.283223	0.245041	1.15582	NA	NA	Vaginal vs Caesarean	6
tet(K)	36.2366	-1.67966	0.366628	-4.58139	4.62e-06	2.61e-05	Vaginal vs Caesarean	6
tet(L)	641.175	-2.9951	0.450144	-6.65366	2.86e-11	4.48e-10	Vaginal vs Caesarean	6
tet(M)	61953.1	0.308772	0.300792	1.02653	0.304641	0.354995	Vaginal vs Caesarean	6
tet(O)	149074	0.526684	0.329428	1.59878	0.109869	0.148957	Vaginal vs Caesarean	6
tet(O/32/O)	122735	0.64065	0.333818	1.91916	0.0549641	0.0824461	Vaginal vs Caesarean	6
tet(O/W)	36782.9	-0.744572	0.331789	-2.24411	0.0248252	0.0416708	Vaginal vs Caesarean	6
tet(O/W)-1	2735.43	-0.549806	0.350154	-1.57018	0.116373	0.154798	Vaginal vs Caesarean	6
tet(O/W)-2	2893.06	-0.517359	0.347811	-1.48747	0.13689	0.175468	Vaginal vs Caesarean	6
tet(O/W/32/O)	14879.3	0.296865	0.298516	0.994467	0.319996	0.366824	Vaginal vs Caesarean	6
tet(O/W/32/O/W/O)	4321.84	0.187663	0.305058	0.615171	0.538442	0.575154	Vaginal vs Caesarean	6
tet(O/W/O)-1	7625.7	0.346029	0.314004	1.10199	0.270466	0.328756	Vaginal vs Caesarean	6
tet(O/W/O)-2	3639.72	0.0716119	0.316298	0.226407	0.820885	0.838731	Vaginal vs Caesarean	6
tet(O/W/O)-3	1080.01	-0.179151	0.348416	-0.514186	0.607122	0.643641	Vaginal vs Caesarean	6
tet(Q)	926692	-1.45821	0.339631	-4.29351	1.76e-05	8e-05	Vaginal vs Caesarean	6
tet(S)	89.0171	-0.543032	0.327751	-1.65684	NA	NA	Vaginal vs Caesarean	6
tet(S/M)	2731.68	0.382724	0.355383	1.07693	0.28151	0.337169	Vaginal vs Caesarean	6
tet(W)	168918	0.682007	0.368285	1.85185	0.0640477	0.0931003	Vaginal vs Caesarean	6
tet(W/32/O)	31375.5	0.249871	0.299489	0.834326	0.404098	0.445139	Vaginal vs Caesarean	6
tet(X)	59125.6	-0.845171	0.582337	-1.45134	0.146684	0.186329	Vaginal vs Caesarean	6
tet(X3)	3197.27	-1.62681	0.523973	-3.10475	0.00190437	0.00480279	Vaginal vs Caesarean	6
tet(X4)	3783.86	-3.87503	0.516111	-7.50813	6e-14	1.06e-12	Vaginal vs Caesarean	6
tet(X5)	2779.03	-3.13736	0.511426	-6.13453	8.54e-10	9.26e-09	Vaginal vs Caesarean	6
tet(X6)	151.663	-0.854087	0.337268	-2.53237	0.0113295	0.0212994	Vaginal vs Caesarean	6
tetA(46)	13740.2	-0.0360971	0.267024	-0.135183	0.892467	0.898842	Vaginal vs Caesarean	6
tetA(60)	606.351	-0.0905839	0.365536	-0.247811	0.80428	0.832843	Vaginal vs Caesarean	6
tetA(P)	4620.62	2.16112	0.484423	4.46122	8.15e-06	4.1e-05	Vaginal vs Caesarean	6
tetB(46)	12209.9	-0.075871	0.263107	-0.288365	0.773067	0.807426	Vaginal vs Caesarean	6
tetB(60)	289.081	-0.310658	0.370253	-0.839041	0.401446	0.445139	Vaginal vs Caesarean	6
tetB(P)	1249.21	-0.227582	0.449425	-0.506385	NA	NA	Vaginal vs Caesarean	6
VanC1XY	531.49	1.72844	0.425593	4.06124	4.88e-05	0.000191	Vaginal vs Caesarean	6
VanC2	36.1123	0.932149	0.343555	2.71324	0.00666285	0.0138156	Vaginal vs Caesarean	6
VanC2XY	192.649	3.40259	0.411145	8.27589	1.27e-16	3e-15	Vaginal vs Caesarean	6
VanC3XY	28.1953	1.0672	0.315633	3.38116	0.000722	0.00203548	Vaginal vs Caesarean	6
VanC4XY	10.271	2.55277	0.25907	9.85357	NA	NA	Vaginal vs Caesarean	6
VanG2XY	16.731	-1.06583	0.288339	-3.69644	0.000219	0.000752	Vaginal vs Caesarean	6
VanGXY	83.1568	0.456622	0.32164	1.41967	0.155704	0.194285	Vaginal vs Caesarean	6
VanHDX	1349.79	3.42352	0.462478	7.40257	NA	NA	Vaginal vs Caesarean	6
vga(A)LC	1.91892	-0.353554	0.217589	-1.62487	0.10419	0.144683	Vaginal vs Caesarean	6
aac(3)-IIa	88.308	-0.294211	0.312349	-0.941931	NA	NA	Vaginal vs Caesarean	12
aac(3)-IId	27.5746	0.074949	0.276517	0.271046	NA	NA	Vaginal vs Caesarean	12
aac(6')-aph(2'')	4673.26	-1.60028	0.457968	-3.49431	0.000475	0.00311318	Vaginal vs Caesarean	12
aac(6')-Ii	93.8898	0.304636	0.345552	0.881591	NA	NA	Vaginal vs Caesarean	12
aac(6')-Iih	186.871	-3.06305	0.420961	-7.27634	3.43e-13	1.5e-11	Vaginal vs Caesarean	12
aac(6')-Im	843.098	0.532912	0.469185	1.13582	0.25603	0.377202	Vaginal vs Caesarean	12
aadA1	1510	1.4843	0.441544	3.36161	0.000775	0.00461409	Vaginal vs Caesarean	12
aadA12	96.5594	-1.5049	0.360929	-4.16952	3.05e-05	0.000267	Vaginal vs Caesarean	12
aadA15	41.8351	0.0275866	0.338933	0.0813926	NA	NA	Vaginal vs Caesarean	12
aadA17	74.1276	0.0198006	0.338423	0.0585084	NA	NA	Vaginal vs Caesarean	12
aadA1b	19.6245	-0.852545	0.297375	-2.8669	NA	NA	Vaginal vs Caesarean	12
aadA2	90.9975	0.134167	0.331673	0.404514	NA	NA	Vaginal vs Caesarean	12
aadA21	101.966	-1.54136	0.368779	-4.17963	2.92e-05	0.000267	Vaginal vs Caesarean	12
aadA22	402.736	-3.20471	0.454199	-7.05574	1.72e-12	5.62e-11	Vaginal vs Caesarean	12
aadA23	42.8519	-1.55239	0.353605	-4.3902	1.13e-05	0.000134867	Vaginal vs Caesarean	12
aadA24	418.699	-0.571186	0.416368	-1.37183	0.170116	0.29278	Vaginal vs Caesarean	12
aadA3	15.0916	0.352587	0.251822	1.40014	NA	NA	Vaginal vs Caesarean	12
aadA5	490.458	0.233331	0.398223	0.58593	NA	NA	Vaginal vs Caesarean	12
aadA8	6.88108	0.864189	0.253592	3.40779	NA	NA	Vaginal vs Caesarean	12
aadA8b	33.9009	0.266494	0.322784	0.825611	NA	NA	Vaginal vs Caesarean	12
ant(3'')-Ia	1535.33	0.713285	0.474937	1.50185	0.133135	0.235685	Vaginal vs Caesarean	12
ant(6)-Ia	68663.2	0.43492	0.34172	1.27274	0.20311	0.320572	Vaginal vs Caesarean	12
ant(6)-Ib	299.156	-1.70978	0.339708	-5.03309	NA	NA	Vaginal vs Caesarean	12
aph(2'')-Ia	7649.09	-1.55543	0.461131	-3.37308	0.000743	0.00461409	Vaginal vs Caesarean	12
aph(2'')-Ib	1045.65	0.100235	0.468713	0.21385	0.830664	0.890974	Vaginal vs Caesarean	12
aph(2'')-If	347.157	-3.00674	0.406752	-7.39208	NA	NA	Vaginal vs Caesarean	12
aph(3'')-Ib	31204.8	1.48858	0.523	2.84624	0.00442392	0.0199839	Vaginal vs Caesarean	12
aph(3')-Ia	6659.34	-0.359512	0.144183	-2.49344	0.0126512	0.0436132	Vaginal vs Caesarean	12
aph(3')-III	7068.67	0.299614	0.458639	0.653267	0.513584	0.666134	Vaginal vs Caesarean	12
aph(3')-IIIa	9310.83	0.292479	0.466109	0.627489	0.530338	0.681121	Vaginal vs Caesarean	12
aph(6)-Id	29229.9	1.49372	0.524426	2.84829	0.0043955	0.0199839	Vaginal vs Caesarean	12
blaACI	1084.52	-0.849807	0.41367	-2.05431	NA	NA	Vaginal vs Caesarean	12
blaACT	158.723	0.593166	0.387305	1.53152	0.125641	0.229186	Vaginal vs Caesarean	12
blaCFE	40.6606	-1.31252	0.344232	-3.81289	0.000137	0.000947	Vaginal vs Caesarean	12
blaCMY	619.997	-0.578963	0.432751	-1.33787	0.18094	0.30004	Vaginal vs Caesarean	12
blaCTX	135.074	-0.273194	0.316867	-0.86217	NA	NA	Vaginal vs Caesarean	12
blaDHA	68.7727	-1.27644	0.331448	-3.85111	0.000118	0.000856	Vaginal vs Caesarean	12
blaHERA	4.1327	-0.796509	0.255671	-3.11537	0.00183716	0.00925646	Vaginal vs Caesarean	12
blaL	243.126	-1.3881	0.416783	-3.3305	NA	NA	Vaginal vs Caesarean	12
blaMAL	4.48023	0.921538	0.190763	4.83081	NA	NA	Vaginal vs Caesarean	12
blaMIR	5.13463	1.15959	0.233918	4.95724	NA	NA	Vaginal vs Caesarean	12
blaMOR	4.1121	-0.490664	0.242977	-2.01938	0.0434473	0.0998526	Vaginal vs Caesarean	12
blaOKP	13.5945	1.35271	0.297523	4.54658	NA	NA	Vaginal vs Caesarean	12
blaOXA	5459.64	3.71441	0.505781	7.34391	2.07e-13	1.36e-11	Vaginal vs Caesarean	12
blaOXY	10170.7	0.229762	0.465858	0.493202	0.62187	0.740834	Vaginal vs Caesarean	12
blaPLA	9.298	2.11368	0.25805	8.19099	NA	NA	Vaginal vs Caesarean	12
blaROB	8.72876	-0.545654	0.265549	-2.05482	0.0398967	0.0967866	Vaginal vs Caesarean	12
blaSHV	832.939	1.40797	0.434673	3.23916	0.00119882	0.00682808	Vaginal vs Caesarean	12
blaTEM	40147.7	0.548361	0.472462	1.16065	0.245786	0.370091	Vaginal vs Caesarean	12
blaZ	71.6289	-0.868496	0.384038	-2.26149	0.0237292	0.0690783	Vaginal vs Caesarean	12
cat	23149.6	0.948427	0.53148	1.7845	0.0743422	0.147558	Vaginal vs Caesarean	12
cat(pC194)	6.7029	-0.0225998	0.271947	-0.0831037	NA	NA	Vaginal vs Caesarean	12
catA1	189.802	0.076722	0.388287	0.197591	0.843365	0.890974	Vaginal vs Caesarean	12
catA2	11.3903	-0.325168	0.267497	-1.21559	0.22414	0.341423	Vaginal vs Caesarean	12
catP	6665.23	0.25589	0.497953	0.513883	0.607334	0.740834	Vaginal vs Caesarean	12
catQ	6.15315	-0.583602	0.266568	-2.18932	0.0285736	0.0782306	Vaginal vs Caesarean	12
catS	6652.34	-0.880566	0.484583	-1.81716	0.0691922	0.144725	Vaginal vs Caesarean	12
cepA	54679.9	-0.515593	0.495799	-1.03992	0.298376	0.42953	Vaginal vs Caesarean	12
cepA-29	14777.2	-0.171332	0.481748	-0.355647	0.722105	0.828974	Vaginal vs Caesarean	12
cepA-44	11215.6	-0.594578	0.487505	-1.21963	0.222604	0.341423	Vaginal vs Caesarean	12
cepA-49	19620.4	-0.767675	0.50168	-1.53021	0.125965	0.229186	Vaginal vs Caesarean	12
cfiA1	304.3	0.184666	0.374643	0.492912	0.622075	0.740834	Vaginal vs Caesarean	12
cfiA10	215.245	-0.110241	0.36478	-0.302213	0.76249	0.853728	Vaginal vs Caesarean	12
cfiA13	31.0121	0.867906	0.306661	2.83018	0.0046522	0.0203146	Vaginal vs Caesarean	12
cfiA14	244.291	0.124927	0.321303	0.388813	NA	NA	Vaginal vs Caesarean	12
cfiA2	136.774	-0.125239	0.317569	-0.394367	0.69331	0.810925	Vaginal vs Caesarean	12
cfiA3	1229.01	0.641047	0.404481	1.58486	0.112998	0.211467	Vaginal vs Caesarean	12
cfiA4	17.8642	1.57161	0.260327	6.03708	1.57e-09	2.94e-08	Vaginal vs Caesarean	12
cfiA6	742.314	-0.957292	0.448875	-2.13265	0.0329535	0.0846454	Vaginal vs Caesarean	12
cfiA8	706.768	-0.592649	0.437275	-1.35532	0.175314	0.294438	Vaginal vs Caesarean	12
cfiA9	696.538	-1.13113	0.408764	-2.76718	0.00565432	0.0238941	Vaginal vs Caesarean	12
cfr(B)	42.7892	-1.38724	0.292268	-4.74647	NA	NA	Vaginal vs Caesarean	12
cfr(C)	11282.3	-1.48729	0.510402	-2.91395	0.00356887	0.0173156	Vaginal vs Caesarean	12
Cfr(E)	75.1965	0.165092	0.334407	0.493685	0.621528	0.740834	Vaginal vs Caesarean	12
cfxA	45584.6	-0.930072	0.45883	-2.02705	0.0426572	0.0998526	Vaginal vs Caesarean	12
cfxA2	25561	-0.839406	0.464436	-1.80736	0.0707054	0.144725	Vaginal vs Caesarean	12
cfxA3	55250.5	-1.13895	0.460191	-2.47494	0.0133257	0.0447608	Vaginal vs Caesarean	12
cfxA4	38181.9	-1.05381	0.453396	-2.32425	0.0201121	0.0642606	Vaginal vs Caesarean	12
cfxA5	38688	-1.06727	0.465413	-2.29316	0.0218388	0.0681163	Vaginal vs Caesarean	12
cfxA6	179453	-1.70381	0.764404	-2.22894	0.0258182	0.0735258	Vaginal vs Caesarean	12
dfrA1	2261.92	-0.683725	0.391868	-1.74478	0.0810224	0.157554	Vaginal vs Caesarean	12
dfrA14	5259.13	6.0636	0.509184	11.9085	1.07e-32	1.4e-30	Vaginal vs Caesarean	12
dfrA17	1260.27	-0.515906	0.421211	-1.22482	0.220645	0.341423	Vaginal vs Caesarean	12
dfrA5	32.4829	-0.634969	0.330201	-1.92298	NA	NA	Vaginal vs Caesarean	12
dfrA7	7.52997	1.34558	0.242721	5.54373	NA	NA	Vaginal vs Caesarean	12
ere(D)	4380.76	-0.383385	0.471534	-0.813058	0.416185	0.567919	Vaginal vs Caesarean	12
erm(A)	529.514	0.244859	0.411067	0.595667	0.551398	0.696649	Vaginal vs Caesarean	12
erm(B)	106066	-0.00979748	0.329591	-0.0297262	0.976285	0.976285	Vaginal vs Caesarean	12
erm(F)	205391	-0.476267	0.467663	-1.0184	0.30849	0.439262	Vaginal vs Caesarean	12
erm(G)	23749.8	-1.02251	0.541526	-1.88821	0.0589982	0.130996	Vaginal vs Caesarean	12
erm(Q)	642.785	-0.0175961	0.408937	-0.0430288	0.965679	0.976285	Vaginal vs Caesarean	12
erm(T)	1534.49	0.516216	0.392549	1.31504	0.188498	0.304855	Vaginal vs Caesarean	12
erm(X)	16871.1	0.102321	0.504627	0.202765	0.839319	0.890974	Vaginal vs Caesarean	12
fosA	8446.24	-0.628276	0.484857	-1.2958	0.195045	0.311597	Vaginal vs Caesarean	12
fosA5	933.761	0.691448	0.454518	1.52128	0.128191	0.230041	Vaginal vs Caesarean	12
fosA6	1830.68	0.126308	0.464579	0.271875	0.785718	0.854142	Vaginal vs Caesarean	12
fosA7	16.8136	0.43878	0.316425	1.38668	NA	NA	Vaginal vs Caesarean	12
lnu(B)	10.3766	0.0388643	0.29187	0.133156	0.89407	0.922229	Vaginal vs Caesarean	12
lnu(C)	20607.3	-0.13393	0.497465	-0.269225	0.787757	0.854142	Vaginal vs Caesarean	12
lnu(P)	871.204	-1.42472	0.442452	-3.22005	0.00128166	0.00699576	Vaginal vs Caesarean	12
lsa(A)	3605.83	-1.06292	0.467215	-2.27502	0.0229046	0.0681934	Vaginal vs Caesarean	12
lsa(C)	1403.71	-0.307842	0.399367	-0.770825	0.440811	0.589247	Vaginal vs Caesarean	12
lsa(E)	14.9681	-0.725568	0.317776	-2.28327	0.0224143	0.0681934	Vaginal vs Caesarean	12
mcr-9	11.3392	-0.704525	0.265801	-2.65057	NA	NA	Vaginal vs Caesarean	12
mdf(A)	73217.8	0.422573	0.309461	1.36551	0.172092	0.29278	Vaginal vs Caesarean	12
mecA	3.56978	-1.03974	0.257823	-4.03276	5.51e-05	0.000451	Vaginal vs Caesarean	12
mef(A)	81415.1	-0.366097	0.251918	-1.45324	0.146158	0.255289	Vaginal vs Caesarean	12
mph(A)	877.161	5.98228	0.407462	14.6818	NA	NA	Vaginal vs Caesarean	12
mre(A)	4.18983	1.98492	0.21003	9.45065	NA	NA	Vaginal vs Caesarean	12
msr(A)	13.4776	-1.24182	0.312618	-3.97231	7.12e-05	0.000548	Vaginal vs Caesarean	12
msr(C)	161.965	1.17286	0.388766	3.01689	NA	NA	Vaginal vs Caesarean	12
msr(D)	44039.5	-0.345781	0.262109	-1.31923	0.187093	0.304855	Vaginal vs Caesarean	12
OqxA	15728.3	-0.496525	0.437368	-1.13526	0.256267	0.377202	Vaginal vs Caesarean	12
OqxB	17923.2	-0.272852	0.407678	-0.669283	0.503315	0.659343	Vaginal vs Caesarean	12
penA	50.2635	-2.35268	0.363628	-6.47004	9.8e-11	2.14e-09	Vaginal vs Caesarean	12
qnrB40	7.51395	-0.484214	0.249752	-1.93878	NA	NA	Vaginal vs Caesarean	12
qnrB46	9.03668	-0.249234	0.238276	-1.04599	NA	NA	Vaginal vs Caesarean	12
qnrB60	3.56123	0.704062	0.224003	3.1431	0.0016717	0.00875973	Vaginal vs Caesarean	12
qnrB67	5.80805	-0.622748	0.264008	-2.35882	0.0183331	0.060041	Vaginal vs Caesarean	12
qnrB81	4.54224	-1.14827	0.27152	-4.22907	2.35e-05	0.000236	Vaginal vs Caesarean	12
qnrB90	7.29102	-0.758962	0.276123	-2.74864	0.00598429	0.0244982	Vaginal vs Caesarean	12
qnrS1	15.5745	1.97667	0.249327	7.92802	NA	NA	Vaginal vs Caesarean	12
qnrS10	10.8047	0.109161	0.257998	0.423109	NA	NA	Vaginal vs Caesarean	12
qnrS3	10.0072	0.0773633	0.259523	0.298098	NA	NA	Vaginal vs Caesarean	12
qnrS4	5.1038	0.350222	0.225182	1.55529	NA	NA	Vaginal vs Caesarean	12
qnrS8	10.5223	0.471343	0.250504	1.88158	NA	NA	Vaginal vs Caesarean	12
sul1	2139.52	1.59808	0.471771	3.38741	NA	NA	Vaginal vs Caesarean	12
sul2	41299.7	1.1409	0.523104	2.18102	0.0291821	0.0782306	Vaginal vs Caesarean	12
tet(32)	54634.9	-0.0508681	0.32409	-0.156957	0.875279	0.910012	Vaginal vs Caesarean	12
tet(40)	62163.2	0.808197	0.390744	2.06835	0.0386069	0.0954245	Vaginal vs Caesarean	12
tet(44)	2557.58	0.747718	0.458818	1.62966	0.103173	0.19588	Vaginal vs Caesarean	12
tet(A)	1079.82	-2.17448	0.473986	-4.58765	NA	NA	Vaginal vs Caesarean	12
tet(B)	8588.72	3.27127	0.500887	6.53096	6.53e-11	1.71e-09	Vaginal vs Caesarean	12
tet(C)	1649.75	0.0869387	0.149042	0.583318	0.559679	0.696649	Vaginal vs Caesarean	12
tet(D)	7.17033	-0.560264	0.258195	-2.16993	0.0300122	0.0786321	Vaginal vs Caesarean	12
tet(J)	17.4755	1.05894	0.271356	3.90238	NA	NA	Vaginal vs Caesarean	12
tet(K)	4.43752	-0.0758621	0.248313	-0.30551	0.759978	0.853728	Vaginal vs Caesarean	12
tet(L)	210.639	-1.08244	0.40282	-2.68716	0.00720628	0.0286068	Vaginal vs Caesarean	12
tet(M)	41646.6	0.140308	0.294974	0.47566	0.634317	0.748608	Vaginal vs Caesarean	12
tet(O)	169036	0.443682	0.213246	2.08061	0.03747	0.0943955	Vaginal vs Caesarean	12
tet(O/32/O)	142872	0.549366	0.215603	2.54805	0.0108328	0.0383539	Vaginal vs Caesarean	12
tet(O/W)	50400.9	-0.0688234	0.257104	-0.267687	0.78894	0.854142	Vaginal vs Caesarean	12
tet(O/W)-1	3006.32	0.164593	0.277608	0.592899	0.553249	0.696649	Vaginal vs Caesarean	12
tet(O/W)-2	3203.69	0.22769	0.268385	0.848371	0.396232	0.546383	Vaginal vs Caesarean	12
tet(O/W/32/O)	17489.4	0.40864	0.187454	2.17994	0.0292618	0.0782306	Vaginal vs Caesarean	12
tet(O/W/32/O/W/O)	5052.58	0.359924	0.206802	1.74043	0.0817835	0.157554	Vaginal vs Caesarean	12
tet(O/W/O)-1	8539.71	0.579349	0.221168	2.6195	0.00880588	0.0339285	Vaginal vs Caesarean	12
tet(O/W/O)-2	4172.05	0.411371	0.223829	1.83788	0.0660807	0.141911	Vaginal vs Caesarean	12
tet(O/W/O)-3	1228.69	0.198879	0.263112	0.755872	0.449726	0.595092	Vaginal vs Caesarean	12
tet(Q)	748330	-0.522122	0.275716	-1.8937	0.0582652	0.130996	Vaginal vs Caesarean	12
tet(S)	205.044	2.60638	0.434377	6.00027	1.97e-09	3.23e-08	Vaginal vs Caesarean	12
tet(S/M)	1987.63	-0.0128535	0.341287	-0.0376618	0.969957	0.976285	Vaginal vs Caesarean	12
tet(W)	193531	-0.205333	0.258889	-0.793129	0.427703	0.577619	Vaginal vs Caesarean	12
tet(W/32/O)	36897.3	0.0744442	0.198955	0.374176	0.708273	0.821095	Vaginal vs Caesarean	12
tet(X)	56135.2	-0.0333291	0.547164	-0.0609125	0.951429	0.973728	Vaginal vs Caesarean	12
tet(X3)	2978.79	-0.0781696	0.492407	-0.15875	0.873866	0.910012	Vaginal vs Caesarean	12
tet(X4)	2941.37	-0.284675	0.49307	-0.577353	0.563701	0.696649	Vaginal vs Caesarean	12
tet(X5)	1848.03	-0.433193	0.486153	-0.891062	0.372896	0.525262	Vaginal vs Caesarean	12
tet(X6)	80.8077	-0.365008	0.365813	-0.997798	NA	NA	Vaginal vs Caesarean	12
tetA(46)	5541.16	-0.462748	0.251139	-1.8426	0.0653878	0.141911	Vaginal vs Caesarean	12
tetA(60)	463.325	-0.342375	0.323207	-1.05931	0.28946	0.421326	Vaginal vs Caesarean	12
tetA(P)	3842.53	-1.118	0.4364	-2.56186	0.0104114	0.0378858	Vaginal vs Caesarean	12
tetB(46)	4970.87	-0.479274	0.236484	-2.02667	0.0426963	0.0998526	Vaginal vs Caesarean	12
tetB(60)	264.409	-0.59062	0.329936	-1.79011	0.073437	0.147558	Vaginal vs Caesarean	12
tetB(P)	2716.54	-2.26105	0.424834	-5.32219	1.03e-07	1.34e-06	Vaginal vs Caesarean	12
VanC1XY	472.846	-1.13356	0.439072	-2.58171	0.00983129	0.0367971	Vaginal vs Caesarean	12
VanC2	122.645	-0.71627	0.394929	-1.81367	0.0697291	0.144725	Vaginal vs Caesarean	12
VanC2XY	474.291	0.154177	0.442842	0.348153	0.727726	0.828974	Vaginal vs Caesarean	12
VanC3XY	80.6616	0.111768	0.388556	0.287651	0.773614	0.854142	Vaginal vs Caesarean	12
VanC4XY	255.731	2.45601	0.417375	5.8844	3.99e-09	5.81e-08	Vaginal vs Caesarean	12
VanG2XY	49.7119	0.852137	0.338191	2.51969	NA	NA	Vaginal vs Caesarean	12
VanGXY	10.3396	2.28046	0.255936	8.91028	NA	NA	Vaginal vs Caesarean	12
VanHBX	7.62905	0.236328	0.271132	0.871636	0.383407	0.534322	Vaginal vs Caesarean	12
VanHDX	2490.81	2.04818	0.474004	4.321	1.55e-05	0.00017	Vaginal vs Caesarean	12
aac(3)-IIa	8.76611	0.472125	0.237505	1.98786	NA	NA	Vaginal vs Caesarean	24
aac(3)-IId	15.0544	-0.186341	0.273353	-0.681686	NA	NA	Vaginal vs Caesarean	24
aac(6')-aph(2'')	3304.05	0.194457	0.427313	0.45507	0.649059	0.758306	Vaginal vs Caesarean	24
aac(6')-Im	757.809	-1.21835	0.457462	-2.66329	0.00773811	0.0294547	Vaginal vs Caesarean	24
aadA1	26.6021	0.667765	0.345281	1.93398	0.053116	0.149231	Vaginal vs Caesarean	24
aadA12	3.30162	1.45269	0.192745	7.53686	4.81e-14	2.84e-12	Vaginal vs Caesarean	24
aadA15	3.76952	1.36483	0.211836	6.44285	1.17e-10	1.98e-09	Vaginal vs Caesarean	24
aadA17	2.04343	-0.195979	0.214469	-0.913789	0.360828	0.522618	Vaginal vs Caesarean	24
aadA21	2.93358	0.990283	0.207923	4.76274	1.91e-06	1.61e-05	Vaginal vs Caesarean	24
aadA22	4.25787	1.63564	0.216844	7.54293	4.6e-14	2.84e-12	Vaginal vs Caesarean	24
aadA24	6.49793	1.56437	0.244147	6.4075	1.48e-10	2.18e-09	Vaginal vs Caesarean	24
aadA5	156.588	-1.06028	0.370979	-2.85807	0.00426225	0.0193441	Vaginal vs Caesarean	24
ant(3'')-Ia	286.601	1.54299	0.430158	3.58703	0.000334	0.00207721	Vaginal vs Caesarean	24
ant(6)-Ia	101260	-0.199256	0.228233	-0.873039	0.382642	0.537521	Vaginal vs Caesarean	24
ant(6)-Ib	139.977	0.772248	0.36331	2.12559	NA	NA	Vaginal vs Caesarean	24
aph(2'')-Ia	5416.71	0.0617679	0.430158	0.143594	0.885821	0.938698	Vaginal vs Caesarean	24
aph(2'')-Ib	944.304	-1.1307	0.463706	-2.43841	0.0147521	0.0527498	Vaginal vs Caesarean	24
aph(2'')-Id	156.68	1.15087	0.39398	2.92115	0.00348744	0.0171466	Vaginal vs Caesarean	24
aph(2'')-If	452.547	-2.365	0.428354	-5.52113	3.37e-08	3.31e-07	Vaginal vs Caesarean	24
aph(2'')-Ig	78.0015	1.67555	0.352294	4.75611	NA	NA	Vaginal vs Caesarean	24
aph(3'')-Ib	5556	-0.0458025	0.504204	-0.0908413	0.927619	0.946825	Vaginal vs Caesarean	24
aph(3')-Ia	4470.37	-0.122855	0.133801	-0.918185	0.358522	0.522618	Vaginal vs Caesarean	24
aph(3')-III	7087.55	0.036325	0.38349	0.0947223	0.924535	0.946825	Vaginal vs Caesarean	24
aph(3')-IIIa	9753.18	-0.0612938	0.375802	-0.163102	0.870438	0.933743	Vaginal vs Caesarean	24
aph(6)-Id	4388.65	0.150859	0.49502	0.304754	0.760554	0.854718	Vaginal vs Caesarean	24
blaACI	9.94946	1.04911	0.257459	4.07485	4.6e-05	0.00034	Vaginal vs Caesarean	24
blaACT	50.732	1.04857	0.329721	3.18018	NA	NA	Vaginal vs Caesarean	24
blaCMY	517.73	-0.488058	0.425557	-1.14687	0.251436	0.449536	Vaginal vs Caesarean	24
blaCTX	43.4553	0.410206	0.300625	1.36451	0.172407	0.35076	Vaginal vs Caesarean	24
blaL	17.3117	1.00075	0.272185	3.67671	0.000236	0.00154882	Vaginal vs Caesarean	24
blaMIR	3.37391	0.478966	0.215297	2.22468	0.0261027	0.0855589	Vaginal vs Caesarean	24
blaOXA	3135.17	0.45096	0.442456	1.01922	NA	NA	Vaginal vs Caesarean	24
blaOXY	843.133	0.296351	0.444885	0.666131	0.505328	0.650472	Vaginal vs Caesarean	24
blaROB	14.5332	1.28868	0.296018	4.35338	NA	NA	Vaginal vs Caesarean	24
blaSHV	111.776	-0.69908	0.35521	-1.96807	0.0490595	0.141911	Vaginal vs Caesarean	24
blaTEM	12737	1.10758	0.440871	2.51224	0.0119966	0.0442375	Vaginal vs Caesarean	24
blaZ	4.98949	-0.348036	0.246123	-1.41407	0.15734	0.325722	Vaginal vs Caesarean	24
cat	34292.4	0.491519	0.463637	1.06014	0.289082	0.480445	Vaginal vs Caesarean	24
cat(pC194)	5.48914	-0.928556	0.273863	-3.39059	NA	NA	Vaginal vs Caesarean	24
catA1	60.8443	-0.484273	0.370311	-1.30775	0.190959	0.36519	Vaginal vs Caesarean	24
catP	7304.59	-0.597183	0.449733	-1.32786	0.184224	0.362307	Vaginal vs Caesarean	24
catQ	3.96271	0.283912	0.237528	1.19528	0.231977	0.423617	Vaginal vs Caesarean	24
catS	11358.7	0.221241	0.450592	0.491001	0.623426	0.740855	Vaginal vs Caesarean	24
cepA	35624.3	-0.119038	0.429231	-0.277329	0.781527	0.870002	Vaginal vs Caesarean	24
cepA-29	5428.56	-0.41454	0.432827	-0.95775	0.338189	0.522618	Vaginal vs Caesarean	24
cepA-44	7466.77	0.714814	0.452656	1.57916	NA	NA	Vaginal vs Caesarean	24
cepA-49	9319.82	-0.635889	0.449378	-1.41504	0.157056	0.325722	Vaginal vs Caesarean	24
cfiA1	57.9914	0.0441343	0.335414	0.131582	0.895315	0.938698	Vaginal vs Caesarean	24
cfiA10	44.843	-1.14269	0.358974	-3.1832	0.00145658	0.00781254	Vaginal vs Caesarean	24
cfiA13	37.7776	-1.6113	0.345856	-4.65888	3.18e-06	2.5e-05	Vaginal vs Caesarean	24
cfiA14	42.1249	-2.04512	0.340941	-5.99844	1.99e-09	2.14e-08	Vaginal vs Caesarean	24
cfiA2	27.7516	-2.42523	0.354492	-6.84141	7.84e-12	2.31e-10	Vaginal vs Caesarean	24
cfiA3	43.3942	0.0264439	0.344426	0.0767767	0.938801	0.946825	Vaginal vs Caesarean	24
cfiA4	49.802	-0.374427	0.347936	-1.07614	0.281866	0.475145	Vaginal vs Caesarean	24
cfiA6	50.9746	-1.02246	0.362536	-2.82029	0.00479805	0.0209693	Vaginal vs Caesarean	24
cfiA8	38.6555	0.072324	0.324127	0.223134	0.823431	0.908083	Vaginal vs Caesarean	24
cfiA9	37.774	-1.01251	0.348753	-2.90323	0.00369332	0.0174325	Vaginal vs Caesarean	24
cfr(B)	61.3039	-2.59141	0.357526	-7.24818	4.22e-13	1.66e-11	Vaginal vs Caesarean	24
cfr(C)	1726.15	-0.739608	0.466639	-1.58497	0.112974	0.257365	Vaginal vs Caesarean	24
Cfr(E)	873.191	0.489587	0.443108	1.10489	0.269207	0.467153	Vaginal vs Caesarean	24
cfxA	45767.3	-0.745443	0.394279	-1.89065	0.0586712	0.161005	Vaginal vs Caesarean	24
cfxA2	26892.9	-0.800328	0.396283	-2.01958	0.0434265	0.131393	Vaginal vs Caesarean	24
cfxA3	49303.6	-0.440925	0.404339	-1.09048	0.2755	0.471145	Vaginal vs Caesarean	24
cfxA4	39188.3	-0.707837	0.404046	-1.75187	0.0797959	0.196165	Vaginal vs Caesarean	24
cfxA5	41675.1	-0.73176	0.404528	-1.80892	0.0704631	0.18477	Vaginal vs Caesarean	24
cfxA6	218500	-0.20533	0.603426	-0.340274	0.73365	0.832411	Vaginal vs Caesarean	24
dfrA1	15.2683	1.88914	0.288284	6.55305	NA	NA	Vaginal vs Caesarean	24
dfrA14	6.24541	0.700085	0.251026	2.7889	0.00528881	0.02152	Vaginal vs Caesarean	24
dfrA17	366.07	-1.55759	0.38909	-4.00316	6.25e-05	0.000434	Vaginal vs Caesarean	24
dfrA7	6.93743	0.218501	0.253683	0.861315	0.389065	0.540113	Vaginal vs Caesarean	24
ere(D)	222.622	-2.46611	0.369612	-6.67216	2.52e-11	4.96e-10	Vaginal vs Caesarean	24
erm(A)	543.205	2.39991	0.427117	5.61885	NA	NA	Vaginal vs Caesarean	24
erm(B)	116227	-0.303994	0.228677	-1.32936	0.18373	0.362307	Vaginal vs Caesarean	24
erm(F)	206920	-0.370635	0.399723	-0.92723	0.353807	0.522618	Vaginal vs Caesarean	24
erm(G)	21059	-1.3005	0.464057	-2.80246	0.00507146	0.0213726	Vaginal vs Caesarean	24
erm(Q)	540.575	0.219051	0.400632	0.546763	0.584542	0.711092	Vaginal vs Caesarean	24
erm(T)	1977.5	0.755114	0.360661	2.0937	0.0362871	0.112681	Vaginal vs Caesarean	24
erm(X)	940.24	0.875303	0.437894	1.99889	NA	NA	Vaginal vs Caesarean	24
fosA	1896.57	-0.0405394	0.47033	-0.0861934	0.931313	0.946825	Vaginal vs Caesarean	24
fosA5	29.9924	0.345913	0.290249	1.19178	0.233348	0.423617	Vaginal vs Caesarean	24
fosA6	405.217	-0.83728	0.364959	-2.29418	0.0217804	0.073431	Vaginal vs Caesarean	24
lnu(B)	84.8433	-1.12418	0.349313	-3.21826	0.00128973	0.00759846	Vaginal vs Caesarean	24
lnu(C)	15152.6	-0.657016	0.417543	-1.57353	0.115596	0.257365	Vaginal vs Caesarean	24
lnu(P)	304.544	0.385332	0.414761	0.929047	0.352865	0.522618	Vaginal vs Caesarean	24
lsa(A)	981.881	-0.387111	0.396943	-0.975233	0.329445	0.522618	Vaginal vs Caesarean	24
lsa(C)	289.15	-0.597914	0.362481	-1.64951	0.0990441	0.233744	Vaginal vs Caesarean	24
lsa(E)	94.9702	-2.24051	0.357281	-6.27101	3.59e-10	4.23e-09	Vaginal vs Caesarean	24
mdf(A)	20798.7	0.124792	0.361253	0.345441	0.729763	0.832411	Vaginal vs Caesarean	24
mef(A)	57869.6	0.231308	0.2627	0.880501	0.378588	0.537521	Vaginal vs Caesarean	24
mef(B)	1.97574	-0.12285	0.214739	-0.572088	0.567262	0.704599	Vaginal vs Caesarean	24
mph(A)	365.734	-2.45062	0.388479	-6.30825	2.82e-10	3.7e-09	Vaginal vs Caesarean	24
msr(C)	60.4405	3.45125	0.249339	13.8416	NA	NA	Vaginal vs Caesarean	24
msr(D)	23219.4	-0.10753	0.256883	-0.418597	0.675511	0.781473	Vaginal vs Caesarean	24
OqxA	2785.75	-0.447426	0.45615	-0.980875	0.326654	0.522618	Vaginal vs Caesarean	24
OqxB	3394.64	-0.651082	0.43672	-1.49084	0.136002	0.291787	Vaginal vs Caesarean	24
penA	46.3965	-0.277962	0.367787	-0.75577	0.449787	0.605628	Vaginal vs Caesarean	24
sul1	197.794	-2.13439	0.424877	-5.02354	5.07e-07	4.6e-06	Vaginal vs Caesarean	24
sul2	17861.2	-1.03426	0.526092	-1.96592	0.0493079	0.141911	Vaginal vs Caesarean	24
tet(32)	62107	0.631453	0.206717	3.05467	0.00225308	0.0115593	Vaginal vs Caesarean	24
tet(40)	64162.2	0.185294	0.261457	0.708699	0.478511	0.634431	Vaginal vs Caesarean	24
tet(44)	4535.35	-1.01495	0.439605	-2.30877	0.0209562	0.0727302	Vaginal vs Caesarean	24
tet(A)	291.4	-0.360597	0.449403	-0.802391	0.422327	0.579472	Vaginal vs Caesarean	24
tet(B)	389.699	-2.90719	0.430271	-6.75665	1.41e-11	3.33e-10	Vaginal vs Caesarean	24
tet(C)	1561.57	0.39262	0.182174	2.1552	0.0311465	0.0993322	Vaginal vs Caesarean	24
tet(L)	81.3026	-0.392812	0.350421	-1.12097	0.2623	0.461961	Vaginal vs Caesarean	24
tet(M)	17747	-0.250229	0.263112	-0.951035	0.341587	0.522618	Vaginal vs Caesarean	24
tet(O)	181909	0.0735237	0.151669	0.484765	0.627843	0.740855	Vaginal vs Caesarean	24
tet(O/32/O)	133412	0.0756011	0.145988	0.517858	0.604557	0.727936	Vaginal vs Caesarean	24
tet(O/W)	44981.3	0.196558	0.193789	1.01429	0.310445	0.508784	Vaginal vs Caesarean	24
tet(O/W)-1	4443.03	0.356018	0.201828	1.76397	0.0777375	0.195171	Vaginal vs Caesarean	24
tet(O/W)-2	4407.97	0.304764	0.196311	1.55245	0.120554	0.263433	Vaginal vs Caesarean	24
tet(O/W/32/O)	16874.8	0.0290204	0.140769	0.206157	0.836669	0.913771	Vaginal vs Caesarean	24
tet(O/W/32/O/W/O)	4707.23	0.029746	0.151239	0.196682	0.844076	0.913771	Vaginal vs Caesarean	24
tet(O/W/O)-1	8780.64	0.108726	0.144456	0.75266	0.451654	0.605628	Vaginal vs Caesarean	24
tet(O/W/O)-2	4829.72	0.190151	0.155615	1.22194	0.221732	0.415307	Vaginal vs Caesarean	24
tet(O/W/O)-3	1451.19	0.248672	0.190548	1.30504	0.19188	0.36519	Vaginal vs Caesarean	24
tet(Q)	834535	-0.329052	0.185222	-1.77653	0.0756456	0.194047	Vaginal vs Caesarean	24
tet(S)	2.82518	0.339712	0.223856	1.51755	NA	NA	Vaginal vs Caesarean	24
tet(S/M)	1214.55	-0.00768464	0.346285	-0.0221917	0.982295	0.982295	Vaginal vs Caesarean	24
tet(W)	240255	0.0949816	0.172089	0.551934	0.580994	0.711092	Vaginal vs Caesarean	24
tet(W/32/O)	39150.7	0.0939912	0.141705	0.663286	0.507147	0.650472	Vaginal vs Caesarean	24
tet(X)	72509.7	-0.376555	0.561828	-0.670232	0.50271	0.650472	Vaginal vs Caesarean	24
tet(X3)	3268.97	-0.43071	0.473656	-0.909331	0.363175	0.522618	Vaginal vs Caesarean	24
tet(X4)	3167.05	-0.0495666	0.470156	-0.105426	NA	NA	Vaginal vs Caesarean	24
tet(X5)	2265.61	0.379086	0.468443	0.809247	NA	NA	Vaginal vs Caesarean	24
tet(X6)	988.671	-0.984636	0.397395	-2.47773	NA	NA	Vaginal vs Caesarean	24
tetA(46)	2318.12	0.161344	0.279732	0.576779	0.564089	0.704599	Vaginal vs Caesarean	24
tetA(60)	223.551	0.308506	0.333278	0.925672	0.354617	0.522618	Vaginal vs Caesarean	24
tetA(P)	937.148	0.371758	0.363388	1.02303	NA	NA	Vaginal vs Caesarean	24
tetB(46)	2199.16	0.144664	0.240464	0.601604	0.547438	0.694599	Vaginal vs Caesarean	24
tetB(60)	134.947	0.628085	0.338005	1.85821	0.0631385	0.169326	Vaginal vs Caesarean	24
tetB(P)	673.339	-0.532181	0.337166	-1.57839	0.114475	0.257365	Vaginal vs Caesarean	24
VanC1XY	7.76873	-0.908462	0.283483	-3.20465	0.00135227	0.00759846	Vaginal vs Caesarean	24
VanC2XY	14.4155	-0.467417	0.271491	-1.72167	0.0851301	0.205007	Vaginal vs Caesarean	24
VanG2XY	226.76	-1.01949	0.422543	-2.41276	NA	NA	Vaginal vs Caesarean	24
VanGXY	28.0212	0.427889	0.338137	1.26543	NA	NA	Vaginal vs Caesarean	24
VanHBX	97.35	1.0794	0.397173	2.71771	0.00657347	0.0258556	Vaginal vs Caesarean	24
VanHDX	2408.9	0.0477149	0.375641	0.127023	0.898922	0.938698	Vaginal vs Caesarean	24

## Sheet: Delivery mode + intrapartum AB
genename	baseMean	log2FoldChange	lfcSE	stat	pvalue	padj	contrast (reference first)	Age (months)
aac(6')-aph(2'')	19110.3	0.893778	0.518643	1.7233	0.0848342	0.149191	Vaginal no AB vs Vaginal AB	3
aac(6')-Ii	478.018	0.92425	0.274908	3.36203	NA	NA	Vaginal no AB vs Vaginal AB	3
aac(6')-Iih	28.3924	-0.241855	0.272551	-0.887377	NA	NA	Vaginal no AB vs Vaginal AB	3
aadA1	17768.2	-4.16479	0.546529	-7.62043	2.53e-14	3.68e-13	Vaginal no AB vs Vaginal AB	3
aadA12	957.883	-1.2618	0.468961	-2.69063	0.0071317	0.0165326	Vaginal no AB vs Vaginal AB	3
aadA15	1105.37	-1.61872	0.4743	-3.41286	0.000643	0.00168133	Vaginal no AB vs Vaginal AB	3
aadA17	945.62	-1.09858	0.46219	-2.37691	0.0174582	0.0378879	Vaginal no AB vs Vaginal AB	3
aadA1b	1115.08	-2.60439	0.468235	-5.56213	2.66e-08	1.6e-07	Vaginal no AB vs Vaginal AB	3
aadA21	1116.39	-2.00253	0.465378	-4.30301	1.68e-05	6.14e-05	Vaginal no AB vs Vaginal AB	3
aadA22	2002.89	-3.52872	0.484775	-7.27909	3.36e-13	4.28e-12	Vaginal no AB vs Vaginal AB	3
aadA23	878.145	-2.96673	0.456655	-6.49666	8.21e-11	9.31e-10	Vaginal no AB vs Vaginal AB	3
aadA24	3323.21	-3.1373	0.502404	-6.24457	4.25e-10	4.33e-09	Vaginal no AB vs Vaginal AB	3
aadA5	3804.26	3.78519	0.369217	10.252	NA	NA	Vaginal no AB vs Vaginal AB	3
aadA8	38.8388	-0.109498	0.316929	-0.345495	NA	NA	Vaginal no AB vs Vaginal AB	3
aadA8b	45.4963	-0.0686412	0.300701	-0.22827	0.819436	0.879816	Vaginal no AB vs Vaginal AB	3
aadD	17.3033	0.437235	0.262214	1.66747	NA	NA	Vaginal no AB vs Vaginal AB	3
ant(3'')-Ia	13854.7	-0.218559	0.528309	-0.413695	0.679097	0.744816	Vaginal no AB vs Vaginal AB	3
ant(6)-Ia	54642.5	-0.839423	0.500344	-1.67769	0.0934071	0.156189	Vaginal no AB vs Vaginal AB	3
aph(2'')-Ia	31075.9	0.830654	0.525054	1.58203	0.113642	0.183992	Vaginal no AB vs Vaginal AB	3
aph(3'')-Ib	19487.8	-1.12267	0.514568	-2.18178	NA	NA	Vaginal no AB vs Vaginal AB	3
aph(3')-Ia	17256.2	0.677765	0.207317	3.26922	NA	NA	Vaginal no AB vs Vaginal AB	3
aph(3')-III	6224.46	-0.278643	0.480221	-0.580238	0.561754	0.643808	Vaginal no AB vs Vaginal AB	3
aph(3')-IIIa	8177.92	-0.358871	0.486218	-0.738087	0.460461	0.546129	Vaginal no AB vs Vaginal AB	3
aph(6)-Id	19075.4	-1.11583	0.510883	-2.18413	NA	NA	Vaginal no AB vs Vaginal AB	3
blaACI	2616.59	-0.360085	0.343978	-1.04683	NA	NA	Vaginal no AB vs Vaginal AB	3
blaACT	9763.26	-0.329484	0.488759	-0.674123	NA	NA	Vaginal no AB vs Vaginal AB	3
blaCFE	12.7523	-0.131752	0.264235	-0.498616	NA	NA	Vaginal no AB vs Vaginal AB	3
blaCKO	24.6172	-0.372872	0.288292	-1.29338	NA	NA	Vaginal no AB vs Vaginal AB	3
blaCMY	11814.3	-2.45918	0.503039	-4.88865	1.02e-06	4.5e-06	Vaginal no AB vs Vaginal AB	3
blaCTX	13813.8	1.6617	0.48074	3.45655	0.000547	0.00154069	Vaginal no AB vs Vaginal AB	3
blaHERA	366.179	-0.395533	0.324567	-1.21865	NA	NA	Vaginal no AB vs Vaginal AB	3
blaL	35042.7	5.84829	0.523349	11.1747	5.42e-29	1.84e-27	Vaginal no AB vs Vaginal AB	3
blaMAL	1807.25	-0.59154	0.348101	-1.69934	NA	NA	Vaginal no AB vs Vaginal AB	3
blaMIR	51.3554	-0.295089	0.327569	-0.900843	NA	NA	Vaginal no AB vs Vaginal AB	3
blaOKP	59.4379	1.46996	0.299843	4.90242	NA	NA	Vaginal no AB vs Vaginal AB	3
blaOXA	1419.33	-0.961007	0.345873	-2.7785	NA	NA	Vaginal no AB vs Vaginal AB	3
blaOXY	67760.7	0.672023	0.610059	1.10157	0.270648	0.345115	Vaginal no AB vs Vaginal AB	3
blaPLA	5711.51	2.29792	0.468388	4.90601	9.29e-07	4.31e-06	Vaginal no AB vs Vaginal AB	3
blaSHV	43775.1	0.780176	0.535331	1.45737	0.145014	0.208329	Vaginal no AB vs Vaginal AB	3
blaTEM	102542	1.25026	0.657357	1.90194	NA	NA	Vaginal no AB vs Vaginal AB	3
blaZ	482.408	-0.0061461	0.396926	-0.0154842	0.987646	0.997425	Vaginal no AB vs Vaginal AB	3
cat	5082.42	4.01178	0.382596	10.4857	NA	NA	Vaginal no AB vs Vaginal AB	3
cat(pC194)	134.001	-3.10084	0.370964	-8.35885	6.33e-17	1.29e-15	Vaginal no AB vs Vaginal AB	3
cat(pC221)	225.189	-1.08545	0.268814	-4.03793	5.39e-05	0.000172	Vaginal no AB vs Vaginal AB	3
catA1	13891.2	2.81178	0.522436	5.38206	7.36e-08	3.95e-07	Vaginal no AB vs Vaginal AB	3
catP	506.295	1.53872	0.33177	4.63791	NA	NA	Vaginal no AB vs Vaginal AB	3
catS	142.728	1.12161	0.30846	3.63617	NA	NA	Vaginal no AB vs Vaginal AB	3
cepA	78321.6	-1.71493	0.535835	-3.20048	0.00137198	0.00325446	Vaginal no AB vs Vaginal AB	3
cepA-29	16719.6	-2.29703	0.515425	-4.45658	8.33e-06	3.27e-05	Vaginal no AB vs Vaginal AB	3
cepA-44	18638.8	-3.09174	0.509242	-6.07126	1.27e-09	1.18e-08	Vaginal no AB vs Vaginal AB	3
cepA-49	24925.7	-1.18106	0.527344	-2.23964	0.0251143	0.0522788	Vaginal no AB vs Vaginal AB	3
cfiA1	51.2137	2.03262	0.248866	8.16751	NA	NA	Vaginal no AB vs Vaginal AB	3
cfiA10	76.359	1.00946	0.271185	3.72241	NA	NA	Vaginal no AB vs Vaginal AB	3
cfiA13	601.874	3.54874	0.322727	10.9961	NA	NA	Vaginal no AB vs Vaginal AB	3
cfiA14	1026.36	3.1359	0.295769	10.6026	NA	NA	Vaginal no AB vs Vaginal AB	3
cfiA2	37.947	1.69884	0.250697	6.77649	NA	NA	Vaginal no AB vs Vaginal AB	3
cfiA3	80.8595	0.885871	0.281342	3.14874	NA	NA	Vaginal no AB vs Vaginal AB	3
cfiA6	94.3278	1.20946	0.278279	4.34623	NA	NA	Vaginal no AB vs Vaginal AB	3
cfiA8	59.3837	2.31053	0.251051	9.2034	NA	NA	Vaginal no AB vs Vaginal AB	3
cfiA9	62.094	1.05694	0.277776	3.80501	NA	NA	Vaginal no AB vs Vaginal AB	3
cfr(C)	19.6212	-0.280995	0.240441	-1.16866	NA	NA	Vaginal no AB vs Vaginal AB	3
cfxA	57665.6	0.750048	0.491608	1.5257	0.127084	0.194048	Vaginal no AB vs Vaginal AB	3
cfxA2	34322.2	0.73236	0.48992	1.49485	0.134952	0.199987	Vaginal no AB vs Vaginal AB	3
cfxA3	54193.1	0.746371	0.489686	1.52418	0.127463	0.194048	Vaginal no AB vs Vaginal AB	3
cfxA4	48558.2	0.761662	0.487847	1.56127	0.11846	0.188795	Vaginal no AB vs Vaginal AB	3
cfxA5	44425	0.783909	0.490035	1.5997	0.109665	0.180417	Vaginal no AB vs Vaginal AB	3
cfxA6	18145.9	0.34005	0.472117	0.720266	NA	NA	Vaginal no AB vs Vaginal AB	3
cmx	50.856	2.00383	0.336116	5.96172	2.5e-09	2.12e-08	Vaginal no AB vs Vaginal AB	3
dfrA1	428.559	-2.00624	0.36218	-5.53934	3.04e-08	1.72e-07	Vaginal no AB vs Vaginal AB	3
dfrA17	10805.1	5.777	0.397967	14.5163	9.56e-48	9.75e-46	Vaginal no AB vs Vaginal AB	3
dfrA7	5313.82	3.8541	0.317899	12.1236	NA	NA	Vaginal no AB vs Vaginal AB	3
dfrG	24.2236	-0.172832	0.276182	-0.625792	NA	NA	Vaginal no AB vs Vaginal AB	3
ere(D)	1203.5	-0.5969	0.319487	-1.86831	0.061719	0.11494	Vaginal no AB vs Vaginal AB	3
erm(A)	987.343	-1.80015	0.429959	-4.1868	2.83e-05	9.95e-05	Vaginal no AB vs Vaginal AB	3
erm(B)	126325	0.386816	0.458468	0.843715	0.398828	0.484292	Vaginal no AB vs Vaginal AB	3
erm(C)	99.0214	4.00312	0.351103	11.4015	4.11e-30	2.1e-28	Vaginal no AB vs Vaginal AB	3
erm(F)	154940	-0.241946	0.506045	-0.478111	0.632571	0.701329	Vaginal no AB vs Vaginal AB	3
erm(G)	16981.2	-1.10888	0.511353	-2.16852	0.0301191	0.061443	Vaginal no AB vs Vaginal AB	3
erm(Q)	4.7087	-0.94557	0.251551	-3.75895	0.000171	0.000527	Vaginal no AB vs Vaginal AB	3
erm(T)	1977.48	-0.402612	0.431887	-0.932215	0.351225	0.43689	Vaginal no AB vs Vaginal AB	3
erm(X)	20760.3	2.28418	0.461538	4.94906	7.46e-07	3.62e-06	Vaginal no AB vs Vaginal AB	3
fosA	67576.7	0.607856	0.462992	1.31289	0.189221	0.260818	Vaginal no AB vs Vaginal AB	3
fosA2	246.157	-0.808939	0.356151	-2.27134	NA	NA	Vaginal no AB vs Vaginal AB	3
fosA5	13240.9	0.555902	0.499646	1.11259	0.265884	0.345115	Vaginal no AB vs Vaginal AB	3
fosA6	19311.4	0.943212	0.505349	1.86646	0.0619774	0.11494	Vaginal no AB vs Vaginal AB	3
fosA7	14390.6	4.42267	0.494322	8.94694	3.65e-19	9.32e-18	Vaginal no AB vs Vaginal AB	3
fosB	108.886	-2.26991	0.391106	-5.80383	6.48e-09	5.09e-08	Vaginal no AB vs Vaginal AB	3
fusB	80.7345	2.73784	0.349056	7.84356	4.38e-15	7.45e-14	Vaginal no AB vs Vaginal AB	3
fusC	35.4102	-1.73062	0.300844	-5.75254	8.79e-09	6.4e-08	Vaginal no AB vs Vaginal AB	3
lnu(C)	937.022	2.08849	0.389824	5.35753	8.44e-08	4.3e-07	Vaginal no AB vs Vaginal AB	3
lnu(P)	11.1935	0.383058	0.263238	1.45518	NA	NA	Vaginal no AB vs Vaginal AB	3
lsa(A)	15999.4	1.42104	0.43066	3.29967	0.000968	0.00240817	Vaginal no AB vs Vaginal AB	3
lsa(C)	583.465	-0.0148543	0.421551	-0.0352374	0.97189	0.991328	Vaginal no AB vs Vaginal AB	3
mdf(A)	310890	0.509745	0.36192	1.40845	0.158999	0.225248	Vaginal no AB vs Vaginal AB	3
mecA	70.9573	0.297619	0.350403	0.84936	0.395681	0.484292	Vaginal no AB vs Vaginal AB	3
mef(A)	91151.6	0.0496816	0.287957	0.172531	0.86302	0.916959	Vaginal no AB vs Vaginal AB	3
mph(A)	3559.65	4.36488	0.384838	11.3421	NA	NA	Vaginal no AB vs Vaginal AB	3
mph(C)	49.0858	1.2402	0.356561	3.47823	0.000505	0.00147093	Vaginal no AB vs Vaginal AB	3
mre(A)	3.59147	-0.843892	0.235125	-3.58912	0.000332	0.000995	Vaginal no AB vs Vaginal AB	3
msr(A)	46.7991	-2.01397	0.353988	-5.68937	1.28e-08	8.67e-08	Vaginal no AB vs Vaginal AB	3
msr(C)	570.437	0.814053	0.302089	2.69474	NA	NA	Vaginal no AB vs Vaginal AB	3
msr(D)	46512.4	-0.474939	0.279818	-1.69732	0.0896367	0.152382	Vaginal no AB vs Vaginal AB	3
OqxA	123289	0.831764	0.447572	1.85839	0.0631135	0.114957	Vaginal no AB vs Vaginal AB	3
OqxB	144832	0.642436	0.430132	1.49358	0.135285	0.199987	Vaginal no AB vs Vaginal AB	3
qnrB38	138.904	-0.0535637	0.305721	-0.175204	NA	NA	Vaginal no AB vs Vaginal AB	3
qnrB40	180.557	-0.540503	0.349007	-1.54869	0.121456	0.190593	Vaginal no AB vs Vaginal AB	3
qnrB46	57.9384	-0.0382872	0.282899	-0.135339	NA	NA	Vaginal no AB vs Vaginal AB	3
qnrB49	54.3511	-1.34306	0.325073	-4.13156	3.6e-05	0.000119	Vaginal no AB vs Vaginal AB	3
qnrB60	245.959	-0.0569946	0.314675	-0.181122	NA	NA	Vaginal no AB vs Vaginal AB	3
qnrB67	328.101	-1.30921	0.37939	-3.45082	0.000559	0.00154069	Vaginal no AB vs Vaginal AB	3
qnrB68	141.029	-1.54584	0.354723	-4.35787	1.31e-05	4.96e-05	Vaginal no AB vs Vaginal AB	3
qnrB81	102.518	-0.920699	0.347291	-2.65109	0.00802323	0.0177906	Vaginal no AB vs Vaginal AB	3
qnrB90	98.3144	-0.0359391	0.288935	-0.124385	NA	NA	Vaginal no AB vs Vaginal AB	3
sul1	34931.3	0.943553	0.551901	1.70964	0.0873321	0.150981	Vaginal no AB vs Vaginal AB	3
sul2	70785.4	-0.277818	0.536387	-0.517944	NA	NA	Vaginal no AB vs Vaginal AB	3
tet(32)	21548.3	0.961808	0.502326	1.91471	0.0555299	0.108924	Vaginal no AB vs Vaginal AB	3
tet(40)	16493	-0.973251	0.518138	-1.87836	0.0603315	0.11494	Vaginal no AB vs Vaginal AB	3
tet(44)	723.614	1.43771	0.344398	4.17455	2.99e-05	0.000102	Vaginal no AB vs Vaginal AB	3
tet(A)	26340.1	0.278105	0.541296	0.513777	0.607408	0.680831	Vaginal no AB vs Vaginal AB	3
tet(B)	31174.4	0.358917	0.536498	0.669	0.503496	0.590305	Vaginal no AB vs Vaginal AB	3
tet(C)	2085.34	0.00018	0.155576	0.00115959	0.999075	0.999075	Vaginal no AB vs Vaginal AB	3
tet(D)	32.3234	-1.26764	0.277812	-4.56295	5.04e-06	2.06e-05	Vaginal no AB vs Vaginal AB	3
tet(K)	49.542	-1.43305	0.337983	-4.24001	NA	NA	Vaginal no AB vs Vaginal AB	3
tet(L)	1599.09	4.70494	0.377007	12.4797	NA	NA	Vaginal no AB vs Vaginal AB	3
tet(M)	35817.2	1.03198	0.317745	3.24782	0.00116293	0.00282427	Vaginal no AB vs Vaginal AB	3
tet(O)	138212	0.534021	0.412274	1.29531	0.195214	0.264757	Vaginal no AB vs Vaginal AB	3
tet(O/32/O)	117728	0.445544	0.407352	1.09376	0.274062	0.345115	Vaginal no AB vs Vaginal AB	3
tet(O/W)	40536.3	-1.87981	0.389608	-4.82488	1.4e-06	5.95e-06	Vaginal no AB vs Vaginal AB	3
tet(O/W)-1	2185.95	0.518115	0.375854	1.3785	0.168049	0.234808	Vaginal no AB vs Vaginal AB	3
tet(O/W)-2	2418.76	0.417191	0.379518	1.09926	0.271653	0.345115	Vaginal no AB vs Vaginal AB	3
tet(O/W/32/O)	14734.1	0.206442	0.36933	0.558963	0.576187	0.653012	Vaginal no AB vs Vaginal AB	3
tet(O/W/32/O/W/O)	4330.93	-0.0456071	0.365859	-0.124658	0.900795	0.947227	Vaginal no AB vs Vaginal AB	3
tet(O/W/O)-1	7355.49	0.575174	0.390758	1.47195	0.141035	0.205509	Vaginal no AB vs Vaginal AB	3
tet(O/W/O)-2	3384.8	0.650293	0.372047	1.74788	0.0804852	0.144026	Vaginal no AB vs Vaginal AB	3
tet(O/W/O)-3	994.663	0.471568	0.365736	1.28937	0.19727	0.264757	Vaginal no AB vs Vaginal AB	3
tet(Q)	897033	-0.12408	0.352642	-0.351857	0.724945	0.786643	Vaginal no AB vs Vaginal AB	3
tet(S)	52.9231	0.749452	0.280995	2.66714	0.00765006	0.0173401	Vaginal no AB vs Vaginal AB	3
tet(S/M)	2695.75	1.30356	0.38473	3.38824	0.000703	0.00179375	Vaginal no AB vs Vaginal AB	3
tet(W)	142741	-0.275746	0.430572	-0.640417	0.521902	0.604931	Vaginal no AB vs Vaginal AB	3
tet(W/32/O)	29472.1	-0.420588	0.363253	-1.15784	0.246931	0.327103	Vaginal no AB vs Vaginal AB	3
tet(X)	42948.8	-3.2193	0.541025	-5.95037	NA	NA	Vaginal no AB vs Vaginal AB	3
tet(X3)	1503.72	-3.43114	0.460364	-7.45311	NA	NA	Vaginal no AB vs Vaginal AB	3
tet(X4)	1154.28	-3.41433	0.448031	-7.62075	NA	NA	Vaginal no AB vs Vaginal AB	3
tet(X5)	903.094	-4.30424	0.443882	-9.69681	NA	NA	Vaginal no AB vs Vaginal AB	3
tet(X6)	91.6677	-0.587796	0.286394	-2.0524	0.0401305	0.080261	Vaginal no AB vs Vaginal AB	3
tetA(46)	22038.3	-0.0139762	0.321511	-0.0434702	0.965327	0.991328	Vaginal no AB vs Vaginal AB	3
tetA(60)	122.558	-1.00452	0.388375	-2.58646	NA	NA	Vaginal no AB vs Vaginal AB	3
tetA(P)	26655.4	-1.79481	0.523358	-3.42941	0.000605	0.00162367	Vaginal no AB vs Vaginal AB	3
tetB(46)	18842.7	-0.0204563	0.327996	-0.0623675	0.95027	0.989057	Vaginal no AB vs Vaginal AB	3
tetB(60)	89.8511	0.896259	0.381866	2.34705	0.0189228	0.0402109	Vaginal no AB vs Vaginal AB	3
tetB(P)	3079.12	-3.70243	0.435547	-8.50064	NA	NA	Vaginal no AB vs Vaginal AB	3
VanC1XY	31.8179	1.2415	0.250877	4.94865	NA	NA	Vaginal no AB vs Vaginal AB	3
VanC2	71.8408	1.73799	0.307986	5.64309	1.67e-08	1.06e-07	Vaginal no AB vs Vaginal AB	3
VanC2XY	63.9265	0.0777446	0.316344	0.24576	NA	NA	Vaginal no AB vs Vaginal AB	3
VanC3XY	2.67683	0.915816	0.196281	4.66584	NA	NA	Vaginal no AB vs Vaginal AB	3
VanHDX	877.589	-1.9323	0.386785	-4.9958	NA	NA	Vaginal no AB vs Vaginal AB	3
vga(A)	3.86709	-0.713882	0.240046	-2.97394	NA	NA	Vaginal no AB vs Vaginal AB	3
vga(A)LC	11.0218	1.21431	0.260108	4.66846	NA	NA	Vaginal no AB vs Vaginal AB	3
aac(6')-aph(2'')	19110.3	1.10483	0.554099	1.99392	0.0461605	0.066315	Vaginal no AB vs Caesarean AB	3
aac(6')-Ii	478.018	3.0405	0.27441	11.0801	NA	NA	Vaginal no AB vs Caesarean AB	3
aac(6')-Iih	28.3924	1.55802	0.269683	5.77723	NA	NA	Vaginal no AB vs Caesarean AB	3
aadA1	17768.2	1.04311	0.583606	1.78735	0.0738813	0.0991565	Vaginal no AB vs Caesarean AB	3
aadA12	957.883	1.27168	0.500182	2.54243	0.0110086	0.017545	Vaginal no AB vs Caesarean AB	3
aadA15	1105.37	2.13817	0.505826	4.22709	2.37e-05	6.19e-05	Vaginal no AB vs Caesarean AB	3
aadA17	945.62	1.72862	0.492882	3.50717	0.000453	0.000943	Vaginal no AB vs Caesarean AB	3
aadA1b	1115.08	1.89635	0.49894	3.80075	0.000144	0.00035	Vaginal no AB vs Caesarean AB	3
aadA21	1116.39	1.78284	0.493909	3.60964	0.000306617	0.00068	Vaginal no AB vs Caesarean AB	3
aadA22	2002.89	1.41886	0.516522	2.74695	0.00601523	0.0102325	Vaginal no AB vs Caesarean AB	3
aadA23	878.145	2.39094	0.485896	4.92068	8.62e-07	2.75e-06	Vaginal no AB vs Caesarean AB	3
aadA24	3323.21	1.92953	0.535891	3.6006	0.000317	0.000689	Vaginal no AB vs Caesarean AB	3
aadA5	3804.26	1.41098	0.405968	3.47558	NA	NA	Vaginal no AB vs Caesarean AB	3
aadA8	38.8388	2.5988	0.323407	8.03568	NA	NA	Vaginal no AB vs Caesarean AB	3
aadA8b	45.4963	-0.593335	0.328953	-1.80371	0.071277	0.0969367	Vaginal no AB vs Caesarean AB	3
aadD	17.3033	0.656545	0.274849	2.38875	NA	NA	Vaginal no AB vs Caesarean AB	3
ant(3'')-Ia	13854.7	1.79951	0.564076	3.19019	0.0014218	0.00273629	Vaginal no AB vs Caesarean AB	3
ant(6)-Ia	54642.5	-1.45879	0.534419	-2.72968	0.00633958	0.0106006	Vaginal no AB vs Caesarean AB	3
aph(2'')-Ia	31075.9	1.10078	0.56095	1.96235	0.0497216	0.070439	Vaginal no AB vs Caesarean AB	3
aph(3'')-Ib	19487.8	-3.44431	0.549545	-6.26756	NA	NA	Vaginal no AB vs Caesarean AB	3
aph(3')-Ia	17256.2	2.32275	0.221425	10.49	NA	NA	Vaginal no AB vs Caesarean AB	3
aph(3')-III	6224.46	0.351119	0.512901	0.684575	0.493612	0.543071	Vaginal no AB vs Caesarean AB	3
aph(3')-IIIa	8177.92	0.678785	0.518929	1.30805	0.190856	0.239907	Vaginal no AB vs Caesarean AB	3
aph(6)-Id	19075.4	-3.75673	0.546246	-6.87736	NA	NA	Vaginal no AB vs Caesarean AB	3
blaACI	2616.59	-2.14531	0.384205	-5.58375	NA	NA	Vaginal no AB vs Caesarean AB	3
blaACT	9763.26	2.63237	0.521676	5.046	NA	NA	Vaginal no AB vs Caesarean AB	3
blaCFE	12.7523	3.0735	0.239123	12.8532	NA	NA	Vaginal no AB vs Caesarean AB	3
blaCKO	24.6172	4.34721	0.267615	16.2443	NA	NA	Vaginal no AB vs Caesarean AB	3
blaCMY	11814.3	6.45715	0.536344	12.0392	2.21e-33	2.51e-32	Vaginal no AB vs Caesarean AB	3
blaCTX	13813.8	0.807844	0.515	1.56863	0.116734	0.152652	Vaginal no AB vs Caesarean AB	3
blaHERA	366.179	2.79897	0.321776	8.69849	NA	NA	Vaginal no AB vs Caesarean AB	3
blaL	35042.7	4.4838	0.558885	8.02277	1.03e-15	5.27e-15	Vaginal no AB vs Caesarean AB	3
blaMAL	1807.25	8.90097	0.343184	25.9364	NA	NA	Vaginal no AB vs Caesarean AB	3
blaMIR	51.3554	0.321073	0.345814	0.928456	NA	NA	Vaginal no AB vs Caesarean AB	3
blaOKP	59.4379	0.807543	0.329724	2.44915	NA	NA	Vaginal no AB vs Caesarean AB	3
blaOXA	1419.33	-0.455247	0.364938	-1.24746	NA	NA	Vaginal no AB vs Caesarean AB	3
blaOXY	67760.7	1.50698	0.651584	2.3128	0.0207339	0.0320432	Vaginal no AB vs Caesarean AB	3
blaPLA	5711.51	7.12274	0.499973	14.2463	4.73e-46	8.04e-45	Vaginal no AB vs Caesarean AB	3
blaSHV	43775.1	4.82196	0.571126	8.4429	3.1e-17	1.66e-16	Vaginal no AB vs Caesarean AB	3
blaTEM	102542	-3.27293	0.702093	-4.66168	NA	NA	Vaginal no AB vs Caesarean AB	3
blaZ	482.408	0.570592	0.423908	1.34603	0.178293	0.227324	Vaginal no AB vs Caesarean AB	3
cat	5082.42	-0.230593	0.423583	-0.544387	NA	NA	Vaginal no AB vs Caesarean AB	3
cat(pC194)	134.001	-2.23356	0.395955	-5.64094	1.69e-08	5.56e-08	Vaginal no AB vs Caesarean AB	3
cat(pC221)	225.189	-0.175645	0.266199	-0.659826	0.509365	0.546898	Vaginal no AB vs Caesarean AB	3
catA1	13891.2	0.553078	0.558211	0.990805	0.321781	0.37726	Vaginal no AB vs Caesarean AB	3
catP	506.295	1.70383	0.355812	4.78857	NA	NA	Vaginal no AB vs Caesarean AB	3
catS	142.728	0.0633408	0.343141	0.184591	NA	NA	Vaginal no AB vs Caesarean AB	3
cepA	78321.6	-2.4736	0.572503	-4.32067	1.56e-05	4.53e-05	Vaginal no AB vs Caesarean AB	3
cepA-29	16719.6	-3.62034	0.550706	-6.574	4.9e-11	2.27e-10	Vaginal no AB vs Caesarean AB	3
cepA-44	18638.8	-4.80471	0.544147	-8.82979	1.05e-18	6.69e-18	Vaginal no AB vs Caesarean AB	3
cepA-49	24925.7	-4.28351	0.563436	-7.60248	2.91e-14	1.41e-13	Vaginal no AB vs Caesarean AB	3
cfiA1	51.2137	-0.521464	0.295045	-1.76741	NA	NA	Vaginal no AB vs Caesarean AB	3
cfiA10	76.359	-0.423159	0.308429	-1.37198	NA	NA	Vaginal no AB vs Caesarean AB	3
cfiA13	601.874	-0.572204	0.372969	-1.53419	NA	NA	Vaginal no AB vs Caesarean AB	3
cfiA14	1026.36	-0.683851	0.343654	-1.98994	NA	NA	Vaginal no AB vs Caesarean AB	3
cfiA2	37.947	-0.576352	0.297822	-1.93523	NA	NA	Vaginal no AB vs Caesarean AB	3
cfiA3	80.8595	-0.769629	0.320035	-2.40483	NA	NA	Vaginal no AB vs Caesarean AB	3
cfiA6	94.3278	-0.593612	0.320016	-1.85494	NA	NA	Vaginal no AB vs Caesarean AB	3
cfiA8	59.3837	-0.487986	0.298372	-1.63549	NA	NA	Vaginal no AB vs Caesarean AB	3
cfiA9	62.094	-0.740913	0.317725	-2.33193	NA	NA	Vaginal no AB vs Caesarean AB	3
cfr(C)	19.6212	0.139463	0.248829	0.560476	NA	NA	Vaginal no AB vs Caesarean AB	3
cfxA	57665.6	-4.53329	0.525265	-8.63049	6.11e-18	3.67e-17	Vaginal no AB vs Caesarean AB	3
cfxA2	34322.2	-4.45948	0.523295	-8.52193	1.57e-17	8.89e-17	Vaginal no AB vs Caesarean AB	3
cfxA3	54193.1	-4.85072	0.523217	-9.27094	1.85e-20	1.45e-19	Vaginal no AB vs Caesarean AB	3
cfxA4	48558.2	-4.97604	0.521255	-9.54627	1.34e-21	1.14e-20	Vaginal no AB vs Caesarean AB	3
cfxA5	44425	-4.72349	0.523416	-9.02435	1.81e-19	1.32e-18	Vaginal no AB vs Caesarean AB	3
cfxA6	18145.9	-6.84514	0.506652	-13.5105	NA	NA	Vaginal no AB vs Caesarean AB	3
cmx	50.856	4.10362	0.357213	11.4879	1.52e-30	1.55e-29	Vaginal no AB vs Caesarean AB	3
dfrA1	428.559	0.348628	0.374447	0.931049	0.351828	0.403219	Vaginal no AB vs Caesarean AB	3
dfrA17	10805.1	-0.122248	0.444042	-0.275306	0.783081	0.815043	Vaginal no AB vs Caesarean AB	3
dfrA7	5313.82	0.22908	0.362835	0.631362	NA	NA	Vaginal no AB vs Caesarean AB	3
dfrG	24.2236	0.897909	0.270666	3.31741	NA	NA	Vaginal no AB vs Caesarean AB	3
ere(D)	1203.5	-1.18372	0.348355	-3.39804	0.000679	0.00133131	Vaginal no AB vs Caesarean AB	3
erm(A)	987.343	0.381348	0.458822	0.831145	0.405892	0.46001	Vaginal no AB vs Caesarean AB	3
erm(B)	126325	0.324637	0.489675	0.662964	0.507353	0.546898	Vaginal no AB vs Caesarean AB	3
erm(C)	99.0214	2.33267	0.377423	6.18051	6.39e-10	2.61e-09	Vaginal no AB vs Caesarean AB	3
erm(F)	154940	-3.12305	0.54068	-5.77615	7.64e-09	2.79e-08	Vaginal no AB vs Caesarean AB	3
erm(G)	16981.2	-7.02535	0.55157	-12.737	3.68e-37	5.37e-36	Vaginal no AB vs Caesarean AB	3
erm(Q)	4.7087	-0.965892	0.268858	-3.59257	0.000327	0.000696	Vaginal no AB vs Caesarean AB	3
erm(T)	1977.48	0.445984	0.461247	0.96691	0.333589	0.38666	Vaginal no AB vs Caesarean AB	3
erm(X)	20760.3	1.51951	0.492953	3.08246	0.00205297	0.00387782	Vaginal no AB vs Caesarean AB	3
fosA	67576.7	2.16626	0.494257	4.38285	1.17e-05	3.51e-05	Vaginal no AB vs Caesarean AB	3
fosA2	246.157	5.49938	0.356478	15.427	NA	NA	Vaginal no AB vs Caesarean AB	3
fosA5	13240.9	1.98571	0.533156	3.72443	0.000196	0.000464	Vaginal no AB vs Caesarean AB	3
fosA6	19311.4	2.37155	0.539306	4.39741	1.1e-05	3.39e-05	Vaginal no AB vs Caesarean AB	3
fosA7	14390.6	7.83396	0.5279	14.8399	8.09e-50	2.06e-48	Vaginal no AB vs Caesarean AB	3
fosB	108.886	-0.461161	0.414875	-1.11157	0.266325	0.315874	Vaginal no AB vs Caesarean AB	3
fusB	80.7345	2.10892	0.371612	5.67505	1.39e-08	4.88e-08	Vaginal no AB vs Caesarean AB	3
fusC	35.4102	1.2611	0.298092	4.23057	2.33e-05	6.19e-05	Vaginal no AB vs Caesarean AB	3
lnu(C)	937.022	-0.629019	0.426028	-1.47647	0.139817	0.180523	Vaginal no AB vs Caesarean AB	3
lnu(P)	11.1935	1.63711	0.268743	6.09173	NA	NA	Vaginal no AB vs Caesarean AB	3
lsa(A)	15999.4	2.70758	0.459972	5.8864	3.95e-09	1.55e-08	Vaginal no AB vs Caesarean AB	3
lsa(C)	583.465	-1.9368	0.450654	-4.29776	1.73e-05	4.89e-05	Vaginal no AB vs Caesarean AB	3
mdf(A)	310890	0.503352	0.386556	1.30215	0.192867	0.239907	Vaginal no AB vs Caesarean AB	3
mecA	70.9573	2.34941	0.373472	6.29071	3.16e-10	1.34e-09	Vaginal no AB vs Caesarean AB	3
mef(A)	91151.6	-0.627548	0.307559	-2.04042	0.0413089	0.060193	Vaginal no AB vs Caesarean AB	3
mph(A)	3559.65	-0.0585679	0.427194	-0.137099	NA	NA	Vaginal no AB vs Caesarean AB	3
mph(C)	49.0858	2.45631	0.379846	6.4666	1e-10	4.44e-10	Vaginal no AB vs Caesarean AB	3
mre(A)	3.59147	-0.863352	0.252772	-3.41554	0.000637	0.0012731	Vaginal no AB vs Caesarean AB	3
msr(A)	46.7991	0.0243157	0.373557	0.0650924	0.9481	0.967062	Vaginal no AB vs Caesarean AB	3
msr(C)	570.437	5.69234	0.297925	19.1066	NA	NA	Vaginal no AB vs Caesarean AB	3
msr(D)	46512.4	-0.38355	0.298864	-1.28336	0.199367	0.24448	Vaginal no AB vs Caesarean AB	3
OqxA	123289	1.97507	0.478034	4.13165	3.6e-05	9.18e-05	Vaginal no AB vs Caesarean AB	3
OqxB	144832	1.8091	0.4594	3.93796	8.22e-05	0.000204	Vaginal no AB vs Caesarean AB	3
qnrB38	138.904	3.07355	0.289843	10.6042	NA	NA	Vaginal no AB vs Caesarean AB	3
qnrB40	180.557	6.28341	0.347156	18.0997	3.2e-73	1.63e-71	Vaginal no AB vs Caesarean AB	3
qnrB46	57.9384	6.82768	0.25743	26.5225	NA	NA	Vaginal no AB vs Caesarean AB	3
qnrB49	54.3511	6.03392	0.312958	19.2803	7.87e-83	8.02e-81	Vaginal no AB vs Caesarean AB	3
qnrB60	245.959	3.0079	0.300717	10.0025	NA	NA	Vaginal no AB vs Caesarean AB	3
qnrB67	328.101	6.82704	0.382798	17.8346	3.81e-71	1.29e-69	Vaginal no AB vs Caesarean AB	3
qnrB68	141.029	4.33372	0.350113	12.3781	3.43e-35	4.38e-34	Vaginal no AB vs Caesarean AB	3
qnrB81	102.518	5.15064	0.349339	14.744	3.36e-49	6.86e-48	Vaginal no AB vs Caesarean AB	3
qnrB90	98.3144	7.06624	0.265592	26.6056	NA	NA	Vaginal no AB vs Caesarean AB	3
sul1	34931.3	-0.322147	0.589729	-0.546262	0.584886	0.621441	Vaginal no AB vs Caesarean AB	3
sul2	70785.4	-8.41555	0.573322	-14.6786	NA	NA	Vaginal no AB vs Caesarean AB	3
tet(32)	21548.3	0.992682	0.53689	1.84895	0.0644651	0.0900216	Vaginal no AB vs Caesarean AB	3
tet(40)	16493	3.19407	0.553026	5.77561	7.67e-09	2.79e-08	Vaginal no AB vs Caesarean AB	3
tet(44)	723.614	-0.204794	0.385575	-0.53114	0.595322	0.626008	Vaginal no AB vs Caesarean AB	3
tet(A)	26340.1	-6.17692	0.579463	-10.6597	1.57e-26	1.46e-25	Vaginal no AB vs Caesarean AB	3
tet(B)	31174.4	-2.11307	0.573693	-3.68327	0.00023	0.000522	Vaginal no AB vs Caesarean AB	3
tet(C)	2085.34	0.459165	0.166151	2.76353	0.00571792	0.0100556	Vaginal no AB vs Caesarean AB	3
tet(D)	32.3234	-0.764478	0.295644	-2.58581	0.00971511	0.0157292	Vaginal no AB vs Caesarean AB	3
tet(K)	49.542	-0.953325	0.359419	-2.65241	NA	NA	Vaginal no AB vs Caesarean AB	3
tet(L)	1599.09	1.41499	0.407322	3.47388	NA	NA	Vaginal no AB vs Caesarean AB	3
tet(M)	35817.2	0.93217	0.339374	2.74674	0.00601914	0.0102325	Vaginal no AB vs Caesarean AB	3
tet(O)	138212	0.92413	0.440337	2.09869	0.0358443	0.0529873	Vaginal no AB vs Caesarean AB	3
tet(O/32/O)	117728	0.977356	0.43508	2.24638	0.0246797	0.037572	Vaginal no AB vs Caesarean AB	3
tet(O/W)	40536.3	-0.976497	0.416126	-2.34664	0.0189436	0.0297269	Vaginal no AB vs Caesarean AB	3
tet(O/W)-1	2185.95	1.18498	0.401429	2.95191	0.00315812	0.00585688	Vaginal no AB vs Caesarean AB	3
tet(O/W)-2	2418.76	1.16478	0.405342	2.87358	0.00405845	0.00739218	Vaginal no AB vs Caesarean AB	3
tet(O/W/32/O)	14734.1	0.727058	0.394469	1.84313	0.0653098	0.0900216	Vaginal no AB vs Caesarean AB	3
tet(O/W/32/O/W/O)	4330.93	0.619038	0.390756	1.5842	0.113147	0.149884	Vaginal no AB vs Caesarean AB	3
tet(O/W/O)-1	7355.49	1.097	0.417355	2.62846	0.00857736	0.0141111	Vaginal no AB vs Caesarean AB	3
tet(O/W/O)-2	3384.8	1.37304	0.397367	3.45535	0.00055	0.00112114	Vaginal no AB vs Caesarean AB	3
tet(O/W/O)-3	994.663	1.44778	0.390604	3.70652	0.00021	0.000487	Vaginal no AB vs Caesarean AB	3
tet(Q)	897033	-3.34396	0.376647	-8.87824	6.79e-19	4.62e-18	Vaginal no AB vs Caesarean AB	3
tet(S)	52.9231	0.838411	0.297991	2.81355	0.00489977	0.00876801	Vaginal no AB vs Caesarean AB	3
tet(S/M)	2695.75	0.481239	0.410926	1.17111	0.241556	0.289867	Vaginal no AB vs Caesarean AB	3
tet(W)	142741	-0.0201536	0.459881	-0.0438236	0.965045	0.9746	Vaginal no AB vs Caesarean AB	3
tet(W/32/O)	29472.1	0.0971986	0.387979	0.250526	0.802181	0.826489	Vaginal no AB vs Caesarean AB	3
tet(X)	42948.8	-5.54787	0.577727	-9.60294	NA	NA	Vaginal no AB vs Caesarean AB	3
tet(X3)	1503.72	-5.24926	0.492249	-10.6638	NA	NA	Vaginal no AB vs Caesarean AB	3
tet(X4)	1154.28	-3.6422	0.477019	-7.63534	NA	NA	Vaginal no AB vs Caesarean AB	3
tet(X5)	903.094	-3.35034	0.471032	-7.11276	NA	NA	Vaginal no AB vs Caesarean AB	3
tet(X6)	91.6677	0.618068	0.285822	2.16242	0.0305856	0.0458784	Vaginal no AB vs Caesarean AB	3
tetA(46)	22038.3	0.243599	0.343396	0.709383	0.478087	0.535878	Vaginal no AB vs Caesarean AB	3
tetA(60)	122.558	-0.00952635	0.413898	-0.0230162	NA	NA	Vaginal no AB vs Caesarean AB	3
tetA(P)	26655.4	3.16541	0.558961	5.66302	1.49e-08	5.06e-08	Vaginal no AB vs Caesarean AB	3
tetB(46)	18842.7	0.238967	0.350322	0.682136	0.495153	0.543071	Vaginal no AB vs Caesarean AB	3
tetB(60)	89.8511	-0.523113	0.409401	-1.27775	0.201337	0.24448	Vaginal no AB vs Caesarean AB	3
tetB(P)	3079.12	3.32243	0.452568	7.34127	NA	NA	Vaginal no AB vs Caesarean AB	3
VanC1XY	31.8179	-0.735795	0.292926	-2.51188	NA	NA	Vaginal no AB vs Caesarean AB	3
VanC2	71.8408	-0.00288797	0.342225	-0.00843879	0.993267	0.993267	Vaginal no AB vs Caesarean AB	3
VanC2XY	63.9265	0.13186	0.335014	0.393595	NA	NA	Vaginal no AB vs Caesarean AB	3
VanC3XY	2.67683	-0.48089	0.240918	-1.99607	NA	NA	Vaginal no AB vs Caesarean AB	3
VanHDX	877.589	5.90912	0.397057	14.8823	NA	NA	Vaginal no AB vs Caesarean AB	3
vga(A)	3.86709	1.16536	0.222819	5.23007	NA	NA	Vaginal no AB vs Caesarean AB	3
vga(A)LC	11.0218	0.433966	0.286139	1.51663	NA	NA	Vaginal no AB vs Caesarean AB	3
aac(6')-aph(2'')	19110.3	0.212902	0.673115	0.316294	0.75178	0.815761	Vaginal AB vs Caesarean AB	3
aac(6')-Ii	478.018	2.11666	0.333897	6.33926	NA	NA	Vaginal AB vs Caesarean AB	3
aac(6')-Iih	28.3924	1.79994	0.337497	5.33321	NA	NA	Vaginal AB vs Caesarean AB	3
aadA1	17768.2	5.20221	0.709114	7.33621	2.2e-13	1.07e-12	Vaginal AB vs Caesarean AB	3
aadA12	957.883	2.53039	0.608001	4.16182	3.16e-05	8.47e-05	Vaginal AB vs Caesarean AB	3
aadA15	1105.37	3.75604	0.614881	6.10856	1.01e-09	3.94e-09	Vaginal AB vs Caesarean AB	3
aadA17	945.62	2.83055	0.599187	4.72398	2.31e-06	7.37e-06	Vaginal AB vs Caesarean AB	3
aadA1b	1115.08	4.50269	0.606872	7.41949	1.18e-13	6e-13	Vaginal AB vs Caesarean AB	3
aadA21	1116.39	3.7805	0.602606	6.27358	3.53e-10	1.5e-09	Vaginal AB vs Caesarean AB	3
aadA22	2002.89	4.95125	0.62833	7.88002	3.27e-15	1.85e-14	Vaginal AB vs Caesarean AB	3
aadA23	878.145	5.35545	0.591422	9.05521	1.36e-19	1.43e-18	Vaginal AB vs Caesarean AB	3
aadA24	3323.21	5.06527	0.651441	7.77549	7.52e-15	4.03e-14	Vaginal AB vs Caesarean AB	3
aadA5	3804.26	-2.37774	0.479532	-4.95846	NA	NA	Vaginal AB vs Caesarean AB	3
aadA8	38.8388	2.70704	0.399405	6.77768	NA	NA	Vaginal AB vs Caesarean AB	3
aadA8b	45.4963	-0.524862	0.397038	-1.32194	0.186187	0.243476	Vaginal AB vs Caesarean AB	3
aadD	17.3033	0.219544	0.333197	0.658901	NA	NA	Vaginal AB vs Caesarean AB	3
ant(3'')-Ia	13854.7	2.01602	0.685363	2.94154	0.00326582	0.00708753	Vaginal AB vs Caesarean AB	3
ant(6)-Ia	54642.5	-0.616884	0.649378	-0.949961	0.342132	0.396562	Vaginal AB vs Caesarean AB	3
aph(2'')-Ia	31075.9	0.268298	0.681441	0.393721	0.693787	0.760927	Vaginal AB vs Caesarean AB	3
aph(3'')-Ib	19487.8	-2.32214	0.667736	-3.47764	NA	NA	Vaginal AB vs Caesarean AB	3
aph(3')-Ia	17256.2	1.64499	0.26906	6.11385	NA	NA	Vaginal AB vs Caesarean AB	3
aph(3')-III	6224.46	0.629321	0.623245	1.00975	0.312616	0.366837	Vaginal AB vs Caesarean AB	3
aph(3')-IIIa	8177.92	1.03985	0.630717	1.64868	0.0992131	0.149974	Vaginal AB vs Caesarean AB	3
aph(6)-Id	19075.4	-2.6392	0.663472	-3.97787	NA	NA	Vaginal AB vs Caesarean AB	3
blaACI	2616.59	-1.78445	0.461014	-3.8707	NA	NA	Vaginal AB vs Caesarean AB	3
blaACT	9763.26	2.96387	0.633914	4.67552	NA	NA	Vaginal AB vs Caesarean AB	3
blaCFE	12.7523	3.20518	0.309734	10.3482	NA	NA	Vaginal AB vs Caesarean AB	3
blaCKO	24.6172	4.72048	0.34448	13.7032	NA	NA	Vaginal AB vs Caesarean AB	3
blaCMY	11814.3	8.91956	0.652125	13.6777	1.38e-42	2.82e-41	Vaginal AB vs Caesarean AB	3
blaCTX	13813.8	-0.858053	0.623606	-1.37595	0.168836	0.228387	Vaginal AB vs Caesarean AB	3
blaHERA	366.179	3.19717	0.403481	7.92395	NA	NA	Vaginal AB vs Caesarean AB	3
blaL	35042.7	-1.366	0.679057	-2.01162	0.0442602	0.0752424	Vaginal AB vs Caesarean AB	3
blaMAL	1807.25	9.49362	0.43103	22.0254	NA	NA	Vaginal AB vs Caesarean AB	3
blaMIR	51.3554	0.617081	0.422295	1.46126	NA	NA	Vaginal AB vs Caesarean AB	3
blaOKP	59.4379	-0.662806	0.390929	-1.69547	NA	NA	Vaginal AB vs Caesarean AB	3
blaOXA	1419.33	0.50567	0.448314	1.12794	NA	NA	Vaginal AB vs Caesarean AB	3
blaOXY	67760.7	0.835723	0.791756	1.05553	0.291182	0.353579	Vaginal AB vs Caesarean AB	3
blaPLA	5711.51	4.8251	0.607122	7.9475	1.9e-15	1.21e-14	Vaginal AB vs Caesarean AB	3
blaSHV	43775.1	4.03684	0.694089	5.81603	6.03e-09	2.28e-08	Vaginal AB vs Caesarean AB	3
blaTEM	102542	-4.52727	0.853086	-5.30693	NA	NA	Vaginal AB vs Caesarean AB	3
blaZ	482.408	0.579755	0.515112	1.12549	0.260381	0.331985	Vaginal AB vs Caesarean AB	3
cat	5082.42	-4.24233	0.504344	-8.41157	NA	NA	Vaginal AB vs Caesarean AB	3
cat(pC194)	134.001	0.866737	0.483216	1.79368	0.0728635	0.116126	Vaginal AB vs Caesarean AB	3
cat(pC221)	225.189	0.909341	0.337153	2.69712	0.00699427	0.0142683	Vaginal AB vs Caesarean AB	3
catA1	13891.2	-2.2603	0.678005	-3.33375	0.000857	0.00189994	Vaginal AB vs Caesarean AB	3
catP	506.295	0.165889	0.425535	0.389836	NA	NA	Vaginal AB vs Caesarean AB	3
catS	142.728	-1.05871	0.406673	-2.60334	NA	NA	Vaginal AB vs Caesarean AB	3
cepA	78321.6	-0.760652	0.695524	-1.09364	0.274113	0.34097	Vaginal AB vs Caesarean AB	3
cepA-29	16719.6	-1.32049	0.669045	-1.97369	0.0484166	0.0809588	Vaginal AB vs Caesarean AB	3
cepA-44	18638.8	-1.71515	0.661079	-2.59447	0.00947378	0.0182326	Vaginal AB vs Caesarean AB	3
cepA-49	24925.7	-3.10307	0.684512	-4.53326	5.81e-06	1.8e-05	Vaginal AB vs Caesarean AB	3
cfiA1	51.2137	-2.5541	0.34142	-7.48083	NA	NA	Vaginal AB vs Caesarean AB	3
cfiA10	76.359	-1.43265	0.364712	-3.92816	NA	NA	Vaginal AB vs Caesarean AB	3
cfiA13	601.874	-4.12145	0.436612	-9.43963	NA	NA	Vaginal AB vs Caesarean AB	3
cfiA14	1026.36	-3.81919	0.401765	-9.50602	NA	NA	Vaginal AB vs Caesarean AB	3
cfiA2	37.947	-2.27565	0.34541	-6.58826	NA	NA	Vaginal AB vs Caesarean AB	3
cfiA3	80.8595	-1.65539	0.380148	-4.35459	NA	NA	Vaginal AB vs Caesarean AB	3
cfiA6	94.3278	-1.80344	0.376801	-4.7862	NA	NA	Vaginal AB vs Caesarean AB	3
cfiA8	59.3837	-2.79804	0.344579	-8.12017	NA	NA	Vaginal AB vs Caesarean AB	3
cfiA9	62.094	-1.79767	0.376027	-4.78069	NA	NA	Vaginal AB vs Caesarean AB	3
cfr(C)	19.6212	0.420721	0.307966	1.36613	NA	NA	Vaginal AB vs Caesarean AB	3
cfxA	57665.6	-5.28071	0.638126	-8.27534	1.28e-16	9.33e-16	Vaginal AB vs Caesarean AB	3
cfxA2	34322.2	-5.19427	0.635856	-8.16895	3.11e-16	2.12e-15	Vaginal AB vs Caesarean AB	3
cfxA3	54193.1	-5.59591	0.635639	-8.8036	1.32e-18	1.13e-17	Vaginal AB vs Caesarean AB	3
cfxA4	48558.2	-5.73257	0.633257	-9.05251	1.4e-19	1.43e-18	Vaginal AB vs Caesarean AB	3
cfxA5	44425	-5.50486	0.636007	-8.65534	4.91e-18	3.86e-17	Vaginal AB vs Caesarean AB	3
cfxA6	18145.9	-7.18559	0.614916	-11.6855	NA	NA	Vaginal AB vs Caesarean AB	3
cmx	50.856	2.10062	0.43162	4.86682	1.13e-06	3.73e-06	Vaginal AB vs Caesarean AB	3
dfrA1	428.559	2.35497	0.464607	5.06873	4e-07	1.36e-06	Vaginal AB vs Caesarean AB	3
dfrA17	10805.1	-5.90053	0.526427	-11.2086	3.7e-29	5.39e-28	Vaginal AB vs Caesarean AB	3
dfrA7	5313.82	-3.62532	0.422733	-8.57592	NA	NA	Vaginal AB vs Caesarean AB	3
dfrG	24.2236	1.07139	0.341189	3.14016	NA	NA	Vaginal AB vs Caesarean AB	3
ere(D)	1203.5	-0.586307	0.425246	-1.37875	0.167972	0.228387	Vaginal AB vs Caesarean AB	3
erm(A)	987.343	2.18307	0.557697	3.91445	9.06e-05	0.000237	Vaginal AB vs Caesarean AB	3
erm(B)	126325	-0.0627493	0.595016	-0.105458	0.916012	0.9534	Vaginal AB vs Caesarean AB	3
erm(C)	99.0214	-1.67386	0.453445	-3.69143	0.000223	0.000569	Vaginal AB vs Caesarean AB	3
erm(F)	154940	-2.88461	0.656857	-4.39153	1.13e-05	3.19e-05	Vaginal AB vs Caesarean AB	3
erm(G)	16981.2	-5.91493	0.66754	-8.86079	7.95e-19	7.37e-18	Vaginal AB vs Caesarean AB	3
erm(Q)	4.7087	-0.0203223	0.334225	-0.0608043	0.951515	0.970545	Vaginal AB vs Caesarean AB	3
erm(T)	1977.48	0.849386	0.560541	1.5153	0.129697	0.188987	Vaginal AB vs Caesarean AB	3
erm(X)	20760.3	-0.761023	0.598996	-1.2705	0.203907	0.263273	Vaginal AB vs Caesarean AB	3
fosA	67576.7	1.55952	0.600681	2.59626	0.00942458	0.0182326	Vaginal AB vs Caesarean AB	3
fosA2	246.157	6.30907	0.445525	14.161	NA	NA	Vaginal AB vs Caesarean AB	3
fosA5	13240.9	1.42877	0.648048	2.20473	0.0274729	0.05004	Vaginal AB vs Caesarean AB	3
fosA6	19311.4	1.42774	0.655495	2.17811	0.029398	0.052607	Vaginal AB vs Caesarean AB	3
fosA7	14390.6	3.41274	0.64064	5.32708	9.98e-08	3.64e-07	Vaginal AB vs Caesarean AB	3
fosB	108.886	1.80878	0.505902	3.57536	0.00035	0.000849	Vaginal AB vs Caesarean AB	3
fusB	80.7345	-0.629444	0.449187	-1.4013	0.161126	0.225514	Vaginal AB vs Caesarean AB	3
fusC	35.4102	2.99139	0.377316	7.92808	2.23e-15	1.34e-14	Vaginal AB vs Caesarean AB	3
lnu(C)	937.022	-2.71825	0.512066	-5.30839	1.11e-07	3.89e-07	Vaginal AB vs Caesarean AB	3
lnu(P)	11.1935	1.25405	0.328738	3.81475	NA	NA	Vaginal AB vs Caesarean AB	3
lsa(A)	15999.4	1.28792	0.558923	2.3043	0.021206	0.0400558	Vaginal AB vs Caesarean AB	3
lsa(C)	583.465	-1.92264	0.547456	-3.51195	0.000445	0.00103122	Vaginal AB vs Caesarean AB	3
mdf(A)	310890	-0.00528956	0.469714	-0.0112612	0.991015	0.991015	Vaginal AB vs Caesarean AB	3
mecA	70.9573	2.05268	0.453608	4.52523	6.03e-06	1.81e-05	Vaginal AB vs Caesarean AB	3
mef(A)	91151.6	-0.677228	0.373722	-1.81212	0.0699681	0.113282	Vaginal AB vs Caesarean AB	3
mph(A)	3559.65	-4.42364	0.507153	-8.72249	NA	NA	Vaginal AB vs Caesarean AB	3
mph(C)	49.0858	1.21374	0.461161	2.63191	0.00849053	0.0169811	Vaginal AB vs Caesarean AB	3
mre(A)	3.59147	-0.0194606	0.313202	-0.0621344	0.950456	0.970545	Vaginal AB vs Caesarean AB	3
msr(A)	46.7991	2.03931	0.457085	4.46156	8.14e-06	2.37e-05	Vaginal AB vs Caesarean AB	3
msr(C)	570.437	4.87779	0.366854	13.2963	NA	NA	Vaginal AB vs Caesarean AB	3
msr(D)	46512.4	0.0913907	0.363158	0.251656	0.801307	0.85199	Vaginal AB vs Caesarean AB	3
OqxA	123289	1.14081	0.580875	1.96396	0.0495353	0.0814936	Vaginal AB vs Caesarean AB	3
OqxB	144832	1.17153	0.558233	2.09864	0.0358483	0.0630436	Vaginal AB vs Caesarean AB	3
qnrB38	138.904	3.13069	0.367392	8.52138	NA	NA	Vaginal AB vs Caesarean AB	3
qnrB40	180.557	6.82416	0.434118	15.7196	1.11e-55	3.78e-54	Vaginal AB vs Caesarean AB	3
qnrB46	57.9384	6.86545	0.331298	20.7229	NA	NA	Vaginal AB vs Caesarean AB	3
qnrB49	54.3511	7.37683	0.401	18.3961	1.41e-75	1.44e-73	Vaginal AB vs Caesarean AB	3
qnrB60	245.959	3.06682	0.380837	8.05284	NA	NA	Vaginal AB vs Caesarean AB	3
qnrB67	328.101	8.13546	0.478119	17.0156	6.3e-65	3.21e-63	Vaginal AB vs Caesarean AB	3
qnrB68	141.029	5.8805	0.442488	13.2896	2.66e-40	4.52e-39	Vaginal AB vs Caesarean AB	3
qnrB81	102.518	6.07277	0.436335	13.9177	4.95e-44	1.26e-42	Vaginal AB vs Caesarean AB	3
qnrB90	98.3144	7.10168	0.340544	20.854	NA	NA	Vaginal AB vs Caesarean AB	3
sul1	34931.3	-1.26001	0.71641	-1.75878	0.0786142	0.121495	Vaginal AB vs Caesarean AB	3
sul2	70785.4	-8.13935	0.696398	-11.6878	NA	NA	Vaginal AB vs Caesarean AB	3
tet(32)	21548.3	0.0276382	0.65212	0.0423821	0.966194	0.97576	Vaginal AB vs Caesarean AB	3
tet(40)	16493	4.17326	0.672019	6.21004	5.3e-10	2.16e-09	Vaginal AB vs Caesarean AB	3
tet(44)	723.614	-1.64066	0.457025	-3.58988	0.000331	0.000823	Vaginal AB vs Caesarean AB	3
tet(A)	26340.1	-6.45744	0.703565	-9.17818	4.38e-20	5.59e-19	Vaginal AB vs Caesarean AB	3
tet(B)	31174.4	-2.47568	0.696691	-3.55348	0.00038	0.000902	Vaginal AB vs Caesarean AB	3
tet(C)	2085.34	0.458984	0.201901	2.27332	0.023007	0.0426675	Vaginal AB vs Caesarean AB	3
tet(D)	32.3234	0.503027	0.367048	1.37046	0.170542	0.228387	Vaginal AB vs Caesarean AB	3
tet(K)	49.542	0.480768	0.439006	1.09513	NA	NA	Vaginal AB vs Caesarean AB	3
tet(L)	1599.09	-3.29024	0.488626	-6.73366	NA	NA	Vaginal AB vs Caesarean AB	3
tet(M)	35817.2	-0.0990274	0.412382	-0.240135	0.810225	0.85199	Vaginal AB vs Caesarean AB	3
tet(O)	138212	0.390054	0.535065	0.728985	0.466011	0.53408	Vaginal AB vs Caesarean AB	3
tet(O/32/O)	117728	0.533528	0.528677	1.00918	0.31289	0.366837	Vaginal AB vs Caesarean AB	3
tet(O/W)	40536.3	0.903239	0.505647	1.7863	0.07405	0.116202	Vaginal AB vs Caesarean AB	3
tet(O/W)-1	2185.95	0.665584	0.487785	1.3645	0.17241	0.228387	Vaginal AB vs Caesarean AB	3
tet(O/W)-2	2418.76	0.749431	0.492542	1.52156	0.128119	0.188987	Vaginal AB vs Caesarean AB	3
tet(O/W/32/O)	14734.1	0.516157	0.479329	1.07683	0.281555	0.346008	Vaginal AB vs Caesarean AB	3
tet(O/W/32/O/W/O)	4330.93	0.664932	0.47482	1.40039	0.161397	0.225514	Vaginal AB vs Caesarean AB	3
tet(O/W/O)-1	7355.49	0.520947	0.507139	1.02723	0.304314	0.365177	Vaginal AB vs Caesarean AB	3
tet(O/W/O)-2	3384.8	0.721872	0.48285	1.49502	0.134908	0.193812	Vaginal AB vs Caesarean AB	3
tet(O/W/O)-3	994.663	0.975921	0.474636	2.05615	0.0397685	0.0687524	Vaginal AB vs Caesarean AB	3
tet(Q)	897033	-3.22038	0.457674	-7.0364	1.97e-12	8.75e-12	Vaginal AB vs Caesarean AB	3
tet(S)	52.9231	0.0885231	0.35904	0.246555	0.805252	0.85199	Vaginal AB vs Caesarean AB	3
tet(S/M)	2695.75	-0.821337	0.499311	-1.64494	0.0999824	0.149974	Vaginal AB vs Caesarean AB	3
tet(W)	142741	0.253353	0.558813	0.453378	0.650277	0.720959	Vaginal AB vs Caesarean AB	3
tet(W/32/O)	29472.1	0.518791	0.471443	1.10043	0.271144	0.34097	Vaginal AB vs Caesarean AB	3
tet(X)	42948.8	-2.32875	0.702015	-3.31724	NA	NA	Vaginal AB vs Caesarean AB	3
tet(X3)	1503.72	-1.81914	0.598136	-3.04135	NA	NA	Vaginal AB vs Caesarean AB	3
tet(X4)	1154.28	-0.229957	0.580715	-0.395989	NA	NA	Vaginal AB vs Caesarean AB	3
tet(X5)	903.094	0.956842	0.574491	1.66555	NA	NA	Vaginal AB vs Caesarean AB	3
tet(X6)	91.6677	1.20532	0.358439	3.36269	0.000772	0.00174955	Vaginal AB vs Caesarean AB	3
tetA(46)	22038.3	0.257316	0.417268	0.616668	0.537453	0.604067	Vaginal AB vs Caesarean AB	3
tetA(60)	122.558	0.99597	0.503627	1.9776	NA	NA	Vaginal AB vs Caesarean AB	3
tetA(P)	26655.4	4.95992	0.679558	7.29875	2.9e-13	1.35e-12	Vaginal AB vs Caesarean AB	3
tetB(46)	18842.7	0.26156	0.425686	0.614443	0.538922	0.604067	Vaginal AB vs Caesarean AB	3
tetB(60)	89.8511	-1.41903	0.496528	-2.85791	0.00426447	0.00887706	Vaginal AB vs Caesarean AB	3
tetB(P)	3079.12	7.02551	0.558405	12.5814	NA	NA	Vaginal AB vs Caesarean AB	3
VanC1XY	31.8179	-1.97764	0.343472	-5.7578	NA	NA	Vaginal AB vs Caesarean AB	3
VanC2	71.8408	-1.74084	0.405745	-4.29048	1.78e-05	4.92e-05	Vaginal AB vs Caesarean AB	3
VanC2XY	63.9265	0.0530631	0.407864	0.1301	NA	NA	Vaginal AB vs Caesarean AB	3
VanC3XY	2.67683	-1.39671	0.274147	-5.09473	NA	NA	Vaginal AB vs Caesarean AB	3
VanHDX	877.589	7.84203	0.492027	15.9382	NA	NA	Vaginal AB vs Caesarean AB	3
vga(A)	3.86709	1.87924	0.290623	6.46624	NA	NA	Vaginal AB vs Caesarean AB	3
vga(A)LC	11.0218	-0.780341	0.339698	-2.29716	NA	NA	Vaginal AB vs Caesarean AB	3
aac(3)-IIa	259.634	0.446831	0.311916	1.43254	0.15199	0.25973	Vaginal no AB vs Vaginal AB	6
aac(3)-IId	302.924	-0.8215	0.330399	-2.48639	0.0129048	0.0362947	Vaginal no AB vs Vaginal AB	6
aac(6')-aph(2'')	10801.1	1.00807	0.483179	2.08632	0.0369495	0.0831365	Vaginal no AB vs Vaginal AB	6
aac(6')-Ii	262.2	0.292027	0.374338	0.780116	0.435323	0.55442	Vaginal no AB vs Vaginal AB	6
aac(6')-Iih	338.899	1.56046	0.425522	3.66716	0.000245	0.00118251	Vaginal no AB vs Vaginal AB	6
aac(6')-Im	157.249	-1.41231	0.323429	-4.36669	NA	NA	Vaginal no AB vs Vaginal AB	6
aadA1	9127.19	-2.89809	0.520965	-5.56294	2.65e-08	2.39e-07	Vaginal no AB vs Vaginal AB	6
aadA12	511.984	-0.436223	0.436607	-0.99912	0.317737	0.461231	Vaginal no AB vs Vaginal AB	6
aadA15	600.977	-0.605727	0.444548	-1.36257	0.173019	0.281416	Vaginal no AB vs Vaginal AB	6
aadA17	448.657	-0.208974	0.427356	-0.488993	0.624847	0.70886	Vaginal no AB vs Vaginal AB	6
aadA1b	918.829	-0.629853	0.435766	-1.44539	0.148348	0.256756	Vaginal no AB vs Vaginal AB	6
aadA2	34.2501	-0.984522	0.306391	-3.21328	NA	NA	Vaginal no AB vs Vaginal AB	6
aadA21	563.462	-2.15206	0.431369	-4.98891	6.07e-07	4.82e-06	Vaginal no AB vs Vaginal AB	6
aadA22	845.136	-3.6919	0.421636	-8.75613	2.02e-18	5.46e-17	Vaginal no AB vs Vaginal AB	6
aadA23	210.58	-2.67862	0.364631	-7.34611	2.04e-13	3.44e-12	Vaginal no AB vs Vaginal AB	6
aadA24	1219.57	-3.82581	0.426502	-8.97019	2.96e-19	9.99e-18	Vaginal no AB vs Vaginal AB	6
aadA2b	4.80922	-0.89705	0.239114	-3.75155	0.000176	0.000913	Vaginal no AB vs Vaginal AB	6
aadA3	4.23007	-0.636522	0.22832	-2.78785	0.00530589	0.0179074	Vaginal no AB vs Vaginal AB	6
aadA5	4222.82	0.301408	0.391455	0.769969	NA	NA	Vaginal no AB vs Vaginal AB	6
aadA8	22.2874	0.827716	0.26805	3.08792	0.00201563	0.00800325	Vaginal no AB vs Vaginal AB	6
aadA8b	51.6837	3.6201	0.322698	11.2182	3.32e-29	2.24e-27	Vaginal no AB vs Vaginal AB	6
aadD	5.67413	1.92932	0.228449	8.4453	NA	NA	Vaginal no AB vs Vaginal AB	6
ant(3'')-Ia	10486.6	-1.56532	0.516768	-3.02906	0.00245318	0.00919941	Vaginal no AB vs Vaginal AB	6
ant(6)-Ia	61592.5	0.285214	0.439591	0.648817	0.516457	0.606275	Vaginal no AB vs Vaginal AB	6
aph(2'')-Ia	17355.3	0.992918	0.487278	2.03768	0.0415817	0.0920251	Vaginal no AB vs Vaginal AB	6
aph(2'')-Ib	178.198	-1.42788	0.343477	-4.15713	NA	NA	Vaginal no AB vs Vaginal AB	6
aph(2'')-If	320.214	3.52928	0.351383	10.044	9.77e-24	4.39e-22	Vaginal no AB vs Vaginal AB	6
aph(3'')-Ib	44197.9	-0.966695	0.543304	-1.77929	0.0751927	0.153562	Vaginal no AB vs Vaginal AB	6
aph(3')-Ia	14551.6	0.574571	0.206879	2.77732	0.00548086	0.0180467	Vaginal no AB vs Vaginal AB	6
aph(3')-III	6628.63	1.07224	0.476573	2.2499	0.0244553	0.0622917	Vaginal no AB vs Vaginal AB	6
aph(3')-IIIa	9149.73	1.13343	0.486326	2.33059	0.019775	0.0523456	Vaginal no AB vs Vaginal AB	6
aph(6)-Id	44253.4	-1.63267	0.545364	-2.99373	0.00275587	0.0097906	Vaginal no AB vs Vaginal AB	6
blaACC	3.43022	0.26724	0.225621	1.18447	0.236229	0.362396	Vaginal no AB vs Vaginal AB	6
blaACI	22012.1	2.02084	0.510773	3.95642	7.61e-05	0.000447	Vaginal no AB vs Vaginal AB	6
blaACT	2060.44	0.81856	0.461655	1.7731	0.0762123	0.153562	Vaginal no AB vs Vaginal AB	6
blaCFE	5.15579	-0.385005	0.234471	-1.64201	NA	NA	Vaginal no AB vs Vaginal AB	6
blaCKO	135.862	0.356768	0.293007	1.21761	NA	NA	Vaginal no AB vs Vaginal AB	6
blaCMY	10103	-0.634283	0.508087	-1.24838	0.211894	0.336537	Vaginal no AB vs Vaginal AB	6
blaCTX	499.182	1.2593	0.302846	4.15823	NA	NA	Vaginal no AB vs Vaginal AB	6
blaDHA	353.328	-1.09438	0.272614	-4.01439	NA	NA	Vaginal no AB vs Vaginal AB	6
blaHERA	59.226	1.99656	0.290632	6.8697	NA	NA	Vaginal no AB vs Vaginal AB	6
blaL	13503.2	2.38029	0.516974	4.60427	4.14e-06	2.94e-05	Vaginal no AB vs Vaginal AB	6
blaMAL	151.237	-0.391905	0.321279	-1.21983	NA	NA	Vaginal no AB vs Vaginal AB	6
blaMIR	423.156	-1.01866	0.347031	-2.93536	NA	NA	Vaginal no AB vs Vaginal AB	6
blaOKP	602.737	-1.04055	0.408549	-2.54694	NA	NA	Vaginal no AB vs Vaginal AB	6
blaOXA	1627.27	-1.06454	0.378874	-2.80976	NA	NA	Vaginal no AB vs Vaginal AB	6
blaOXY	33964.4	0.451917	0.486039	0.929795	0.352477	0.495671	Vaginal no AB vs Vaginal AB	6
blaPLA	43.8706	-1.45215	0.314252	-4.62097	NA	NA	Vaginal no AB vs Vaginal AB	6
blaROB	48.2207	0.878447	0.267798	3.28026	NA	NA	Vaginal no AB vs Vaginal AB	6
blaSHV	24634	-0.349218	0.521406	-0.669762	0.503009	0.595669	Vaginal no AB vs Vaginal AB	6
blaTEM	94661.8	1.30838	0.529015	2.47324	0.0133894	0.0368892	Vaginal no AB vs Vaginal AB	6
blaZ	185.768	-0.316428	0.400351	-0.790377	0.429308	0.551967	Vaginal no AB vs Vaginal AB	6
cat	10041.6	-0.37404	0.503905	-0.742283	0.457916	0.572395	Vaginal no AB vs Vaginal AB	6
cat(pC194)	24.4455	-0.345279	0.29354	-1.17626	NA	NA	Vaginal no AB vs Vaginal AB	6
cat(pC221)	11.3562	2.92996	0.258862	11.3186	NA	NA	Vaginal no AB vs Vaginal AB	6
catA1	6267.59	2.59228	0.424796	6.10241	NA	NA	Vaginal no AB vs Vaginal AB	6
catA2	33.1648	-0.490019	0.278642	-1.7586	NA	NA	Vaginal no AB vs Vaginal AB	6
catP	3525.82	-1.58767	0.492345	-3.2247	0.00126103	0.00531999	Vaginal no AB vs Vaginal AB	6
catS	6200.71	-1.5653	0.492165	-3.18043	0.00147057	0.00601597	Vaginal no AB vs Vaginal AB	6
cepA	67639	-0.731993	0.516708	-1.41665	0.156586	0.262691	Vaginal no AB vs Vaginal AB	6
cepA-29	10067.6	-0.593818	0.486596	-1.22035	0.222332	0.349009	Vaginal no AB vs Vaginal AB	6
cepA-44	22949.7	-0.7897	0.508025	-1.55445	0.120077	0.219059	Vaginal no AB vs Vaginal AB	6
cepA-49	18338.4	-0.709842	0.502316	-1.41314	0.157614	0.262691	Vaginal no AB vs Vaginal AB	6
cfiA1	23.5246	-1.23032	0.290018	-4.24223	2.21e-05	0.000136	Vaginal no AB vs Vaginal AB	6
cfiA10	11.7577	0.373581	0.230811	1.61856	0.105543	0.195182	Vaginal no AB vs Vaginal AB	6
cfiA13	11.0669	0.697856	0.232631	2.99984	0.00270121	0.0097906	Vaginal no AB vs Vaginal AB	6
cfiA14	5.89019	-0.637255	0.249202	-2.55719	0.0105523	0.0309686	Vaginal no AB vs Vaginal AB	6
cfiA2	37.2765	0.607537	0.274906	2.20998	NA	NA	Vaginal no AB vs Vaginal AB	6
cfiA3	21.0893	0.111393	0.26113	0.426583	0.669683	0.747167	Vaginal no AB vs Vaginal AB	6
cfiA4	24.3752	1.12859	0.248194	4.54719	5.44e-06	3.67e-05	Vaginal no AB vs Vaginal AB	6
cfiA6	32.3597	-0.51174	0.275752	-1.8558	0.063482	0.133907	Vaginal no AB vs Vaginal AB	6
cfiA8	23.0838	-0.268899	0.27798	-0.967332	0.333378	0.478788	Vaginal no AB vs Vaginal AB	6
cfiA9	20.2299	0.494182	0.258482	1.91187	0.0558934	0.121703	Vaginal no AB vs Vaginal AB	6
cfr(C)	1716.67	0.761012	0.412395	1.84535	0.064987	0.134973	Vaginal no AB vs Vaginal AB	6
Cfr(E)	310.84	0.457265	0.278413	1.6424	NA	NA	Vaginal no AB vs Vaginal AB	6
cfxA	52150.8	0.337792	0.470192	0.718413	0.472503	0.58521	Vaginal no AB vs Vaginal AB	6
cfxA2	29676	0.426604	0.467406	0.912707	0.361397	0.49667	Vaginal no AB vs Vaginal AB	6
cfxA3	54409.3	0.158314	0.468115	0.338194	0.735217	0.800438	Vaginal no AB vs Vaginal AB	6
cfxA4	43855.3	0.132924	0.472558	0.281286	0.778491	0.834097	Vaginal no AB vs Vaginal AB	6
cfxA5	42849.7	0.327054	0.468109	0.69867	0.484758	0.59493	Vaginal no AB vs Vaginal AB	6
cfxA6	52962.4	1.88776	0.50226	3.75854	NA	NA	Vaginal no AB vs Vaginal AB	6
cmx	48.8096	-1.13758	0.347165	-3.27677	0.00105002	0.00457268	Vaginal no AB vs Vaginal AB	6
dfrA1	10488.4	-0.696802	0.51631	-1.34958	0.177151	0.284707	Vaginal no AB vs Vaginal AB	6
dfrA14	1270.89	0.354638	0.332585	1.06631	NA	NA	Vaginal no AB vs Vaginal AB	6
dfrA17	3945.94	0.136508	0.381494	0.357824	NA	NA	Vaginal no AB vs Vaginal AB	6
dfrA7	35.7845	-0.78744	0.326055	-2.41505	NA	NA	Vaginal no AB vs Vaginal AB	6
dfrG	12.9837	-0.132862	0.255031	-0.520963	0.602392	0.689178	Vaginal no AB vs Vaginal AB	6
ere(D)	1254.02	-0.746784	0.254482	-2.93452	NA	NA	Vaginal no AB vs Vaginal AB	6
erm(A)	991.282	-0.69458	0.413103	-1.68137	0.0926905	0.17876	Vaginal no AB vs Vaginal AB	6
erm(B)	111334	0.452985	0.399997	1.13247	0.257436	0.390493	Vaginal no AB vs Vaginal AB	6
erm(C)	2.33143	-0.616956	0.21472	-2.8733	0.00406203	0.0140609	Vaginal no AB vs Vaginal AB	6
erm(F)	162119	0.39086	0.491855	0.794665	0.426809	0.551967	Vaginal no AB vs Vaginal AB	6
erm(G)	17584.5	1.6304	0.515132	3.16501	NA	NA	Vaginal no AB vs Vaginal AB	6
erm(Q)	580.331	1.60829	0.422735	3.80449	0.000142	0.000767	Vaginal no AB vs Vaginal AB	6
erm(T)	1238.65	-0.615282	0.420392	-1.46359	0.143306	0.252915	Vaginal no AB vs Vaginal AB	6
erm(X)	67283.7	0.819768	0.499411	1.64147	0.1007	0.188812	Vaginal no AB vs Vaginal AB	6
fosA	33702.2	0.653422	0.44751	1.46013	0.144255	0.252915	Vaginal no AB vs Vaginal AB	6
fosA2	28.5151	2.37821	0.294635	8.07173	NA	NA	Vaginal no AB vs Vaginal AB	6
fosA5	4764.17	2.00416	0.46962	4.26762	1.98e-05	0.000127	Vaginal no AB vs Vaginal AB	6
fosA6	12872.3	0.286708	0.483746	0.592684	0.553393	0.644035	Vaginal no AB vs Vaginal AB	6
fosA7	3352.28	1.03779	0.472549	2.19616	0.0280807	0.0689253	Vaginal no AB vs Vaginal AB	6
fosB	9.12357	-0.526682	0.256711	-2.05165	NA	NA	Vaginal no AB vs Vaginal AB	6
lnu(B)	16.7637	-1.19319	0.293197	-4.06959	NA	NA	Vaginal no AB vs Vaginal AB	6
lnu(C)	23347.3	1.88403	0.522907	3.60299	0.000315	0.00146439	Vaginal no AB vs Vaginal AB	6
lnu(P)	551.027	-0.125995	0.435369	-0.289398	0.772277	0.834059	Vaginal no AB vs Vaginal AB	6
lsa(A)	11309.7	0.924606	0.41236	2.24223	0.0249466	0.0623665	Vaginal no AB vs Vaginal AB	6
lsa(C)	4206.31	-1.71898	0.439135	-3.91446	9.06e-05	0.00051	Vaginal no AB vs Vaginal AB	6
lsa(E)	10.2995	-0.585249	0.278113	-2.10436	NA	NA	Vaginal no AB vs Vaginal AB	6
mcr-9	30.6892	3.42104	0.255221	13.4042	5.71e-41	7.71e-39	Vaginal no AB vs Vaginal AB	6
mdf(A)	180411	0.261268	0.318923	0.819219	0.412662	0.540867	Vaginal no AB vs Vaginal AB	6
mecA	19.2126	0.573498	0.308012	1.86193	0.0626124	0.133907	Vaginal no AB vs Vaginal AB	6
mef(A)	99104	-0.555562	0.259131	-2.14394	0.0320375	0.0758783	Vaginal no AB vs Vaginal AB	6
mph(A)	3913.7	0.365482	0.419292	0.871667	NA	NA	Vaginal no AB vs Vaginal AB	6
mph(C)	3.40856	-0.0457486	0.22572	-0.202678	0.839386	0.865017	Vaginal no AB vs Vaginal AB	6
mre(A)	4.25406	-0.0938276	0.242946	-0.386208	0.699342	0.773863	Vaginal no AB vs Vaginal AB	6
msr(A)	6.49919	1.64968	0.246511	6.69211	NA	NA	Vaginal no AB vs Vaginal AB	6
msr(C)	301.692	-1.04641	0.386675	-2.70617	0.00680639	0.0218777	Vaginal no AB vs Vaginal AB	6
msr(D)	61930.3	-0.659941	0.262159	-2.51733	0.0118247	0.0339644	Vaginal no AB vs Vaginal AB	6
OqxA	59784.7	0.991565	0.415654	2.38556	0.0170533	0.0460439	Vaginal no AB vs Vaginal AB	6
OqxB	69596.2	0.826541	0.393257	2.10178	0.0355722	0.081394	Vaginal no AB vs Vaginal AB	6
penA	56.8521	-1.21736	0.364888	-3.33624	0.000849	0.00382136	Vaginal no AB vs Vaginal AB	6
qnrB21	90.6827	0.0978802	0.281179	0.348107	NA	NA	Vaginal no AB vs Vaginal AB	6
qnrB40	160.102	2.60314	0.39371	6.61182	3.8e-11	4.66e-10	Vaginal no AB vs Vaginal AB	6
qnrB46	129.874	0.661388	0.385444	1.71591	0.0861786	0.16861	Vaginal no AB vs Vaginal AB	6
qnrB49	21.6067	0.0229552	0.239612	0.0958016	NA	NA	Vaginal no AB vs Vaginal AB	6
qnrB5	5.97598	-0.553827	0.24138	-2.29442	NA	NA	Vaginal no AB vs Vaginal AB	6
qnrB60	62.105	1.11313	0.291963	3.81258	NA	NA	Vaginal no AB vs Vaginal AB	6
qnrB67	213.074	2.37801	0.402721	5.90486	3.53e-09	3.4e-08	Vaginal no AB vs Vaginal AB	6
qnrB68	37.9708	2.73618	0.330916	8.26851	1.36e-16	3.05e-15	Vaginal no AB vs Vaginal AB	6
qnrB81	170.935	2.98908	0.401448	7.44574	9.64e-14	1.86e-12	Vaginal no AB vs Vaginal AB	6
qnrB90	199.169	2.53611	0.405469	6.25475	3.98e-10	4.13e-09	Vaginal no AB vs Vaginal AB	6
sul1	36934.3	1.60234	0.526696	3.04225	0.00234818	0.00905726	Vaginal no AB vs Vaginal AB	6
sul2	59908.7	-1.19139	0.552443	-2.15659	0.0310379	0.0748236	Vaginal no AB vs Vaginal AB	6
tet(32)	34494.6	-0.0617988	0.431272	-0.143294	0.886058	0.906195	Vaginal no AB vs Vaginal AB	6
tet(40)	34215	0.568613	0.477182	1.19161	0.233415	0.362196	Vaginal no AB vs Vaginal AB	6
tet(44)	1176.22	-2.69894	0.430821	-6.26465	3.74e-10	4.13e-09	Vaginal no AB vs Vaginal AB	6
tet(A)	14483.1	1.57534	0.509523	3.09179	NA	NA	Vaginal no AB vs Vaginal AB	6
tet(B)	13410.7	2.02498	0.516001	3.92437	NA	NA	Vaginal no AB vs Vaginal AB	6
tet(C)	1783.9	0.12913	0.154661	0.834921	0.403762	0.534391	Vaginal no AB vs Vaginal AB	6
tet(D)	1766.19	0.287174	0.275114	1.04384	NA	NA	Vaginal no AB vs Vaginal AB	6
tet(K)	36.2366	0.46858	0.341262	1.37308	0.169728	0.27943	Vaginal no AB vs Vaginal AB	6
tet(L)	641.175	0.381012	0.424471	0.897615	0.369391	0.49667	Vaginal no AB vs Vaginal AB	6
tet(M)	61953.1	0.660552	0.284503	2.32178	0.0202448	0.0525585	Vaginal no AB vs Vaginal AB	6
tet(O)	149074	0.0839319	0.312663	0.268442	0.788359	0.83802	Vaginal no AB vs Vaginal AB	6
tet(O/32/O)	122735	-0.0275514	0.316845	-0.0869554	0.930707	0.937653	Vaginal no AB vs Vaginal AB	6
tet(O/W)	36782.9	-0.075036	0.314907	-0.23828	0.811664	0.849416	Vaginal no AB vs Vaginal AB	6
tet(O/W)-1	2735.43	-0.348145	0.332128	-1.04822	0.294535	0.436947	Vaginal no AB vs Vaginal AB	6
tet(O/W)-2	2893.06	-0.225711	0.330023	-0.683926	0.494022	0.595473	Vaginal no AB vs Vaginal AB	6
tet(O/W/32/O)	14879.3	-0.130838	0.283307	-0.461824	0.644208	0.724734	Vaginal no AB vs Vaginal AB	6
tet(O/W/32/O/W/O)	4321.84	-0.261659	0.289401	-0.904139	0.365922	0.49667	Vaginal no AB vs Vaginal AB	6
tet(O/W/O)-1	7625.7	-0.0667193	0.298034	-0.223864	0.822863	0.854511	Vaginal no AB vs Vaginal AB	6
tet(O/W/O)-2	3639.72	-0.231873	0.300103	-0.772645	0.439732	0.554803	Vaginal no AB vs Vaginal AB	6
tet(O/W/O)-3	1080.01	-0.221777	0.330597	-0.670839	0.502323	0.595669	Vaginal no AB vs Vaginal AB	6
tet(Q)	926692	-0.0768486	0.32235	-0.238401	0.81157	0.849416	Vaginal no AB vs Vaginal AB	6
tet(S)	89.8143	0.868586	0.295581	2.93857	NA	NA	Vaginal no AB vs Vaginal AB	6
tet(S/M)	2731.68	0.301242	0.337144	0.893512	0.371583	0.49667	Vaginal no AB vs Vaginal AB	6
tet(W)	168918	0.539879	0.348961	1.5471	0.121838	0.219309	Vaginal no AB vs Vaginal AB	6
tet(W/32/O)	31375.5	0.101728	0.284245	0.357887	0.720428	0.790714	Vaginal no AB vs Vaginal AB	6
tet(X)	59125.6	1.42513	0.551523	2.58399	0.00976633	0.029299	Vaginal no AB vs Vaginal AB	6
tet(X3)	3197.27	1.06038	0.496416	2.13607	0.0326733	0.07605	Vaginal no AB vs Vaginal AB	6
tet(X4)	3961.09	0.551082	0.498756	1.10491	0.269197	0.403796	Vaginal no AB vs Vaginal AB	6
tet(X5)	2779.03	0.0273461	0.485146	0.0563667	0.95505	0.95505	Vaginal no AB vs Vaginal AB	6
tet(X6)	152.103	0.51433	0.30776	1.67121	0.094681	0.180027	Vaginal no AB vs Vaginal AB	6
tetA(46)	13740.2	0.0271318	0.253457	0.107047	0.914752	0.928508	Vaginal no AB vs Vaginal AB	6
tetA(60)	606.351	-0.354112	0.346528	-1.02188	0.306836	0.450248	Vaginal no AB vs Vaginal AB	6
tetA(P)	4620.62	-0.317549	0.459967	-0.690373	0.48996	0.595473	Vaginal no AB vs Vaginal AB	6
tetB(46)	12209.9	0.135139	0.24969	0.541228	0.58835	0.678866	Vaginal no AB vs Vaginal AB	6
tetB(60)	289.081	-0.938023	0.349859	-2.68114	0.00733711	0.0230351	Vaginal no AB vs Vaginal AB	6
tetB(P)	2528.12	-0.784521	0.447855	-1.75173	0.0798206	0.158467	Vaginal no AB vs Vaginal AB	6
VanC1XY	531.49	0.3664	0.40484	0.905049	0.36544	0.49667	Vaginal no AB vs Vaginal AB	6
VanC2	36.1123	0.314244	0.328103	0.957759	0.338184	0.480577	Vaginal no AB vs Vaginal AB	6
VanC2XY	192.649	1.44449	0.387515	3.72757	0.000193	0.000967	Vaginal no AB vs Vaginal AB	6
VanC3XY	48.4178	1.69257	0.313814	5.39354	6.91e-08	5.83e-07	Vaginal no AB vs Vaginal AB	6
VanC4XY	17.7108	1.90927	0.267552	7.13607	NA	NA	Vaginal no AB vs Vaginal AB	6
VanG2XY	17.5998	-1.98288	0.281551	-7.04271	1.89e-12	2.83e-11	Vaginal no AB vs Vaginal AB	6
VanGXY	83.1568	-2.09635	0.315088	-6.65324	2.87e-11	3.87e-10	Vaginal no AB vs Vaginal AB	6
VanHDX	1463.47	-0.651914	0.440745	-1.47912	NA	NA	Vaginal no AB vs Vaginal AB	6
vga(A)LC	1.75056	0.858867	0.172981	4.96509	6.87e-07	5.15e-06	Vaginal no AB vs Vaginal AB	6
aac(3)-IIa	259.634	-1.13313	0.358664	-3.15931	0.00158143	0.00381238	Vaginal no AB vs Caesarean AB	6
aac(3)-IId	302.924	-1.51125	0.36626	-4.12619	3.69e-05	0.000161	Vaginal no AB vs Caesarean AB	6
aac(6')-aph(2'')	10801.1	1.05216	0.523991	2.00797	0.0446461	0.0684912	Vaginal no AB vs Caesarean AB	6
aac(6')-Ii	262.2	-0.0209974	0.412403	-0.0509147	0.959394	0.97382	Vaginal no AB vs Caesarean AB	6
aac(6')-Iih	338.899	2.93383	0.461756	6.35365	2.1e-10	2.37e-09	Vaginal no AB vs Caesarean AB	6
aac(6')-Im	157.249	-1.91227	0.355107	-5.38506	NA	NA	Vaginal no AB vs Caesarean AB	6
aadA1	9127.19	-3.45835	0.566197	-6.10803	1.01e-09	8.51e-09	Vaginal no AB vs Caesarean AB	6
aadA12	511.984	-3.01387	0.476487	-6.32519	2.53e-10	2.63e-09	Vaginal no AB vs Caesarean AB	6
aadA15	600.977	-2.84602	0.484637	-5.87247	4.29e-09	3.22e-08	Vaginal no AB vs Caesarean AB	6
aadA17	448.657	-3.75239	0.468787	-8.00446	1.2e-15	4.05e-14	Vaginal no AB vs Caesarean AB	6
aadA1b	918.829	-4.45759	0.479424	-9.29781	1.43e-20	6.45e-19	Vaginal no AB vs Caesarean AB	6
aadA2	34.2501	-1.81603	0.336147	-5.40247	NA	NA	Vaginal no AB vs Caesarean AB	6
aadA21	563.462	-3.03163	0.471529	-6.42936	1.28e-10	1.57e-09	Vaginal no AB vs Caesarean AB	6
aadA22	845.136	-1.81508	0.453239	-4.00469	6.21e-05	0.00024	Vaginal no AB vs Caesarean AB	6
aadA23	210.58	-3.11778	0.401294	-7.76933	7.89e-15	1.78e-13	Vaginal no AB vs Caesarean AB	6
aadA24	1219.57	-3.06176	0.463525	-6.60537	3.97e-11	5.35e-10	Vaginal no AB vs Caesarean AB	6
aadA2b	4.80922	-1.02295	0.259513	-3.94182	8.09e-05	0.000295	Vaginal no AB vs Caesarean AB	6
aadA3	4.23007	-0.657967	0.247368	-2.65987	0.00781702	0.0148634	Vaginal no AB vs Caesarean AB	6
aadA5	4222.82	0.350157	0.421221	0.831291	NA	NA	Vaginal no AB vs Caesarean AB	6
aadA8	22.2874	-0.46911	0.31611	-1.48401	0.137807	0.187919	Vaginal no AB vs Caesarean AB	6
aadA8b	51.6837	-0.931799	0.374216	-2.49	0.0127743	0.0228498	Vaginal no AB vs Caesarean AB	6
aadD	5.67413	0.600038	0.264631	2.26745	NA	NA	Vaginal no AB vs Caesarean AB	6
ant(3'')-Ia	10486.6	-1.23138	0.56042	-2.19724	0.0280033	0.046103	Vaginal no AB vs Caesarean AB	6
ant(6)-Ia	61592.5	-0.276861	0.476725	-0.580755	0.561405	0.621227	Vaginal no AB vs Caesarean AB	6
aph(2'')-Ia	17355.3	1.04568	0.528438	1.9788	0.047838	0.0725633	Vaginal no AB vs Caesarean AB	6
aph(2'')-Ib	178.198	-0.661667	0.364052	-1.81751	NA	NA	Vaginal no AB vs Caesarean AB	6
aph(2'')-If	320.214	1.19753	0.389856	3.07173	0.00212821	0.00470996	Vaginal no AB vs Caesarean AB	6
aph(3'')-Ib	44197.9	-4.11617	0.589232	-6.98566	2.84e-12	4.78e-11	Vaginal no AB vs Caesarean AB	6
aph(3')-Ia	14551.6	0.440095	0.224357	1.96158	0.0498109	0.0747163	Vaginal no AB vs Caesarean AB	6
aph(3')-III	6628.63	-0.71404	0.516848	-1.38153	0.167117	0.225607	Vaginal no AB vs Caesarean AB	6
aph(3')-IIIa	9149.73	-0.593107	0.527418	-1.12455	0.26078	0.320049	Vaginal no AB vs Caesarean AB	6
aph(6)-Id	44253.4	-1.79139	0.591435	-3.02889	0.0024545	0.00530345	Vaginal no AB vs Caesarean AB	6
blaACC	3.43022	-0.720863	0.268232	-2.68746	0.00719974	0.0140864	Vaginal no AB vs Caesarean AB	6
blaACI	22012.1	0.525528	0.555557	0.945947	0.344176	0.404032	Vaginal no AB vs Caesarean AB	6
blaACT	2060.44	1.95198	0.500606	3.89923	9.65e-05	0.000334	Vaginal no AB vs Caesarean AB	6
blaCFE	5.15579	-0.794805	0.265594	-2.99256	NA	NA	Vaginal no AB vs Caesarean AB	6
blaCKO	135.862	1.49834	0.301033	4.97732	NA	NA	Vaginal no AB vs Caesarean AB	6
blaCMY	10103	1.45354	0.551464	2.63579	0.00839418	0.0157391	Vaginal no AB vs Caesarean AB	6
blaCTX	499.182	-0.740831	0.348404	-2.12636	NA	NA	Vaginal no AB vs Caesarean AB	6
blaDHA	353.328	-0.315477	0.284604	-1.10848	NA	NA	Vaginal no AB vs Caesarean AB	6
blaHERA	59.226	1.95968	0.311574	6.28963	NA	NA	Vaginal no AB vs Caesarean AB	6
blaL	13503.2	1.82034	0.560691	3.2466	0.00116793	0.00321777	Vaginal no AB vs Caesarean AB	6
blaMAL	151.237	2.79278	0.322552	8.65838	NA	NA	Vaginal no AB vs Caesarean AB	6
blaMIR	423.156	0.521141	0.369894	1.40889	NA	NA	Vaginal no AB vs Caesarean AB	6
blaOKP	602.737	-0.853254	0.441819	-1.93123	NA	NA	Vaginal no AB vs Caesarean AB	6
blaOXA	1627.27	-2.01515	0.415677	-4.84787	NA	NA	Vaginal no AB vs Caesarean AB	6
blaOXY	33964.4	0.669537	0.527096	1.27024	0.204	0.261755	Vaginal no AB vs Caesarean AB	6
blaPLA	43.8706	-1.60361	0.347067	-4.62046	NA	NA	Vaginal no AB vs Caesarean AB	6
blaROB	48.2207	5.20701	0.26936	19.3311	NA	NA	Vaginal no AB vs Caesarean AB	6
blaSHV	24634	0.758154	0.565447	1.34081	0.179984	0.238214	Vaginal no AB vs Caesarean AB	6
blaTEM	94661.8	-2.20585	0.573705	-3.84493	0.000121	0.000407	Vaginal no AB vs Caesarean AB	6
blaZ	185.768	0.9549	0.434512	2.19764	0.0279748	0.046103	Vaginal no AB vs Caesarean AB	6
cat	10041.6	0.356414	0.54703	0.651544	0.514695	0.574247	Vaginal no AB vs Caesarean AB	6
cat(pC194)	24.4455	-0.811911	0.322585	-2.51689	NA	NA	Vaginal no AB vs Caesarean AB	6
cat(pC221)	11.3562	1.34857	0.289211	4.66293	NA	NA	Vaginal no AB vs Caesarean AB	6
catA1	6267.59	-0.357094	0.463185	-0.770952	NA	NA	Vaginal no AB vs Caesarean AB	6
catA2	33.1648	1.66448	0.273813	6.07889	NA	NA	Vaginal no AB vs Caesarean AB	6
catP	3525.82	-1.58543	0.534087	-2.96849	0.00299265	0.00602998	Vaginal no AB vs Caesarean AB	6
catS	6200.71	-0.221253	0.533513	-0.41471	0.678355	0.726808	Vaginal no AB vs Caesarean AB	6
cepA	67639	-1.80966	0.560357	-3.22948	0.00124016	0.00334844	Vaginal no AB vs Caesarean AB	6
cepA-29	10067.6	-1.87159	0.527714	-3.54661	0.00039	0.00125429	Vaginal no AB vs Caesarean AB	6
cepA-44	22949.7	-3.41291	0.55098	-6.19425	5.86e-10	5.27e-09	Vaginal no AB vs Caesarean AB	6
cepA-49	18338.4	-1.90425	0.544751	-3.49563	0.000473	0.00138796	Vaginal no AB vs Caesarean AB	6
cfiA1	23.5246	-1.09877	0.312837	-3.51227	0.000444	0.00138796	Vaginal no AB vs Caesarean AB	6
cfiA10	11.7577	-0.221991	0.269043	-0.825111	0.409309	0.468277	Vaginal no AB vs Caesarean AB	6
cfiA13	11.0669	-0.0771939	0.27425	-0.281473	0.778348	0.820914	Vaginal no AB vs Caesarean AB	6
cfiA14	5.89019	-0.667699	0.268419	-2.48752	0.0128636	0.0228498	Vaginal no AB vs Caesarean AB	6
cfiA2	37.2765	0.132409	0.306632	0.431816	NA	NA	Vaginal no AB vs Caesarean AB	6
cfiA3	21.0893	-0.463373	0.297441	-1.55787	0.119265	0.164294	Vaginal no AB vs Caesarean AB	6
cfiA4	24.3752	-0.315971	0.296887	-1.06428	0.287202	0.3493	Vaginal no AB vs Caesarean AB	6
cfiA6	32.3597	-0.615618	0.3034	-2.02906	0.0424518	0.0658735	Vaginal no AB vs Caesarean AB	6
cfiA8	23.0838	-0.839898	0.314326	-2.67206	0.0075387	0.0145389	Vaginal no AB vs Caesarean AB	6
cfiA9	20.2299	-0.371989	0.299217	-1.24321	0.213791	0.269736	Vaginal no AB vs Caesarean AB	6
cfr(C)	1716.67	-2.427	0.45607	-5.32155	1.03e-07	6.94e-07	Vaginal no AB vs Caesarean AB	6
Cfr(E)	310.84	1.25373	0.289331	4.33319	NA	NA	Vaginal no AB vs Caesarean AB	6
cfxA	52150.8	-1.3249	0.509913	-2.59829	0.00936885	0.0170918	Vaginal no AB vs Caesarean AB	6
cfxA2	29676	-1.24905	0.506895	-2.46412	0.013735	0.0240808	Vaginal no AB vs Caesarean AB	6
cfxA3	54409.3	-1.77777	0.507664	-3.50186	0.000462	0.00138796	Vaginal no AB vs Caesarean AB	6
cfxA4	43855.3	-1.68419	0.512482	-3.28635	0.00101496	0.00285457	Vaginal no AB vs Caesarean AB	6
cfxA5	42849.7	-1.57577	0.507657	-3.104	0.00190926	0.00436865	Vaginal no AB vs Caesarean AB	6
cfxA6	52962.4	-0.169678	0.544749	-0.311479	NA	NA	Vaginal no AB vs Caesarean AB	6
cmx	48.8096	0.378787	0.373215	1.01493	0.310139	0.372231	Vaginal no AB vs Caesarean AB	6
dfrA1	10488.4	-2.45716	0.562231	-4.37038	1.24e-05	6.44e-05	Vaginal no AB vs Caesarean AB	6
dfrA14	1270.89	0.118772	0.370361	0.320694	NA	NA	Vaginal no AB vs Caesarean AB	6
dfrA17	3945.94	-0.133735	0.413506	-0.323416	NA	NA	Vaginal no AB vs Caesarean AB	6
dfrA7	35.7845	-2.64778	0.359268	-7.36991	NA	NA	Vaginal no AB vs Caesarean AB	6
dfrG	12.9837	-0.883721	0.292738	-3.01881	0.00253767	0.00535289	Vaginal no AB vs Caesarean AB	6
ere(D)	1254.02	-0.949843	0.27793	-3.41757	NA	NA	Vaginal no AB vs Caesarean AB	6
erm(A)	991.282	0.959089	0.448306	2.13936	0.0324065	0.0514691	Vaginal no AB vs Caesarean AB	6
erm(B)	111334	0.570513	0.433786	1.3152	0.188444	0.246989	Vaginal no AB vs Caesarean AB	6
erm(C)	2.33143	-0.222736	0.234674	-0.949129	0.342555	0.404032	Vaginal no AB vs Caesarean AB	6
erm(F)	162119	-1.39987	0.533404	-2.6244	0.00868019	0.0160524	Vaginal no AB vs Caesarean AB	6
erm(G)	17584.5	-3.92955	0.558795	-7.03218	NA	NA	Vaginal no AB vs Caesarean AB	6
erm(Q)	580.331	1.79782	0.459063	3.91628	8.99e-05	0.000319	Vaginal no AB vs Caesarean AB	6
erm(T)	1238.65	-1.25998	0.455936	-2.76351	0.00571838	0.0113527	Vaginal no AB vs Caesarean AB	6
erm(X)	67283.7	2.14588	0.541598	3.96212	7.43e-05	0.000279	Vaginal no AB vs Caesarean AB	6
fosA	33702.2	1.56362	0.485311	3.22189	0.0012735	0.00337103	Vaginal no AB vs Caesarean AB	6
fosA2	28.5151	5.04638	0.313591	16.0922	NA	NA	Vaginal no AB vs Caesarean AB	6
fosA5	4764.17	1.54131	0.509289	3.02639	0.00247494	0.00530345	Vaginal no AB vs Caesarean AB	6
fosA6	12872.3	1.57494	0.524599	3.00217	0.00268059	0.00556738	Vaginal no AB vs Caesarean AB	6
fosA7	3352.28	5.19841	0.512974	10.1339	3.91e-24	5.28e-22	Vaginal no AB vs Caesarean AB	6
fosB	9.12357	-0.756365	0.287524	-2.63062	NA	NA	Vaginal no AB vs Caesarean AB	6
lnu(B)	16.7637	1.58069	0.287093	5.50584	NA	NA	Vaginal no AB vs Caesarean AB	6
lnu(C)	23347.3	-1.76683	0.567106	-3.11552	0.00183624	0.004274	Vaginal no AB vs Caesarean AB	6
lnu(P)	551.027	0.540716	0.472604	1.14412	0.252573	0.315717	Vaginal no AB vs Caesarean AB	6
lsa(A)	11309.7	1.65368	0.447193	3.69792	0.000217	0.000716	Vaginal no AB vs Caesarean AB	6
lsa(C)	4206.31	-1.14884	0.476204	-2.41249	0.0158441	0.0274224	Vaginal no AB vs Caesarean AB	6
lsa(E)	10.2995	1.52882	0.278506	5.48938	NA	NA	Vaginal no AB vs Caesarean AB	6
mcr-9	30.6892	0.351573	0.310468	1.1324	0.257467	0.318882	Vaginal no AB vs Caesarean AB	6
mdf(A)	180411	0.157364	0.345864	0.454987	0.649118	0.701048	Vaginal no AB vs Caesarean AB	6
mecA	19.2126	1.53431	0.332152	4.6193	3.85e-06	2.26e-05	Vaginal no AB vs Caesarean AB	6
mef(A)	99104	-1.26781	0.281021	-4.51142	6.44e-06	3.62e-05	Vaginal no AB vs Caesarean AB	6
mph(A)	3913.7	-2.25735	0.464017	-4.86479	NA	NA	Vaginal no AB vs Caesarean AB	6
mph(C)	3.40856	0.98389	0.220214	4.46788	7.9e-06	4.27e-05	Vaginal no AB vs Caesarean AB	6
mre(A)	4.25406	-0.981957	0.280444	-3.50144	0.000463	0.00138796	Vaginal no AB vs Caesarean AB	6
msr(A)	6.49919	0.0866979	0.289909	0.299051	NA	NA	Vaginal no AB vs Caesarean AB	6
msr(C)	301.692	-0.0106643	0.414328	-0.0257388	0.979466	0.98404	Vaginal no AB vs Caesarean AB	6
msr(D)	61930.3	-0.873463	0.284304	-3.07228	0.00212428	0.00470996	Vaginal no AB vs Caesarean AB	6
OqxA	59784.7	1.43756	0.450765	3.18917	0.00142682	0.00363435	Vaginal no AB vs Caesarean AB	6
OqxB	69596.2	1.36645	0.426476	3.20405	0.00135508	0.003518	Vaginal no AB vs Caesarean AB	6
penA	56.8521	-1.25869	0.396357	-3.17564	0.00149504	0.00373761	Vaginal no AB vs Caesarean AB	6
qnrB21	90.6827	6.02109	0.263384	22.8605	NA	NA	Vaginal no AB vs Caesarean AB	6
qnrB40	160.102	1.8201	0.429159	4.24109	2.22e-05	0.000107	Vaginal no AB vs Caesarean AB	6
qnrB46	129.874	1.70202	0.418333	4.06857	4.73e-05	0.000191	Vaginal no AB vs Caesarean AB	6
qnrB49	21.6067	3.14025	0.211816	14.8254	NA	NA	Vaginal no AB vs Caesarean AB	6
qnrB5	5.97598	0.63344	0.234081	2.70607	NA	NA	Vaginal no AB vs Caesarean AB	6
qnrB60	62.105	5.72424	0.303926	18.8343	NA	NA	Vaginal no AB vs Caesarean AB	6
qnrB67	213.074	3.35269	0.437673	7.66027	1.86e-14	3.58e-13	Vaginal no AB vs Caesarean AB	6
qnrB68	37.9708	1.78794	0.362849	4.92751	8.33e-07	5.35e-06	Vaginal no AB vs Caesarean AB	6
qnrB81	170.935	2.45448	0.436718	5.62029	1.91e-08	1.35e-07	Vaginal no AB vs Caesarean AB	6
qnrB90	199.169	3.50432	0.440417	7.95682	1.77e-15	4.77e-14	Vaginal no AB vs Caesarean AB	6
sul1	36934.3	-1.81062	0.571323	-3.16916	0.00152878	0.00375246	Vaginal no AB vs Caesarean AB	6
sul2	59908.7	-2.93201	0.599119	-4.89387	9.89e-07	6.07e-06	Vaginal no AB vs Caesarean AB	6
tet(32)	34494.6	0.967834	0.467702	2.06934	0.0385144	0.0604587	Vaginal no AB vs Caesarean AB	6
tet(40)	34215	0.705337	0.517491	1.36299	0.172884	0.231083	Vaginal no AB vs Caesarean AB	6
tet(44)	1176.22	-0.993709	0.462559	-2.14828	0.0316912	0.0509322	Vaginal no AB vs Caesarean AB	6
tet(A)	14483.1	1.0919	0.553201	1.97378	NA	NA	Vaginal no AB vs Caesarean AB	6
tet(B)	13410.7	-1.7258	0.55965	-3.08371	NA	NA	Vaginal no AB vs Caesarean AB	6
tet(C)	1783.9	0.277117	0.167724	1.65222	0.0984894	0.139959	Vaginal no AB vs Caesarean AB	6
tet(D)	1766.19	0.139772	0.298894	0.467632	NA	NA	Vaginal no AB vs Caesarean AB	6
tet(K)	36.2366	-1.53376	0.377302	-4.06508	4.8e-05	0.000191	Vaginal no AB vs Caesarean AB	6
tet(L)	641.175	-2.8842	0.463019	-6.22911	4.69e-10	4.52e-09	Vaginal no AB vs Caesarean AB	6
tet(M)	61953.1	0.53796	0.308535	1.74359	0.0812305	0.116661	Vaginal no AB vs Caesarean AB	6
tet(O)	149074	0.553971	0.339075	1.63377	0.102307	0.142386	Vaginal no AB vs Caesarean AB	6
tet(O/32/O)	122735	0.631852	0.34361	1.83887	0.0659349	0.0967522	Vaginal no AB vs Caesarean AB	6
tet(O/W)	36782.9	-0.758858	0.341509	-2.22207	0.0262784	0.0443448	Vaginal no AB vs Caesarean AB	6
tet(O/W)-1	2735.43	-0.659051	0.360191	-1.82973	0.0672906	0.09768	Vaginal no AB vs Caesarean AB	6
tet(O/W)-2	2893.06	-0.589005	0.357909	-1.64569	0.0998285	0.140384	Vaginal no AB vs Caesarean AB	6
tet(O/W/32/O)	14879.3	0.263749	0.307238	0.858451	0.390643	0.450742	Vaginal no AB vs Caesarean AB	6
tet(O/W/32/O/W/O)	4321.84	0.124174	0.313843	0.395655	0.692359	0.735973	Vaginal no AB vs Caesarean AB	6
tet(O/W/O)-1	7625.7	0.327064	0.323208	1.01193	0.311571	0.372231	Vaginal no AB vs Caesarean AB	6
tet(O/W/O)-2	3639.72	0.00651032	0.325451	0.020004	0.98404	0.98404	Vaginal no AB vs Caesarean AB	6
tet(O/W/O)-3	1080.01	-0.245596	0.358526	-0.685016	0.493334	0.555001	Vaginal no AB vs Caesarean AB	6
tet(Q)	926692	-1.47798	0.34958	-4.22789	2.36e-05	0.00011	Vaginal no AB vs Caesarean AB	6
tet(S)	89.8143	1.01824	0.318114	3.20086	NA	NA	Vaginal no AB vs Caesarean AB	6
tet(S/M)	2731.68	0.474278	0.365623	1.29718	0.19457	0.252567	Vaginal no AB vs Caesarean AB	6
tet(W)	168918	0.825129	0.378439	2.18035	0.0292315	0.0475452	Vaginal no AB vs Caesarean AB	6
tet(W/32/O)	31375.5	0.274083	0.308256	0.88914	0.373928	0.435174	Vaginal no AB vs Caesarean AB	6
tet(X)	59125.6	-0.148469	0.598113	-0.248229	0.803957	0.84135	Vaginal no AB vs Caesarean AB	6
tet(X3)	3197.27	-1.00734	0.538378	-1.87106	0.0613368	0.0909942	Vaginal no AB vs Caesarean AB	6
tet(X4)	3961.09	-1.83212	0.540931	-3.38698	0.000707	0.00202981	Vaginal no AB vs Caesarean AB	6
tet(X5)	2779.03	-3.13267	0.526371	-5.95145	2.66e-09	2.11e-08	Vaginal no AB vs Caesarean AB	6
tet(X6)	152.103	-0.779534	0.348617	-2.23607	0.0253469	0.0433143	Vaginal no AB vs Caesarean AB	6
tetA(46)	13740.2	-0.0292264	0.274869	-0.106329	0.915322	0.936124	Vaginal no AB vs Caesarean AB	6
tetA(60)	606.351	-0.172106	0.375864	-0.457893	0.647029	0.701048	Vaginal no AB vs Caesarean AB	6
tetA(P)	4620.62	2.05883	0.4985	4.13006	3.63e-05	0.000161	Vaginal no AB vs Caesarean AB	6
tetB(46)	12209.9	-0.0409986	0.270784	-0.151407	0.879655	0.906514	Vaginal no AB vs Caesarean AB	6
tetB(60)	289.081	-0.48035	0.379434	-1.26596	0.205526	0.261755	Vaginal no AB vs Caesarean AB	6
tetB(P)	2528.12	-0.386919	0.485662	-0.796684	0.425634	0.482862	Vaginal no AB vs Caesarean AB	6
VanC1XY	531.49	1.78602	0.438105	4.0767	4.57e-05	0.000191	Vaginal no AB vs Caesarean AB	6
VanC2	36.1123	1.11005	0.353424	3.14085	0.00168456	0.00398974	Vaginal no AB vs Caesarean AB	6
VanC2XY	192.649	3.94368	0.419983	9.3901	5.99e-21	4.05e-19	Vaginal no AB vs Caesarean AB	6
VanC3XY	48.4178	1.4496	0.338693	4.27997	1.87e-05	9.35e-05	Vaginal no AB vs Caesarean AB	6
VanC4XY	17.7108	1.97593	0.285903	6.91118	NA	NA	Vaginal no AB vs Caesarean AB	6
VanG2XY	17.5998	-2.04503	0.301884	-6.77422	1.25e-11	1.88e-10	Vaginal no AB vs Caesarean AB	6
VanGXY	83.1568	-0.16797	0.323749	-0.518827	0.603882	0.662797	Vaginal no AB vs Caesarean AB	6
VanHDX	1463.47	3.0615	0.476349	6.42702	NA	NA	Vaginal no AB vs Caesarean AB	6
vga(A)LC	1.75056	0.0394929	0.216345	0.182546	0.855155	0.888045	Vaginal no AB vs Caesarean AB	6
aac(3)-IIa	259.634	-1.57939	0.416906	-3.78837	0.000152	0.000931	Vaginal AB vs Caesarean AB	6
aac(3)-IId	302.924	-0.690869	0.4343	-1.59077	0.111662	0.198348	Vaginal AB vs Caesarean AB	6
aac(6')-aph(2'')	10801.1	0.0386783	0.623988	0.0619857	0.950574	0.962642	Vaginal AB vs Caesarean AB	6
aac(6')-Ii	262.2	-0.312346	0.488156	-0.639849	0.522271	0.666741	Vaginal AB vs Caesarean AB	6
aac(6')-Iih	338.899	1.37691	0.549755	2.50458	0.0122597	0.0349986	Vaginal AB vs Caesarean AB	6
aac(6')-Im	157.249	-0.499845	0.424088	-1.17863	NA	NA	Vaginal AB vs Caesarean AB	6
aadA1	9127.19	-0.55542	0.674645	-0.823277	0.410351	0.553973	Vaginal AB vs Caesarean AB	6
aadA12	511.984	-2.57706	0.566714	-4.54738	5.43e-06	4.89e-05	Vaginal AB vs Caesarean AB	6
aadA15	600.977	-2.23921	0.576602	-3.88345	0.000103	0.000662	Vaginal AB vs Caesarean AB	6
aadA17	448.657	-3.54548	0.556337	-6.3729	1.85e-10	5.01e-09	Vaginal AB vs Caesarean AB	6
aadA1b	918.829	-3.83071	0.568486	-6.73843	1.6e-11	5.4e-10	Vaginal AB vs Caesarean AB	6
aadA2	34.2501	-0.831395	0.403131	-2.06235	NA	NA	Vaginal AB vs Caesarean AB	6
aadA21	563.462	-0.880581	0.561773	-1.5675	0.116997	0.202495	Vaginal AB vs Caesarean AB	6
aadA22	845.136	1.87612	0.544636	3.44472	0.000572	0.00285824	Vaginal AB vs Caesarean AB	6
aadA23	210.58	-0.438782	0.480934	-0.912354	0.361582	0.508475	Vaginal AB vs Caesarean AB	6
aadA24	1219.57	0.763679	0.555114	1.37572	0.16891	0.27743	Vaginal AB vs Caesarean AB	6
aadA2b	4.80922	-0.125902	0.313941	-0.401039	0.688392	0.79737	Vaginal AB vs Caesarean AB	6
aadA3	4.23007	-0.021446	0.298681	-0.0718023	0.942759	0.962642	Vaginal AB vs Caesarean AB	6
aadA5	4222.82	0.0517651	0.501574	0.103205	NA	NA	Vaginal AB vs Caesarean AB	6
aadA8	22.2874	-1.29681	0.363873	-3.56392	0.000365	0.00197296	Vaginal AB vs Caesarean AB	6
aadA8b	51.6837	-4.55167	0.432372	-10.5272	6.47e-26	8.74e-24	Vaginal AB vs Caesarean AB	6
aadD	5.67413	-1.32928	0.29855	-4.45246	NA	NA	Vaginal AB vs Caesarean AB	6
ant(3'')-Ia	10486.6	0.336895	0.66737	0.504809	0.613693	0.734412	Vaginal AB vs Caesarean AB	6
ant(6)-Ia	61592.5	-0.562505	0.5677	-0.99085	0.321759	0.457237	Vaginal AB vs Caesarean AB	6
aph(2'')-Ia	17355.3	0.0534508	0.629285	0.084939	0.93231	0.960777	Vaginal AB vs Caesarean AB	6
aph(2'')-Ib	178.198	0.766196	0.441483	1.73551	NA	NA	Vaginal AB vs Caesarean AB	6
aph(2'')-If	320.214	-2.33329	0.454187	-5.13729	2.79e-07	3.76e-06	Vaginal AB vs Caesarean AB	6
aph(3'')-Ib	44197.9	-3.14553	0.701666	-4.48294	7.36e-06	5.91e-05	Vaginal AB vs Caesarean AB	6
aph(3')-Ia	14551.6	-0.134476	0.26717	-0.503334	0.61473	0.734412	Vaginal AB vs Caesarean AB	6
aph(3')-III	6628.63	-1.78685	0.615468	-2.90324	0.00369321	0.0127842	Vaginal AB vs Caesarean AB	6
aph(3')-IIIa	9149.73	-1.72555	0.62806	-2.74743	0.00600635	0.0193061	Vaginal AB vs Caesarean AB	6
aph(6)-Id	44253.4	-0.157005	0.7043	-0.222923	0.823595	0.882426	Vaginal AB vs Caesarean AB	6
blaACC	3.43022	-0.988103	0.309677	-3.19075	0.00141902	0.00598651	Vaginal AB vs Caesarean AB	6
blaACI	22012.1	-1.50276	0.660615	-2.2748	0.0229182	0.0583765	Vaginal AB vs Caesarean AB	6
blaACT	2060.44	1.13448	0.596137	1.90305	0.0570337	0.118455	Vaginal AB vs Caesarean AB	6
blaCFE	5.15579	-0.409759	0.314103	-1.30454	NA	NA	Vaginal AB vs Caesarean AB	6
blaCKO	135.862	1.14137	0.362862	3.14547	NA	NA	Vaginal AB vs Caesarean AB	6
blaCMY	10103	2.08665	0.656447	3.17871	0.00147934	0.00605182	Vaginal AB vs Caesarean AB	6
blaCTX	499.182	-1.99969	0.4038	-4.95218	NA	NA	Vaginal AB vs Caesarean AB	6
blaDHA	353.328	0.778372	0.348566	2.23307	NA	NA	Vaginal AB vs Caesarean AB	6
blaHERA	59.226	-0.0365675	0.365105	-0.100156	NA	NA	Vaginal AB vs Caesarean AB	6
blaL	13503.2	-0.565309	0.667967	-0.846313	0.397378	0.547409	Vaginal AB vs Caesarean AB	6
blaMAL	151.237	3.18317	0.396293	8.03237	NA	NA	Vaginal AB vs Caesarean AB	6
blaMIR	423.156	1.53967	0.446289	3.44994	NA	NA	Vaginal AB vs Caesarean AB	6
blaOKP	602.737	0.188003	0.528027	0.356048	NA	NA	Vaginal AB vs Caesarean AB	6
blaOXA	1627.27	-0.949724	0.493495	-1.92449	NA	NA	Vaginal AB vs Caesarean AB	6
blaOXY	33964.4	0.220738	0.627682	0.351671	0.725085	0.821875	Vaginal AB vs Caesarean AB	6
blaPLA	43.8706	-0.151611	0.414469	-0.365797	NA	NA	Vaginal AB vs Caesarean AB	6
blaROB	48.2207	4.32929	0.320314	13.5158	NA	NA	Vaginal AB vs Caesarean AB	6
blaSHV	24634	1.10684	0.673356	1.64377	0.100223	0.185344	Vaginal AB vs Caesarean AB	6
blaTEM	94661.8	-3.51475	0.683187	-5.14464	2.68e-07	3.76e-06	Vaginal AB vs Caesarean AB	6
blaZ	185.768	1.27265	0.51717	2.4608	0.0138626	0.0374291	Vaginal AB vs Caesarean AB	6
cat	10041.6	0.728598	0.651034	1.11914	0.26308	0.408228	Vaginal AB vs Caesarean AB	6
cat(pC194)	24.4455	-0.465601	0.382673	-1.21671	NA	NA	Vaginal AB vs Caesarean AB	6
cat(pC221)	11.3562	-1.58326	0.329485	-4.80526	NA	NA	Vaginal AB vs Caesarean AB	6
catA1	6267.59	-2.94814	0.549982	-5.36043	NA	NA	Vaginal AB vs Caesarean AB	6
catA2	33.1648	2.15469	0.341727	6.30528	NA	NA	Vaginal AB vs Caesarean AB	6
catP	3525.82	0.00229017	0.635885	0.00360155	0.997126	0.997126	Vaginal AB vs Caesarean AB	6
catS	6200.71	1.34677	0.635386	2.11961	0.0340389	0.0792286	Vaginal AB vs Caesarean AB	6
cepA	67639	-1.07601	0.667292	-1.6125	0.106853	0.192336	Vaginal AB vs Caesarean AB	6
cepA-29	10067.6	-1.28092	0.62842	-2.03832	0.0415182	0.0889676	Vaginal AB vs Caesarean AB	6
cepA-44	22949.7	-2.62091	0.656117	-3.99459	6.48e-05	0.000437	Vaginal AB vs Caesarean AB	6
cepA-49	18338.4	-1.19292	0.648709	-1.83891	0.0659283	0.127147	Vaginal AB vs Caesarean AB	6
cfiA1	23.5246	0.13097	0.380299	0.344387	0.730555	0.821875	Vaginal AB vs Caesarean AB	6
cfiA10	11.7577	-0.595678	0.309639	-1.92378	0.0543822	0.114712	Vaginal AB vs Caesarean AB	6
cfiA13	11.0669	-0.774783	0.314554	-2.46311	0.0137737	0.0374291	Vaginal AB vs Caesarean AB	6
cfiA14	5.89019	-0.0304444	0.326999	-0.0931025	0.925822	0.960777	Vaginal AB vs Caesarean AB	6
cfiA2	37.2765	-0.475572	0.358357	-1.32709	NA	NA	Vaginal AB vs Caesarean AB	6
cfiA3	21.0893	-0.57436	0.348458	-1.64829	0.0992928	0.185344	Vaginal AB vs Caesarean AB	6
cfiA4	24.3752	-1.44428	0.337037	-4.28523	1.83e-05	0.000137	Vaginal AB vs Caesarean AB	6
cfiA6	32.3597	-0.104205	0.363319	-0.286813	0.774256	0.856758	Vaginal AB vs Caesarean AB	6
cfiA8	23.0838	-0.570413	0.371024	-1.5374	0.124195	0.209579	Vaginal AB vs Caesarean AB	6
cfiA9	20.2299	-0.866479	0.346689	-2.4993	0.0124439	0.0349986	Vaginal AB vs Caesarean AB	6
cfr(C)	1716.67	-3.18862	0.539301	-5.9125	3.37e-09	6.5e-08	Vaginal AB vs Caesarean AB	6
Cfr(E)	310.84	0.796322	0.345757	2.30313	NA	NA	Vaginal AB vs Caesarean AB	6
cfxA	52150.8	-1.66039	0.607221	-2.7344	0.00624937	0.0196201	Vaginal AB vs Caesarean AB	6
cfxA2	29676	-1.67898	0.603626	-2.78149	0.00541096	0.0178166	Vaginal AB vs Caesarean AB	6
cfxA3	54409.3	-1.9362	0.604542	-3.20276	0.00136116	0.00592765	Vaginal AB vs Caesarean AB	6
cfxA4	43855.3	-1.81409	0.61028	-2.97254	0.00295342	0.0104924	Vaginal AB vs Caesarean AB	6
cfxA5	42849.7	-1.90219	0.604535	-3.14654	0.00165215	0.00637259	Vaginal AB vs Caesarean AB	6
cfxA6	52962.4	-2.05882	0.648662	-3.17395	NA	NA	Vaginal AB vs Caesarean AB	6
cmx	48.8096	1.51542	0.447071	3.38966	0.0007	0.00337406	Vaginal AB vs Caesarean AB	6
dfrA1	10488.4	-1.76788	0.669107	-2.64214	0.00823835	0.0241778	Vaginal AB vs Caesarean AB	6
dfrA14	1270.89	-0.236123	0.43512	-0.542661	NA	NA	Vaginal AB vs Caesarean AB	6
dfrA17	3945.94	-0.271268	0.491034	-0.552441	NA	NA	Vaginal AB vs Caesarean AB	6
dfrA7	35.7845	-1.86147	0.426758	-4.36189	NA	NA	Vaginal AB vs Caesarean AB	6
dfrG	12.9837	-0.750806	0.34151	-2.19849	0.0279145	0.0672938	Vaginal AB vs Caesarean AB	6
ere(D)	1254.02	-0.203954	0.333702	-0.611186	NA	NA	Vaginal AB vs Caesarean AB	6
erm(A)	991.282	1.65428	0.534658	3.09409	0.00197416	0.0074031	Vaginal AB vs Caesarean AB	6
erm(B)	111334	0.118664	0.516567	0.229716	0.818312	0.882426	Vaginal AB vs Caesarean AB	6
erm(C)	2.33143	0.39422	0.285615	1.38025	0.167509	0.27743	Vaginal AB vs Caesarean AB	6
erm(F)	162119	-1.79265	0.635195	-2.82221	0.00476942	0.0160968	Vaginal AB vs Caesarean AB	6
erm(G)	17584.5	-5.55423	0.665376	-8.34751	NA	NA	Vaginal AB vs Caesarean AB	6
erm(Q)	580.331	0.188603	0.546554	0.345077	0.730036	0.821875	Vaginal AB vs Caesarean AB	6
erm(T)	1238.65	-0.645795	0.542938	-1.18944	0.234265	0.376497	Vaginal AB vs Caesarean AB	6
erm(X)	67283.7	1.3232	0.644964	2.05158	0.0402104	0.0875549	Vaginal AB vs Caesarean AB	6
fosA	33702.2	0.911062	0.577926	1.57644	0.114926	0.201493	Vaginal AB vs Caesarean AB	6
fosA2	28.5151	2.66903	0.366551	7.28149	NA	NA	Vaginal AB vs Caesarean AB	6
fosA5	4764.17	-0.461811	0.606471	-0.761473	0.446375	0.59664	Vaginal AB vs Caesarean AB	6
fosA6	12872.3	1.28851	0.624713	2.06256	0.0391549	0.0866543	Vaginal AB vs Caesarean AB	6
fosA7	3352.28	4.16194	0.611041	6.81122	9.68e-12	4.35e-10	Vaginal AB vs Caesarean AB	6
fosB	9.12357	-0.229683	0.341975	-0.671638	NA	NA	Vaginal AB vs Caesarean AB	6
lnu(B)	16.7637	2.77368	0.361091	7.68138	NA	NA	Vaginal AB vs Caesarean AB	6
lnu(C)	23347.3	-3.65075	0.675316	-5.40599	6.45e-08	1.09e-06	Vaginal AB vs Caesarean AB	6
lnu(P)	551.027	0.664339	0.56245	1.18115	0.237543	0.377274	Vaginal AB vs Caesarean AB	6
lsa(A)	11309.7	0.729771	0.532532	1.37038	0.170568	0.27743	Vaginal AB vs Caesarean AB	6
lsa(C)	4206.31	0.570698	0.567121	1.00631	0.314268	0.451343	Vaginal AB vs Caesarean AB	6
lsa(E)	10.2995	2.11335	0.344563	6.1334	NA	NA	Vaginal AB vs Caesarean AB	6
mcr-9	30.6892	-3.06932	0.344984	-8.897	5.74e-19	3.87e-17	Vaginal AB vs Caesarean AB	6
mdf(A)	180411	-0.102429	0.411866	-0.248694	0.803598	0.881997	Vaginal AB vs Caesarean AB	6
mecA	19.2126	0.960811	0.394757	2.43393	0.014936	0.0390157	Vaginal AB vs Caesarean AB	6
mef(A)	99104	-0.712244	0.33465	-2.12833	0.0333099	0.0788919	Vaginal AB vs Caesarean AB	6
mph(A)	3913.7	-2.61932	0.547483	-4.7843	NA	NA	Vaginal AB vs Caesarean AB	6
mph(C)	3.40856	1.02964	0.273265	3.76791	0.000165	0.000966	Vaginal AB vs Caesarean AB	6
mre(A)	4.25406	-0.88813	0.330029	-2.69106	0.00712251	0.0213675	Vaginal AB vs Caesarean AB	6
msr(A)	6.49919	-1.56298	0.33034	-4.73144	NA	NA	Vaginal AB vs Caesarean AB	6
msr(C)	301.692	1.03569	0.497431	2.08209	0.0373346	0.0840028	Vaginal AB vs Caesarean AB	6
msr(D)	61930.3	-0.213522	0.338559	-0.630678	0.528251	0.666741	Vaginal AB vs Caesarean AB	6
OqxA	59784.7	0.446679	0.536786	0.832137	0.405332	0.552725	Vaginal AB vs Caesarean AB	6
OqxB	69596.2	0.540291	0.507862	1.06385	0.287395	0.435936	Vaginal AB vs Caesarean AB	6
penA	56.8521	-0.0413336	0.472975	-0.0873908	0.930361	0.960777	Vaginal AB vs Caesarean AB	6
qnrB21	90.6827	5.92344	0.328286	18.0435	NA	NA	Vaginal AB vs Caesarean AB	6
qnrB40	160.102	-0.784939	0.508777	-1.54279	0.122881	0.209579	Vaginal AB vs Caesarean AB	6
qnrB46	129.874	1.04266	0.497664	2.09511	0.0361613	0.0827419	Vaginal AB vs Caesarean AB	6
qnrB49	21.6067	3.11647	0.270649	11.5148	NA	NA	Vaginal AB vs Caesarean AB	6
qnrB5	5.97598	1.18727	0.293002	4.05208	NA	NA	Vaginal AB vs Caesarean AB	6
qnrB60	62.105	4.61212	0.359554	12.8273	NA	NA	Vaginal AB vs Caesarean AB	6
qnrB67	213.074	0.974765	0.519835	1.87514	0.0607729	0.122453	Vaginal AB vs Caesarean AB	6
qnrB68	37.9708	-0.947248	0.426298	-2.22203	0.0262813	0.0657032	Vaginal AB vs Caesarean AB	6
qnrB81	170.935	-0.532506	0.518546	-1.02692	0.304457	0.449394	Vaginal AB vs Caesarean AB	6
qnrB90	199.169	0.967685	0.523697	1.8478	0.0646319	0.127147	Vaginal AB vs Caesarean AB	6
sul1	36934.3	-3.41431	0.680317	-5.01871	5.2e-07	5.85e-06	Vaginal AB vs Caesarean AB	6
sul2	59908.7	-1.73489	0.71345	-2.4317	0.0150283	0.0390157	Vaginal AB vs Caesarean AB	6
tet(32)	34494.6	1.02766	0.556956	1.84513	0.0650185	0.127147	Vaginal AB vs Caesarean AB	6
tet(40)	34215	0.137374	0.616245	0.222921	0.823597	0.882426	Vaginal AB vs Caesarean AB	6
tet(44)	1176.22	1.70504	0.555589	3.06888	0.0021486	0.00783949	Vaginal AB vs Caesarean AB	6
tet(A)	14483.1	-0.485146	0.658571	-0.736665	NA	NA	Vaginal AB vs Caesarean AB	6
tet(B)	13410.7	-3.75535	0.66642	-5.63511	NA	NA	Vaginal AB vs Caesarean AB	6
tet(C)	1783.9	0.147987	0.19973	0.740936	0.458732	0.607145	Vaginal AB vs Caesarean AB	6
tet(D)	1766.19	-0.147507	0.354421	-0.416191	NA	NA	Vaginal AB vs Caesarean AB	6
tet(K)	36.2366	-2.00206	0.44682	-4.48068	7.44e-06	5.91e-05	Vaginal AB vs Caesarean AB	6
tet(L)	641.175	-3.2647	0.550217	-5.93349	2.97e-09	6.5e-08	Vaginal AB vs Caesarean AB	6
tet(M)	61953.1	-0.122592	0.367414	-0.333661	0.738636	0.824097	Vaginal AB vs Caesarean AB	6
tet(O)	149074	0.470463	0.403782	1.16514	0.243962	0.382963	Vaginal AB vs Caesarean AB	6
tet(O/32/O)	122735	0.660151	0.409182	1.61334	0.10667	0.192336	Vaginal AB vs Caesarean AB	6
tet(O/W)	36782.9	-0.68382	0.40668	-1.68147	0.0926715	0.176206	Vaginal AB vs Caesarean AB	6
tet(O/W)-1	2735.43	-0.310346	0.428925	-0.723544	0.469346	0.615162	Vaginal AB vs Caesarean AB	6
tet(O/W)-2	2893.06	-0.364136	0.426205	-0.854368	0.392901	0.546821	Vaginal AB vs Caesarean AB	6
tet(O/W/32/O)	14879.3	0.394587	0.36587	1.07849	0.280814	0.430795	Vaginal AB vs Caesarean AB	6
tet(O/W/32/O/W/O)	4321.84	0.385833	0.373737	1.03237	0.301901	0.449394	Vaginal AB vs Caesarean AB	6
tet(O/W/O)-1	7625.7	0.393785	0.384888	1.02311	0.306253	0.449394	Vaginal AB vs Caesarean AB	6
tet(O/W/O)-2	3639.72	0.238384	0.387559	0.615091	0.538494	0.673118	Vaginal AB vs Caesarean AB	6
tet(O/W/O)-3	1080.01	-0.023818	0.426941	-0.0557875	0.955511	0.962642	Vaginal AB vs Caesarean AB	6
tet(Q)	926692	-1.40127	0.416291	-3.36608	0.000762	0.00354938	Vaginal AB vs Caesarean AB	6
tet(S)	89.8143	0.149592	0.374837	0.399087	NA	NA	Vaginal AB vs Caesarean AB	6
tet(S/M)	2731.68	0.173037	0.435395	0.397426	0.691054	0.79737	Vaginal AB vs Caesarean AB	6
tet(W)	168918	0.28408	0.450658	0.630368	0.528454	0.666741	Vaginal AB vs Caesarean AB	6
tet(W/32/O)	31375.5	0.172356	0.367082	0.469531	0.63869	0.756344	Vaginal AB vs Caesarean AB	6
tet(X)	59125.6	-1.57481	0.712252	-2.21104	0.0270334	0.0663547	Vaginal AB vs Caesarean AB	6
tet(X3)	3197.27	-2.06791	0.641107	-3.22554	0.00125736	0.00565814	Vaginal AB vs Caesarean AB	6
tet(X4)	3961.09	-2.38144	0.644144	-3.69706	0.000218	0.00122688	Vaginal AB vs Caesarean AB	6
tet(X5)	2779.03	-3.15976	0.626719	-5.04175	4.61e-07	5.66e-06	Vaginal AB vs Caesarean AB	6
tet(X6)	152.103	-1.2947	0.408922	-3.16614	0.00154475	0.00613358	Vaginal AB vs Caesarean AB	6
tetA(46)	13740.2	-0.0570968	0.327323	-0.174436	0.861523	0.913162	Vaginal AB vs Caesarean AB	6
tetA(60)	606.351	0.181758	0.448081	0.405637	0.68501	0.79737	Vaginal AB vs Caesarean AB	6
tetA(P)	4620.62	2.37735	0.59373	4.00409	6.23e-05	0.000437	Vaginal AB vs Caesarean AB	6
tetB(46)	12209.9	-0.176137	0.322458	-0.546233	0.584906	0.717839	Vaginal AB vs Caesarean AB	6
tetB(60)	289.081	0.458007	0.45242	1.01235	0.311371	0.451343	Vaginal AB vs Caesarean AB	6
tetB(P)	2528.12	0.394892	0.578296	0.682854	0.494699	0.642158	Vaginal AB vs Caesarean AB	6
VanC1XY	531.49	1.42031	0.521537	2.72331	0.00646316	0.0198301	Vaginal AB vs Caesarean AB	6
VanC2	36.1123	0.796454	0.421269	1.89061	0.058677	0.120021	Vaginal AB vs Caesarean AB	6
VanC2XY	192.649	2.49824	0.500051	4.99597	5.85e-07	6.08e-06	Vaginal AB vs Caesarean AB	6
VanC3XY	48.4178	-0.242245	0.401347	-0.603581	0.546122	0.67639	Vaginal AB vs Caesarean AB	6
VanC4XY	17.7108	0.0665906	0.334069	0.199332	NA	NA	Vaginal AB vs Caesarean AB	6
VanG2XY	17.5998	-0.0621489	0.367789	-0.16898	0.865813	0.913162	Vaginal AB vs Caesarean AB	6
VanGXY	83.1568	1.92753	0.399564	4.82408	1.41e-06	1.36e-05	Vaginal AB vs Caesarean AB	6
VanHDX	1463.47	3.71292	0.568044	6.53631	NA	NA	Vaginal AB vs Caesarean AB	6
vga(A)LC	1.75056	-0.819375	0.237633	-3.44807	0.000565	0.00285824	Vaginal AB vs Caesarean AB	6
aac(3)-IIa	234.613	1.16007	0.310956	3.73067	NA	NA	Vaginal no AB vs Vaginal AB	12
aac(3)-IId	27.5746	-0.59263	0.283903	-2.08744	NA	NA	Vaginal no AB vs Vaginal AB	12
aac(6')-aph(2'')	4673.26	0.313373	0.447757	0.699872	0.484007	0.67452	Vaginal no AB vs Vaginal AB	12
aac(6')-Ii	219.387	1.43299	0.393648	3.64027	0.000272	0.00111495	Vaginal no AB vs Vaginal AB	12
aac(6')-Iih	28.5046	-0.727979	0.318075	-2.2887	0.0220966	0.0526301	Vaginal no AB vs Vaginal AB	12
aac(6')-Im	843.098	2.19184	0.45641	4.80234	1.57e-06	8.93e-06	Vaginal no AB vs Vaginal AB	12
aadA1	1456.31	-6.29811	0.433729	-14.5209	8.94e-48	1.17e-45	Vaginal no AB vs Vaginal AB	12
aadA12	96.5594	-3.14594	0.347326	-9.05763	1.33e-19	3.49e-18	Vaginal no AB vs Vaginal AB	12
aadA15	46.7706	-2.46927	0.344723	-7.16306	NA	NA	Vaginal no AB vs Vaginal AB	12
aadA17	74.1276	-2.45003	0.34006	-7.2047	NA	NA	Vaginal no AB vs Vaginal AB	12
aadA1b	19.6245	-1.35626	0.287587	-4.71599	NA	NA	Vaginal no AB vs Vaginal AB	12
aadA2	90.9975	-1.65283	0.335766	-4.92258	8.54e-07	5.09e-06	Vaginal no AB vs Vaginal AB	12
aadA21	208.588	-1.62205	0.371447	-4.36683	1.26e-05	6.12e-05	Vaginal no AB vs Vaginal AB	12
aadA22	402.736	-3.01684	0.441492	-6.83329	8.3e-12	9.88e-11	Vaginal no AB vs Vaginal AB	12
aadA23	69.7946	-3.43161	0.345864	-9.92186	NA	NA	Vaginal no AB vs Vaginal AB	12
aadA24	318.095	-5.3552	0.406792	-13.1645	1.4e-39	9.2e-38	Vaginal no AB vs Vaginal AB	12
aadA3	15.0916	-0.624124	0.265427	-2.35139	NA	NA	Vaginal no AB vs Vaginal AB	12
aadA5	490.458	-1.32032	0.393963	-3.35138	NA	NA	Vaginal no AB vs Vaginal AB	12
aadA8	10.4535	-0.879466	0.282743	-3.11048	NA	NA	Vaginal no AB vs Vaginal AB	12
aadA8b	33.9009	-1.62198	0.329238	-4.92645	NA	NA	Vaginal no AB vs Vaginal AB	12
ant(3'')-Ia	1535.33	-1.26899	0.463191	-2.73967	0.00615013	0.0191826	Vaginal no AB vs Vaginal AB	12
ant(6)-Ia	68663.2	0.148652	0.33421	0.444785	0.656475	0.79628	Vaginal no AB vs Vaginal AB	12
ant(6)-Ib	397.198	4.83824	0.308252	15.6957	NA	NA	Vaginal no AB vs Vaginal AB	12
aph(2'')-Ia	7649.09	0.246886	0.450913	0.547525	0.584018	0.742781	Vaginal no AB vs Vaginal AB	12
aph(2'')-Ib	1045.65	2.64256	0.454753	5.81099	6.21e-09	5.81e-08	Vaginal no AB vs Vaginal AB	12
aph(2'')-If	524.322	2.12528	0.388534	5.47	4.5e-08	3.47e-07	Vaginal no AB vs Vaginal AB	12
aph(3'')-Ib	31204.8	1.09658	0.5104	2.14848	0.0316755	0.0727981	Vaginal no AB vs Vaginal AB	12
aph(3')-Ia	6659.34	0.161776	0.140907	1.14811	0.250925	0.41089	Vaginal no AB vs Vaginal AB	12
aph(3')-III	7068.67	0.280867	0.448526	0.6262	0.531184	0.707426	Vaginal no AB vs Vaginal AB	12
aph(3')-IIIa	9310.83	0.155554	0.455888	0.341211	0.732945	0.842244	Vaginal no AB vs Vaginal AB	12
aph(6)-Id	29229.9	0.969875	0.512056	1.89408	0.0582148	0.125454	Vaginal no AB vs Vaginal AB	12
blaACI	524.612	-1.24006	0.381339	-3.25186	NA	NA	Vaginal no AB vs Vaginal AB	12
blaACT	158.723	-0.122675	0.379197	-0.323512	0.746307	0.844789	Vaginal no AB vs Vaginal AB	12
blaCFE	40.6606	1.08074	0.322984	3.3461	0.00082	0.00306754	Vaginal no AB vs Vaginal AB	12
blaCMY	594.39	-0.336717	0.421359	-0.799121	NA	NA	Vaginal no AB vs Vaginal AB	12
blaCTX	135.074	1.90403	0.292144	6.51744	NA	NA	Vaginal no AB vs Vaginal AB	12
blaDHA	50.1884	0.390529	0.299502	1.30393	NA	NA	Vaginal no AB vs Vaginal AB	12
blaHERA	4.1327	1.27975	0.214254	5.97304	2.33e-09	2.54e-08	Vaginal no AB vs Vaginal AB	12
blaL	188.712	0.473283	0.405268	1.16783	NA	NA	Vaginal no AB vs Vaginal AB	12
blaMAL	4.48023	0.0698454	0.215388	0.324277	NA	NA	Vaginal no AB vs Vaginal AB	12
blaMIR	5.61899	-1.0611	0.264817	-4.0069	NA	NA	Vaginal no AB vs Vaginal AB	12
blaMOR	3.18045	-0.58828	0.219106	-2.68491	0.00725499	0.0221024	Vaginal no AB vs Vaginal AB	12
blaOKP	16.4324	-1.6318	0.317319	-5.14246	NA	NA	Vaginal no AB vs Vaginal AB	12
blaOXA	5459.64	1.93841	0.493335	3.92919	8.52e-05	0.00036	Vaginal no AB vs Vaginal AB	12
blaOXY	5859.29	-1.40713	0.440376	-3.19529	0.0013969	0.00494579	Vaginal no AB vs Vaginal AB	12
blaPLA	9.298	-0.164495	0.275185	-0.597764	NA	NA	Vaginal no AB vs Vaginal AB	12
blaROB	69.5937	2.34218	0.246142	9.51558	1.81e-21	5.92e-20	Vaginal no AB vs Vaginal AB	12
blaSHV	832.939	-0.749054	0.424749	-1.76352	0.0778125	0.161801	Vaginal no AB vs Vaginal AB	12
blaTEM	40147.7	1.10771	0.460648	2.40468	0.0161866	0.0415772	Vaginal no AB vs Vaginal AB	12
blaZ	71.6289	-0.965754	0.37336	-2.58665	0.00969127	0.0273977	Vaginal no AB vs Vaginal AB	12
cat	23149.6	0.342139	0.519739	0.65829	0.510352	0.689238	Vaginal no AB vs Vaginal AB	12
cat(pC194)	6.7029	-1.55407	0.27798	-5.5906	NA	NA	Vaginal no AB vs Vaginal AB	12
catA1	181.723	0.934557	0.368696	2.53476	0.0112523	0.0307094	Vaginal no AB vs Vaginal AB	12
catA2	13.7318	1.31304	0.21314	6.16045	NA	NA	Vaginal no AB vs Vaginal AB	12
catP	6665.23	-0.300991	0.486987	-0.618069	0.53653	0.707426	Vaginal no AB vs Vaginal AB	12
catQ	4.9704	-0.715588	0.246964	-2.89754	0.00376106	0.0120171	Vaginal no AB vs Vaginal AB	12
catS	6652.34	-0.561929	0.47372	-1.18621	0.235541	0.39058	Vaginal no AB vs Vaginal AB	12
cepA	54679.9	-0.0558553	0.478468	-0.116738	0.907068	0.956573	Vaginal no AB vs Vaginal AB	12
cepA-29	14777.2	-0.0178778	0.471206	-0.0379405	0.969735	0.977195	Vaginal no AB vs Vaginal AB	12
cepA-44	11215.6	-1.59204	0.474623	-3.35433	0.000796	0.00306534	Vaginal no AB vs Vaginal AB	12
cepA-49	19620.4	1.18178	0.489464	2.41443	0.0157598	0.0412908	Vaginal no AB vs Vaginal AB	12
cfiA1	304.3	-1.53508	0.376151	-4.08102	4.48e-05	0.000196	Vaginal no AB vs Vaginal AB	12
cfiA10	215.245	-1.69455	0.36364	-4.65997	3.16e-06	1.73e-05	Vaginal no AB vs Vaginal AB	12
cfiA13	31.0121	-0.314205	0.30835	-1.01899	0.308209	0.475005	Vaginal no AB vs Vaginal AB	12
cfiA14	242.682	0.280485	0.311897	0.899286	NA	NA	Vaginal no AB vs Vaginal AB	12
cfiA2	11.6301	0.692039	0.276211	2.50547	0.0122288	0.0326934	Vaginal no AB vs Vaginal AB	12
cfiA3	1079.73	-0.896448	0.39086	-2.29353	0.0218177	0.0526301	Vaginal no AB vs Vaginal AB	12
cfiA4	17.8642	-0.457493	0.284096	-1.61034	0.107323	0.200847	Vaginal no AB vs Vaginal AB	12
cfiA6	742.314	-2.51225	0.434515	-5.78173	7.39e-09	6.46e-08	Vaginal no AB vs Vaginal AB	12
cfiA8	706.768	-2.13931	0.425787	-5.02437	5.05e-07	3.48e-06	Vaginal no AB vs Vaginal AB	12
cfiA9	696.538	-1.01036	0.391344	-2.58176	0.00982971	0.0273977	Vaginal no AB vs Vaginal AB	12
cfr(B)	42.7892	0.145947	0.266008	0.548655	NA	NA	Vaginal no AB vs Vaginal AB	12
cfr(C)	11282.3	-0.40648	0.498477	-0.815443	0.414819	0.598734	Vaginal no AB vs Vaginal AB	12
Cfr(E)	75.1965	1.36222	0.322675	4.22165	2.43e-05	0.000113	Vaginal no AB vs Vaginal AB	12
cfxA	45584.6	0.0475938	0.448784	0.106051	0.915542	0.956573	Vaginal no AB vs Vaginal AB	12
cfxA2	25561	0.0603532	0.454264	0.13286	0.894304	0.952471	Vaginal no AB vs Vaginal AB	12
cfxA3	55250.5	0.136359	0.450093	0.302958	0.761922	0.853092	Vaginal no AB vs Vaginal AB	12
cfxA4	38181.9	-0.0311235	0.443467	-0.0701822	0.944049	0.972512	Vaginal no AB vs Vaginal AB	12
cfxA5	38688	-0.0284077	0.455217	-0.0624047	0.950241	0.972512	Vaginal no AB vs Vaginal AB	12
cfxA6	179453	-0.275769	0.74723	-0.369055	0.712087	0.832887	Vaginal no AB vs Vaginal AB	12
dfrA1	2261.92	-2.98363	0.378644	-7.87976	3.28e-15	6.14e-14	Vaginal no AB vs Vaginal AB	12
dfrA14	5259.13	3.84256	0.494843	7.76522	8.15e-15	1.33e-13	Vaginal no AB vs Vaginal AB	12
dfrA17	1260.27	0.83778	0.405914	2.06393	0.0390241	0.0881406	Vaginal no AB vs Vaginal AB	12
dfrA5	32.4829	-1.77987	0.32848	-5.41849	NA	NA	Vaginal no AB vs Vaginal AB	12
dfrA7	7.89508	-1.02677	0.269867	-3.80473	NA	NA	Vaginal no AB vs Vaginal AB	12
ere(D)	4380.76	2.52017	0.456135	5.52505	3.29e-08	2.7e-07	Vaginal no AB vs Vaginal AB	12
erm(A)	529.514	0.102531	0.402087	0.254997	0.798725	0.87219	Vaginal no AB vs Vaginal AB	12
erm(B)	106066	0.126821	0.322361	0.393412	0.694015	0.832887	Vaginal no AB vs Vaginal AB	12
erm(F)	205391	0.864065	0.45656	1.89255	0.0584174	0.125454	Vaginal no AB vs Vaginal AB	12
erm(G)	23749.8	-0.365145	0.529568	-0.689515	0.490499	0.676373	Vaginal no AB vs Vaginal AB	12
erm(Q)	642.785	-0.444582	0.399673	-1.11236	0.265982	0.430168	Vaginal no AB vs Vaginal AB	12
erm(T)	1534.49	0.385084	0.383773	1.00342	0.31566	0.480831	Vaginal no AB vs Vaginal AB	12
erm(X)	16871.1	1.29539	0.492036	2.63271	0.00847063	0.0252194	Vaginal no AB vs Vaginal AB	12
fosA	8446.24	-0.799061	0.473661	-1.68699	0.0916053	0.181313	Vaginal no AB vs Vaginal AB	12
fosA5	933.761	-0.20473	0.444409	-0.46068	0.645028	0.789708	Vaginal no AB vs Vaginal AB	12
fosA6	3137.12	-3.34418	0.450634	-7.42106	1.16e-13	1.69e-12	Vaginal no AB vs Vaginal AB	12
fosA7	21.7337	2.00879	0.319971	6.27805	NA	NA	Vaginal no AB vs Vaginal AB	12
lnu(B)	4.96334	-0.806951	0.259237	-3.11279	0.00185327	0.00638892	Vaginal no AB vs Vaginal AB	12
lnu(C)	20607.3	-2.39505	0.482301	-4.96589	6.84e-07	4.48e-06	Vaginal no AB vs Vaginal AB	12
lnu(P)	871.204	-1.01068	0.43166	-2.34138	0.0192126	0.0484009	Vaginal no AB vs Vaginal AB	12
lsa(A)	3605.83	0.788457	0.455931	1.72933	0.0837494	0.171053	Vaginal no AB vs Vaginal AB	12
lsa(C)	1860.28	1.18097	0.392661	3.00761	0.00263309	0.00884447	Vaginal no AB vs Vaginal AB	12
lsa(E)	13.3415	0.37536	0.290759	1.29097	0.196715	0.334671	Vaginal no AB vs Vaginal AB	12
mcr-9	9.82142	-0.146898	0.224981	-0.652935	NA	NA	Vaginal no AB vs Vaginal AB	12
mdf(A)	73217.8	0.466487	0.302224	1.54352	0.122706	0.220198	Vaginal no AB vs Vaginal AB	12
mecA	3.56978	0.70236	0.217465	3.22976	0.00123896	0.00450842	Vaginal no AB vs Vaginal AB	12
mef(A)	81415.1	0.187544	0.24633	0.761355	0.446445	0.628864	Vaginal no AB vs Vaginal AB	12
mph(A)	1269.7	-1.28173	0.404849	-3.16595	NA	NA	Vaginal no AB vs Vaginal AB	12
mre(A)	5.40264	1.09095	0.234253	4.65714	NA	NA	Vaginal no AB vs Vaginal AB	12
msr(A)	13.4776	0.0742506	0.291519	0.254703	0.798952	0.87219	Vaginal no AB vs Vaginal AB	12
msr(C)	366.203	1.71028	0.416999	4.10139	4.11e-05	0.000186	Vaginal no AB vs Vaginal AB	12
msr(D)	44039.5	-0.200612	0.256292	-0.782747	0.433776	0.617659	Vaginal no AB vs Vaginal AB	12
OqxA	15728.3	-0.666357	0.427314	-1.55941	0.1189	0.216331	Vaginal no AB vs Vaginal AB	12
OqxB	17923.2	-0.531047	0.398417	-1.33289	0.182567	0.314688	Vaginal no AB vs Vaginal AB	12
penA	50.2635	-0.365327	0.35017	-1.04328	0.296817	0.46847	Vaginal no AB vs Vaginal AB	12
qnrB40	7.51395	-0.731859	0.241041	-3.03625	NA	NA	Vaginal no AB vs Vaginal AB	12
qnrB46	11.6343	0.882925	0.217863	4.05266	NA	NA	Vaginal no AB vs Vaginal AB	12
qnrB60	3.56123	1.48334	0.2083	7.12117	1.07e-12	1.4e-11	Vaginal no AB vs Vaginal AB	12
qnrB67	9.14493	2.07174	0.239888	8.63629	5.81e-18	1.27e-16	Vaginal no AB vs Vaginal AB	12
qnrB81	4.30354	2.51604	0.199826	12.5912	2.36e-36	1.03e-34	Vaginal no AB vs Vaginal AB	12
qnrB90	7.29102	1.36284	0.234363	5.81506	6.06e-09	5.81e-08	Vaginal no AB vs Vaginal AB	12
qnrS1	12.7027	-0.441493	0.2598	-1.69936	NA	NA	Vaginal no AB vs Vaginal AB	12
qnrS10	10.8047	-0.84537	0.266309	-3.1744	NA	NA	Vaginal no AB vs Vaginal AB	12
qnrS3	10.0072	-0.818513	0.265968	-3.07749	NA	NA	Vaginal no AB vs Vaginal AB	12
qnrS4	5.1038	-0.441388	0.235977	-1.87047	NA	NA	Vaginal no AB vs Vaginal AB	12
qnrS8	10.5223	-0.452828	0.260869	-1.73585	NA	NA	Vaginal no AB vs Vaginal AB	12
sul1	2804.89	-1.21693	0.466146	-2.61062	0.00903791	0.0263104	Vaginal no AB vs Vaginal AB	12
sul2	41299.7	0.91267	0.510847	1.78658	0.0740051	0.156366	Vaginal no AB vs Vaginal AB	12
tet(32)	54634.9	0.523875	0.31645	1.65548	0.0978279	0.188463	Vaginal no AB vs Vaginal AB	12
tet(40)	62163.2	0.213167	0.382127	0.557843	0.576951	0.742781	Vaginal no AB vs Vaginal AB	12
tet(44)	4323.6	0.986424	0.485469	2.0319	0.0421638	0.0936179	Vaginal no AB vs Vaginal AB	12
tet(A)	1079.82	1.09609	0.462137	2.3718	NA	NA	Vaginal no AB vs Vaginal AB	12
tet(B)	8588.72	1.68094	0.487173	3.45039	0.00056	0.00222215	Vaginal no AB vs Vaginal AB	12
tet(C)	1649.75	-0.0991492	0.14577	-0.680177	0.496393	0.677369	Vaginal no AB vs Vaginal AB	12
tet(D)	35.0218	-0.512027	0.304569	-1.68116	0.0927327	0.181313	Vaginal no AB vs Vaginal AB	12
tet(J)	15.4637	-0.898841	0.286184	-3.14078	NA	NA	Vaginal no AB vs Vaginal AB	12
tet(K)	4.43752	-0.292859	0.245645	-1.19221	0.23318	0.39058	Vaginal no AB vs Vaginal AB	12
tet(L)	158.03	0.588742	0.370174	1.59045	NA	NA	Vaginal no AB vs Vaginal AB	12
tet(M)	41646.6	0.00416775	0.288538	0.0144444	0.988475	0.988475	Vaginal no AB vs Vaginal AB	12
tet(O)	169036	0.207196	0.208464	0.993919	0.320262	0.482234	Vaginal no AB vs Vaginal AB	12
tet(O/32/O)	142872	0.0677431	0.210905	0.321202	0.748057	0.844789	Vaginal no AB vs Vaginal AB	12
tet(O/W)	50400.9	0.053806	0.251496	0.213944	0.830591	0.899234	Vaginal no AB vs Vaginal AB	12
tet(O/W)-1	3006.32	0.103578	0.271542	0.381444	0.702874	0.832887	Vaginal no AB vs Vaginal AB	12
tet(O/W)-2	3203.69	-0.0104078	0.262546	-0.0396416	0.968379	0.977195	Vaginal no AB vs Vaginal AB	12
tet(O/W/32/O)	17489.4	0.112348	0.18334	0.612783	0.54002	0.707426	Vaginal no AB vs Vaginal AB	12
tet(O/W/32/O/W/O)	5052.58	0.100851	0.202281	0.498569	0.618083	0.771133	Vaginal no AB vs Vaginal AB	12
tet(O/W/O)-1	8539.71	0.0217138	0.216371	0.100355	0.920063	0.956573	Vaginal no AB vs Vaginal AB	12
tet(O/W/O)-2	4172.05	-0.106208	0.21894	-0.485102	0.627604	0.775623	Vaginal no AB vs Vaginal AB	12
tet(O/W/O)-3	1228.69	-0.0951534	0.25737	-0.369714	0.711596	0.832887	Vaginal no AB vs Vaginal AB	12
tet(Q)	748330	-0.149041	0.26968	-0.552659	0.580497	0.742781	Vaginal no AB vs Vaginal AB	12
tet(S)	205.044	0.976003	0.424915	2.29694	0.0216224	0.0526301	Vaginal no AB vs Vaginal AB	12
tet(S/M)	1987.63	-0.291641	0.333702	-0.873955	0.382143	0.568295	Vaginal no AB vs Vaginal AB	12
tet(W)	193531	0.435446	0.252713	1.72308	0.0848734	0.171053	Vaginal no AB vs Vaginal AB	12
tet(W/32/O)	36897.3	0.31942	0.194212	1.6447	0.100032	0.189916	Vaginal no AB vs Vaginal AB	12
tet(X)	71720.2	-1.17535	0.54004	-2.17641	0.0295243	0.0690658	Vaginal no AB vs Vaginal AB	12
tet(X3)	2978.79	0.0911954	0.481565	0.189373	0.849801	0.912491	Vaginal no AB vs Vaginal AB	12
tet(X4)	2941.37	0.258326	0.482095	0.535841	0.592069	0.745779	Vaginal no AB vs Vaginal AB	12
tet(X5)	1848.03	0.38666	0.475288	0.813529	0.415915	0.598734	Vaginal no AB vs Vaginal AB	12
tet(X6)	119.958	3.96586	0.350289	11.3217	NA	NA	Vaginal no AB vs Vaginal AB	12
tetA(46)	5541.16	-0.337694	0.245358	-1.37633	0.168718	0.294695	Vaginal no AB vs Vaginal AB	12
tetA(60)	463.325	-0.336945	0.315902	-1.06661	0.286147	0.457138	Vaginal no AB vs Vaginal AB	12
tetA(P)	3842.53	-0.44164	0.426616	-1.03522	0.300568	0.468743	Vaginal no AB vs Vaginal AB	12
tetB(46)	4970.87	-0.362393	0.230946	-1.56917	0.116608	0.21515	Vaginal no AB vs Vaginal AB	12
tetB(60)	264.409	-0.279487	0.322464	-0.866724	0.386093	0.568295	Vaginal no AB vs Vaginal AB	12
tetB(P)	2716.54	-0.149405	0.415426	-0.359643	0.719114	0.833664	Vaginal no AB vs Vaginal AB	12
VanC1XY	408.987	2.13142	0.413571	5.1537	2.55e-07	1.86e-06	Vaginal no AB vs Vaginal AB	12
VanC2	122.645	1.68956	0.381015	4.43437	9.23e-06	4.65e-05	Vaginal no AB vs Vaginal AB	12
VanC2XY	474.291	0.617847	0.432709	1.42786	0.153333	0.271441	Vaginal no AB vs Vaginal AB	12
VanC3XY	80.6616	-0.109959	0.379617	-0.289659	0.772077	0.857137	Vaginal no AB vs Vaginal AB	12
VanC4XY	255.731	1.9923	0.403982	4.93165	8.15e-07	5.09e-06	Vaginal no AB vs Vaginal AB	12
VanG2XY	52.0996	1.80795	0.332297	5.44077	NA	NA	Vaginal no AB vs Vaginal AB	12
VanGXY	10.3396	0.0196794	0.272506	0.0722164	NA	NA	Vaginal no AB vs Vaginal AB	12
VanHBX	7.62905	-0.835074	0.279274	-2.99016	0.00278835	0.00913186	Vaginal no AB vs Vaginal AB	12
VanHDX	2374.72	-2.01531	0.453914	-4.43985	9e-06	4.65e-05	Vaginal no AB vs Vaginal AB	12
aac(3)-IIa	234.613	-0.226522	0.340493	-0.665278	NA	NA	Vaginal no AB vs Caesarean AB	12
aac(3)-IId	27.5746	-0.0749556	0.28305	-0.264814	NA	NA	Vaginal no AB vs Caesarean AB	12
aac(6')-aph(2'')	4673.26	-1.51683	0.470835	-3.22157	0.00127489	0.00642349	Vaginal no AB vs Caesarean AB	12
aac(6')-Ii	219.387	-0.806419	0.421089	-1.91508	0.0554823	0.113565	Vaginal no AB vs Caesarean AB	12
aac(6')-Iih	28.5046	-2.30386	0.346856	-6.64213	3.09e-11	5.79e-10	Vaginal no AB vs Caesarean AB	12
aac(6')-Im	843.098	0.684797	0.480245	1.42593	0.153888	0.255181	Vaginal no AB vs Caesarean AB	12
aadA1	1456.31	-0.229379	0.435037	-0.527263	0.598011	0.717293	Vaginal no AB vs Caesarean AB	12
aadA12	96.5594	-2.04249	0.359075	-5.6882	1.28e-08	1.68e-07	Vaginal no AB vs Caesarean AB	12
aadA15	46.7706	-0.411495	0.345423	-1.19128	NA	NA	Vaginal no AB vs Caesarean AB	12
aadA17	74.1276	-0.257379	0.33871	-0.75988	NA	NA	Vaginal no AB vs Caesarean AB	12
aadA1b	19.6245	-1.1689	0.299661	-3.90074	NA	NA	Vaginal no AB vs Caesarean AB	12
aadA2	90.9975	-0.242391	0.336553	-0.720215	0.471392	0.605416	Vaginal no AB vs Caesarean AB	12
aadA21	208.588	-2.8038	0.393281	-7.12925	1.01e-12	2.2e-11	Vaginal no AB vs Caesarean AB	12
aadA22	402.736	-3.82478	0.465188	-8.22201	2e-16	1.31e-14	Vaginal no AB vs Caesarean AB	12
aadA23	69.7946	-1.73939	0.348374	-4.99288	NA	NA	Vaginal no AB vs Caesarean AB	12
aadA24	318.095	-1.36361	0.405076	-3.36632	0.000762	0.00475206	Vaginal no AB vs Caesarean AB	12
aadA3	15.0916	0.249483	0.257751	0.967921	NA	NA	Vaginal no AB vs Caesarean AB	12
aadA5	490.458	-0.306694	0.408362	-0.751035	NA	NA	Vaginal no AB vs Caesarean AB	12
aadA8	10.4535	0.634297	0.272333	2.32913	NA	NA	Vaginal no AB vs Caesarean AB	12
aadA8b	33.9009	-0.0784831	0.327084	-0.239948	NA	NA	Vaginal no AB vs Caesarean AB	12
ant(3'')-Ia	1535.33	0.493302	0.486879	1.01319	0.310969	0.447658	Vaginal no AB vs Caesarean AB	12
ant(6)-Ia	68663.2	0.475064	0.351387	1.35197	0.176386	0.278392	Vaginal no AB vs Caesarean AB	12
ant(6)-Ib	397.198	-0.797292	0.357891	-2.22775	NA	NA	Vaginal no AB vs Caesarean AB	12
aph(2'')-Ia	7649.09	-1.48974	0.474138	-3.14201	0.00167795	0.0078504	Vaginal no AB vs Caesarean AB	12
aph(2'')-Ib	1045.65	0.590263	0.47857	1.23339	0.217431	0.326649	Vaginal no AB vs Caesarean AB	12
aph(2'')-If	524.322	-2.01754	0.417766	-4.82935	1.37e-06	1.26e-05	Vaginal no AB vs Caesarean AB	12
aph(3'')-Ib	31204.8	1.76164	0.536606	3.28292	0.00102736	0.00611748	Vaginal no AB vs Caesarean AB	12
aph(3')-Ia	6659.34	-0.318345	0.148155	-2.14872	0.0316565	0.0797499	Vaginal no AB vs Caesarean AB	12
aph(3')-III	7068.67	0.404895	0.471577	0.858598	0.390562	0.544295	Vaginal no AB vs Caesarean AB	12
aph(3')-IIIa	9310.83	0.350584	0.479318	0.731422	0.464521	0.605416	Vaginal no AB vs Caesarean AB	12
aph(6)-Id	29229.9	1.74254	0.538371	3.23668	0.00120928	0.00642349	Vaginal no AB vs Caesarean AB	12
blaACI	524.612	-3.20589	0.410354	-7.81251	NA	NA	Vaginal no AB vs Caesarean AB	12
blaACT	158.723	0.561287	0.398243	1.40941	0.158715	0.259895	Vaginal no AB vs Caesarean AB	12
blaCFE	40.6606	-1.13976	0.353616	-3.22317	0.00126782	0.00642349	Vaginal no AB vs Caesarean AB	12
blaCMY	594.39	-0.797921	0.443818	-1.79786	NA	NA	Vaginal no AB vs Caesarean AB	12
blaCTX	135.074	0.29245	0.32219	0.907692	NA	NA	Vaginal no AB vs Caesarean AB	12
blaDHA	50.1884	-1.17416	0.336113	-3.49335	NA	NA	Vaginal no AB vs Caesarean AB	12
blaHERA	4.1327	-0.456108	0.259339	-1.75873	0.0786234	0.156056	Vaginal no AB vs Caesarean AB	12
blaL	188.712	-1.86923	0.428181	-4.3655	NA	NA	Vaginal no AB vs Caesarean AB	12
blaMAL	4.48023	0.938673	0.19781	4.74533	NA	NA	Vaginal no AB vs Caesarean AB	12
blaMIR	5.61899	0.693378	0.25065	2.76632	NA	NA	Vaginal no AB vs Caesarean AB	12
blaMOR	3.18045	-0.369792	0.220946	-1.67367	0.0941949	0.173796	Vaginal no AB vs Caesarean AB	12
blaOKP	16.4324	0.873072	0.314086	2.77972	NA	NA	Vaginal no AB vs Caesarean AB	12
blaOXA	5459.64	3.74826	0.518599	7.22766	4.91e-13	1.29e-11	Vaginal no AB vs Caesarean AB	12
blaOXY	5859.29	0.906976	0.462626	1.96049	0.0499381	0.105831	Vaginal no AB vs Caesarean AB	12
blaPLA	9.298	2.08413	0.266221	7.82855	NA	NA	Vaginal no AB vs Caesarean AB	12
blaROB	69.5937	0.0627859	0.287716	0.218222	0.827256	0.873153	Vaginal no AB vs Caesarean AB	12
blaSHV	832.939	1.19238	0.446271	2.67188	0.00754283	0.0276017	Vaginal no AB vs Caesarean AB	12
blaTEM	40147.7	0.79718	0.484323	1.64597	0.0997708	0.181527	Vaginal no AB vs Caesarean AB	12
blaZ	71.6289	-1.07729	0.393538	-2.73744	0.006192	0.0261662	Vaginal no AB vs Caesarean AB	12
cat	23149.6	1.09304	0.546451	2.00025	0.0454735	0.102707	Vaginal no AB vs Caesarean AB	12
cat(pC194)	6.7029	-0.282722	0.273249	-1.03467	NA	NA	Vaginal no AB vs Caesarean AB	12
catA1	181.723	0.593718	0.390608	1.51998	0.128515	0.224473	Vaginal no AB vs Caesarean AB	12
catA2	13.7318	0.126346	0.248201	0.509045	NA	NA	Vaginal no AB vs Caesarean AB	12
catP	6665.23	0.229204	0.512012	0.447654	0.654403	0.751989	Vaginal no AB vs Caesarean AB	12
catQ	4.9704	-0.704448	0.261242	-2.69654	0.00700649	0.0269956	Vaginal no AB vs Caesarean AB	12
catS	6652.34	-1.00122	0.498074	-2.01019	0.0444109	0.102707	Vaginal no AB vs Caesarean AB	12
cepA	54679.9	-0.528726	0.503059	-1.05102	0.293249	0.426841	Vaginal no AB vs Caesarean AB	12
cepA-29	14777.2	-0.1774	0.495425	-0.358077	0.720286	0.792919	Vaginal no AB vs Caesarean AB	12
cepA-44	11215.6	-1.02373	0.499014	-2.0515	0.0402184	0.0957928	Vaginal no AB vs Caesarean AB	12
cepA-49	19620.4	-0.364303	0.514623	-0.707902	0.479006	0.609221	Vaginal no AB vs Caesarean AB	12
cfiA1	304.3	-0.198599	0.381125	-0.521085	0.602307	0.717293	Vaginal no AB vs Caesarean AB	12
cfiA10	215.245	-0.501968	0.369784	-1.35746	0.174635	0.278392	Vaginal no AB vs Caesarean AB	12
cfiA13	31.0121	0.823057	0.315253	2.61078	0.00903365	0.031984	Vaginal no AB vs Caesarean AB	12
cfiA14	242.682	0.462483	0.324297	1.42611	NA	NA	Vaginal no AB vs Caesarean AB	12
cfiA2	11.6301	0.151999	0.296994	0.511791	0.608797	0.71849	Vaginal no AB vs Caesarean AB	12
cfiA3	1079.73	-1.11212	0.416525	-2.67	0.0075852	0.0276017	Vaginal no AB vs Caesarean AB	12
cfiA4	17.8642	1.45386	0.26782	5.42848	5.68e-08	6.77e-07	Vaginal no AB vs Caesarean AB	12
cfiA6	742.314	-1.24224	0.456076	-2.72375	0.00645462	0.0263889	Vaginal no AB vs Caesarean AB	12
cfiA8	706.768	-0.934301	0.442977	-2.10914	0.0349323	0.0863421	Vaginal no AB vs Caesarean AB	12
cfiA9	696.538	-1.31571	0.418273	-3.14558	0.00165756	0.0078504	Vaginal no AB vs Caesarean AB	12
cfr(B)	42.7892	-1.35184	0.299306	-4.51657	NA	NA	Vaginal no AB vs Caesarean AB	12
cfr(C)	11282.3	-1.61835	0.524788	-3.08382	0.00204363	0.00923155	Vaginal no AB vs Caesarean AB	12
Cfr(E)	75.1965	0.680553	0.339944	2.00196	0.0452891	0.102707	Vaginal no AB vs Caesarean AB	12
cfxA	45584.6	-0.919369	0.471851	-1.94843	0.0513633	0.106803	Vaginal no AB vs Caesarean AB	12
cfxA2	25561	-0.823797	0.477612	-1.72483	0.084559	0.1629	Vaginal no AB vs Caesarean AB	12
cfxA3	55250.5	-1.10738	0.473226	-2.34006	0.0192809	0.0601379	Vaginal no AB vs Caesarean AB	12
cfxA4	38181.9	-1.06002	0.466261	-2.27345	0.022999	0.0642312	Vaginal no AB vs Caesarean AB	12
cfxA5	38688	-1.07304	0.478614	-2.24197	0.0249634	0.066739	Vaginal no AB vs Caesarean AB	12
cfxA6	179453	-1.7444	0.785639	-2.22035	0.0263947	0.0691541	Vaginal no AB vs Caesarean AB	12
dfrA1	2261.92	-1.42651	0.391105	-3.64739	0.000265	0.00182652	Vaginal no AB vs Caesarean AB	12
dfrA14	5259.13	6.83938	0.518937	13.1796	1.15e-39	1.51e-37	Vaginal no AB vs Caesarean AB	12
dfrA17	1260.27	-0.189228	0.432165	-0.437861	0.661487	0.75352	Vaginal no AB vs Caesarean AB	12
dfrA5	32.4829	-1.01296	0.332402	-3.04739	NA	NA	Vaginal no AB vs Caesarean AB	12
dfrA7	7.89508	1.09192	0.249957	4.36844	NA	NA	Vaginal no AB vs Caesarean AB	12
ere(D)	4380.76	0.0411785	0.48317	0.0852257	0.932082	0.939252	Vaginal no AB vs Caesarean AB	12
erm(A)	529.514	0.276321	0.422744	0.653638	0.513345	0.636842	Vaginal no AB vs Caesarean AB	12
erm(B)	106066	0.0212964	0.338929	0.0628342	0.949899	0.949899	Vaginal no AB vs Caesarean AB	12
erm(F)	205391	-0.297988	0.480026	-0.620774	0.534748	0.64863	Vaginal no AB vs Caesarean AB	12
erm(G)	23749.8	-1.10461	0.556787	-1.98391	0.0472661	0.104947	Vaginal no AB vs Caesarean AB	12
erm(Q)	642.785	-0.117256	0.420211	-0.27904	0.780214	0.837771	Vaginal no AB vs Caesarean AB	12
erm(T)	1534.49	0.589843	0.403493	1.46184	0.143785	0.24199	Vaginal no AB vs Caesarean AB	12
erm(X)	16871.1	0.657682	0.517325	1.27131	0.203618	0.315817	Vaginal no AB vs Caesarean AB	12
fosA	8446.24	-0.784803	0.498009	-1.57588	0.115053	0.206465	Vaginal no AB vs Caesarean AB	12
fosA5	933.761	0.644992	0.467325	1.38018	0.167531	0.270946	Vaginal no AB vs Caesarean AB	12
fosA6	3137.12	-0.09557	0.472848	-0.202116	0.839826	0.873153	Vaginal no AB vs Caesarean AB	12
fosA7	21.7337	0.50995	0.342956	1.48693	NA	NA	Vaginal no AB vs Caesarean AB	12
lnu(B)	4.96334	0.551834	0.243675	2.26463	0.0235351	0.0642312	Vaginal no AB vs Caesarean AB	12
lnu(C)	20607.3	-0.64103	0.507082	-1.26415	0.206175	0.315817	Vaginal no AB vs Caesarean AB	12
lnu(P)	871.204	-1.62983	0.453932	-3.59046	0.00033	0.0021621	Vaginal no AB vs Caesarean AB	12
lsa(A)	3605.83	-0.836437	0.479805	-1.74328	0.0812839	0.158928	Vaginal no AB vs Caesarean AB	12
lsa(C)	1860.28	-0.319056	0.41289	-0.772738	0.439677	0.599977	Vaginal no AB vs Caesarean AB	12
lsa(E)	13.3415	-0.357308	0.312966	-1.14168	0.253585	0.373255	Vaginal no AB vs Caesarean AB	12
mcr-9	9.82142	-0.598045	0.25303	-2.36353	NA	NA	Vaginal no AB vs Caesarean AB	12
mdf(A)	73217.8	0.541418	0.317757	1.70387	0.0884046	0.167841	Vaginal no AB vs Caesarean AB	12
mecA	3.56978	-0.858646	0.263355	-3.26042	0.00111249	0.00633637	Vaginal no AB vs Caesarean AB	12
mef(A)	81415.1	-0.318053	0.25899	-1.22805	0.219428	0.326649	Vaginal no AB vs Caesarean AB	12
mph(A)	1269.7	5.85953	0.406817	14.4034	NA	NA	Vaginal no AB vs Caesarean AB	12
mre(A)	5.40264	1.64103	0.242966	6.75415	NA	NA	Vaginal no AB vs Caesarean AB	12
msr(A)	13.4776	-1.22951	0.320787	-3.8328	0.000127	0.000976	Vaginal no AB vs Caesarean AB	12
msr(C)	366.203	2.06234	0.438481	4.70336	2.56e-06	2.1e-05	Vaginal no AB vs Caesarean AB	12
msr(D)	44039.5	-0.396062	0.269465	-1.46981	0.141614	0.24199	Vaginal no AB vs Caesarean AB	12
OqxA	15728.3	-0.656281	0.449279	-1.46074	0.144086	0.24199	Vaginal no AB vs Caesarean AB	12
OqxB	17923.2	-0.388362	0.418894	-0.927112	0.353868	0.503878	Vaginal no AB vs Caesarean AB	12
penA	50.2635	-2.40237	0.373472	-6.43253	1.25e-10	2.06e-09	Vaginal no AB vs Caesarean AB	12
qnrB40	7.51395	-0.655393	0.253527	-2.5851	NA	NA	Vaginal no AB vs Caesarean AB	12
qnrB46	11.6343	-0.040319	0.254076	-0.158689	NA	NA	Vaginal no AB vs Caesarean AB	12
qnrB60	3.56123	1.11818	0.227061	4.92459	8.45e-07	8.52e-06	Vaginal no AB vs Caesarean AB	12
qnrB67	9.14493	0.640277	0.268824	2.38177	0.0172295	0.0550504	Vaginal no AB vs Caesarean AB	12
qnrB81	4.30354	0.0456942	0.25117	0.181925	0.855642	0.875696	Vaginal no AB vs Caesarean AB	12
qnrB90	7.29102	-0.435079	0.279701	-1.55552	0.119823	0.21212	Vaginal no AB vs Caesarean AB	12
qnrS1	12.7027	0.383163	0.255108	1.50197	NA	NA	Vaginal no AB vs Caesarean AB	12
qnrS10	10.8047	-0.0816697	0.262947	-0.310594	NA	NA	Vaginal no AB vs Caesarean AB	12
qnrS3	10.0072	-0.10806	0.264173	-0.409051	NA	NA	Vaginal no AB vs Caesarean AB	12
qnrS4	5.1038	0.257181	0.230315	1.11665	NA	NA	Vaginal no AB vs Caesarean AB	12
qnrS8	10.5223	0.359936	0.256657	1.4024	NA	NA	Vaginal no AB vs Caesarean AB	12
sul1	2804.89	1.13769	0.490191	2.32091	0.0202918	0.0617867	Vaginal no AB vs Caesarean AB	12
sul2	41299.7	1.36846	0.537092	2.54791	0.0108371	0.0354915	Vaginal no AB vs Caesarean AB	12
tet(32)	54634.9	0.101826	0.332714	0.306048	0.759568	0.829195	Vaginal no AB vs Caesarean AB	12
tet(40)	62163.2	0.875924	0.401767	2.18018	0.029244	0.075117	Vaginal no AB vs Caesarean AB	12
tet(44)	4323.6	1.38525	0.510409	2.714	0.00664759	0.0263889	Vaginal no AB vs Caesarean AB	12
tet(A)	1079.82	-2.10094	0.486508	-4.31841	NA	NA	Vaginal no AB vs Caesarean AB	12
tet(B)	8588.72	3.71603	0.5122	7.25503	4.02e-13	1.29e-11	Vaginal no AB vs Caesarean AB	12
tet(C)	1649.75	0.0639608	0.153254	0.417353	0.67642	0.757359	Vaginal no AB vs Caesarean AB	12
tet(D)	35.0218	-0.202348	0.315442	-0.641475	0.521214	0.638122	Vaginal no AB vs Caesarean AB	12
tet(J)	15.4637	1.06753	0.272488	3.91771	NA	NA	Vaginal no AB vs Caesarean AB	12
tet(K)	4.43752	-0.184694	0.255022	-0.724227	0.468926	0.605416	Vaginal no AB vs Caesarean AB	12
tet(L)	158.03	-2.39393	0.403676	-5.93033	NA	NA	Vaginal no AB vs Caesarean AB	12
tet(M)	41646.6	0.140665	0.303367	0.463679	0.642878	0.746236	Vaginal no AB vs Caesarean AB	12
tet(O)	169036	0.497311	0.219177	2.26899	0.023269	0.0642312	Vaginal no AB vs Caesarean AB	12
tet(O/32/O)	142872	0.56728	0.221744	2.55826	0.0105197	0.0353353	Vaginal no AB vs Caesarean AB	12
tet(O/W)	50400.9	-0.0555481	0.264421	-0.210074	0.83361	0.873153	Vaginal no AB vs Caesarean AB	12
tet(O/W)-1	3006.32	0.185742	0.285495	0.650596	0.515308	0.636842	Vaginal no AB vs Caesarean AB	12
tet(O/W)-2	3203.69	0.22547	0.276036	0.816814	0.414035	0.570932	Vaginal no AB vs Caesarean AB	12
tet(O/W/32/O)	17489.4	0.43655	0.192762	2.26471	0.0235304	0.0642312	Vaginal no AB vs Caesarean AB	12
tet(O/W/32/O/W/O)	5052.58	0.385038	0.212675	1.81046	0.070225	0.14153	Vaginal no AB vs Caesarean AB	12
tet(O/W/O)-1	8539.71	0.584694	0.227488	2.57022	0.0101634	0.0350369	Vaginal no AB vs Caesarean AB	12
tet(O/W/O)-2	4172.05	0.387256	0.230186	1.68236	0.0924984	0.173104	Vaginal no AB vs Caesarean AB	12
tet(O/W/O)-3	1228.69	0.177408	0.270587	0.655642	0.512055	0.636842	Vaginal no AB vs Caesarean AB	12
tet(Q)	748330	-0.558743	0.28354	-1.97059	0.0487704	0.105831	Vaginal no AB vs Caesarean AB	12
tet(S)	205.044	2.67989	0.446435	6.00286	1.94e-09	2.82e-08	Vaginal no AB vs Caesarean AB	12
tet(S/M)	1987.63	-0.0727507	0.350848	-0.207357	0.835731	0.873153	Vaginal no AB vs Caesarean AB	12
tet(W)	193531	-0.0993999	0.265702	-0.374103	0.708327	0.786363	Vaginal no AB vs Caesarean AB	12
tet(W/32/O)	36897.3	0.155303	0.204194	0.760564	0.446917	0.603569	Vaginal no AB vs Caesarean AB	12
tet(X)	71720.2	-0.262623	0.567794	-0.462532	0.6437	0.746236	Vaginal no AB vs Caesarean AB	12
tet(X3)	2978.79	-0.0535154	0.506372	-0.105684	0.915833	0.930032	Vaginal no AB vs Caesarean AB	12
tet(X4)	2941.37	-0.21403	0.507003	-0.422147	0.672918	0.757359	Vaginal no AB vs Caesarean AB	12
tet(X5)	1848.03	-0.368169	0.499804	-0.736627	0.461349	0.605416	Vaginal no AB vs Caesarean AB	12
tet(X6)	119.958	0.196041	0.375996	0.521391	NA	NA	Vaginal no AB vs Caesarean AB	12
tetA(46)	5541.16	-0.538721	0.257973	-2.08829	0.0367721	0.0892064	Vaginal no AB vs Caesarean AB	12
tetA(60)	463.325	-0.418833	0.332159	-1.26094	0.20733	0.315817	Vaginal no AB vs Caesarean AB	12
tetA(P)	3842.53	-1.29615	0.448561	-2.88957	0.00385765	0.0168451	Vaginal no AB vs Caesarean AB	12
tetB(46)	4970.87	-0.561509	0.24282	-2.31245	0.0207528	0.0617867	Vaginal no AB vs Caesarean AB	12
tetB(60)	264.409	-0.664481	0.339157	-1.95921	0.0500879	0.105831	Vaginal no AB vs Caesarean AB	12
tetB(P)	2716.54	-2.30099	0.436862	-5.26708	1.39e-07	1.51e-06	Vaginal no AB vs Caesarean AB	12
VanC1XY	408.987	-1.60138	0.435463	-3.67741	0.000236	0.00171473	Vaginal no AB vs Caesarean AB	12
VanC2	122.645	-0.354229	0.403992	-0.876821	0.380584	0.536092	Vaginal no AB vs Caesarean AB	12
VanC2XY	474.291	0.340231	0.454989	0.747778	0.454594	0.605416	Vaginal no AB vs Caesarean AB	12
VanC3XY	80.6616	0.0768053	0.399524	0.192242	0.847553	0.874247	Vaginal no AB vs Caesarean AB	12
VanC4XY	255.731	3.28535	0.424476	7.73978	9.96e-15	4.35e-13	Vaginal no AB vs Caesarean AB	12
VanG2XY	52.0996	1.37172	0.34751	3.94727	NA	NA	Vaginal no AB vs Caesarean AB	12
VanGXY	10.3396	2.28724	0.264363	8.65188	NA	NA	Vaginal no AB vs Caesarean AB	12
VanHBX	7.62905	0.0810737	0.276598	0.29311	0.769438	0.833028	Vaginal no AB vs Caesarean AB	12
VanHDX	2374.72	2.29934	0.4771	4.81942	1.44e-06	1.26e-05	Vaginal no AB vs Caesarean AB	12
aac(3)-IIa	234.613	-1.3865	0.402853	-3.44171	NA	NA	Vaginal AB vs Caesarean AB	12
aac(3)-IId	27.5746	0.517397	0.353241	1.46471	NA	NA	Vaginal AB vs Caesarean AB	12
aac(6')-aph(2'')	4673.26	-1.82944	0.569945	-3.20986	0.00132802	0.00561194	Vaginal AB vs Caesarean AB	12
aac(6')-Ii	219.387	-2.23911	0.50552	-4.42932	9.45e-06	7.28e-05	Vaginal AB vs Caesarean AB	12
aac(6')-Iih	28.5046	-1.57434	0.417235	-3.77328	0.000161	0.000879	Vaginal AB vs Caesarean AB	12
aac(6')-Im	843.098	-1.50341	0.581028	-2.5875	0.00966738	0.0287824	Vaginal AB vs Caesarean AB	12
aadA1	1456.31	6.071	0.541958	11.202	3.99e-29	5.22e-27	Vaginal AB vs Caesarean AB	12
aadA12	96.5594	1.10298	0.442314	2.49365	0.0126437	0.0360071	Vaginal AB vs Caesarean AB	12
aadA15	46.7706	2.05665	0.431005	4.77177	NA	NA	Vaginal AB vs Caesarean AB	12
aadA17	74.1276	2.19285	0.423338	5.1799	NA	NA	Vaginal AB vs Caesarean AB	12
aadA1b	19.6245	0.187216	0.372334	0.502817	NA	NA	Vaginal AB vs Caesarean AB	12
aadA2	90.9975	1.41059	0.419117	3.36564	0.000764	0.00357288	Vaginal AB vs Caesarean AB	12
aadA21	208.588	-1.18144	0.478238	-2.47041	0.0134959	0.0368325	Vaginal AB vs Caesarean AB	12
aadA22	402.736	-0.807352	0.563997	-1.43148	0.152291	0.285002	Vaginal AB vs Caesarean AB	12
aadA23	69.7946	1.69214	0.435895	3.882	NA	NA	Vaginal AB vs Caesarean AB	12
aadA24	318.095	3.99232	0.506816	7.87725	3.35e-15	1.1e-13	Vaginal AB vs Caesarean AB	12
aadA3	15.0916	0.872975	0.32452	2.69005	NA	NA	Vaginal AB vs Caesarean AB	12
aadA5	490.458	1.01322	0.498603	2.03213	NA	NA	Vaginal AB vs Caesarean AB	12
aadA8	10.4535	1.51376	0.34501	4.38758	NA	NA	Vaginal AB vs Caesarean AB	12
aadA8b	33.9009	1.54361	0.409212	3.77215	NA	NA	Vaginal AB vs Caesarean AB	12
ant(3'')-Ia	1535.33	1.76241	0.589451	2.98991	0.00279057	0.0104447	Vaginal AB vs Caesarean AB	12
ant(6)-Ia	68663.2	0.325649	0.425359	0.765586	0.443923	0.60577	Vaginal AB vs Caesarean AB	12
ant(6)-Ib	397.198	-5.63524	0.413777	-13.619	NA	NA	Vaginal AB vs Caesarean AB	12
aph(2'')-Ia	7649.09	-1.73632	0.573951	-3.02521	0.00248458	0.00986304	Vaginal AB vs Caesarean AB	12
aph(2'')-Ib	1045.65	-2.05605	0.578953	-3.55132	0.000383	0.00193124	Vaginal AB vs Caesarean AB	12
aph(2'')-If	524.322	-4.14252	0.500857	-8.27086	1.33e-16	5.81e-15	Vaginal AB vs Caesarean AB	12
aph(3'')-Ib	31204.8	0.667919	0.649557	1.02827	0.303823	0.468245	Vaginal AB vs Caesarean AB	12
aph(3')-Ia	6659.34	-0.48012	0.179342	-2.67713	0.00742562	0.0237258	Vaginal AB vs Caesarean AB	12
aph(3')-III	7068.67	0.125262	0.570851	0.21943	0.826315	0.859105	Vaginal AB vs Caesarean AB	12
aph(3')-IIIa	9310.83	0.196112	0.580222	0.337994	0.735368	0.809522	Vaginal AB vs Caesarean AB	12
aph(6)-Id	29229.9	0.772293	0.651705	1.18503	0.236004	0.396366	Vaginal AB vs Caesarean AB	12
blaACI	524.612	-1.9658	0.494224	-3.97756	NA	NA	Vaginal AB vs Caesarean AB	12
blaACT	158.723	0.684719	0.482508	1.41908	0.155875	0.285941	Vaginal AB vs Caesarean AB	12
blaCFE	40.6606	-2.21947	0.420227	-5.2816	1.28e-07	1.4e-06	Vaginal AB vs Caesarean AB	12
blaCMY	594.39	-0.461758	0.537046	-0.85981	NA	NA	Vaginal AB vs Caesarean AB	12
blaCTX	135.074	-1.61158	0.377115	-4.27345	NA	NA	Vaginal AB vs Caesarean AB	12
blaDHA	50.1884	-1.5633	0.39755	-3.93232	NA	NA	Vaginal AB vs Caesarean AB	12
blaHERA	4.1327	-1.73586	0.29353	-5.91374	3.34e-09	5.48e-08	Vaginal AB vs Caesarean AB	12
blaL	188.712	-2.34523	0.517765	-4.52952	NA	NA	Vaginal AB vs Caesarean AB	12
blaMAL	4.48023	0.868827	0.250894	3.46292	NA	NA	Vaginal AB vs Caesarean AB	12
blaMIR	5.61899	1.75447	0.323345	5.42601	NA	NA	Vaginal AB vs Caesarean AB	12
blaMOR	3.18045	0.218488	0.274898	0.794797	0.426732	0.601095	Vaginal AB vs Caesarean AB	12
blaOKP	16.4324	2.50487	0.392814	6.37673	NA	NA	Vaginal AB vs Caesarean AB	12
blaOXA	5459.64	1.80949	0.627715	2.88267	0.00394326	0.0139613	Vaginal AB vs Caesarean AB	12
blaOXY	5859.29	2.31481	0.56059	4.12924	3.64e-05	0.000227	Vaginal AB vs Caesarean AB	12
blaPLA	9.298	2.24862	0.332656	6.7596	NA	NA	Vaginal AB vs Caesarean AB	12
blaROB	69.5937	-2.27871	0.326217	-6.98525	2.84e-12	5.32e-11	Vaginal AB vs Caesarean AB	12
blaSHV	832.939	1.94257	0.540616	3.59325	0.000327	0.00171124	Vaginal AB vs Caesarean AB	12
blaTEM	40147.7	-0.309521	0.58628	-0.527941	0.59754	0.718145	Vaginal AB vs Caesarean AB	12
blaZ	71.6289	-0.110122	0.476427	-0.231142	0.817204	0.85643	Vaginal AB vs Caesarean AB	12
cat	23149.6	0.751487	0.661487	1.13606	0.255933	0.423779	Vaginal AB vs Caesarean AB	12
cat(pC194)	6.7029	1.27135	0.346693	3.66708	NA	NA	Vaginal AB vs Caesarean AB	12
catA1	181.723	-0.340961	0.469773	-0.725801	0.467961	0.625539	Vaginal AB vs Caesarean AB	12
catA2	13.7318	-1.18652	0.280711	-4.22683	NA	NA	Vaginal AB vs Caesarean AB	12
catP	6665.23	0.532294	0.619801	0.858814	0.390443	0.568311	Vaginal AB vs Caesarean AB	12
catQ	4.9704	0.0111402	0.322741	0.0345175	0.972464	0.983745	Vaginal AB vs Caesarean AB	12
catS	6652.34	-0.440351	0.602922	-0.730362	0.465169	0.625539	Vaginal AB vs Caesarean AB	12
cepA	54679.9	-0.474274	0.608961	-0.778826	0.436082	0.60577	Vaginal AB vs Caesarean AB	12
cepA-29	14777.2	-0.1599	0.599718	-0.266625	0.789758	0.855027	Vaginal AB vs Caesarean AB	12
cepA-44	11215.6	0.568674	0.60407	0.941404	0.346498	0.518529	Vaginal AB vs Caesarean AB	12
cepA-49	19620.4	-1.54417	0.622957	-2.47878	0.0131834	0.0367453	Vaginal AB vs Caesarean AB	12
cfiA1	304.3	1.33771	0.472498	2.83113	0.00463831	0.01558	Vaginal AB vs Caesarean AB	12
cfiA10	215.245	1.19328	0.458323	2.60358	0.00922553	0.0281057	Vaginal AB vs Caesarean AB	12
cfiA13	31.0121	1.13726	0.385969	2.94651	0.0032138	0.0116947	Vaginal AB vs Caesarean AB	12
cfiA14	242.682	0.182043	0.392894	0.463339	NA	NA	Vaginal AB vs Caesarean AB	12
cfiA2	11.6301	-0.54004	0.354172	-1.52479	0.127311	0.24526	Vaginal AB vs Caesarean AB	12
cfiA3	1079.73	-0.217361	0.503975	-0.431293	0.666255	0.779281	Vaginal AB vs Caesarean AB	12
cfiA4	17.8642	1.91073	0.34062	5.60955	2.03e-08	2.42e-07	Vaginal AB vs Caesarean AB	12
cfiA6	742.314	1.26932	0.553989	2.29123	0.0219502	0.0586832	Vaginal AB vs Caesarean AB	12
cfiA8	706.768	1.2039	0.541354	2.22386	0.0261579	0.0685337	Vaginal AB vs Caesarean AB	12
cfiA9	696.538	-0.305147	0.504966	-0.604292	0.54565	0.665976	Vaginal AB vs Caesarean AB	12
cfr(B)	42.7892	-1.498	0.355241	-4.21686	NA	NA	Vaginal AB vs Caesarean AB	12
cfr(C)	11282.3	-1.20983	0.634796	-1.90586	0.0566686	0.132564	Vaginal AB vs Caesarean AB	12
Cfr(E)	75.1965	-0.681998	0.407328	-1.67432	0.0940677	0.198756	Vaginal AB vs Caesarean AB	12
cfxA	45584.6	-0.965911	0.571182	-1.69107	0.0908227	0.195045	Vaginal AB vs Caesarean AB	12
cfxA2	25561	-0.885557	0.578156	-1.53169	0.125598	0.24526	Vaginal AB vs Caesarean AB	12
cfxA3	55250.5	-1.24338	0.572847	-2.17052	0.0299673	0.0769748	Vaginal AB vs Caesarean AB	12
cfxA4	38181.9	-1.02778	0.564415	-1.82097	0.0686114	0.154967	Vaginal AB vs Caesarean AB	12
cfxA5	38688	-1.04416	0.579369	-1.80223	0.0715087	0.158774	Vaginal AB vs Caesarean AB	12
cfxA6	179453	-1.46815	0.951024	-1.54376	0.122647	0.243435	Vaginal AB vs Caesarean AB	12
dfrA1	2261.92	1.55914	0.482473	3.23156	0.00123118	0.00537615	Vaginal AB vs Caesarean AB	12
dfrA14	5259.13	2.99536	0.627425	4.77405	1.81e-06	1.69e-05	Vaginal AB vs Caesarean AB	12
dfrA17	1260.27	-1.02795	0.519339	-1.97935	0.0477771	0.115904	Vaginal AB vs Caesarean AB	12
dfrA5	32.4829	0.767403	0.414693	1.85053	NA	NA	Vaginal AB vs Caesarean AB	12
dfrA7	7.89508	2.11869	0.32293	6.56084	NA	NA	Vaginal AB vs Caesarean AB	12
ere(D)	4380.76	-2.47637	0.581998	-4.25494	2.09e-05	0.000144	Vaginal AB vs Caesarean AB	12
erm(A)	529.514	0.174863	0.51174	0.341703	0.732575	0.809522	Vaginal AB vs Caesarean AB	12
erm(B)	106066	-0.105825	0.410279	-0.257933	0.796459	0.855214	Vaginal AB vs Caesarean AB	12
erm(F)	205391	-1.16115	0.581078	-1.99826	0.045688	0.112927	Vaginal AB vs Caesarean AB	12
erm(G)	23749.8	-0.736982	0.674	-1.09345	0.274198	0.43277	Vaginal AB vs Caesarean AB	12
erm(Q)	642.785	0.328615	0.508676	0.646019	0.518267	0.643602	Vaginal AB vs Caesarean AB	12
erm(T)	1534.49	0.205507	0.488433	0.420747	0.67394	0.781293	Vaginal AB vs Caesarean AB	12
erm(X)	16871.1	-0.637223	0.626224	-1.01756	0.308885	0.470511	Vaginal AB vs Caesarean AB	12
fosA	8446.24	0.0143266	0.602857	0.0237645	0.98104	0.983745	Vaginal AB vs Caesarean AB	12
fosA5	933.761	0.848907	0.565812	1.50033	0.133528	0.253509	Vaginal AB vs Caesarean AB	12
fosA6	3137.12	3.25015	0.573419	5.66802	1.44e-08	2.1e-07	Vaginal AB vs Caesarean AB	12
fosA7	21.7337	-1.49851	0.408946	-3.66433	NA	NA	Vaginal AB vs Caesarean AB	12
lnu(B)	4.96334	1.35878	0.313077	4.34009	1.42e-05	0.000104	Vaginal AB vs Caesarean AB	12
lnu(C)	20607.3	1.75293	0.613835	2.8557	0.00429422	0.0148037	Vaginal AB vs Caesarean AB	12
lnu(P)	871.204	-0.620488	0.549474	-1.12924	0.258796	0.423779	Vaginal AB vs Caesarean AB	12
lsa(A)	3605.83	-1.62517	0.580839	-2.79797	0.00514244	0.0168415	Vaginal AB vs Caesarean AB	12
lsa(C)	1860.28	-1.50052	0.499779	-3.00237	0.00267888	0.0103216	Vaginal AB vs Caesarean AB	12
lsa(E)	13.3415	-0.732667	0.37523	-1.95258	0.050869	0.121161	Vaginal AB vs Caesarean AB	12
mcr-9	9.82142	-0.450768	0.300546	-1.49983	NA	NA	Vaginal AB vs Caesarean AB	12
mdf(A)	73217.8	0.0749314	0.384649	0.194805	0.845546	0.865363	Vaginal AB vs Caesarean AB	12
mecA	3.56978	-1.56101	0.301536	-5.17685	2.26e-07	2.27e-06	Vaginal AB vs Caesarean AB	12
mef(A)	81415.1	-0.505596	0.313511	-1.61269	0.106812	0.218631	Vaginal AB vs Caesarean AB	12
mph(A)	1269.7	7.14148	0.504226	14.1633	NA	NA	Vaginal AB vs Caesarean AB	12
mre(A)	5.40264	0.550081	0.286164	1.92226	NA	NA	Vaginal AB vs Caesarean AB	12
msr(A)	13.4776	-1.30376	0.38259	-3.40773	0.000655	0.00317819	Vaginal AB vs Caesarean AB	12
msr(C)	366.203	0.353231	0.530206	0.666214	0.505274	0.643602	Vaginal AB vs Caesarean AB	12
msr(D)	44039.5	-0.195449	0.326191	-0.599186	0.549049	0.665976	Vaginal AB vs Caesarean AB	12
OqxA	15728.3	0.0110807	0.543863	0.0203741	0.983745	0.983745	Vaginal AB vs Caesarean AB	12
OqxB	17923.2	0.143901	0.507079	0.283785	0.776575	0.847761	Vaginal AB vs Caesarean AB	12
penA	50.2635	-2.03795	0.449795	-4.53083	5.88e-06	4.81e-05	Vaginal AB vs Caesarean AB	12
qnrB40	7.51395	0.0766739	0.314026	0.244164	NA	NA	Vaginal AB vs Caesarean AB	12
qnrB46	11.6343	-0.923169	0.290995	-3.17246	NA	NA	Vaginal AB vs Caesarean AB	12
qnrB60	3.56123	-0.365157	0.258117	-1.41469	0.157158	0.285941	Vaginal AB vs Caesarean AB	12
qnrB67	9.14493	-1.43147	0.30822	-4.6443	3.41e-06	2.98e-05	Vaginal AB vs Caesarean AB	12
qnrB81	4.30354	-2.47034	0.274251	-9.0076	2.11e-19	1.38e-17	Vaginal AB vs Caesarean AB	12
qnrB90	7.29102	-1.79792	0.319064	-5.63497	1.75e-08	2.29e-07	Vaginal AB vs Caesarean AB	12
qnrS1	12.7027	0.825253	0.320603	2.57407	NA	NA	Vaginal AB vs Caesarean AB	12
qnrS10	10.8047	0.763113	0.331599	2.30131	NA	NA	Vaginal AB vs Caesarean AB	12
qnrS3	10.0072	0.710206	0.332808	2.13398	NA	NA	Vaginal AB vs Caesarean AB	12
qnrS4	5.1038	0.69857	0.290998	2.4006	NA	NA	Vaginal AB vs Caesarean AB	12
qnrS8	10.5223	0.812818	0.322398	2.52116	NA	NA	Vaginal AB vs Caesarean AB	12
sul1	2804.89	2.35429	0.593308	3.96807	7.25e-05	0.000413	Vaginal AB vs Caesarean AB	12
sul2	41299.7	0.453681	0.650183	0.697775	0.485318	0.635767	Vaginal AB vs Caesarean AB	12
tet(32)	54634.9	-0.422815	0.402755	-1.04981	0.293807	0.458199	Vaginal AB vs Caesarean AB	12
tet(40)	62163.2	0.660888	0.486345	1.35889	0.174182	0.30835	Vaginal AB vs Caesarean AB	12
tet(44)	4323.6	0.396752	0.617852	0.642148	0.520777	0.643602	Vaginal AB vs Caesarean AB	12
tet(A)	1079.82	-3.19919	0.588719	-5.43416	NA	NA	Vaginal AB vs Caesarean AB	12
tet(B)	8588.72	2.03578	0.620018	3.28342	0.00102555	0.00463265	Vaginal AB vs Caesarean AB	12
tet(C)	1649.75	0.16311	0.185521	0.879202	0.379292	0.558284	Vaginal AB vs Caesarean AB	12
tet(D)	35.0218	0.308094	0.385431	0.799349	0.424088	0.601095	Vaginal AB vs Caesarean AB	12
tet(J)	15.4637	1.96652	0.348319	5.64576	NA	NA	Vaginal AB vs Caesarean AB	12
tet(K)	4.43752	0.108166	0.312957	0.345624	0.729625	0.809522	Vaginal AB vs Caesarean AB	12
tet(L)	158.03	-2.98246	0.481758	-6.19079	NA	NA	Vaginal AB vs Caesarean AB	12
tet(M)	41646.6	0.136498	0.36723	0.371697	0.710119	0.808918	Vaginal AB vs Caesarean AB	12
tet(O)	169036	0.290116	0.265318	1.09347	0.274189	0.43277	Vaginal AB vs Caesarean AB	12
tet(O/32/O)	142872	0.499537	0.268425	1.861	0.0627448	0.144203	Vaginal AB vs Caesarean AB	12
tet(O/W)	50400.9	-0.109353	0.320086	-0.341637	0.732624	0.809522	Vaginal AB vs Caesarean AB	12
tet(O/W)-1	3006.32	0.0821645	0.345596	0.237747	0.812077	0.85643	Vaginal AB vs Caesarean AB	12
tet(O/W)-2	3203.69	0.235878	0.334147	0.705912	0.480243	0.635473	Vaginal AB vs Caesarean AB	12
tet(O/W/32/O)	17489.4	0.324203	0.233341	1.38939	0.164713	0.295581	Vaginal AB vs Caesarean AB	12
tet(O/W/32/O/W/O)	5052.58	0.284187	0.257447	1.10387	0.26965	0.43277	Vaginal AB vs Caesarean AB	12
tet(O/W/O)-1	8539.71	0.562981	0.275379	2.04439	0.0409153	0.103075	Vaginal AB vs Caesarean AB	12
tet(O/W/O)-2	4172.05	0.493465	0.278647	1.77094	0.0765714	0.167181	Vaginal AB vs Caesarean AB	12
tet(O/W/O)-3	1228.69	0.272562	0.327555	0.832111	0.405346	0.58352	Vaginal AB vs Caesarean AB	12
tet(Q)	748330	-0.409701	0.34323	-1.19366	0.23261	0.395739	Vaginal AB vs Caesarean AB	12
tet(S)	205.044	1.70654	0.540402	3.15791	0.00158904	0.00650513	Vaginal AB vs Caesarean AB	12
tet(S/M)	1987.63	0.219378	0.424711	0.516534	0.605481	0.721073	Vaginal AB vs Caesarean AB	12
tet(W)	193531	-0.534845	0.321636	-1.66289	0.0963346	0.200315	Vaginal AB vs Caesarean AB	12
tet(W/32/O)	36897.3	-0.164117	0.247179	-0.663959	0.506716	0.643602	Vaginal AB vs Caesarean AB	12
tet(X)	71720.2	0.914529	0.687325	1.33056	0.183333	0.320221	Vaginal AB vs Caesarean AB	12
tet(X3)	2978.79	-0.144009	0.612935	-0.23495	0.814248	0.85643	Vaginal AB vs Caesarean AB	12
tet(X4)	2941.37	-0.471096	0.613655	-0.767689	0.442672	0.60577	Vaginal AB vs Caesarean AB	12
tet(X5)	1848.03	-0.754074	0.604967	-1.24647	0.212592	0.366441	Vaginal AB vs Caesarean AB	12
tet(X6)	119.958	-3.76834	0.448832	-8.39589	NA	NA	Vaginal AB vs Caesarean AB	12
tetA(46)	5541.16	-0.201027	0.312278	-0.643742	0.519743	0.643602	Vaginal AB vs Caesarean AB	12
tetA(60)	463.325	-0.0818872	0.402082	-0.203658	0.838621	0.865034	Vaginal AB vs Caesarean AB	12
tetA(P)	3842.53	-0.855111	0.542984	-1.57484	0.115294	0.232361	Vaginal AB vs Caesarean AB	12
tetB(46)	4970.87	-0.199116	0.293936	-0.677412	0.498145	0.643602	Vaginal AB vs Caesarean AB	12
tetB(60)	264.409	-0.384993	0.410508	-0.937844	0.348325	0.518529	Vaginal AB vs Caesarean AB	12
tetB(P)	2716.54	-2.1515	0.528794	-4.0687	4.73e-05	0.000282	Vaginal AB vs Caesarean AB	12
VanC1XY	408.987	-3.73192	0.526805	-7.08407	1.4e-12	3.06e-11	Vaginal AB vs Caesarean AB	12
VanC2	122.645	-2.04167	0.486895	-4.19324	2.75e-05	0.00018	Vaginal AB vs Caesarean AB	12
VanC2XY	474.291	-0.27704	0.550731	-0.503041	0.614935	0.725735	Vaginal AB vs Caesarean AB	12
VanC3XY	80.6616	0.189428	0.483574	0.391725	0.695261	0.798941	Vaginal AB vs Caesarean AB	12
VanC4XY	255.731	1.29254	0.513222	2.51849	0.011786	0.0343103	Vaginal AB vs Caesarean AB	12
VanG2XY	52.0996	-0.436649	0.418389	-1.04364	NA	NA	Vaginal AB vs Caesarean AB	12
VanGXY	10.3396	2.26661	0.329115	6.887	NA	NA	Vaginal AB vs Caesarean AB	12
VanHBX	7.62905	0.916148	0.346279	2.64569	0.00815248	0.025428	Vaginal AB vs Caesarean AB	12
VanHDX	2374.72	4.31529	0.57764	7.47055	7.99e-14	2.09e-12	Vaginal AB vs Caesarean AB	12
aac(3)-IIa	8.76611	0.249275	0.233628	1.06698	NA	NA	Vaginal no AB vs Vaginal AB	24
aac(3)-IId	15.0544	0.664121	0.252899	2.62603	NA	NA	Vaginal no AB vs Vaginal AB	24
aac(6')-aph(2'')	3304.05	1.61103	0.407034	3.95797	7.56e-05	0.000423	Vaginal no AB vs Vaginal AB	24
aac(6')-Im	757.809	-0.223501	0.438801	-0.509344	0.610511	0.759747	Vaginal no AB vs Vaginal AB	24
aadA1	25.705	1.24638	0.322029	3.8704	NA	NA	Vaginal no AB vs Vaginal AB	24
aadA12	3.30162	-0.123782	0.224164	-0.552195	0.580815	0.739219	Vaginal no AB vs Vaginal AB	24
aadA15	3.76952	0.345988	0.224563	1.54072	0.123386	0.276385	Vaginal no AB vs Vaginal AB	24
aadA17	2.04343	-0.395716	0.203616	-1.94345	0.051962	NA	Vaginal no AB vs Vaginal AB	24
aadA21	2.93358	-0.282842	0.226092	-1.251	0.210933	NA	Vaginal no AB vs Vaginal AB	24
aadA22	5.26453	-0.592999	0.260968	-2.2723	0.0230682	0.0782921	Vaginal no AB vs Vaginal AB	24
aadA24	6.49793	-0.083462	0.25688	-0.324906	0.745252	0.854328	Vaginal no AB vs Vaginal AB	24
aadA5	154.473	1.33096	0.337684	3.94144	8.1e-05	0.000432	Vaginal no AB vs Vaginal AB	24
ant(3'')-Ia	291.225	-0.108086	0.415966	-0.259843	0.794985	0.875215	Vaginal no AB vs Vaginal AB	24
ant(6)-Ia	101260	0.3233	0.218663	1.47853	0.139266	0.299957	Vaginal no AB vs Vaginal AB	24
ant(6)-Ib	119.333	-1.08394	0.346402	-3.12914	NA	NA	Vaginal no AB vs Vaginal AB	24
aph(2'')-Ia	5416.71	1.43312	0.410428	3.49176	0.00048	0.00233663	Vaginal no AB vs Vaginal AB	24
aph(2'')-Ib	944.304	-0.217428	0.444814	-0.488807	0.624978	0.769116	Vaginal no AB vs Vaginal AB	24
aph(2'')-Id	156.68	-1.84244	0.380195	-4.84603	1.26e-06	8.82e-06	Vaginal no AB vs Vaginal AB	24
aph(2'')-If	797.978	-2.53348	0.447504	-5.66136	1.5e-08	1.4e-07	Vaginal no AB vs Vaginal AB	24
aph(2'')-Ig	83.4121	-0.247873	0.352022	-0.704141	NA	NA	Vaginal no AB vs Vaginal AB	24
aph(3'')-Ib	9913.1	-0.992323	0.492528	-2.01476	0.0439302	0.126159	Vaginal no AB vs Vaginal AB	24
aph(3')-Ia	4470.37	-0.23789	0.128024	-1.85818	0.0631441	0.168384	Vaginal no AB vs Vaginal AB	24
aph(3')-III	7087.55	-0.0388426	0.367957	-0.105563	0.915929	0.938764	Vaginal no AB vs Vaginal AB	24
aph(3')-IIIa	9753.18	0.012475	0.360588	0.0345963	0.972402	0.981162	Vaginal no AB vs Vaginal AB	24
aph(6)-Id	8684.09	-0.670804	0.486715	-1.37823	0.168133	0.3553	Vaginal no AB vs Vaginal AB	24
blaACI	9.94946	-0.75739	0.271124	-2.79352	0.00521382	0.0201361	Vaginal no AB vs Vaginal AB	24
blaACT	51.3921	-0.898978	0.329397	-2.72916	NA	NA	Vaginal no AB vs Vaginal AB	24
blaCMY	157.475	-0.405351	0.3454	-1.17357	NA	NA	Vaginal no AB vs Vaginal AB	24
blaCTX	49.8222	-1.58225	0.311943	-5.07224	3.93e-07	3.15e-06	Vaginal no AB vs Vaginal AB	24
blaL	17.3117	0.0704763	0.274078	0.25714	0.797071	0.875215	Vaginal no AB vs Vaginal AB	24
blaMIR	3.37391	-0.708532	0.231154	-3.0652	0.00217527	0.00902332	Vaginal no AB vs Vaginal AB	24
blaOXA	3135.17	-1.14886	0.425876	-2.69765	NA	NA	Vaginal no AB vs Vaginal AB	24
blaOXY	843.133	0.818728	0.426331	1.9204	0.0548068	0.153459	Vaginal no AB vs Vaginal AB	24
blaROB	33.7112	-1.83618	0.330921	-5.54868	NA	NA	Vaginal no AB vs Vaginal AB	24
blaSHV	119.201	-3.83553	0.354474	-10.8203	2.76e-27	2.52e-25	Vaginal no AB vs Vaginal AB	24
blaTEM	12737	-0.479314	0.422805	-1.13365	0.256941	0.464151	Vaginal no AB vs Vaginal AB	24
blaZ	6.57855	-0.053985	0.239513	-0.225395	0.821672	0.884878	Vaginal no AB vs Vaginal AB	24
cat	34292.4	-0.711927	0.444351	-1.60217	0.109118	0.260025	Vaginal no AB vs Vaginal AB	24
cat(pC194)	4.49298	1.89707	0.205465	9.23304	2.63e-20	5.89e-19	Vaginal no AB vs Vaginal AB	24
catA1	63.4976	-2.23911	0.357023	-6.27161	NA	NA	Vaginal no AB vs Vaginal AB	24
catP	7304.59	-0.227038	0.431439	-0.526235	0.598725	0.753451	Vaginal no AB vs Vaginal AB	24
catQ	3.96271	-0.541517	0.237623	-2.27889	0.0226733	0.0782921	Vaginal no AB vs Vaginal AB	24
catS	15183.3	0.246718	0.438535	0.562595	0.573711	0.739219	Vaginal no AB vs Vaginal AB	24
cepA	35624.3	-0.0480964	0.411856	-0.11678	0.907035	0.938764	Vaginal no AB vs Vaginal AB	24
cepA-29	5428.56	-0.54187	0.415155	-1.30522	0.191817	0.370406	Vaginal no AB vs Vaginal AB	24
cepA-44	8754.46	-0.285853	0.439055	-0.651064	0.515005	0.703422	Vaginal no AB vs Vaginal AB	24
cepA-49	9319.82	0.428337	0.430974	0.993883	0.32028	0.530508	Vaginal no AB vs Vaginal AB	24
cfiA1	66.0766	-3.67829	0.350379	-10.4981	8.82e-26	3.29e-24	Vaginal no AB vs Vaginal AB	24
cfiA10	44.843	-3.50611	0.346675	-10.1135	4.81e-24	1.35e-22	Vaginal no AB vs Vaginal AB	24
cfiA13	37.7776	-0.414043	0.313725	-1.31976	0.186914	0.370406	Vaginal no AB vs Vaginal AB	24
cfiA14	65.078	-2.56438	0.327908	-7.82045	5.26e-15	7.37e-14	Vaginal no AB vs Vaginal AB	24
cfiA2	26.1096	-2.77558	0.321746	-8.62663	6.32e-18	1.18e-16	Vaginal no AB vs Vaginal AB	24
cfiA3	42.3812	-2.23766	0.327306	-6.83658	8.11e-12	1.01e-10	Vaginal no AB vs Vaginal AB	24
cfiA4	49.802	-1.14686	0.333417	-3.43973	0.000582	0.00260869	Vaginal no AB vs Vaginal AB	24
cfiA6	59.4274	-3.84146	0.356508	-10.7752	4.51e-27	2.52e-25	Vaginal no AB vs Vaginal AB	24
cfiA8	38.6555	-2.16558	0.319043	-6.78774	1.14e-11	1.28e-10	Vaginal no AB vs Vaginal AB	24
cfiA9	35.8496	-1.57211	0.323011	-4.86704	1.13e-06	8.46e-06	Vaginal no AB vs Vaginal AB	24
cfr(B)	494.06	4.71549	0.318866	14.7883	NA	NA	Vaginal no AB vs Vaginal AB	24
cfr(C)	1726.15	0.812097	0.446975	1.81687	0.0692366	0.176239	Vaginal no AB vs Vaginal AB	24
Cfr(E)	1073.15	-0.434389	0.428976	-1.01262	0.311242	0.530508	Vaginal no AB vs Vaginal AB	24
cfxA	45767.3	0.181279	0.378269	0.479232	0.631774	0.769116	Vaginal no AB vs Vaginal AB	24
cfxA2	26892.9	0.149561	0.380211	0.393364	0.694051	0.824219	Vaginal no AB vs Vaginal AB	24
cfxA3	49303.6	0.320265	0.387814	0.825822	0.408905	0.618883	Vaginal no AB vs Vaginal AB	24
cfxA4	39188.3	0.216142	0.387622	0.557611	0.57711	0.739219	Vaginal no AB vs Vaginal AB	24
cfxA5	41675.1	0.127858	0.38813	0.329421	0.741837	0.854328	Vaginal no AB vs Vaginal AB	24
cfxA6	218500	0.223645	0.578619	0.386516	0.699114	0.824219	Vaginal no AB vs Vaginal AB	24
dfrA1	15.2683	-1.15601	0.299391	-3.86121	NA	NA	Vaginal no AB vs Vaginal AB	24
dfrA14	6.24541	-1.14043	0.265437	-4.29644	1.74e-05	0.000114	Vaginal no AB vs Vaginal AB	24
dfrA17	166.668	2.76428	0.33588	8.22997	NA	NA	Vaginal no AB vs Vaginal AB	24
dfrA7	6.93743	-0.136603	0.246053	-0.555176	0.578774	0.739219	Vaginal no AB vs Vaginal AB	24
ere(D)	222.622	0.325403	0.339732	0.957822	0.338152	0.53685	Vaginal no AB vs Vaginal AB	24
erm(A)	567.582	-0.127857	0.411847	-0.310448	NA	NA	Vaginal no AB vs Vaginal AB	24
erm(B)	116227	-0.070633	0.219433	-0.321889	0.747537	0.854328	Vaginal no AB vs Vaginal AB	24
erm(F)	206920	0.397454	0.383283	1.03697	0.299749	0.524561	Vaginal no AB vs Vaginal AB	24
erm(G)	21059	1.64022	0.441833	3.7123	0.000205	0.00104561	Vaginal no AB vs Vaginal AB	24
erm(Q)	540.575	0.37423	0.384211	0.974022	0.330046	0.535726	Vaginal no AB vs Vaginal AB	24
erm(T)	2558.07	0.101528	0.352146	0.288312	0.773108	0.86588	Vaginal no AB vs Vaginal AB	24
erm(X)	1713.07	1.17375	0.438622	2.676	NA	NA	Vaginal no AB vs Vaginal AB	24
fosA	1896.57	-2.78619	0.447968	-6.21962	4.98e-10	5.07e-09	Vaginal no AB vs Vaginal AB	24
fosA5	118.302	-0.294967	0.297898	-0.990163	0.322094	0.530508	Vaginal no AB vs Vaginal AB	24
fosA6	313.343	-1.40575	0.349694	-4.01995	5.82e-05	0.000343	Vaginal no AB vs Vaginal AB	24
lnu(B)	217.32	2.58457	0.301683	8.56719	1.06e-17	1.7e-16	Vaginal no AB vs Vaginal AB	24
lnu(C)	20506.1	-0.00522045	0.409711	-0.0127418	0.989834	0.989834	Vaginal no AB vs Vaginal AB	24
lnu(P)	304.544	0.12112	0.398025	0.304303	0.760897	0.860812	Vaginal no AB vs Vaginal AB	24
lsa(A)	981.881	-0.657719	0.379244	-1.73429	0.0828667	0.201762	Vaginal no AB vs Vaginal AB	24
lsa(C)	423.321	-0.641815	0.358674	-1.78941	0.0735489	0.183055	Vaginal no AB vs Vaginal AB	24
lsa(E)	205.383	1.08605	0.314778	3.45022	0.00056	0.00260869	Vaginal no AB vs Vaginal AB	24
mdf(A)	20798.7	0.458045	0.346296	1.3227	0.185936	0.370406	Vaginal no AB vs Vaginal AB	24
mef(A)	57869.6	0.525712	0.251335	2.09168	0.0364672	0.110387	Vaginal no AB vs Vaginal AB	24
mef(B)	1.97574	-0.378332	0.203365	-1.86035	0.0628356	NA	Vaginal no AB vs Vaginal AB	24
mph(A)	82.4817	0.318318	0.333833	0.953525	0.340324	0.53685	Vaginal no AB vs Vaginal AB	24
msr(C)	60.4405	-0.183705	0.276352	-0.664749	NA	NA	Vaginal no AB vs Vaginal AB	24
msr(D)	23219.4	0.386263	0.246086	1.56963	0.116502	0.271837	Vaginal no AB vs Vaginal AB	24
OqxA	2785.75	-1.41754	0.436438	-3.24797	0.0011623	0.00500683	Vaginal no AB vs Vaginal AB	24
OqxB	3394.64	-0.900728	0.418455	-2.15251	0.0313574	0.0975562	Vaginal no AB vs Vaginal AB	24
penA	46.3965	-0.35548	0.353044	-1.0069	0.313983	0.530508	Vaginal no AB vs Vaginal AB	24
sul1	259.692	-0.741787	0.419917	-1.76651	NA	NA	Vaginal no AB vs Vaginal AB	24
sul2	20777.8	-1.52027	0.508703	-2.98852	0.00280328	0.0112131	Vaginal no AB vs Vaginal AB	24
tet(32)	62107	-0.02044	0.198384	-0.103032	0.917937	0.938764	Vaginal no AB vs Vaginal AB	24
tet(40)	64162.2	0.3272	0.250554	1.3059	0.191585	0.370406	Vaginal no AB vs Vaginal AB	24
tet(44)	4535.35	0.783025	0.42098	1.86001	0.0628848	0.168384	Vaginal no AB vs Vaginal AB	24
tet(A)	302.16	0.0423108	0.432118	0.0979148	0.922	0.938764	Vaginal no AB vs Vaginal AB	24
tet(B)	373.065	1.12858	0.408782	2.76085	0.00576517	0.0214576	Vaginal no AB vs Vaginal AB	24
tet(C)	1561.57	-0.23736	0.174584	-1.35957	0.173966	0.360818	Vaginal no AB vs Vaginal AB	24
tet(L)	1713.21	-1.82865	0.448979	-4.07291	4.64e-05	0.000289	Vaginal no AB vs Vaginal AB	24
tet(M)	17747	-0.464483	0.251918	-1.84379	0.0652142	0.16986	Vaginal no AB vs Vaginal AB	24
tet(O)	181909	0.171421	0.145386	1.17908	0.238367	0.437658	Vaginal no AB vs Vaginal AB	24
tet(O/32/O)	133412	0.0919859	0.140068	0.656723	0.511359	0.703422	Vaginal no AB vs Vaginal AB	24
tet(O/W)	44981.3	0.286205	0.185624	1.54185	0.123109	0.276385	Vaginal no AB vs Vaginal AB	24
tet(O/W)-1	4443.03	-0.180911	0.193556	-0.934669	0.349959	0.544381	Vaginal no AB vs Vaginal AB	24
tet(O/W)-2	4407.97	-0.142322	0.18831	-0.755783	0.449779	0.654224	Vaginal no AB vs Vaginal AB	24
tet(O/W/32/O)	16874.8	0.111977	0.135027	0.829296	0.406937	0.618883	Vaginal no AB vs Vaginal AB	24
tet(O/W/32/O/W/O)	4707.23	0.185701	0.144926	1.28135	0.200071	0.379796	Vaginal no AB vs Vaginal AB	24
tet(O/W/O)-1	8780.64	0.0206808	0.138645	0.149163	0.881425	0.938764	Vaginal no AB vs Vaginal AB	24
tet(O/W/O)-2	4829.72	-0.0163688	0.149351	-0.1096	0.912726	0.938764	Vaginal no AB vs Vaginal AB	24
tet(O/W/O)-3	1451.19	-0.115344	0.182811	-0.63095	0.528073	0.712581	Vaginal no AB vs Vaginal AB	24
tet(Q)	834535	0.0424277	0.177735	0.238713	0.811328	0.882221	Vaginal no AB vs Vaginal AB	24
tet(S)	4.53133	0.830698	0.230263	3.60761	NA	NA	Vaginal no AB vs Vaginal AB	24
tet(S/M)	1214.55	-0.360845	0.332034	-1.08677	0.277138	0.49269	Vaginal no AB vs Vaginal AB	24
tet(W)	240255	0.118993	0.165087	0.720789	0.471039	0.661928	Vaginal no AB vs Vaginal AB	24
tet(W/32/O)	39150.7	0.106123	0.135936	0.780687	0.434987	0.641033	Vaginal no AB vs Vaginal AB	24
tet(X)	72509.7	0.838525	0.564344	1.48584	0.137321	0.299957	Vaginal no AB vs Vaginal AB	24
tet(X3)	3268.97	0.99447	0.453643	2.19219	0.028366	0.093441	Vaginal no AB vs Vaginal AB	24
tet(X4)	3735.8	0.99693	0.459604	2.16911	0.0300747	0.096239	Vaginal no AB vs Vaginal AB	24
tet(X5)	2979.6	0.61994	0.454867	1.3629	NA	NA	Vaginal no AB vs Vaginal AB	24
tet(X6)	1028.5	-4.5276	0.398554	-11.3601	NA	NA	Vaginal no AB vs Vaginal AB	24
tetA(46)	2318.12	-0.215263	0.268312	-0.802283	0.422389	0.630768	Vaginal no AB vs Vaginal AB	24
tetA(60)	223.551	-0.132312	0.319793	-0.413744	0.679062	0.817795	Vaginal no AB vs Vaginal AB	24
tetA(P)	1668.05	-0.732611	0.365615	-2.00378	NA	NA	Vaginal no AB vs Vaginal AB	24
tetB(46)	2199.16	-0.291773	0.230502	-1.26582	0.205579	0.383748	Vaginal no AB vs Vaginal AB	24
tetB(60)	134.947	0.233059	0.324631	0.717921	0.472806	0.661928	Vaginal no AB vs Vaginal AB	24
tetB(P)	673.339	-0.23387	0.323366	-0.723235	0.469536	0.661928	Vaginal no AB vs Vaginal AB	24
VanC1XY	8.47907	0.720063	0.261734	2.75112	0.00593917	0.0214576	Vaginal no AB vs Vaginal AB	24
VanC2XY	14.4155	1.24094	0.236628	5.24428	1.57e-07	1.35e-06	Vaginal no AB vs Vaginal AB	24
VanG2XY	204.051	-0.0317898	0.401722	-0.0791339	NA	NA	Vaginal no AB vs Vaginal AB	24
VanGXY	28.1412	1.02781	0.320025	3.21166	NA	NA	Vaginal no AB vs Vaginal AB	24
VanHBX	96.3917	-0.761893	0.377562	-2.01793	0.0435988	0.126159	Vaginal no AB vs Vaginal AB	24
VanHDX	2408.9	0.210137	0.360361	0.583128	0.559807	0.739219	Vaginal no AB vs Vaginal AB	24
aac(3)-IIa	8.76611	0.531168	0.245218	2.16611	NA	NA	Vaginal no AB vs Caesarean AB	24
aac(3)-IId	15.0544	-0.0384953	0.281171	-0.13691	NA	NA	Vaginal no AB vs Caesarean AB	24
aac(6')-aph(2'')	3304.05	0.788816	0.436601	1.80672	0.0708059	0.198602	Vaginal no AB vs Caesarean AB	24
aac(6')-Im	757.809	-1.29122	0.470747	-2.74292	0.00608954	0.0318317	Vaginal no AB vs Caesarean AB	24
aadA1	25.705	1.41734	0.345213	4.1057	NA	NA	Vaginal no AB vs Caesarean AB	24
aadA12	3.30162	1.42481	0.200263	7.11468	1.12e-12	4.3e-11	Vaginal no AB vs Caesarean AB	24
aadA15	3.76952	1.44518	0.220361	6.55827	5.44e-11	1.57e-09	Vaginal no AB vs Caesarean AB	24
aadA17	2.04343	-0.290246	0.218884	-1.32603	0.184831	0.329377	Vaginal no AB vs Caesarean AB	24
aadA21	2.93358	0.923166	0.214211	4.30961	1.64e-05	0.000111	Vaginal no AB vs Caesarean AB	24
aadA22	5.26453	1.3855	0.246944	5.61056	2.02e-08	2.32e-07	Vaginal no AB vs Caesarean AB	24
aadA24	6.49793	1.5392	0.252104	6.10541	1.03e-09	1.97e-08	Vaginal no AB vs Caesarean AB	24
aadA5	154.473	-0.896596	0.379341	-2.36356	0.0181003	0.0743405	Vaginal no AB vs Caesarean AB	24
ant(3'')-Ia	291.225	1.14261	0.445624	2.56406	0.0103456	0.0475896	Vaginal no AB vs Caesarean AB	24
ant(6)-Ia	101260	-0.114177	0.234544	-0.486805	0.626396	0.758269	Vaginal no AB vs Caesarean AB	24
ant(6)-Ib	119.333	0.894004	0.357259	2.50239	NA	NA	Vaginal no AB vs Caesarean AB	24
aph(2'')-Ia	5416.71	0.596881	0.44024	1.35581	0.17516	0.329377	Vaginal no AB vs Caesarean AB	24
aph(2'')-Ib	944.304	-1.1982	0.47717	-2.51105	0.0120373	0.0527439	Vaginal no AB vs Caesarean AB	24
aph(2'')-Id	156.68	0.842665	0.400765	2.10264	0.035497	0.136072	Vaginal no AB vs Caesarean AB	24
aph(2'')-If	797.978	-2.79157	0.479896	-5.81704	5.99e-09	8.61e-08	Vaginal no AB vs Caesarean AB	24
aph(2'')-Ig	83.4121	0.458407	0.375319	1.22138	NA	NA	Vaginal no AB vs Caesarean AB	24
aph(3'')-Ib	9913.1	0.152098	0.528291	0.287906	0.773419	0.885681	Vaginal no AB vs Caesarean AB	24
aph(3')-Ia	4470.37	-0.181753	0.137321	-1.32357	0.185647	0.329377	Vaginal no AB vs Caesarean AB	24
aph(3')-III	7087.55	0.0262873	0.39468	0.0666042	0.946897	0.974611	Vaginal no AB vs Caesarean AB	24
aph(3')-IIIa	9753.18	-0.0583792	0.386777	-0.150938	0.880025	0.937064	Vaginal no AB vs Caesarean AB	24
aph(6)-Id	8684.09	0.465351	0.522057	0.89138	0.372725	0.563993	Vaginal no AB vs Caesarean AB	24
blaACI	9.94946	0.867932	0.263612	3.29246	0.000993	0.00601125	Vaginal no AB vs Caesarean AB	24
blaACT	51.3921	0.567359	0.345563	1.64184	NA	NA	Vaginal no AB vs Caesarean AB	24
blaCMY	157.475	-0.96744	0.376413	-2.57015	NA	NA	Vaginal no AB vs Caesarean AB	24
blaCTX	49.8222	-0.0747171	0.316665	-0.23595	0.813471	0.889701	Vaginal no AB vs Caesarean AB	24
blaL	17.3117	1.02302	0.281276	3.63705	0.000276	0.00176193	Vaginal no AB vs Caesarean AB	24
blaMIR	3.37391	0.355987	0.220082	1.61752	0.105766	0.233905	Vaginal no AB vs Caesarean AB	24
blaOXA	3135.17	0.223211	0.453757	0.491919	NA	NA	Vaginal no AB vs Caesarean AB	24
blaOXY	843.133	0.319663	0.457355	0.69894	0.48459	0.626155	Vaginal no AB vs Caesarean AB	24
blaROB	33.7112	1.16223	0.339641	3.42194	NA	NA	Vaginal no AB vs Caesarean AB	24
blaSHV	119.201	-1.91477	0.364616	-5.25149	1.51e-07	1.45e-06	Vaginal no AB vs Caesarean AB	24
blaTEM	12737	0.932494	0.453505	2.0562	0.0397637	0.14751	Vaginal no AB vs Caesarean AB	24
blaZ	6.57855	-0.547955	0.268596	-2.04007	0.0413434	0.148578	Vaginal no AB vs Caesarean AB	24
cat	34292.4	0.289994	0.476622	0.608435	0.542899	0.671327	Vaginal no AB vs Caesarean AB	24
cat(pC194)	4.49298	-0.0466917	0.257181	-0.181552	0.855935	0.91993	Vaginal no AB vs Caesarean AB	24
catA1	63.4976	-1.25455	0.379669	-3.30433	NA	NA	Vaginal no AB vs Caesarean AB	24
catP	7304.59	-0.655495	0.462777	-1.41644	0.156648	0.316043	Vaginal no AB vs Caesarean AB	24
catQ	3.96271	0.173337	0.242166	0.715776	0.47413	0.626155	Vaginal no AB vs Caesarean AB	24
catS	15183.3	0.00864499	0.470386	0.0183785	0.985337	0.985337	Vaginal no AB vs Caesarean AB	24
cepA	35624.3	-0.129526	0.441764	-0.293202	0.769368	0.885681	Vaginal no AB vs Caesarean AB	24
cepA-29	5428.56	-0.548689	0.445055	-1.23286	0.217629	0.368049	Vaginal no AB vs Caesarean AB	24
cepA-44	8754.46	0.361733	0.470686	0.768522	0.442177	0.602407	Vaginal no AB vs Caesarean AB	24
cepA-49	9319.82	-0.526403	0.462274	-1.13873	0.254818	0.41616	Vaginal no AB vs Caesarean AB	24
cfiA1	66.0766	-2.12389	0.363085	-5.84958	4.93e-09	8.1e-08	Vaginal no AB vs Caesarean AB	24
cfiA10	44.843	-1.9581	0.354374	-5.52552	3.29e-08	3.43e-07	Vaginal no AB vs Caesarean AB	24
cfiA13	37.7776	-1.70703	0.35463	-4.81354	1.48e-06	1.31e-05	Vaginal no AB vs Caesarean AB	24
cfiA14	65.078	-2.6901	0.355377	-7.56971	3.74e-14	2.15e-12	Vaginal no AB vs Caesarean AB	24
cfiA2	26.1096	-3.43428	0.350653	-9.79394	1.2e-22	1.37e-20	Vaginal no AB vs Caesarean AB	24
cfiA3	42.3812	-0.59606	0.341704	-1.74438	0.0810935	0.216878	Vaginal no AB vs Caesarean AB	24
cfiA4	49.802	-0.669629	0.355721	-1.88246	0.0597742	0.180896	Vaginal no AB vs Caesarean AB	24
cfiA6	59.4274	-2.13231	0.374046	-5.70066	1.19e-08	1.52e-07	Vaginal no AB vs Caesarean AB	24
cfiA8	38.6555	-0.489136	0.325951	-1.50064	0.133449	0.279029	Vaginal no AB vs Caesarean AB	24
cfiA9	35.8496	-0.574232	0.33935	-1.69215	0.0906169	0.221354	Vaginal no AB vs Caesarean AB	24
cfr(B)	494.06	-0.791184	0.37016	-2.13741	NA	NA	Vaginal no AB vs Caesarean AB	24
cfr(C)	1726.15	-0.419474	0.479473	-0.874864	0.381648	0.568384	Vaginal no AB vs Caesarean AB	24
Cfr(E)	1073.15	-0.598979	0.460161	-1.30167	0.193029	0.336338	Vaginal no AB vs Caesarean AB	24
cfxA	45767.3	-0.69669	0.405743	-1.71707	0.0859661	0.219691	Vaginal no AB vs Caesarean AB	24
cfxA2	26892.9	-0.756917	0.407826	-1.85598	0.0634564	0.182437	Vaginal no AB vs Caesarean AB	24
cfxA3	49303.6	-0.360981	0.41598	-0.867784	0.385513	0.568384	Vaginal no AB vs Caesarean AB	24
cfxA4	39188.3	-0.651364	0.415775	-1.56663	0.117202	0.254306	Vaginal no AB vs Caesarean AB	24
cfxA5	41675.1	-0.699202	0.41632	-1.67948	0.0930582	0.221354	Vaginal no AB vs Caesarean AB	24
cfxA6	218500	-0.147406	0.620644	-0.237504	0.812266	0.889701	Vaginal no AB vs Caesarean AB	24
dfrA1	15.2683	1.60888	0.2932	5.48732	NA	NA	Vaginal no AB vs Caesarean AB	24
dfrA14	6.24541	0.424018	0.255718	1.65814	0.0972883	0.223763	Vaginal no AB vs Caesarean AB	24
dfrA17	166.668	-0.788426	0.378952	-2.08054	NA	NA	Vaginal no AB vs Caesarean AB	24
dfrA7	6.93743	0.164166	0.261604	0.627535	0.530309	0.662886	Vaginal no AB vs Caesarean AB	24
ere(D)	222.622	-2.39897	0.380283	-6.30838	2.82e-10	6.49e-09	Vaginal no AB vs Caesarean AB	24
erm(A)	567.582	2.39843	0.441615	5.43104	NA	NA	Vaginal no AB vs Caesarean AB	24
erm(B)	116227	-0.321156	0.23537	-1.36447	0.172419	0.329377	Vaginal no AB vs Caesarean AB	24
erm(F)	206920	-0.264182	0.41112	-0.64259	0.52049	0.657762	Vaginal no AB vs Caesarean AB	24
erm(G)	21059	-0.92855	0.473929	-1.95926	0.0500825	0.156456	Vaginal no AB vs Caesarean AB	24
erm(Q)	540.575	0.343594	0.412094	0.833776	0.404407	0.582618	Vaginal no AB vs Caesarean AB	24
erm(T)	2558.07	0.70587	0.377712	1.86881	0.0616499	0.181788	Vaginal no AB vs Caesarean AB	24
erm(X)	1713.07	-0.0283155	0.470531	-0.0601778	NA	NA	Vaginal no AB vs Caesarean AB	24
fosA	1896.57	-0.952293	0.479755	-1.98496	0.0471494	0.156456	Vaginal no AB vs Caesarean AB	24
fosA5	118.302	-0.467209	0.32127	-1.45426	0.145875	0.299564	Vaginal no AB vs Caesarean AB	24
fosA6	313.343	-1.1439	0.372186	-3.07347	0.00211588	0.0121663	Vaginal no AB vs Caesarean AB	24
lnu(B)	217.32	-0.943744	0.351065	-2.68823	0.00718322	0.0359161	Vaginal no AB vs Caesarean AB	24
lnu(C)	20506.1	1.09912	0.439465	2.50103	0.0123834	0.0527439	Vaginal no AB vs Caesarean AB	24
lnu(P)	304.544	0.426071	0.426826	0.998231	0.318167	0.494449	Vaginal no AB vs Caesarean AB	24
lsa(A)	981.881	-0.509865	0.407359	-1.25163	0.210703	0.361655	Vaginal no AB vs Caesarean AB	24
lsa(C)	423.321	-0.757586	0.384718	-1.9692	0.0489301	0.156456	Vaginal no AB vs Caesarean AB	24
lsa(E)	205.383	-1.68368	0.358115	-4.70149	2.58e-06	2.12e-05	Vaginal no AB vs Caesarean AB	24
mdf(A)	20798.7	0.262221	0.371449	0.70594	0.480226	0.626155	Vaginal no AB vs Caesarean AB	24
mef(A)	57869.6	0.372686	0.269589	1.38242	0.166842	0.325201	Vaginal no AB vs Caesarean AB	24
mef(B)	1.97574	-0.213838	0.219227	-0.97542	0.329352	0.505006	Vaginal no AB vs Caesarean AB	24
mph(A)	82.4817	-1.66583	0.371899	-4.47925	7.49e-06	5.74e-05	Vaginal no AB vs Caesarean AB	24
msr(C)	60.4405	3.41461	0.258278	13.2207	NA	NA	Vaginal no AB vs Caesarean AB	24
msr(D)	23219.4	-0.0279592	0.26396	-0.105922	0.915644	0.966047	Vaginal no AB vs Caesarean AB	24
OqxA	2785.75	-0.810731	0.468061	-1.73211	0.0832546	0.217597	Vaginal no AB vs Caesarean AB	24
OqxB	3394.64	-0.878438	0.448851	-1.95708	0.050338	0.156456	Vaginal no AB vs Caesarean AB	24
penA	46.3965	-0.38805	0.378425	-1.02544	0.305157	0.480727	Vaginal no AB vs Caesarean AB	24
sul1	259.692	-1.29034	0.450614	-2.86351	NA	NA	Vaginal no AB vs Caesarean AB	24
sul2	20777.8	-0.034773	0.545646	-0.0637281	0.949187	0.974611	Vaginal no AB vs Caesarean AB	24
tet(32)	62107	0.625778	0.212792	2.9408	0.00327365	0.0179272	Vaginal no AB vs Caesarean AB	24
tet(40)	64162.2	0.278269	0.268751	1.03541	0.300476	0.479926	Vaginal no AB vs Caesarean AB	24
tet(44)	4535.35	-0.736805	0.451579	-1.63162	0.102759	0.231712	Vaginal no AB vs Caesarean AB	24
tet(A)	302.16	0.370552	0.463205	0.799975	0.423725	0.594249	Vaginal no AB vs Caesarean AB	24
tet(B)	373.065	-1.90349	0.438992	-4.33606	1.45e-05	0.000104	Vaginal no AB vs Caesarean AB	24
tet(C)	1561.57	0.332099	0.187239	1.77367	0.076118	0.208418	Vaginal no AB vs Caesarean AB	24
tet(L)	1713.21	0.109006	0.479246	0.227452	0.820072	0.889701	Vaginal no AB vs Caesarean AB	24
tet(M)	17747	-0.357221	0.270213	-1.32199	0.18617	0.329377	Vaginal no AB vs Caesarean AB	24
tet(O)	181909	0.11904	0.155945	0.763346	0.445257	0.602407	Vaginal no AB vs Caesarean AB	24
tet(O/32/O)	133412	0.0988683	0.150241	0.658065	0.510497	0.652301	Vaginal no AB vs Caesarean AB	24
tet(O/W)	44981.3	0.277686	0.199106	1.39467	0.163116	0.323419	Vaginal no AB vs Caesarean AB	24
tet(O/W)-1	4443.03	0.315451	0.207607	1.51946	0.128647	0.27397	Vaginal no AB vs Caesarean AB	24
tet(O/W)-2	4407.97	0.272211	0.201981	1.34771	0.177753	0.329377	Vaginal no AB vs Caesarean AB	24
tet(O/W/32/O)	16874.8	0.0580851	0.144834	0.401046	0.688386	0.824629	Vaginal no AB vs Caesarean AB	24
tet(O/W/32/O/W/O)	4707.23	0.0788214	0.155454	0.507041	0.612126	0.748878	Vaginal no AB vs Caesarean AB	24
tet(O/W/O)-1	8780.64	0.113863	0.148714	0.765651	0.443884	0.602407	Vaginal no AB vs Caesarean AB	24
tet(O/W/O)-2	4829.72	0.186283	0.160195	1.16285	0.244888	0.408147	Vaginal no AB vs Caesarean AB	24
tet(O/W/O)-3	1451.19	0.222284	0.196075	1.13367	0.256933	0.41616	Vaginal no AB vs Caesarean AB	24
tet(Q)	834535	-0.318957	0.190643	-1.67306	0.094316	0.221354	Vaginal no AB vs Caesarean AB	24
tet(S)	4.53133	0.271849	0.257387	1.05619	NA	NA	Vaginal no AB vs Caesarean AB	24
tet(S/M)	1214.55	-0.088924	0.356137	-0.249691	0.802827	0.889701	Vaginal no AB vs Caesarean AB	24
tet(W)	240255	0.126576	0.177076	0.714809	0.474727	0.626155	Vaginal no AB vs Caesarean AB	24
tet(W/32/O)	39150.7	0.121341	0.145809	0.832194	0.405299	0.582618	Vaginal no AB vs Caesarean AB	24
tet(X)	72509.7	-0.0399919	0.605331	-0.0660662	0.947325	0.974611	Vaginal no AB vs Caesarean AB	24
tet(X3)	3268.97	0.0166845	0.486277	0.0343108	0.972629	0.985337	Vaginal no AB vs Caesarean AB	24
tet(X4)	3735.8	0.1919	0.492986	0.38926	0.697084	0.82644	Vaginal no AB vs Caesarean AB	24
tet(X5)	2979.6	0.152498	0.487903	0.312558	NA	NA	Vaginal no AB vs Caesarean AB	24
tet(X6)	1028.5	-0.458987	0.407605	-1.12606	NA	NA	Vaginal no AB vs Caesarean AB	24
tetA(46)	2318.12	0.102167	0.287792	0.355004	0.722587	0.847933	Vaginal no AB vs Caesarean AB	24
tetA(60)	223.551	0.279099	0.342965	0.813781	0.415771	0.590292	Vaginal no AB vs Caesarean AB	24
tetA(P)	1668.05	0.261264	0.392127	0.666272	NA	NA	Vaginal no AB vs Caesarean AB	24
tetB(46)	2199.16	0.0671127	0.247233	0.271455	0.786041	0.886222	Vaginal no AB vs Caesarean AB	24
tetB(60)	134.947	0.686378	0.347777	1.97362	0.0484254	0.156456	Vaginal no AB vs Caesarean AB	24
tetB(P)	673.339	-0.584566	0.346884	-1.68519	0.0919518	0.221354	Vaginal no AB vs Caesarean AB	24
VanC1XY	8.47907	0.641204	0.284931	2.25039	0.0244245	0.0968556	Vaginal no AB vs Caesarean AB	24
VanC2XY	14.4155	-0.00651469	0.274945	-0.0236945	0.981096	0.985337	Vaginal no AB vs Caesarean AB	24
VanG2XY	204.051	-0.877807	0.431507	-2.03428	NA	NA	Vaginal no AB vs Caesarean AB	24
VanGXY	28.1412	0.833929	0.344877	2.41805	NA	NA	Vaginal no AB vs Caesarean AB	24
VanHBX	96.3917	1.05634	0.403335	2.61903	0.0088181	0.0422534	Vaginal no AB vs Caesarean AB	24
VanHDX	2408.9	0.109042	0.386521	0.28211	0.777859	0.885681	Vaginal no AB vs Caesarean AB	24
aac(3)-IIa	8.76611	0.280686	0.293439	0.956539	NA	NA	Vaginal AB vs Caesarean AB	24
aac(3)-IId	15.0544	-0.702142	0.329546	-2.13064	NA	NA	Vaginal AB vs Caesarean AB	24
aac(6')-aph(2'')	3304.05	-0.821725	0.522641	-1.57225	0.115891	0.235102	Vaginal AB vs Caesarean AB	24
aac(6')-Im	757.809	-1.06835	0.563496	-1.89593	0.057969	0.158725	Vaginal AB vs Caesarean AB	24
aadA1	25.705	0.1708	0.410619	0.415957	NA	NA	Vaginal AB vs Caesarean AB	24
aadA12	3.30162	1.54859	0.256838	6.02943	1.65e-09	3.15e-08	Vaginal AB vs Caesarean AB	24
aadA15	3.76952	1.09919	0.267745	4.10537	4.04e-05	0.000258	Vaginal AB vs Caesarean AB	24
aadA17	2.04343	0.10547	0.266338	0.396	0.692105	0.855829	Vaginal AB vs Caesarean AB	24
aadA21	2.93358	1.20601	0.270808	4.45338	8.45e-06	6.48e-05	Vaginal AB vs Caesarean AB	24
aadA22	5.26453	1.9785	0.31399	6.30115	2.95e-10	8.49e-09	Vaginal AB vs Caesarean AB	24
aadA24	6.49793	1.62266	0.312181	5.19782	2.02e-07	2.58e-06	Vaginal AB vs Caesarean AB	24
aadA5	154.473	-2.22763	0.445357	-5.00189	5.68e-07	6.53e-06	Vaginal AB vs Caesarean AB	24
ant(3'')-Ia	291.225	1.25023	0.533661	2.34275	0.0191422	0.0594961	Vaginal AB vs Caesarean AB	24
ant(6)-Ia	101260	-0.437477	0.28077	-1.55814	0.119201	0.235102	Vaginal AB vs Caesarean AB	24
ant(6)-Ib	119.333	1.97838	0.435674	4.54097	NA	NA	Vaginal AB vs Caesarean AB	24
aph(2'')-Ia	5416.71	-0.835859	0.527001	-1.58607	0.112724	0.235102	Vaginal AB vs Caesarean AB	24
aph(2'')-Ib	944.304	-0.981818	0.571196	-1.71888	0.0856362	0.194938	Vaginal AB vs Caesarean AB	24
aph(2'')-Id	156.68	2.68607	0.484104	5.54854	2.88e-08	4.14e-07	Vaginal AB vs Caesarean AB	24
aph(2'')-If	797.978	-0.257401	0.57465	-0.447927	0.654206	0.831046	Vaginal AB vs Caesarean AB	24
aph(2'')-Ig	83.4121	0.703996	0.450724	1.56192	NA	NA	Vaginal AB vs Caesarean AB	24
aph(3'')-Ib	9913.1	1.14369	0.632414	1.80845	0.0705362	0.176758	Vaginal AB vs Caesarean AB	24
aph(3')-Ia	4470.37	0.0561375	0.164387	0.341497	0.73273	0.891913	Vaginal AB vs Caesarean AB	24
aph(3')-III	7087.55	0.0646786	0.472466	0.136896	0.891113	0.957738	Vaginal AB vs Caesarean AB	24
aph(3')-IIIa	9753.18	-0.0706037	0.463005	-0.15249	0.8788	0.956031	Vaginal AB vs Caesarean AB	24
aph(6)-Id	8684.09	1.13677	0.624951	1.81898	0.0689143	0.176758	Vaginal AB vs Caesarean AB	24
blaACI	9.94946	1.62639	0.331664	4.90371	9.4e-07	9.83e-06	Vaginal AB vs Caesarean AB	24
blaACT	51.3921	1.46621	0.418357	3.50468	NA	NA	Vaginal AB vs Caesarean AB	24
blaCMY	157.475	-0.561513	0.448771	-1.25122	NA	NA	Vaginal AB vs Caesarean AB	24
blaCTX	49.8222	1.50705	0.392553	3.8391	0.000123	0.000676	Vaginal AB vs Caesarean AB	24
blaL	17.3117	0.952539	0.339859	2.80275	0.00506687	0.0187964	Vaginal AB vs Caesarean AB	24
blaMIR	3.37391	1.06452	0.278505	3.82227	0.000132	0.000691	Vaginal AB vs Caesarean AB	24
blaOXA	3135.17	1.37544	0.546085	2.51874	NA	NA	Vaginal AB vs Caesarean AB	24
blaOXY	843.133	-0.500112	0.547391	-0.913629	0.360912	0.546117	Vaginal AB vs Caesarean AB	24
blaROB	33.7112	2.99932	0.41613	7.20766	NA	NA	Vaginal AB vs Caesarean AB	24
blaSHV	119.201	1.92065	0.448194	4.28532	1.82e-05	0.000131	Vaginal AB vs Caesarean AB	24
blaTEM	12737	1.41265	0.542888	2.60211	0.00926532	0.0332973	Vaginal AB vs Caesarean AB	24
blaZ	6.57855	-0.49397	0.317514	-1.55574	0.11977	0.235102	Vaginal AB vs Caesarean AB	24
cat	34292.4	1.0014	0.570559	1.75511	0.0792397	0.193884	Vaginal AB vs Caesarean AB	24
cat(pC194)	4.49298	-1.94376	0.283779	-6.84956	7.41e-12	4.26e-10	Vaginal AB vs Caesarean AB	24
catA1	63.4976	0.984649	0.461486	2.13365	NA	NA	Vaginal AB vs Caesarean AB	24
catP	7304.59	-0.427311	0.553984	-0.771341	0.440505	0.641241	Vaginal AB vs Caesarean AB	24
catQ	3.96271	0.714854	0.300487	2.37899	0.0173603	0.0554565	Vaginal AB vs Caesarean AB	24
catS	15183.3	-0.236248	0.563091	-0.419556	0.67481	0.843512	Vaginal AB vs Caesarean AB	24
cepA	35624.3	-0.0790253	0.528831	-0.149434	0.881211	0.956031	Vaginal AB vs Caesarean AB	24
cepA-29	5428.56	-0.00711705	0.532861	-0.0133563	0.989344	0.989344	Vaginal AB vs Caesarean AB	24
cepA-44	8754.46	0.645128	0.563544	1.14477	0.252305	0.426692	Vaginal AB vs Caesarean AB	24
cepA-49	9319.82	-0.955632	0.553381	-1.7269	0.0841862	0.194938	Vaginal AB vs Caesarean AB	24
cfiA1	66.0766	1.55449	0.446679	3.48009	0.000501	0.00221703	Vaginal AB vs Caesarean AB	24
cfiA10	44.843	1.5475	0.440911	3.50979	0.000448	0.00206292	Vaginal AB vs Caesarean AB	24
cfiA13	37.7776	-1.2931	0.41845	-3.09021	0.00200018	0.00793175	Vaginal AB vs Caesarean AB	24
cfiA14	65.078	-0.126566	0.428706	-0.295227	0.767821	0.891913	Vaginal AB vs Caesarean AB	24
cfiA2	26.1096	-0.6587	0.424369	-1.55219	0.120617	0.235102	Vaginal AB vs Caesarean AB	24
cfiA3	42.3812	1.64192	0.419209	3.9167	8.98e-05	0.000516	Vaginal AB vs Caesarean AB	24
cfiA4	49.802	0.478338	0.42832	1.11678	0.26409	0.44015	Vaginal AB vs Caesarean AB	24
cfiA6	59.4274	1.71002	0.457679	3.73629	0.000187	0.000895	Vaginal AB vs Caesarean AB	24
cfiA8	38.6555	1.67642	0.403005	4.15979	3.19e-05	0.000215	Vaginal AB vs Caesarean AB	24
cfiA9	35.8496	0.999398	0.413591	2.41639	0.0156751	0.0515039	Vaginal AB vs Caesarean AB	24
cfr(B)	494.06	-5.50771	0.427317	-12.8891	NA	NA	Vaginal AB vs Caesarean AB	24
cfr(C)	1726.15	-1.23136	0.57395	-2.14541	0.0319203	0.0941238	Vaginal AB vs Caesarean AB	24
Cfr(E)	1073.15	-0.164617	0.550889	-0.298821	0.765077	0.891913	Vaginal AB vs Caesarean AB	24
cfxA	45767.3	-0.877859	0.485709	-1.80738	0.0707034	0.176758	Vaginal AB vs Caesarean AB	24
cfxA2	26892.9	-0.90664	0.488202	-1.8571	0.0632972	0.169283	Vaginal AB vs Caesarean AB	24
cfxA3	49303.6	-0.681386	0.497964	-1.36834	0.171204	0.317981	Vaginal AB vs Caesarean AB	24
cfxA4	39188.3	-0.866663	0.497718	-1.74127	0.0816357	0.194938	Vaginal AB vs Caesarean AB	24
cfxA5	41675.1	-0.827093	0.49837	-1.65959	0.0969961	0.210463	Vaginal AB vs Caesarean AB	24
cfxA6	218500	-0.373768	0.742963	-0.503078	0.614909	0.812811	Vaginal AB vs Caesarean AB	24
dfrA1	15.2683	2.76531	0.369223	7.48953	NA	NA	Vaginal AB vs Caesarean AB	24
dfrA14	6.24541	1.56445	0.323435	4.83698	1.32e-06	1.26e-05	Vaginal AB vs Caesarean AB	24
dfrA17	166.668	-3.55274	0.443186	-8.01636	NA	NA	Vaginal AB vs Caesarean AB	24
dfrA7	6.93743	0.300768	0.313509	0.959361	0.337377	0.524302	Vaginal AB vs Caesarean AB	24
ere(D)	222.622	-2.7245	0.449032	-6.06749	1.3e-09	2.99e-08	Vaginal AB vs Caesarean AB	24
erm(A)	567.582	2.52713	0.528705	4.77985	NA	NA	Vaginal AB vs Caesarean AB	24
erm(B)	116227	-0.250523	0.281758	-0.889141	0.373928	0.558463	Vaginal AB vs Caesarean AB	24
erm(F)	206920	-0.661148	0.492145	-1.3434	0.179143	0.327006	Vaginal AB vs Caesarean AB	24
erm(G)	21059	-2.57081	0.56733	-4.53141	5.86e-06	5.18e-05	Vaginal AB vs Caesarean AB	24
erm(Q)	540.575	-0.0308701	0.493306	-0.0625779	0.950103	0.980012	Vaginal AB vs Caesarean AB	24
erm(T)	2558.07	0.603266	0.452156	1.3342	0.182138	0.327279	Vaginal AB vs Caesarean AB	24
erm(X)	1713.07	-1.20068	0.563229	-2.13178	NA	NA	Vaginal AB vs Caesarean AB	24
fosA	1896.57	1.83264	0.574796	3.18833	0.00143099	0.00587729	Vaginal AB vs Caesarean AB	24
fosA5	118.302	-0.172061	0.383753	-0.448363	0.653891	0.831046	Vaginal AB vs Caesarean AB	24
fosA6	313.343	0.26242	0.447265	0.586722	0.55739	0.763094	Vaginal AB vs Caesarean AB	24
lnu(B)	217.32	-3.52805	0.40548	-8.70093	3.29e-18	3.79e-16	Vaginal AB vs Caesarean AB	24
lnu(C)	20506.1	1.10252	0.526078	2.09572	0.0361067	0.103807	Vaginal AB vs Caesarean AB	24
lnu(P)	304.544	0.305706	0.510963	0.598294	0.549644	0.763094	Vaginal AB vs Caesarean AB	24
lsa(A)	981.881	0.148955	0.488368	0.305005	0.760362	0.891913	Vaginal AB vs Caesarean AB	24
lsa(C)	423.321	-0.115116	0.460559	-0.249948	0.802627	0.913883	Vaginal AB vs Caesarean AB	24
lsa(E)	205.383	-2.76955	0.419759	-6.59796	4.17e-11	1.6e-09	Vaginal AB vs Caesarean AB	24
mdf(A)	20798.7	-0.197078	0.444654	-0.443215	0.65761	0.831046	Vaginal AB vs Caesarean AB	24
mef(A)	57869.6	-0.153025	0.322721	-0.474173	0.635377	0.830322	Vaginal AB vs Caesarean AB	24
mef(B)	1.97574	0.164493	0.266382	0.61751	0.536898	0.762263	Vaginal AB vs Caesarean AB	24
mph(A)	82.4817	-1.98404	0.439946	-4.50974	6.49e-06	5.33e-05	Vaginal AB vs Caesarean AB	24
msr(C)	60.4405	3.5979	0.325451	11.0551	NA	NA	Vaginal AB vs Caesarean AB	24
msr(D)	23219.4	-0.414222	0.315982	-1.3109	0.18989	0.335959	Vaginal AB vs Caesarean AB	24
OqxA	2785.75	0.607477	0.560393	1.08402	0.278356	0.450858	Vaginal AB vs Caesarean AB	24
OqxB	3394.64	0.0210346	0.537331	0.0391464	0.968774	0.980012	Vaginal AB vs Caesarean AB	24
penA	46.3965	-0.0325693	0.453157	-0.071872	0.942704	0.980012	Vaginal AB vs Caesarean AB	24
sul1	259.692	-0.546517	0.539345	-1.0133	NA	NA	Vaginal AB vs Caesarean AB	24
sul2	20777.8	1.48566	0.653187	2.27448	0.0229374	0.0694157	Vaginal AB vs Caesarean AB	24
tet(32)	62107	0.646218	0.25473	2.53688	0.0111847	0.0378306	Vaginal AB vs Caesarean AB	24
tet(40)	64162.2	-0.0502183	0.321718	-0.156094	0.875959	0.956031	Vaginal AB vs Caesarean AB	24
tet(44)	4535.35	-1.51935	0.540566	-2.81067	0.00494388	0.0187964	Vaginal AB vs Caesarean AB	24
tet(A)	302.16	0.329129	0.5546	0.593453	0.552878	0.763094	Vaginal AB vs Caesarean AB	24
tet(B)	373.065	-3.03346	0.52525	-5.77527	7.68e-09	1.26e-07	Vaginal AB vs Caesarean AB	24
tet(C)	1561.57	0.56946	0.224153	2.54049	0.0110697	0.0378306	Vaginal AB vs Caesarean AB	24
tet(L)	1713.21	1.93849	0.575543	3.36811	0.000757	0.00322369	Vaginal AB vs Caesarean AB	24
tet(M)	17747	0.107263	0.323469	0.331601	0.740191	0.891913	Vaginal AB vs Caesarean AB	24
tet(O)	181909	-0.052381	0.18668	-0.280593	0.779023	0.895876	Vaginal AB vs Caesarean AB	24
tet(O/32/O)	133412	0.00688258	0.179851	0.0382682	0.969474	0.980012	Vaginal AB vs Caesarean AB	24
tet(O/W)	44981.3	-0.00851825	0.238346	-0.035739	0.97149	0.980012	Vaginal AB vs Caesarean AB	24
tet(O/W)-1	4443.03	0.496362	0.248527	1.99722	0.0458016	0.128468	Vaginal AB vs Caesarean AB	24
tet(O/W)-2	4407.97	0.414533	0.241792	1.71442	0.0864508	0.194938	Vaginal AB vs Caesarean AB	24
tet(O/W/32/O)	16874.8	-0.053892	0.173378	-0.310835	0.755926	0.891913	Vaginal AB vs Caesarean AB	24
tet(O/W/32/O/W/O)	4707.23	-0.106879	0.186089	-0.574343	0.565736	0.765407	Vaginal AB vs Caesarean AB	24
tet(O/W/O)-1	8780.64	0.0931826	0.178024	0.523428	0.600676	0.80323	Vaginal AB vs Caesarean AB	24
tet(O/W/O)-2	4829.72	0.202652	0.191768	1.05676	0.290622	0.464187	Vaginal AB vs Caesarean AB	24
tet(O/W/O)-3	1451.19	0.337629	0.234724	1.4384	0.150319	0.288112	Vaginal AB vs Caesarean AB	24
tet(Q)	834535	-0.361385	0.228217	-1.58352	0.113304	0.235102	Vaginal AB vs Caesarean AB	24
tet(S)	4.53133	-0.558849	0.299856	-1.86373	NA	NA	Vaginal AB vs Caesarean AB	24
tet(S/M)	1214.55	0.270912	0.426335	0.635444	0.525139	0.754887	Vaginal AB vs Caesarean AB	24
tet(W)	240255	0.00758363	0.211976	0.035776	0.971461	0.980012	Vaginal AB vs Caesarean AB	24
tet(W/32/O)	39150.7	0.015218	0.174545	0.0871865	0.930523	0.980012	Vaginal AB vs Caesarean AB	24
tet(X)	72509.7	-0.877142	0.724633	-1.21046	0.226101	0.388084	Vaginal AB vs Caesarean AB	24
tet(X3)	3268.97	-0.976274	0.582223	-1.6768	0.093581	0.206958	Vaginal AB vs Caesarean AB	24
tet(X4)	3735.8	-0.807086	0.590142	-1.36761	0.171433	0.317981	Vaginal AB vs Caesarean AB	24
tet(X5)	2979.6	-0.467548	0.584058	-0.800516	NA	NA	Vaginal AB vs Caesarean AB	24
tet(X6)	1028.5	4.0687	0.502824	8.09169	NA	NA	Vaginal AB vs Caesarean AB	24
tetA(46)	2318.12	0.31743	0.344515	0.921383	0.356851	0.546117	Vaginal AB vs Caesarean AB	24
tetA(60)	223.551	0.411412	0.410582	1.00202	0.316333	0.498333	Vaginal AB vs Caesarean AB	24
tetA(P)	1668.05	0.994162	0.469433	2.11779	NA	NA	Vaginal AB vs Caesarean AB	24
tetB(46)	2199.16	0.358887	0.295965	1.2126	0.225283	0.388084	Vaginal AB vs Caesarean AB	24
tetB(60)	134.947	0.453319	0.416441	1.08856	0.27635	0.450858	Vaginal AB vs Caesarean AB	24
tetB(P)	673.339	-0.350695	0.415243	-0.844555	0.398359	0.587324	Vaginal AB vs Caesarean AB	24
VanC1XY	8.47907	-0.0788585	0.335988	-0.234706	0.814437	0.918238	Vaginal AB vs Caesarean AB	24
VanC2XY	14.4155	-1.24722	0.314253	-3.96884	7.22e-05	0.000437	Vaginal AB vs Caesarean AB	24
VanG2XY	204.051	-0.845498	0.516466	-1.63708	NA	NA	Vaginal AB vs Caesarean AB	24
VanGXY	28.1412	-0.193883	0.409836	-0.473076	NA	NA	Vaginal AB vs Caesarean AB	24
VanHBX	96.3917	1.82037	0.483748	3.76306	0.000168	0.000839	Vaginal AB vs Caesarean AB	24
VanHDX	2408.9	-0.100884	0.462702	-0.218031	0.827405	0.923801	Vaginal AB vs Caesarean AB	24

## Sheet: Vaginal delivery intrapartum AB
genename	baseMean	log2FoldChange	lfcSE	stat	pvalue	padj	contrast (reference first)	Age (months)
aac(6')-aph(2'')	19021.2	-0.643968	1.06172	-0.606535	0.54416	0.673398	None vs Cephalosporin	3
aac(6')-Ii	418.941	0.217422	0.497773	0.43679	NA	NA	None vs Cephalosporin	3
aac(6')-Iih	16.9862	3.79462	0.412787	9.19268	NA	NA	None vs Cephalosporin	3
aadA1	16344.3	-0.596617	1.06657	-0.559381	0.575902	0.678741	None vs Cephalosporin	3
aadA12	909.926	-7.28956	0.962013	-7.5774	3.53e-14	2.49e-13	None vs Cephalosporin	3
aadA15	1051.99	-5.64088	0.935235	-6.03151	1.62e-09	8.04e-09	None vs Cephalosporin	3
aadA17	970.674	-6.84767	0.953008	-7.18533	6.7e-13	4.43e-12	None vs Cephalosporin	3
aadA1b	1203.86	-5.84927	0.918291	-6.36974	1.89e-10	9.87e-10	None vs Cephalosporin	3
aadA2	304.864	-0.763624	0.615278	-1.2411	NA	NA	None vs Cephalosporin	3
aadA21	1045.63	-5.11231	0.913466	-5.5966	2.19e-08	9.84e-08	None vs Cephalosporin	3
aadA22	1846.59	-7.43079	0.964125	-7.70729	1.29e-14	9.79e-14	None vs Cephalosporin	3
aadA23	824.007	-5.75478	0.8876	-6.48353	8.96e-11	5.22e-10	None vs Cephalosporin	3
aadA24	2657.34	-8.17457	0.997245	-8.19715	2.46e-16	2.44e-15	None vs Cephalosporin	3
aadA2b	36.2549	-0.780652	0.571303	-1.36644	NA	NA	None vs Cephalosporin	3
aadA5	3885.76	12.7976	0.727977	17.5797	NA	NA	None vs Cephalosporin	3
aadA8	256.601	-1.38079	0.735355	-1.87773	0.0604187	0.130031	None vs Cephalosporin	3
aadA8b	311.976	-1.47018	0.748731	-1.96357	NA	NA	None vs Cephalosporin	3
aadD	19.4479	3.20982	0.458954	6.99377	NA	NA	None vs Cephalosporin	3
ant(3'')-Ia	12826.6	-0.882271	1.05379	-0.837236	0.40246	0.583837	None vs Cephalosporin	3
ant(6)-Ia	61300	0.444448	1.01566	0.437595	0.66168	0.770663	None vs Cephalosporin	3
aph(2'')-Ia	30965.2	-0.756138	1.07171	-0.705541	0.480474	0.632075	None vs Cephalosporin	3
aph(2'')-Ib	427.205	-0.0561052	0.533187	-0.105226	NA	NA	None vs Cephalosporin	3
aph(3'')-Ib	60508.1	0.817023	1.15634	0.706558	0.479841	0.632075	None vs Cephalosporin	3
aph(3')-Ia	32572.3	-1.09159	0.495835	-2.20152	0.027699	0.066883	None vs Cephalosporin	3
aph(3')-III	4592.95	-3.01553	0.955204	-3.15695	0.00159429	0.00464221	None vs Cephalosporin	3
aph(3')-IIIa	5948.48	-3.88615	0.970106	-4.0059	6.18e-05	0.000215	None vs Cephalosporin	3
aph(6)-Id	58982.8	0.824832	1.15397	0.71478	0.474745	0.632075	None vs Cephalosporin	3
blaACI	7826.38	0.409413	0.782918	0.522931	NA	NA	None vs Cephalosporin	3
blaACT	200.035	6.01585	0.820224	7.3344	NA	NA	None vs Cephalosporin	3
blaCFE	6.89598	-0.276862	0.440287	-0.628821	0.529466	0.673398	None vs Cephalosporin	3
blaCKO	7.28787	-0.443304	0.496398	-0.893042	NA	NA	None vs Cephalosporin	3
blaCMY	2537.98	0.0612585	0.862125	0.0710552	NA	NA	None vs Cephalosporin	3
blaCTX	9406.16	9.64433	0.91199	10.575	3.89e-26	7.7e-25	None vs Cephalosporin	3
blaDHA	1641.03	13.6793	0.468954	29.1698	NA	NA	None vs Cephalosporin	3
blaHERA	74.5561	1.3321	0.535954	2.48548	0.0129378	0.0337062	None vs Cephalosporin	3
blaL	29592.2	9.69573	1.03864	9.33502	1.01e-20	1.43e-19	None vs Cephalosporin	3
blaMAL	10.0114	1.85939	0.44084	4.21783	NA	NA	None vs Cephalosporin	3
blaMIR	57.2523	0.700611	0.611287	1.14612	0.251744	0.431327	None vs Cephalosporin	3
blaOKP	71.6636	7.19229	0.57435	12.5225	NA	NA	None vs Cephalosporin	3
blaOXA	1715.57	1.45386	0.628603	2.31285	NA	NA	None vs Cephalosporin	3
blaOXY	57991.6	-2.6319	1.07897	-2.43927	0.0147169	0.0373583	None vs Cephalosporin	3
blaPLA	744.767	-0.258856	0.68573	-0.37749	NA	NA	None vs Cephalosporin	3
blaSHV	27897.1	-1.45032	1.06154	-1.36624	0.171863	0.315082	None vs Cephalosporin	3
blaTEM	121400	5.24888	1.23758	4.24126	2.22e-05	8.15e-05	None vs Cephalosporin	3
blaZ	446.771	-2.97223	0.801453	-3.70855	0.000208	0.000645	None vs Cephalosporin	3
cat	5404.04	4.14982	0.963624	4.30647	1.66e-05	6.32e-05	None vs Cephalosporin	3
cat(pC194)	143.88	-4.20832	0.787181	-5.34607	8.99e-08	3.87e-07	None vs Cephalosporin	3
cat(pC221)	278.066	-0.568203	0.537867	-1.0564	NA	NA	None vs Cephalosporin	3
catA1	15066.7	-6.01357	1.06644	-5.63891	1.71e-08	8.07e-08	None vs Cephalosporin	3
catP	123.22	5.44158	0.473097	11.5021	NA	NA	None vs Cephalosporin	3
catS	474.894	11.1602	0.608538	18.3394	4.01e-75	3.97e-73	None vs Cephalosporin	3
cepA	85937.1	-7.26839	1.06381	-6.83243	8.35e-12	5.17e-11	None vs Cephalosporin	3
cepA-29	17871.1	-8.05074	1.03358	-7.78919	6.74e-15	5.56e-14	None vs Cephalosporin	3
cepA-44	21148.5	-5.12788	1.01689	-5.04271	4.59e-07	1.82e-06	None vs Cephalosporin	3
cepA-49	28355.3	-8.95003	1.05713	-8.46633	2.53e-17	2.79e-16	None vs Cephalosporin	3
cfiA1	61.6756	3.85293	0.468268	8.22804	NA	NA	None vs Cephalosporin	3
cfiA10	92.7498	-0.109163	0.58377	-0.186996	NA	NA	None vs Cephalosporin	3
cfiA13	733.999	6.09959	0.629749	9.68575	NA	NA	None vs Cephalosporin	3
cfiA14	1183.12	6.61183	0.557809	11.8532	NA	NA	None vs Cephalosporin	3
cfiA2	44.6236	2.66394	0.448645	5.93775	NA	NA	None vs Cephalosporin	3
cfiA3	98.2596	0.57618	0.580082	0.993274	NA	NA	None vs Cephalosporin	3
cfiA4	1180.88	8.69439	0.636291	13.6642	NA	NA	None vs Cephalosporin	3
cfiA6	114.139	1.15343	0.556678	2.07199	NA	NA	None vs Cephalosporin	3
cfiA8	71.6029	4.21242	0.473965	8.88762	NA	NA	None vs Cephalosporin	3
cfiA9	75.271	0.84256	0.568091	1.48314	NA	NA	None vs Cephalosporin	3
cfr(C)	38.6954	-0.427821	0.584106	-0.732437	NA	NA	None vs Cephalosporin	3
cfxA	68098.1	-0.260897	0.991142	-0.263229	0.792374	0.843495	None vs Cephalosporin	3
cfxA2	40604	-0.282186	0.985729	-0.286272	0.77467	0.843495	None vs Cephalosporin	3
cfxA3	63479.7	-0.293299	0.986382	-0.297348	0.766201	0.843495	None vs Cephalosporin	3
cfxA4	57514.9	-0.187484	0.985706	-0.190202	0.849151	0.894318	None vs Cephalosporin	3
cfxA5	52475.2	-0.111891	0.986321	-0.113443	0.909679	0.928436	None vs Cephalosporin	3
cfxA6	33989	-2.69622	0.98035	-2.75026	NA	NA	None vs Cephalosporin	3
cmx	62.8204	2.71743	0.700922	3.87693	0.000106	0.000338	None vs Cephalosporin	3
dfrA1	2191.32	-0.768085	0.827341	-0.928378	NA	NA	None vs Cephalosporin	3
dfrA17	12055	13.3857	0.767208	17.4472	NA	NA	None vs Cephalosporin	3
dfrA7	6477.2	5.59318	0.632818	8.83853	NA	NA	None vs Cephalosporin	3
dfrG	36.2955	6.47383	0.487684	13.2746	NA	NA	None vs Cephalosporin	3
ere(D)	1453.82	1.39663	0.61974	2.25357	NA	NA	None vs Cephalosporin	3
erm(A)	1049.24	0.357333	0.854782	0.41804	0.675918	0.778091	None vs Cephalosporin	3
erm(B)	126520	-1.05802	0.93351	-1.13338	0.257054	0.431327	None vs Cephalosporin	3
erm(C)	13.4023	1.65933	0.442376	3.75095	NA	NA	None vs Cephalosporin	3
erm(F)	178257	0.985903	1.02477	0.962077	0.336011	0.504091	None vs Cephalosporin	3
erm(G)	7587.93	3.63245	0.995834	3.64764	NA	NA	None vs Cephalosporin	3
erm(Q)	5.40616	-0.602535	0.541577	-1.11256	0.265899	0.438733	None vs Cephalosporin	3
erm(T)	2142.99	-1.60192	0.880456	-1.81942	0.068847	0.145018	None vs Cephalosporin	3
erm(X)	21342.2	5.15101	0.928694	5.5465	NA	NA	None vs Cephalosporin	3
fosA	54249	0.738599	0.97004	0.761411	0.446412	0.616151	None vs Cephalosporin	3
fosA2	20.7779	-0.688091	0.602921	-1.14126	0.253761	0.431327	None vs Cephalosporin	3
fosA5	12400.6	2.37018	1.01314	2.33944	0.0193125	0.0477985	None vs Cephalosporin	3
fosA6	16016.1	0.595304	1.02899	0.578532	0.562905	0.678741	None vs Cephalosporin	3
fosA7	1276.62	1.84879	0.731811	2.52632	NA	NA	None vs Cephalosporin	3
fosB	97.3959	-1.53406	0.796769	-1.92535	0.0541851	0.119207	None vs Cephalosporin	3
fusB	73.5922	-2.83522	0.70855	-4.00143	6.3e-05	0.000215	None vs Cephalosporin	3
lnu(B)	153.656	-0.385105	0.644989	-0.597072	NA	NA	None vs Cephalosporin	3
lnu(C)	1641.21	4.12499	0.795699	5.18411	NA	NA	None vs Cephalosporin	3
lnu(P)	40.9859	-1.04717	0.660577	-1.58524	0.112912	0.223566	None vs Cephalosporin	3
lsa(A)	10842.2	0.123238	0.892252	0.13812	0.890146	0.917963	None vs Cephalosporin	3
lsa(C)	621.833	3.07592	0.837845	3.67122	NA	NA	None vs Cephalosporin	3
lsa(E)	161.342	-0.387161	0.643626	-0.601531	NA	NA	None vs Cephalosporin	3
mdf(A)	301446	1.07944	0.720865	1.49743	0.134282	0.260665	None vs Cephalosporin	3
mecA	43.4267	-3.82133	0.743817	-5.13746	2.78e-07	1.15e-06	None vs Cephalosporin	3
mef(A)	97976.4	0.10085	0.600272	0.168008	0.866577	0.903065	None vs Cephalosporin	3
mph(A)	12521.1	12.375	0.898332	13.7755	3.58e-43	1.18e-41	None vs Cephalosporin	3
mph(C)	45.3416	-1.93327	0.737287	-2.62214	0.00873794	0.0233799	None vs Cephalosporin	3
mre(A)	5.2543	-0.634825	0.535089	-1.18639	NA	NA	None vs Cephalosporin	3
msr(A)	41.4415	0.1897	0.699137	0.271334	0.786134	0.843495	None vs Cephalosporin	3
msr(C)	491.653	-0.0114726	0.511758	-0.022418	NA	NA	None vs Cephalosporin	3
msr(D)	48315.2	-0.564362	0.586668	-0.961979	0.33606	0.504091	None vs Cephalosporin	3
OqxA	101209	0.776652	0.936479	0.829332	0.406916	0.583837	None vs Cephalosporin	3
OqxB	119258	0.555034	0.905535	0.612934	0.53992	0.673398	None vs Cephalosporin	3
qnrB67	6.73617	3.62496	0.39504	9.17619	4.47e-20	5.53e-19	None vs Cephalosporin	3
sul1	34709.2	1.84877	1.12215	1.64753	0.0994495	0.200928	None vs Cephalosporin	3
sul2	104680	1.19838	1.12181	1.06826	0.285404	0.463196	None vs Cephalosporin	3
tet(32)	19359.3	1.47557	1.00046	1.47488	0.140244	0.267003	None vs Cephalosporin	3
tet(40)	11491.9	1.04164	1.01679	1.02443	0.305631	0.480452	None vs Cephalosporin	3
tet(44)	442.318	8.1179	0.639715	12.6899	6.73e-37	1.67e-35	None vs Cephalosporin	3
tet(A)	29417.6	0.378256	1.10456	0.342449	0.732013	0.823515	None vs Cephalosporin	3
tet(B)	31846.1	-2.27471	1.07304	-2.11987	0.0340172	0.0783188	None vs Cephalosporin	3
tet(C)	1975.43	0.0158637	0.314223	0.0504856	0.959735	0.969529	None vs Cephalosporin	3
tet(D)	57.4854	-0.432838	0.631981	-0.684892	NA	NA	None vs Cephalosporin	3
tet(K)	54.1086	-1.09267	0.720935	-1.51563	NA	NA	None vs Cephalosporin	3
tet(L)	3443.05	9.03156	0.866305	10.4254	1.9e-25	3.13e-24	None vs Cephalosporin	3
tet(M)	33091.4	1.17897	0.654719	1.80072	0.0717472	0.147979	None vs Cephalosporin	3
tet(O)	120130	0.843104	0.847872	0.994377	0.320039	0.495061	None vs Cephalosporin	3
tet(O/32/O)	101671	0.686641	0.840204	0.817231	0.413796	0.585226	None vs Cephalosporin	3
tet(O/W)	42234	-0.985308	0.792565	-1.24319	0.213798	0.384837	None vs Cephalosporin	3
tet(O/W)-1	1692.46	2.48842	0.756422	3.28972	0.00100286	0.00300859	None vs Cephalosporin	3
tet(O/W)-2	1881.29	2.27061	0.765514	2.96612	0.00301582	0.00853047	None vs Cephalosporin	3
tet(O/W/32/O)	13066.9	0.4298	0.756041	0.568487	0.569704	0.678741	None vs Cephalosporin	3
tet(O/W/32/O/W/O)	3916.83	0.209066	0.750347	0.278625	0.780532	0.843495	None vs Cephalosporin	3
tet(O/W/O)-1	6257.62	0.969942	0.803402	1.20729	0.227319	0.401868	None vs Cephalosporin	3
tet(O/W/O)-2	2754.7	1.52115	0.762387	1.99525	0.0460161	0.103536	None vs Cephalosporin	3
tet(O/W/O)-3	795.931	1.62403	0.746336	2.176	0.0295553	0.069666	None vs Cephalosporin	3
tet(Q)	1.05841e+06	-0.518354	0.683331	-0.75857	0.44811	0.616151	None vs Cephalosporin	3
tet(S)	401.166	3.6661	0.594766	6.16395	NA	NA	None vs Cephalosporin	3
tet(S/M)	2804.34	2.14994	0.790435	2.71995	0.00652924	0.0179554	None vs Cephalosporin	3
tet(W)	142477	0.530915	0.857163	0.619386	0.535662	0.673398	None vs Cephalosporin	3
tet(W/32/O)	28780.9	0.512005	0.733619	0.697917	0.485229	0.632075	None vs Cephalosporin	3
tet(X)	48754.1	1.50942	1.10189	1.36985	NA	NA	None vs Cephalosporin	3
tet(X3)	2247.91	3.97029	0.933389	4.25362	NA	NA	None vs Cephalosporin	3
tet(X4)	2063.55	4.73466	0.906869	5.22089	NA	NA	None vs Cephalosporin	3
tet(X5)	1125.08	3.91064	0.885699	4.41532	NA	NA	None vs Cephalosporin	3
tet(X6)	212.78	6.53869	0.374801	17.4458	3.71e-68	1.84e-66	None vs Cephalosporin	3
tetA(46)	21696.6	-0.392568	0.676127	-0.580613	0.561501	0.678741	None vs Cephalosporin	3
tetA(60)	210.436	-0.868116	0.847607	-1.0242	0.305742	0.480452	None vs Cephalosporin	3
tetA(P)	15673.9	-4.16043	1.05712	-3.93562	8.3e-05	0.000274	None vs Cephalosporin	3
tetB(46)	18575.7	-0.279781	0.68931	-0.405886	0.684826	0.779285	None vs Cephalosporin	3
tetB(60)	87.7377	-1.08173	0.781052	-1.38497	0.166063	0.310193	None vs Cephalosporin	3
tetB(P)	2044.69	1.00781	0.82019	1.22875	NA	NA	None vs Cephalosporin	3
VanC1XY	22.6931	1.10722	0.533332	2.07603	NA	NA	None vs Cephalosporin	3
VanC2	77.218	3.75783	0.588466	6.3858	1.7e-10	9.38e-10	None vs Cephalosporin	3
VanC2XY	282.842	5.62245	0.711332	7.90412	2.7e-15	2.43e-14	None vs Cephalosporin	3
VanC3XY	4.03756	2.87598	0.400397	7.18283	NA	NA	None vs Cephalosporin	3
VanHDX	774.44	-1.27608	0.731883	-1.74356	NA	NA	None vs Cephalosporin	3
vga(A)	3.58335	-0.41581	0.482962	-0.860959	NA	NA	None vs Cephalosporin	3
vga(A)LC	11.6027	-0.0103046	0.536433	-0.0192095	0.984674	0.984674	None vs Cephalosporin	3
aac(6')-aph(2'')	19021.2	1.3026	0.615519	2.11627	0.034322	0.0943854	None vs Penicillin	3
aac(6')-Ii	418.941	1.66149	0.267065	6.2213	NA	NA	None vs Penicillin	3
aac(6')-Iih	16.9862	-0.430029	0.303628	-1.4163	NA	NA	None vs Penicillin	3
aadA1	16344.3	-7.69768	0.621395	-12.3877	3.05e-35	3.01e-33	None vs Penicillin	3
aadA12	909.926	-1.89629	0.532235	-3.56288	0.000367	0.00172925	None vs Penicillin	3
aadA15	1051.99	-1.6807	0.529017	-3.17702	0.00148795	0.00640463	None vs Penicillin	3
aadA17	970.674	-0.585055	0.52552	-1.11329	0.265585	0.392432	None vs Penicillin	3
aadA1b	1203.86	-6.45932	0.528019	-12.2331	2.07e-34	1.02e-32	None vs Penicillin	3
aadA2	304.864	0.457764	0.335319	1.36516	NA	NA	None vs Penicillin	3
aadA21	1045.63	-4.6817	0.521672	-8.97441	2.85e-19	4.03e-18	None vs Penicillin	3
aadA22	1846.59	-6.16487	0.543982	-11.3329	9.02e-30	2.23e-28	None vs Penicillin	3
aadA23	824.007	-6.0233	0.509945	-11.8116	3.4e-32	1.12e-30	None vs Penicillin	3
aadA24	2657.34	-6.16426	0.562688	-10.955	6.29e-28	1.24e-26	None vs Penicillin	3
aadA2b	36.2549	0.48089	0.307451	1.56412	NA	NA	None vs Penicillin	3
aadA5	3885.76	5.10705	0.428391	11.9215	NA	NA	None vs Penicillin	3
aadA8	256.601	-0.711975	0.409656	-1.73798	0.0822142	0.173175	None vs Penicillin	3
aadA8b	311.976	-0.156909	0.413525	-0.379443	NA	NA	None vs Penicillin	3
aadD	19.4479	0.574345	0.303061	1.89514	NA	NA	None vs Penicillin	3
ant(3'')-Ia	12826.6	-0.146517	0.611519	-0.239595	0.810644	0.891709	None vs Penicillin	3
ant(6)-Ia	61300	-1.43681	0.588511	-2.44143	0.014629	0.0452586	None vs Penicillin	3
aph(2'')-Ia	30965.2	1.2762	0.621311	2.05404	0.0399715	0.104136	None vs Penicillin	3
aph(2'')-Ib	427.205	-0.35298	0.30813	-1.14556	NA	NA	None vs Penicillin	3
aph(3'')-Ib	60508.1	1.07317	0.670348	1.60092	0.109396	0.204343	None vs Penicillin	3
aph(3')-Ia	32572.3	1.12972	0.287292	3.9323	8.41e-05	0.000438	None vs Penicillin	3
aph(3')-III	4592.95	1.17681	0.551159	2.13515	0.0327487	0.0926319	None vs Penicillin	3
aph(3')-IIIa	5948.48	-0.0399058	0.561499	-0.0710701	0.943342	0.983062	None vs Penicillin	3
aph(6)-Id	58982.8	0.998688	0.668663	1.49356	0.135291	0.248033	None vs Penicillin	3
blaACI	7826.38	3.17368	0.444762	7.13569	NA	NA	None vs Penicillin	3
blaACT	200.035	-1.60645	0.486008	-3.3054	NA	NA	None vs Penicillin	3
blaCFE	6.89598	0.0148835	0.255781	0.0581887	0.953598	0.983398	None vs Penicillin	3
blaCKO	7.28787	-0.188876	0.28587	-0.660705	NA	NA	None vs Penicillin	3
blaCMY	2537.98	0.307812	0.495669	0.621003	NA	NA	None vs Penicillin	3
blaCTX	9406.16	0.284327	0.538561	0.527939	0.597542	0.704246	None vs Penicillin	3
blaDHA	1641.03	0.754361	0.311969	2.41807	NA	NA	None vs Penicillin	3
blaHERA	74.5561	-0.62674	0.352811	-1.77642	0.0756636	0.170243	None vs Penicillin	3
blaL	29592.2	1.4988	0.602077	2.48938	0.0127966	0.0408665	None vs Penicillin	3
blaMAL	10.0114	-0.518146	0.305546	-1.6958	NA	NA	None vs Penicillin	3
blaMIR	57.2523	-0.223908	0.372796	-0.600616	0.548096	0.669895	None vs Penicillin	3
blaOKP	71.6636	0.805509	0.352585	2.28458	NA	NA	None vs Penicillin	3
blaOXA	1715.57	-0.30974	0.392792	-0.78856	NA	NA	None vs Penicillin	3
blaOXY	57991.6	0.602912	0.625144	0.964436	0.334827	0.480404	None vs Penicillin	3
blaPLA	744.767	6.17888	0.352676	17.52	NA	NA	None vs Penicillin	3
blaSHV	27897.1	1.2796	0.6099	2.09805	0.0359008	0.096059	None vs Penicillin	3
blaTEM	121400	0.107697	0.717531	0.150093	0.880691	0.927536	None vs Penicillin	3
blaZ	446.771	0.151561	0.463214	0.327194	0.743521	0.846076	None vs Penicillin	3
cat	5404.04	-1.7237	0.563842	-3.05706	0.00223518	0.00885133	None vs Penicillin	3
cat(pC194)	143.88	-1.82162	0.440602	-4.13438	3.56e-05	0.000207	None vs Penicillin	3
cat(pC221)	278.066	1.00002	0.276286	3.6195	NA	NA	None vs Penicillin	3
catA1	15066.7	6.38531	0.613021	10.4162	2.09e-25	3.45e-24	None vs Penicillin	3
catP	123.22	0.0416952	0.318371	0.130964	NA	NA	None vs Penicillin	3
catS	474.894	-0.51797	0.387367	-1.33716	0.181172	0.304	None vs Penicillin	3
cepA	85937.1	-0.721295	0.616299	-1.17037	0.241854	0.374118	None vs Penicillin	3
cepA-29	17871.1	-1.32659	0.597756	-2.21928	0.0264674	0.0770669	None vs Penicillin	3
cepA-44	21148.5	-2.85367	0.588825	-4.84638	1.26e-06	8.41e-06	None vs Penicillin	3
cepA-49	28355.3	0.138759	0.611047	0.227083	0.820359	0.892479	None vs Penicillin	3
cfiA1	61.6756	1.08477	0.302045	3.59143	NA	NA	None vs Penicillin	3
cfiA10	92.7498	1.25616	0.317204	3.96009	NA	NA	None vs Penicillin	3
cfiA13	733.999	0.932586	0.391881	2.37977	NA	NA	None vs Penicillin	3
cfiA14	1183.12	1.00585	0.352712	2.85176	NA	NA	None vs Penicillin	3
cfiA2	44.6236	1.10525	0.293933	3.7602	NA	NA	None vs Penicillin	3
cfiA3	98.2596	0.890436	0.335726	2.65226	NA	NA	None vs Penicillin	3
cfiA4	1180.88	0.691908	0.394302	1.75477	NA	NA	None vs Penicillin	3
cfiA6	114.139	1.06459	0.334809	3.17969	NA	NA	None vs Penicillin	3
cfiA8	71.6029	1.172	0.304819	3.84491	NA	NA	None vs Penicillin	3
cfiA9	75.271	0.990864	0.332325	2.98162	NA	NA	None vs Penicillin	3
cfr(C)	38.6954	0.216955	0.311749	0.695928	NA	NA	None vs Penicillin	3
cfxA	68098.1	0.980181	0.574306	1.70672	0.0878738	0.178807	None vs Penicillin	3
cfxA2	40604	0.924356	0.57117	1.61836	0.105586	0.201019	None vs Penicillin	3
cfxA3	63479.7	0.973553	0.571548	1.70336	0.0885003	0.178807	None vs Penicillin	3
cfxA4	57514.9	0.94931	0.571156	1.66208	0.0964958	0.191062	None vs Penicillin	3
cfxA5	52475.2	0.997608	0.571513	1.74556	0.0808879	0.173175	None vs Penicillin	3
cfxA6	33989	3.16824	0.567901	5.57886	NA	NA	None vs Penicillin	3
cmx	62.8204	0.470477	0.410948	1.14486	0.252268	0.38007	None vs Penicillin	3
dfrA1	2191.32	-0.70711	0.463167	-1.52669	NA	NA	None vs Penicillin	3
dfrA17	12055	5.83768	0.450479	12.9588	NA	NA	None vs Penicillin	3
dfrA7	6477.2	6.16798	0.373944	16.4944	NA	NA	None vs Penicillin	3
dfrG	36.2955	0.73162	0.320952	2.27953	NA	NA	None vs Penicillin	3
ere(D)	1453.82	-0.181822	0.383836	-0.473698	NA	NA	None vs Penicillin	3
erm(A)	1049.24	-2.41832	0.497399	-4.86195	1.16e-06	8.41e-06	None vs Penicillin	3
erm(B)	126520	0.686893	0.540913	1.26988	0.204128	0.336811	None vs Penicillin	3
erm(C)	13.4023	2.41292	0.258845	9.32188	NA	NA	None vs Penicillin	3
erm(F)	178257	-0.554563	0.59379	-0.933939	0.350335	0.481711	None vs Penicillin	3
erm(G)	7587.93	4.57961	0.576806	7.9396	NA	NA	None vs Penicillin	3
erm(Q)	5.40616	-0.859319	0.309836	-2.77346	0.00554634	0.0203366	None vs Penicillin	3
erm(T)	2142.99	0.154052	0.509995	0.302066	0.762602	0.857927	None vs Penicillin	3
erm(X)	21342.2	0.99229	0.538168	1.84383	NA	NA	None vs Penicillin	3
fosA	54249	0.323287	0.562493	0.574739	0.565468	0.682699	None vs Penicillin	3
fosA2	20.7779	0.981073	0.313549	3.12893	0.00175444	0.00723708	None vs Penicillin	3
fosA5	12400.6	0.16779	0.587897	0.285407	0.775332	0.862448	None vs Penicillin	3
fosA6	16016.1	1.20192	0.595581	2.01806	0.0435853	0.110614	None vs Penicillin	3
fosA7	1276.62	1.1004	0.429935	2.55946	NA	NA	None vs Penicillin	3
fosB	97.3959	-2.77044	0.46526	-5.9546	2.61e-09	2.58e-08	None vs Penicillin	3
fusB	73.5922	2.04857	0.388271	5.27614	1.32e-07	1.09e-06	None vs Penicillin	3
lnu(B)	153.656	0.441345	0.354544	1.24482	NA	NA	None vs Penicillin	3
lnu(C)	1641.21	1.52962	0.465567	3.28549	NA	NA	None vs Penicillin	3
lnu(P)	40.9859	0.915909	0.351494	2.60576	0.00916706	0.0324121	None vs Penicillin	3
lsa(A)	10842.2	1.30258	0.516995	2.51952	0.0117515	0.0387799	None vs Penicillin	3
lsa(C)	621.833	-0.621557	0.48615	-1.27853	NA	NA	None vs Penicillin	3
lsa(E)	161.342	0.450538	0.353508	1.27448	NA	NA	None vs Penicillin	3
mdf(A)	301446	0.398255	0.417697	0.953455	0.34036	0.481016	None vs Penicillin	3
mecA	43.4267	1.0142	0.393525	2.57722	0.00995971	0.0340004	None vs Penicillin	3
mef(A)	97976.4	0.0738121	0.347821	0.212213	0.831941	0.895241	None vs Penicillin	3
mph(A)	12521.1	2.10767	0.524827	4.01593	5.92e-05	0.000326	None vs Penicillin	3
mph(C)	45.3416	2.4183	0.398575	6.06736	1.3e-09	1.43e-08	None vs Penicillin	3
mre(A)	5.2543	0.0738528	0.283307	0.260681	NA	NA	None vs Penicillin	3
msr(A)	41.4415	-0.983598	0.408028	-2.41061	0.0159258	0.0477774	None vs Penicillin	3
msr(C)	491.653	0.500222	0.293661	1.7034	NA	NA	None vs Penicillin	3
msr(D)	48315.2	-0.292877	0.339938	-0.86156	0.38893	0.513231	None vs Penicillin	3
OqxA	101209	0.619784	0.542634	1.14218	0.25338	0.38007	None vs Penicillin	3
OqxB	119258	0.472981	0.524716	0.901402	0.367375	0.494554	None vs Penicillin	3
qnrB67	6.73617	-0.526812	0.293776	-1.79325	0.0729338	0.167917	None vs Penicillin	3
sul1	34709.2	0.554245	0.650222	0.852393	0.393996	0.513231	None vs Penicillin	3
sul2	104680	0.583818	0.650785	0.897098	0.369667	0.494554	None vs Penicillin	3
tet(32)	19359.3	0.709596	0.579713	1.22405	0.220934	0.358318	None vs Penicillin	3
tet(40)	11491.9	-2.15066	0.590644	-3.64121	0.000271	0.00134325	None vs Penicillin	3
tet(44)	442.318	-1.20368	0.415021	-2.90028	0.00372824	0.014196	None vs Penicillin	3
tet(A)	29417.6	1.18759	0.638178	1.8609	0.0627577	0.147929	None vs Penicillin	3
tet(B)	31846.1	1.24573	0.620527	2.00754	0.0446923	0.110614	None vs Penicillin	3
tet(C)	1975.43	-0.0340327	0.182076	-0.186914	0.851728	0.906678	None vs Penicillin	3
tet(D)	57.4854	-0.16362	0.344502	-0.474948	NA	NA	None vs Penicillin	3
tet(K)	54.1086	0.608518	0.40216	1.51312	NA	NA	None vs Penicillin	3
tet(L)	3443.05	-2.91754	0.509328	-5.72823	1.01e-08	9.13e-08	None vs Penicillin	3
tet(M)	33091.4	0.668165	0.379371	1.76125	0.0781969	0.172033	None vs Penicillin	3
tet(O)	120130	0.682108	0.49129	1.3884	0.165015	0.282187	None vs Penicillin	3
tet(O/32/O)	101671	0.584211	0.486847	1.19999	0.230143	0.361654	None vs Penicillin	3
tet(O/W)	42234	-2.22452	0.459248	-4.84383	1.27e-06	8.41e-06	None vs Penicillin	3
tet(O/W)-1	1692.46	-0.326394	0.438358	-0.744584	0.456523	0.572098	None vs Penicillin	3
tet(O/W)-2	1881.29	-0.316566	0.443618	-0.713602	0.475474	0.588399	None vs Penicillin	3
tet(O/W/32/O)	13066.9	0.431126	0.438081	0.984125	0.325054	0.473241	None vs Penicillin	3
tet(O/W/32/O/W/O)	3916.83	0.220206	0.434783	0.506473	0.612525	0.705488	None vs Penicillin	3
tet(O/W/O)-1	6257.62	0.683506	0.465525	1.46825	0.142037	0.255667	None vs Penicillin	3
tet(O/W/O)-2	2754.7	0.612908	0.44177	1.38739	0.165322	0.282187	None vs Penicillin	3
tet(O/W/O)-3	795.931	0.348055	0.432521	0.804713	0.420985	0.534327	None vs Penicillin	3
tet(Q)	1.05841e+06	0.00308574	0.395948	0.00779329	0.993782	0.99981	None vs Penicillin	3
tet(S)	401.166	4.48325	0.348232	12.8743	NA	NA	None vs Penicillin	3
tet(S/M)	2804.34	0.637102	0.458036	1.39094	0.164242	0.282187	None vs Penicillin	3
tet(W)	142477	-0.414686	0.496674	-0.834925	0.40376	0.51912	None vs Penicillin	3
tet(W/32/O)	28780.9	-0.516445	0.42509	-1.21491	0.224401	0.358318	None vs Penicillin	3
tet(X)	48754.1	-4.7721	0.639102	-7.46689	NA	NA	None vs Penicillin	3
tet(X3)	2247.91	-3.84383	0.543229	-7.0759	NA	NA	None vs Penicillin	3
tet(X4)	2063.55	-5.16838	0.531059	-9.73222	NA	NA	None vs Penicillin	3
tet(X5)	1125.08	-4.83488	0.519568	-9.30557	NA	NA	None vs Penicillin	3
tet(X6)	212.78	-0.273474	0.289578	-0.944389	0.344971	0.481016	None vs Penicillin	3
tetA(46)	21696.6	0.210495	0.391773	0.537288	0.591069	0.704246	None vs Penicillin	3
tetA(60)	210.436	0.0141724	0.491136	0.0288563	0.976979	0.997123	None vs Penicillin	3
tetA(P)	15673.9	-2.00573	0.609947	-3.28837	0.00100771	0.00453468	None vs Penicillin	3
tetB(46)	18575.7	0.202107	0.399411	0.506012	0.612848	0.705488	None vs Penicillin	3
tetB(60)	87.7377	-0.733168	0.450605	-1.62708	0.103721	0.201019	None vs Penicillin	3
tetB(P)	2044.69	-2.98921	0.495425	-6.03362	NA	NA	None vs Penicillin	3
VanC1XY	22.6931	2.10667	0.312539	6.7405	NA	NA	None vs Penicillin	3
VanC2	77.218	0.683441	0.365282	1.871	0.0613457	0.147929	None vs Penicillin	3
VanC2XY	282.842	-0.000103	0.434447	-0.000238	0.99981	0.99981	None vs Penicillin	3
VanC3XY	4.03756	1.25427	0.258446	4.85314	NA	NA	None vs Penicillin	3
VanHDX	774.44	1.11544	0.396736	2.81155	NA	NA	None vs Penicillin	3
vga(A)	3.58335	-0.65271	0.276383	-2.36161	NA	NA	None vs Penicillin	3
vga(A)LC	11.6027	1.29235	0.300847	4.29569	1.74e-05	0.000108	None vs Penicillin	3
aac(6')-aph(2'')	19021.2	2.14693	1.17887	1.82118	0.0685791	0.157891	None vs Other	3
aac(6')-Ii	418.941	3.45136	0.461706	7.47523	NA	NA	None vs Other	3
aac(6')-Iih	16.9862	0.548509	0.524431	1.04591	NA	NA	None vs Other	3
aadA1	16344.3	0.610272	1.18406	0.515405	0.60627	0.697915	None vs Other	3
aadA12	909.926	1.01155	1.0159	0.995722	0.319385	0.451702	None vs Other	3
aadA15	1051.99	0.43137	1.00951	0.427307	0.669156	0.72007	None vs Other	3
aadA17	970.674	0.358041	1.00398	0.35662	0.721376	0.743919	None vs Other	3
aadA1b	1203.86	1.28167	0.98404	1.30245	0.192762	0.311773	None vs Other	3
aadA2	304.864	-0.670275	0.684682	-0.978958	NA	NA	None vs Other	3
aadA21	1045.63	1.28974	0.982225	1.31308	0.189156	0.311773	None vs Other	3
aadA22	1846.59	1.5948	1.02541	1.55527	0.119881	0.237365	None vs Other	3
aadA23	824.007	1.36949	0.947164	1.44588	0.14821	0.262015	None vs Other	3
aadA24	2657.34	0.577056	1.06757	0.540535	0.588828	0.695588	None vs Other	3
aadA2b	36.2549	-0.694748	0.636032	-1.09232	NA	NA	None vs Other	3
aadA5	3885.76	-1.17808	0.874107	-1.34775	NA	NA	None vs Other	3
aadA8	256.601	3.1765	0.733801	4.32883	1.5e-05	7.07e-05	None vs Other	3
aadA8b	311.976	5.52785	0.752658	7.34445	NA	NA	None vs Other	3
aadD	19.4479	-0.282177	0.624919	-0.451542	NA	NA	None vs Other	3
ant(3'')-Ia	12826.6	0.72414	1.16998	0.618934	0.53596	0.671646	None vs Other	3
ant(6)-Ia	61300	-2.29191	1.12785	-2.03211	0.0421422	0.101758	None vs Other	3
aph(2'')-Ia	30965.2	2.04711	1.18997	1.7203	0.0853773	0.183747	None vs Other	3
aph(2'')-Ib	427.205	12.0241	0.454909	26.432	NA	NA	None vs Other	3
aph(3'')-Ib	60508.1	-2.93459	1.28397	-2.28555	0.0222807	0.0630225	None vs Other	3
aph(3')-Ia	32572.3	4.3351	0.550516	7.87461	3.42e-15	4.23e-14	None vs Other	3
aph(3')-III	4592.95	-0.490985	1.05617	-0.464872	0.642023	0.706779	None vs Other	3
aph(3')-IIIa	5948.48	-0.498964	1.07496	-0.46417	0.642526	0.706779	None vs Other	3
aph(6)-Id	58982.8	-2.87998	1.28133	-2.24764	0.0245988	0.0676468	None vs Other	3
blaACI	7826.38	2.15149	0.849713	2.53203	NA	NA	None vs Other	3
blaACT	200.035	4.05732	0.911708	4.45025	NA	NA	None vs Other	3
blaCFE	6.89598	-0.283666	0.487163	-0.582281	0.560377	0.676704	None vs Other	3
blaCKO	7.28787	3.6787	0.423283	8.69087	NA	NA	None vs Other	3
blaCMY	2537.98	5.82261	0.934218	6.23261	NA	NA	None vs Other	3
blaCTX	9406.16	-1.63602	1.06696	-1.53335	0.125189	0.243013	None vs Other	3
blaDHA	1641.03	-0.585183	0.643072	-0.909981	NA	NA	None vs Other	3
blaHERA	74.5561	-1.4207	0.667166	-2.12945	0.0332167	0.0822114	None vs Other	3
blaL	29592.2	6.15207	1.15339	5.33391	9.61e-08	6.8e-07	None vs Other	3
blaMAL	10.0114	3.74987	0.473308	7.9227	NA	NA	None vs Other	3
blaMIR	57.2523	-0.957865	0.750601	-1.27613	0.201909	0.317286	None vs Other	3
blaOKP	71.6636	-1.80503	0.711028	-2.53862	NA	NA	None vs Other	3
blaOXA	1715.57	-0.664409	0.770053	-0.862809	NA	NA	None vs Other	3
blaOXY	57991.6	2.6256	1.19794	2.19177	0.028396	0.0739791	None vs Other	3
blaPLA	744.767	5.83085	0.660466	8.82838	NA	NA	None vs Other	3
blaSHV	27897.1	-0.284851	1.17176	-0.243097	0.80793	0.816175	None vs Other	3
blaTEM	121400	1.4662	1.37415	1.06699	0.285978	0.416351	None vs Other	3
blaZ	446.771	1.2457	0.887466	1.40366	0.16042	0.277114	None vs Other	3
cat	5404.04	5.1243	1.06902	4.79347	1.64e-06	9.55e-06	None vs Other	3
cat(pC194)	143.88	-3.98564	0.867893	-4.59231	4.38e-06	2.41e-05	None vs Other	3
cat(pC221)	278.066	-0.168315	0.59562	-0.282587	NA	NA	None vs Other	3
catA1	15066.7	0.587849	1.17382	0.5008	0.616512	0.701548	None vs Other	3
catP	123.22	-0.329963	0.639787	-0.515738	NA	NA	None vs Other	3
catS	474.894	1.84897	0.687618	2.68895	0.00716766	0.0228903	None vs Other	3
cepA	85937.1	-9.34063	1.18181	-7.90366	2.71e-15	3.83e-14	None vs Other	3
cepA-29	17871.1	-7.67649	1.14698	-6.6928	2.19e-11	2.17e-10	None vs Other	3
cepA-44	21148.5	-9.70875	1.13892	-8.52449	1.53e-17	2.53e-16	None vs Other	3
cepA-49	28355.3	-10.1993	1.17585	-8.67394	4.17e-18	8.27e-17	None vs Other	3
cfiA1	61.6756	0.353775	0.636359	0.555937	NA	NA	None vs Other	3
cfiA10	92.7498	0.257987	0.660799	0.390416	NA	NA	None vs Other	3
cfiA13	733.999	-0.435584	0.792168	-0.549863	NA	NA	None vs Other	3
cfiA14	1183.12	0.305942	0.725621	0.421628	NA	NA	None vs Other	3
cfiA2	44.6236	2.70591	0.510351	5.30206	NA	NA	None vs Other	3
cfiA3	98.2596	0.238027	0.694799	0.342584	NA	NA	None vs Other	3
cfiA4	1180.88	-0.36673	0.799545	-0.458674	NA	NA	None vs Other	3
cfiA6	114.139	0.0137773	0.691588	0.0199212	NA	NA	None vs Other	3
cfiA8	71.6029	0.356189	0.643083	0.553878	NA	NA	None vs Other	3
cfiA9	75.271	0.264817	0.690498	0.383516	NA	NA	None vs Other	3
cfr(C)	38.6954	6.34747	0.529949	11.9775	NA	NA	None vs Other	3
cfxA	68098.1	-4.58361	1.10056	-4.16482	3.12e-05	0.000134	None vs Other	3
cfxA2	40604	-5.61508	1.09463	-5.12965	2.9e-07	1.81e-06	None vs Other	3
cfxA3	63479.7	-4.65929	1.09528	-4.25397	2.1e-05	9.45e-05	None vs Other	3
cfxA4	57514.9	-4.88169	1.09455	-4.46001	8.2e-06	4.06e-05	None vs Other	3
cfxA5	52475.2	-4.99398	1.09523	-4.55973	5.12e-06	2.67e-05	None vs Other	3
cfxA6	33989	-7.71547	1.10549	-6.97926	NA	NA	None vs Other	3
cmx	62.8204	2.35609	0.779606	3.02215	0.00250985	0.00856809	None vs Other	3
dfrA1	2191.32	11.7246	0.836205	14.0212	NA	NA	None vs Other	3
dfrA17	12055	-1.52158	0.907909	-1.67592	NA	NA	None vs Other	3
dfrA7	6477.2	-0.594749	0.788065	-0.754695	NA	NA	None vs Other	3
dfrG	36.2955	0.1134	0.659773	0.171878	NA	NA	None vs Other	3
ere(D)	1453.82	-0.636755	0.761777	-0.835881	NA	NA	None vs Other	3
erm(A)	1049.24	-5.76149	0.957451	-6.01753	1.77e-09	1.46e-08	None vs Other	3
erm(B)	126520	0.905601	1.03653	0.873689	0.382288	0.511439	None vs Other	3
erm(C)	13.4023	0.276742	0.588222	0.470471	NA	NA	None vs Other	3
erm(F)	178257	-4.52171	1.13786	-3.97385	7.07e-05	0.000292	None vs Other	3
erm(G)	7587.93	-0.13151	1.10992	-0.118486	NA	NA	None vs Other	3
erm(Q)	5.40616	-0.905733	0.602065	-1.50438	0.132484	0.25223	None vs Other	3
erm(T)	2142.99	-1.14712	0.977469	-1.17356	0.240572	0.372136	None vs Other	3
erm(X)	21342.2	4.3173	1.03117	4.18678	NA	NA	None vs Other	3
fosA	54249	0.851647	1.07709	0.790691	0.429124	0.566444	None vs Other	3
fosA2	20.7779	-0.353462	0.66893	-0.528399	0.597222	0.695588	None vs Other	3
fosA5	12400.6	1.45724	1.12511	1.2952	0.195252	0.311773	None vs Other	3
fosA6	16016.1	0.496187	1.14352	0.433912	0.664352	0.72007	None vs Other	3
fosA7	1276.62	6.61664	0.803104	8.23884	NA	NA	None vs Other	3
fosB	97.3959	-3.53643	0.902086	-3.92028	8.84e-05	0.000344	None vs Other	3
fusB	73.5922	8.18154	0.730125	11.2057	3.82e-29	1.89e-27	None vs Other	3
lnu(B)	153.656	-0.3729	0.714528	-0.521883	NA	NA	None vs Other	3
lnu(C)	1641.21	3.39826	0.888029	3.82674	NA	NA	None vs Other	3
lnu(P)	40.9859	8.05501	0.633451	12.7161	4.81e-37	4.77e-35	None vs Other	3
lsa(A)	10842.2	3.8466	0.990684	3.88277	0.000103	0.000379	None vs Other	3
lsa(C)	621.833	-1.88168	0.931712	-2.0196	NA	NA	None vs Other	3
lsa(E)	161.342	-0.451752	0.717521	-0.629601	NA	NA	None vs Other	3
mdf(A)	301446	0.606933	0.800415	0.758273	0.448288	0.57637	None vs Other	3
mecA	43.4267	1.09361	0.750829	1.45654	0.145243	0.261437	None vs Other	3
mef(A)	97976.4	-1.19747	0.666519	-1.7966	0.072399	0.162898	None vs Other	3
mph(A)	12521.1	-2.07409	1.04178	-1.99092	0.0464901	0.109584	None vs Other	3
mph(C)	45.3416	1.87251	0.759661	2.46493	0.0137041	0.0411124	None vs Other	3
mre(A)	5.2543	-1.70975	0.575801	-2.96935	NA	NA	None vs Other	3
msr(A)	41.4415	-4.95875	0.858161	-5.77834	7.54e-09	5.75e-08	None vs Other	3
msr(C)	491.653	3.45324	0.473519	7.29272	NA	NA	None vs Other	3
msr(D)	48315.2	-0.965898	0.651411	-1.48278	0.138134	0.253245	None vs Other	3
OqxA	101209	1.18413	1.03982	1.13878	0.254797	0.384106	None vs Other	3
OqxB	119258	0.923445	1.00547	0.918425	0.358396	0.488936	None vs Other	3
qnrB67	6.73617	-0.185137	0.56824	-0.325808	0.74457	0.759922	None vs Other	3
sul1	34709.2	-0.960951	1.24599	-0.771235	0.440568	0.573898	None vs Other	3
sul2	104680	-12.7557	1.26328	-10.0972	5.68e-24	1.88e-22	None vs Other	3
tet(32)	19359.3	-2.82269	1.11101	-2.54065	0.0110646	0.034231	None vs Other	3
tet(40)	11491.9	-1.25929	1.12905	-1.11535	0.264699	0.391122	None vs Other	3
tet(44)	442.318	-1.69761	0.783795	-2.16588	0.0303203	0.0769668	None vs Other	3
tet(A)	29417.6	-2.06517	1.22866	-1.68084	0.0927947	0.195461	None vs Other	3
tet(B)	31846.1	-7.84612	1.21005	-6.48413	8.92e-11	8.03e-10	None vs Other	3
tet(C)	1975.43	0.162754	0.348894	0.466486	0.640868	0.706779	None vs Other	3
tet(D)	57.4854	2.66847	0.600275	4.44542	NA	NA	None vs Other	3
tet(K)	54.1086	-3.35444	0.814576	-4.11802	NA	NA	None vs Other	3
tet(L)	3443.05	9.51045	0.962853	9.87736	5.22e-23	1.29e-21	None vs Other	3
tet(M)	33091.4	2.28372	0.726969	3.14142	0.00168129	0.00594455	None vs Other	3
tet(O)	120130	-0.38061	0.941439	-0.404286	0.686002	0.730261	None vs Other	3
tet(O/32/O)	101671	-0.201524	0.932925	-0.216013	0.828978	0.828978	None vs Other	3
tet(O/W)	42234	-1.39341	0.880029	-1.58337	0.113337	0.233757	None vs Other	3
tet(O/W)-1	1692.46	-1.25276	0.840073	-1.49125	0.135896	0.253245	None vs Other	3
tet(O/W)-2	1881.29	-1.51454	0.850163	-1.78147	0.0748349	0.164637	None vs Other	3
tet(O/W/32/O)	13066.9	-0.622207	0.83948	-0.741181	0.458584	0.582049	None vs Other	3
tet(O/W/32/O/W/O)	3916.83	-0.761819	0.833174	-0.914358	0.360529	0.488936	None vs Other	3
tet(O/W/O)-1	6257.62	-0.319939	0.892072	-0.358647	0.719859	0.743919	None vs Other	3
tet(O/W/O)-2	2754.7	-0.512126	0.846563	-0.604948	0.545214	0.674702	None vs Other	3
tet(O/W/O)-3	795.931	-0.791147	0.828894	-0.954461	0.33985	0.473876	None vs Other	3
tet(Q)	1.05841e+06	-2.04564	0.75874	-2.6961	0.00701558	0.0228903	None vs Other	3
tet(S)	401.166	4.42631	0.651324	6.79587	NA	NA	None vs Other	3
tet(S/M)	2804.34	2.08073	0.877667	2.37076	0.0177517	0.0516888	None vs Other	3
tet(W)	142477	-0.505549	0.951756	-0.531175	0.595298	0.695588	None vs Other	3
tet(W/32/O)	28780.9	-0.925144	0.814583	-1.13573	0.256071	0.384106	None vs Other	3
tet(X)	48754.1	-11.84	1.2414	-9.5376	NA	NA	None vs Other	3
tet(X3)	2247.91	-8.26808	1.0807	-7.65067	NA	NA	None vs Other	3
tet(X4)	2063.55	-7.11788	1.04705	-6.79801	NA	NA	None vs Other	3
tet(X5)	1125.08	-6.87968	1.02644	-6.70249	NA	NA	None vs Other	3
tet(X6)	212.78	-0.867802	0.552586	-1.57044	0.116313	0.235	None vs Other	3
tetA(46)	21696.6	-1.04895	0.750746	-1.39721	0.16235	0.277114	None vs Other	3
tetA(60)	210.436	2.09078	0.939409	2.22563	0.026039	0.0696719	None vs Other	3
tetA(P)	15673.9	-1.23681	1.16959	-1.05747	0.290296	0.416512	None vs Other	3
tetB(46)	18575.7	-1.02223	0.765386	-1.33557	0.18169	0.304869	None vs Other	3
tetB(60)	87.7377	3.35667	0.857368	3.91509	9.04e-05	0.000344	None vs Other	3
tetB(P)	2044.69	2.48229	0.909184	2.73023	NA	NA	None vs Other	3
VanC1XY	22.6931	3.55985	0.571074	6.2336	NA	NA	None vs Other	3
VanC2	77.218	-0.285251	0.750795	-0.379932	0.703996	0.741443	None vs Other	3
VanC2XY	282.842	5.39478	0.794568	6.78957	1.12e-11	1.24e-10	None vs Other	3
VanC3XY	4.03756	2.96409	0.452736	6.54707	NA	NA	None vs Other	3
VanHDX	774.44	-1.00777	0.817893	-1.23215	NA	NA	None vs Other	3
vga(A)	3.58335	2.1691	0.422993	5.12798	NA	NA	None vs Other	3
vga(A)LC	11.6027	0.347658	0.597252	0.582096	0.560502	0.676704	None vs Other	3
aac(6')-aph(2'')	19021.2	1.89452	1.17584	1.6112	0.107136	0.207971	Cephalosporin vs Penicillin	3
aac(6')-Ii	418.941	1.44235	0.538138	2.68027	NA	NA	Cephalosporin vs Penicillin	3
aac(6')-Iih	16.9862	-4.22514	0.48461	-8.71865	NA	NA	Cephalosporin vs Penicillin	3
aadA1	16344.3	-7.83374	1.18279	-6.62308	3.52e-11	2.9e-10	Cephalosporin vs Penicillin	3
aadA12	909.926	5.40296	1.05705	5.11138	3.2e-07	1.58e-06	Cephalosporin vs Penicillin	3
aadA15	1051.99	3.88384	1.03053	3.76878	0.000164	0.00065	Cephalosporin vs Penicillin	3
aadA17	970.674	6.3522	1.0467	6.06876	1.29e-09	9.12e-09	Cephalosporin vs Penicillin	3
aadA1b	1203.86	-0.608849	1.01761	-0.598315	0.54963	0.68123	Cephalosporin vs Penicillin	3
aadA2	304.864	1.22202	0.675003	1.81039	NA	NA	Cephalosporin vs Penicillin	3
aadA21	1045.63	0.429789	1.01069	0.425244	0.670659	0.787375	Cephalosporin vs Penicillin	3
aadA22	1846.59	1.2691	1.06397	1.1928	0.23295	0.385323	Cephalosporin vs Penicillin	3
aadA23	824.007	-0.178929	0.984409	-0.181763	0.855769	0.939856	Cephalosporin vs Penicillin	3
aadA24	2657.34	2.00378	1.09964	1.82222	0.0684215	0.150527	Cephalosporin vs Penicillin	3
aadA2b	36.2549	1.26104	0.625262	2.01682	NA	NA	Cephalosporin vs Penicillin	3
aadA5	3885.76	-7.66523	0.80309	-9.54468	NA	NA	Cephalosporin vs Penicillin	3
aadA8	256.601	0.675452	0.811182	0.832676	0.405028	0.564757	Cephalosporin vs Penicillin	3
aadA8b	311.976	1.30431	0.823226	1.58439	NA	NA	Cephalosporin vs Penicillin	3
aadD	19.4479	-2.639	0.519753	-5.0774	NA	NA	Cephalosporin vs Penicillin	3
ant(3'')-Ia	12826.6	0.735367	1.16727	0.629987	0.528703	0.671046	Cephalosporin vs Penicillin	3
ant(6)-Ia	61300	-1.87756	1.12473	-1.66934	0.0950495	0.188198	Cephalosporin vs Penicillin	3
aph(2'')-Ia	30965.2	2.02979	1.18692	1.71012	0.087243	0.181366	Cephalosporin vs Penicillin	3
aph(2'')-Ib	427.205	-0.296668	0.591993	-0.501135	NA	NA	Cephalosporin vs Penicillin	3
aph(3'')-Ib	60508.1	0.247593	1.28063	0.193336	0.846696	0.939856	Cephalosporin vs Penicillin	3
aph(3')-Ia	32572.3	2.21961	0.549093	4.04233	5.29e-05	0.000238	Cephalosporin vs Penicillin	3
aph(3')-III	4592.95	4.19485	1.05706	3.96842	7.23e-05	0.000311	Cephalosporin vs Penicillin	3
aph(3')-IIIa	5948.48	3.84486	1.07403	3.57984	0.000344	0.00126064	Cephalosporin vs Penicillin	3
aph(6)-Id	58982.8	0.172095	1.27789	0.134671	0.892872	0.940365	Cephalosporin vs Penicillin	3
blaACI	7826.38	2.76652	0.861371	3.21177	NA	NA	Cephalosporin vs Penicillin	3
blaACT	200.035	-7.6215	0.912963	-8.34809	NA	NA	Cephalosporin vs Penicillin	3
blaCFE	6.89598	0.292541	0.489995	0.597028	0.550489	0.68123	Cephalosporin vs Penicillin	3
blaCKO	7.28787	0.254691	0.550444	0.462702	NA	NA	Cephalosporin vs Penicillin	3
blaCMY	2537.98	0.244665	0.953035	0.256722	NA	NA	Cephalosporin vs Penicillin	3
blaCTX	9406.16	-9.34978	1.01334	-9.22665	2.79e-20	3.95e-19	Cephalosporin vs Penicillin	3
blaDHA	1641.03	-12.9252	0.530064	-24.3843	NA	NA	Cephalosporin vs Penicillin	3
blaHERA	74.5561	-1.95973	0.612387	-3.20014	0.00137361	0.00453291	Cephalosporin vs Penicillin	3
blaL	29592.2	-8.19391	1.15019	-7.12396	1.05e-12	1.04e-11	Cephalosporin vs Penicillin	3
blaMAL	10.0114	-2.37751	0.510006	-4.66174	NA	NA	Cephalosporin vs Penicillin	3
blaMIR	57.2523	-0.922415	0.683849	-1.34886	0.177383	0.308086	Cephalosporin vs Penicillin	3
blaOKP	71.6636	-6.38685	0.64123	-9.96031	NA	NA	Cephalosporin vs Penicillin	3
blaOXA	1715.57	-1.76157	0.708066	-2.48786	NA	NA	Cephalosporin vs Penicillin	3
blaOXY	57991.6	3.25263	1.19481	2.7223	0.00648297	0.0168899	Cephalosporin vs Penicillin	3
blaPLA	744.767	6.43722	0.738112	8.72119	NA	NA	Cephalosporin vs Penicillin	3
blaSHV	27897.1	2.72682	1.17296	2.32474	0.0200857	0.0497122	Cephalosporin vs Penicillin	3
blaTEM	121400	-5.10033	1.37063	-3.72116	0.000198	0.000755	Cephalosporin vs Penicillin	3
blaZ	446.771	3.12309	0.887117	3.5205	0.000431	0.00152298	Cephalosporin vs Penicillin	3
cat	5404.04	-5.8877	1.06975	-5.50379	3.72e-08	2.04e-07	Cephalosporin vs Penicillin	3
cat(pC194)	143.88	2.38293	0.866125	2.75125	0.00593682	0.0163263	Cephalosporin vs Penicillin	3
cat(pC221)	278.066	1.56822	0.580178	2.703	NA	NA	Cephalosporin vs Penicillin	3
catA1	15066.7	12.3242	1.17903	10.4529	1.42e-25	2.82e-24	Cephalosporin vs Penicillin	3
catP	123.22	-5.39986	0.540339	-9.99346	NA	NA	Cephalosporin vs Penicillin	3
catS	474.894	-11.6751	0.687952	-16.9708	1.35e-64	1.34e-62	Cephalosporin vs Penicillin	3
cepA	85937.1	6.55403	1.17802	5.56362	2.64e-08	1.54e-07	Cephalosporin vs Penicillin	3
cepA-29	17871.1	6.73115	1.14417	5.88298	4.03e-09	2.49e-08	Cephalosporin vs Penicillin	3
cepA-44	21148.5	2.05823	1.12588	1.8281	0.067534	0.150527	Cephalosporin vs Penicillin	3
cepA-49	28355.3	9.14101	1.17022	7.81139	5.66e-15	6.22e-14	Cephalosporin vs Penicillin	3
cfiA1	61.6756	-2.76832	0.52433	-5.27973	NA	NA	Cephalosporin vs Penicillin	3
cfiA10	92.7498	1.36734	0.636002	2.14989	NA	NA	Cephalosporin vs Penicillin	3
cfiA13	733.999	-5.16317	0.704078	-7.33324	NA	NA	Cephalosporin vs Penicillin	3
cfiA14	1183.12	-5.60748	0.624441	-8.97999	NA	NA	Cephalosporin vs Penicillin	3
cfiA2	44.6236	-1.55923	0.503539	-3.09655	NA	NA	Cephalosporin vs Penicillin	3
cfiA3	98.2596	0.312757	0.63955	0.489027	NA	NA	Cephalosporin vs Penicillin	3
cfiA4	1180.88	-8.00237	0.711649	-11.2448	NA	NA	Cephalosporin vs Penicillin	3
cfiA6	114.139	-0.09013	0.617057	-0.146064	NA	NA	Cephalosporin vs Penicillin	3
cfiA8	71.6029	-3.04061	0.530435	-5.73229	NA	NA	Cephalosporin vs Penicillin	3
cfiA9	75.271	0.148691	0.627075	0.237118	NA	NA	Cephalosporin vs Penicillin	3
cfr(C)	38.6954	0.64574	0.635182	1.01662	NA	NA	Cephalosporin vs Penicillin	3
cfxA	68098.1	1.23994	1.0976	1.12968	0.258611	0.412943	Cephalosporin vs Penicillin	3
cfxA2	40604	1.19633	1.09158	1.09596	0.273097	0.429153	Cephalosporin vs Penicillin	3
cfxA3	63479.7	1.27907	1.09231	1.17098	0.241608	0.392117	Cephalosporin vs Penicillin	3
cfxA4	57514.9	1.16448	1.09156	1.0668	0.28606	0.435692	Cephalosporin vs Penicillin	3
cfxA5	52475.2	1.12517	1.09224	1.03015	0.302941	0.447629	Cephalosporin vs Penicillin	3
cfxA6	33989	5.95904	1.08555	5.48943	NA	NA	Cephalosporin vs Penicillin	3
cmx	62.8204	-2.24891	0.777615	-2.89206	0.00382722	0.011144	Cephalosporin vs Penicillin	3
dfrA1	2191.32	0.0618614	0.910994	0.0679054	NA	NA	Cephalosporin vs Penicillin	3
dfrA17	12055	-7.54627	0.846646	-8.91313	NA	NA	Cephalosporin vs Penicillin	3
dfrA7	6477.2	0.57563	0.695449	0.82771	NA	NA	Cephalosporin vs Penicillin	3
dfrG	36.2955	-5.74195	0.551105	-10.419	NA	NA	Cephalosporin vs Penicillin	3
ere(D)	1453.82	-1.57895	0.696453	-2.26714	NA	NA	Cephalosporin vs Penicillin	3
erm(A)	1049.24	-2.77876	0.947663	-2.93222	0.00336547	0.0104119	Cephalosporin vs Penicillin	3
erm(B)	126520	1.75162	1.03376	1.69442	0.0901863	0.182213	Cephalosporin vs Penicillin	3
erm(C)	13.4023	0.753913	0.483086	1.56062	NA	NA	Cephalosporin vs Penicillin	3
erm(F)	178257	-1.55513	1.13501	-1.37014	0.170643	0.301672	Cephalosporin vs Penicillin	3
erm(G)	7587.93	0.953882	1.10242	0.865258	NA	NA	Cephalosporin vs Penicillin	3
erm(Q)	5.40616	-0.256783	0.60251	-0.426189	0.66997	0.787375	Cephalosporin vs Penicillin	3
erm(T)	2142.99	1.75716	0.974945	1.80232	0.0714953	0.15387	Cephalosporin vs Penicillin	3
erm(X)	21342.2	-4.16071	1.02844	-4.04567	NA	NA	Cephalosporin vs Penicillin	3
fosA	54249	-0.406956	1.07436	-0.37879	0.704844	0.802064	Cephalosporin vs Penicillin	3
fosA2	20.7779	1.67033	0.651502	2.56381	0.0103531	0.0262809	Cephalosporin vs Penicillin	3
fosA5	12400.6	-2.18734	1.12222	-1.94912	0.0512816	0.120878	Cephalosporin vs Penicillin	3
fosA6	16016.1	0.59513	1.13901	0.5225	0.601322	0.734949	Cephalosporin vs Penicillin	3
fosA7	1276.62	-0.751113	0.810942	-0.926222	NA	NA	Cephalosporin vs Penicillin	3
fosB	97.3959	-1.28713	0.884199	-1.45571	0.145474	0.266702	Cephalosporin vs Penicillin	3
fusB	73.5922	4.88633	0.775689	6.29934	2.99e-10	2.28e-09	Cephalosporin vs Penicillin	3
lnu(B)	153.656	0.829396	0.707262	1.17269	NA	NA	Cephalosporin vs Penicillin	3
lnu(C)	1641.21	-2.59795	0.881687	-2.94657	NA	NA	Cephalosporin vs Penicillin	3
lnu(P)	40.9859	1.96254	0.719434	2.7279	0.00637396	0.0168899	Cephalosporin vs Penicillin	3
lsa(A)	10842.2	1.1771	0.988065	1.19132	0.233529	0.385323	Cephalosporin vs Penicillin	3
lsa(C)	621.833	-3.70323	0.928094	-3.99015	NA	NA	Cephalosporin vs Penicillin	3
lsa(E)	161.342	0.838175	0.705482	1.18809	NA	NA	Cephalosporin vs Penicillin	3
mdf(A)	301446	-0.680647	0.798274	-0.852648	0.393854	0.557023	Cephalosporin vs Penicillin	3
mecA	43.4267	4.83525	0.811102	5.96133	2.5e-09	1.65e-08	Cephalosporin vs Penicillin	3
mef(A)	97976.4	-0.0270311	0.664737	-0.0406645	0.967563	0.987513	Cephalosporin vs Penicillin	3
mph(A)	12521.1	-10.2636	0.995728	-10.3077	6.51e-25	1.07e-23	Cephalosporin vs Penicillin	3
mph(C)	45.3416	4.35355	0.805932	5.40189	6.59e-08	3.44e-07	Cephalosporin vs Penicillin	3
mre(A)	5.2543	0.708677	0.584202	1.21307	NA	NA	Cephalosporin vs Penicillin	3
msr(A)	41.4415	-1.1705	0.775748	-1.50886	0.131333	0.245321	Cephalosporin vs Penicillin	3
msr(C)	491.653	0.511082	0.56517	0.904298	NA	NA	Cephalosporin vs Penicillin	3
msr(D)	48315.2	0.27149	0.649672	0.417888	0.676029	0.787375	Cephalosporin vs Penicillin	3
OqxA	101209	-0.15799	1.03705	-0.152346	0.878914	0.940365	Cephalosporin vs Penicillin	3
OqxB	119258	-0.0804442	1.00279	-0.0802205	0.936062	0.965314	Cephalosporin vs Penicillin	3
qnrB67	6.73617	-4.15177	0.466581	-8.89827	5.67e-19	7.02e-18	Cephalosporin vs Penicillin	3
sul1	34709.2	-1.30025	1.24266	-1.04635	0.2954	0.4431	Cephalosporin vs Penicillin	3
sul2	104680	-0.60212	1.24259	-0.484569	0.627982	0.758174	Cephalosporin vs Penicillin	3
tet(32)	19359.3	-0.779404	1.10792	-0.703487	0.481752	0.644507	Cephalosporin vs Penicillin	3
tet(40)	11491.9	-3.18414	1.12652	-2.82653	0.00470561	0.0133101	Cephalosporin vs Penicillin	3
tet(44)	442.318	-9.31212	0.72994	-12.7574	2.84e-37	9.36e-36	Cephalosporin vs Penicillin	3
tet(A)	29417.6	0.804827	1.22215	0.658533	0.510196	0.664597	Cephalosporin vs Penicillin	3
tet(B)	31846.1	3.46241	1.18761	2.91545	0.0035518	0.0106554	Cephalosporin vs Penicillin	3
tet(C)	1975.43	-0.0498955	0.34797	-0.14339	0.885982	0.940365	Cephalosporin vs Penicillin	3
tet(D)	57.4854	0.267247	0.691746	0.386337	NA	NA	Cephalosporin vs Penicillin	3
tet(K)	54.1086	1.69924	0.791011	2.14818	NA	NA	Cephalosporin vs Penicillin	3
tet(L)	3443.05	-11.9577	0.962853	-12.419	2.06e-35	5.1e-34	Cephalosporin vs Penicillin	3
tet(M)	33091.4	-0.5105	0.725034	-0.704104	0.481368	0.644507	Cephalosporin vs Penicillin	3
tet(O)	120130	-0.160933	0.938927	-0.171401	0.863908	0.939856	Cephalosporin vs Penicillin	3
tet(O/32/O)	101671	-0.106586	0.930437	-0.114555	0.908798	0.947063	Cephalosporin vs Penicillin	3
tet(O/W)	42234	-1.23976	0.877682	-1.41254	0.157791	0.284024	Cephalosporin vs Penicillin	3
tet(O/W)-1	1692.46	-2.81625	0.837678	-3.36197	0.000774	0.00264189	Cephalosporin vs Penicillin	3
tet(O/W)-2	1881.29	-2.58477	0.847743	-3.04901	0.00229599	0.00733237	Cephalosporin vs Penicillin	3
tet(O/W/32/O)	13066.9	0.00218632	0.837234	0.00261136	0.997916	0.997916	Cephalosporin vs Penicillin	3
tet(O/W/32/O/W/O)	3916.83	0.0102394	0.830929	0.0123229	0.990168	0.997916	Cephalosporin vs Penicillin	3
tet(O/W/O)-1	6257.62	-0.286259	0.889683	-0.321754	0.747639	0.841094	Cephalosporin vs Penicillin	3
tet(O/W/O)-2	2754.7	-0.907263	0.844265	-1.07462	0.282546	0.435692	Cephalosporin vs Penicillin	3
tet(O/W/O)-3	795.931	-1.2763	0.826509	-1.54421	0.122537	0.233292	Cephalosporin vs Penicillin	3
tet(Q)	1.05841e+06	0.521814	0.756715	0.689578	0.49046	0.647407	Cephalosporin vs Penicillin	3
tet(S)	401.166	0.81198	0.651715	1.24591	NA	NA	Cephalosporin vs Penicillin	3
tet(S/M)	2804.34	-1.49365	0.875326	-1.70639	0.0879352	0.181366	Cephalosporin vs Penicillin	3
tet(W)	142477	-0.949145	0.949216	-0.999925	0.317347	0.46202	Cephalosporin vs Penicillin	3
tet(W/32/O)	28780.9	-1.03187	0.812406	-1.27015	0.204032	0.348262	Cephalosporin vs Penicillin	3
tet(X)	48754.1	-6.43486	1.2205	-5.27233	NA	NA	Cephalosporin vs Penicillin	3
tet(X3)	2247.91	-7.81089	1.03465	-7.54927	NA	NA	Cephalosporin vs Penicillin	3
tet(X4)	2063.55	-9.92233	1.00686	-9.85469	NA	NA	Cephalosporin vs Penicillin	3
tet(X5)	1125.08	-8.79745	0.983829	-8.94204	NA	NA	Cephalosporin vs Penicillin	3
tet(X6)	212.78	-6.81163	0.446416	-15.2585	1.45e-52	7.16e-51	Cephalosporin vs Penicillin	3
tetA(46)	21696.6	0.615114	0.748729	0.821544	0.411337	0.565588	Cephalosporin vs Penicillin	3
tetA(60)	210.436	0.901701	0.938625	0.960662	0.336722	0.483123	Cephalosporin vs Penicillin	3
tetA(P)	15673.9	2.15336	1.16966	1.84102	0.0656187	0.150527	Cephalosporin vs Penicillin	3
tetB(46)	18575.7	0.481551	0.763337	0.630849	0.528139	0.671046	Cephalosporin vs Penicillin	3
tetB(60)	87.7377	0.349687	0.86425	0.404614	0.685762	0.789423	Cephalosporin vs Penicillin	3
tetB(P)	2044.69	-3.99388	0.918068	-4.35031	NA	NA	Cephalosporin vs Penicillin	3
VanC1XY	22.6931	0.999958	0.586939	1.70368	NA	NA	Cephalosporin vs Penicillin	3
VanC2	77.218	-3.07478	0.658916	-4.66643	3.06e-06	1.44e-05	Cephalosporin vs Penicillin	3
VanC2XY	282.842	-5.62403	0.79553	-7.06953	1.55e-12	1.4e-11	Cephalosporin vs Penicillin	3
VanC3XY	4.03756	-1.62171	0.447826	-3.62129	NA	NA	Cephalosporin vs Penicillin	3
VanHDX	774.44	2.38902	0.79939	2.98855	NA	NA	Cephalosporin vs Penicillin	3
vga(A)	3.58335	-0.2369	0.536487	-0.441576	NA	NA	Cephalosporin vs Penicillin	3
vga(A)LC	11.6027	1.30265	0.588151	2.21482	0.0267721	0.0646448	Cephalosporin vs Penicillin	3
aac(6')-aph(2'')	19021.2	2.7634	1.5473	1.78595	0.0741078	0.133394	Cephalosporin FALSE vs Other	3
aac(6')-Ii	418.941	3.23276	0.65654	4.92393	NA	NA	Cephalosporin FALSE vs Other	3
aac(6')-Iih	16.9862	-3.24711	0.64696	-5.01903	NA	NA	Cephalosporin FALSE vs Other	3
aadA1	16344.3	0.528361	1.55412	0.339973	0.733876	0.816335	Cephalosporin FALSE vs Other	3
aadA12	909.926	8.34084	1.36588	6.10657	1.02e-09	8.4e-09	Cephalosporin FALSE vs Other	3
aadA15	1051.99	6.04867	1.34237	4.50594	6.61e-06	3.03e-05	Cephalosporin FALSE vs Other	3
aadA17	970.674	7.27534	1.35158	5.38286	7.33e-08	4.54e-07	Cephalosporin FALSE vs Other	3
aadA1b	1203.86	7.1303	1.31327	5.42942	5.65e-08	3.73e-07	Cephalosporin FALSE vs Other	3
aadA2	304.864	0.0948221	0.902063	0.105117	NA	NA	Cephalosporin FALSE vs Other	3
aadA21	1045.63	6.39872	1.30856	4.88988	1.01e-06	5.55e-06	Cephalosporin FALSE vs Other	3
aadA22	1846.59	9.02635	1.37376	6.57057	5.01e-11	4.96e-10	Cephalosporin FALSE vs Other	3
aadA23	824.007	7.23538	1.26778	5.70714	1.15e-08	8.75e-08	Cephalosporin FALSE vs Other	3
aadA24	2657.34	8.73989	1.42546	6.13129	8.72e-10	7.85e-09	Cephalosporin FALSE vs Other	3
aadA2b	36.2549	0.0852676	0.838296	0.101715	NA	NA	Cephalosporin FALSE vs Other	3
aadA5	3885.76	-13.9673	1.10887	-12.5959	NA	NA	Cephalosporin FALSE vs Other	3
aadA8	256.601	4.56443	1.0139	4.50187	6.74e-06	3.03e-05	Cephalosporin FALSE vs Other	3
aadA8b	311.976	6.98916	1.03588	6.7471	NA	NA	Cephalosporin FALSE vs Other	3
aadD	19.4479	-3.49609	0.754055	-4.63639	NA	NA	Cephalosporin FALSE vs Other	3
ant(3'')-Ia	12826.6	1.61042	1.53567	1.04868	0.294326	0.428504	Cephalosporin FALSE vs Other	3
ant(6)-Ia	61300	-2.73282	1.48028	-1.84615	0.0648698	0.125924	Cephalosporin FALSE vs Other	3
aph(2'')-Ia	30965.2	2.80144	1.56188	1.79364	0.0728708	0.133394	Cephalosporin FALSE vs Other	3
aph(2'')-Ib	427.205	12.0812	0.679039	17.7916	NA	NA	Cephalosporin FALSE vs Other	3
aph(3'')-Ib	60508.1	-3.76256	1.68523	-2.23267	0.0255707	0.0550325	Cephalosporin FALSE vs Other	3
aph(3')-Ia	32572.3	5.42193	0.722611	7.50326	6.23e-14	6.85e-13	Cephalosporin FALSE vs Other	3
aph(3')-III	4592.95	2.52526	1.38892	1.81815	0.0690418	0.128965	Cephalosporin FALSE vs Other	3
aph(3')-IIIa	5948.48	3.38679	1.41225	2.39815	0.0164783	0.0370763	Cephalosporin FALSE vs Other	3
aph(6)-Id	58982.8	-3.69717	1.68177	-2.19838	0.0279221	0.0575894	Cephalosporin FALSE vs Other	3
blaACI	7826.38	1.74524	1.12557	1.55054	NA	NA	Cephalosporin FALSE vs Other	3
blaACT	200.035	-1.96094	1.19539	-1.64043	NA	NA	Cephalosporin FALSE vs Other	3
blaCFE	6.89598	-0.00598458	0.640979	-0.00933662	0.992551	0.992551	Cephalosporin FALSE vs Other	3
blaCKO	7.28787	4.12175	0.63387	6.50252	NA	NA	Cephalosporin FALSE vs Other	3
blaCMY	2537.98	5.75981	1.239	4.64874	NA	NA	Cephalosporin FALSE vs Other	3
blaCTX	9406.16	-11.2706	1.37059	-8.2232	1.98e-16	2.45e-15	Cephalosporin FALSE vs Other	3
blaDHA	1641.03	-14.2657	0.775125	-18.4044	NA	NA	Cephalosporin FALSE vs Other	3
blaHERA	74.5561	-2.75337	0.835125	-3.29696	0.000977	0.00261517	Cephalosporin FALSE vs Other	3
blaL	29592.2	-3.52789	1.51329	-2.33127	0.0197391	0.043426	Cephalosporin FALSE vs Other	3
blaMAL	10.0114	1.89094	0.623917	3.03075	NA	NA	Cephalosporin FALSE vs Other	3
blaMIR	57.2523	-1.65645	0.945247	-1.7524	0.0797053	0.138436	Cephalosporin FALSE vs Other	3
blaOKP	71.6636	-8.99846	0.891118	-10.0979	NA	NA	Cephalosporin FALSE vs Other	3
blaOXA	1715.57	-2.11697	0.970583	-2.18114	NA	NA	Cephalosporin FALSE vs Other	3
blaOXY	57991.6	5.32149	1.57239	3.38434	0.000713	0.00207752	Cephalosporin FALSE vs Other	3
blaPLA	744.767	6.09081	0.925572	6.58059	NA	NA	Cephalosporin FALSE vs Other	3
blaSHV	27897.1	1.16175	1.5423	0.75326	0.451294	0.603758	Cephalosporin FALSE vs Other	3
blaTEM	121400	-3.73805	1.8036	-2.07255	0.0382141	0.0772081	Cephalosporin FALSE vs Other	3
blaZ	446.771	4.21337	1.16633	3.6125	0.000303	0.000968	Cephalosporin FALSE vs Other	3
cat	5404.04	0.980102	1.40359	0.69828	0.485002	0.623574	Cephalosporin FALSE vs Other	3
cat(pC194)	143.88	0.225481	1.14451	0.197011	0.843819	0.879348	Cephalosporin FALSE vs Other	3
cat(pC221)	278.066	0.399887	0.782756	0.510871	NA	NA	Cephalosporin FALSE vs Other	3
catA1	15066.7	6.50558	1.5465	4.20664	2.59e-05	0.000103	Cephalosporin FALSE vs Other	3
catP	123.22	-5.77089	0.774549	-7.45065	NA	NA	Cephalosporin FALSE vs Other	3
catS	474.894	-9.30771	0.892226	-10.432	1.77e-25	4.38e-24	Cephalosporin FALSE vs Other	3
[truncated: 3,201 more rows]

## Sheet: Post-natal antibiotics
genename	baseMean	log2FoldChange	lfcSE	stat	pvalue	padj	Age (months)
[truncated: 648 more rows]
