# Supplementary material for: A cohort study in family triads: impact of gut microbiota composition and early life exposures on intestinal resistome during the first two years of life
Source: Gut Microbes. 2024 Aug 2;16(1):2383746. doi: 10.1080/19490976.2024.2383746 (PMC11299627; doi:10.1080/19490976.2024.2383746)
Supplement: Supplemental Material [file KGMI_A_2383746_SM2027.zip › Supplementary_file_4_PERMANOVA.xlsx]

## Sheet: 3 months
Variation explained	17.24	%
Variable	Df	SumOfSqs	R2	F	Pr(>F)
Sequencing batch	17	6.95963	0.0458681	1.38396	0.002
Delivery mode	1	4.9212	0.0324336	16.6364	0.001
Number of previous deliveries	1	0.918092	0.00605077	3.10365	0.004
Age at discharge after birth	1	0.39201	0.00258358	1.32521	0.179
Visits to hospital in past 3 months	1	0.481003	0.0031701	1.62605	0.064
Formula during 1st month of life	1	0.306061	0.00201712	1.03465	0.385
Formula currently	1	0.74039	0.00487961	2.50293	0.005
Exclusively breastfed	1	0.450551	0.0029694	1.52311	0.115
Room-in care or nursery	1	0.607318	0.00400259	2.05307	0.026
Furry pets	1	0.311918	0.00205573	1.05445	0.368
Mother's age	1	0.737023	0.00485742	2.49154	0.007
Penicillins	1	0.56204	0.00370418	1.9	0.036
Age of first skin-to-skin contact	1	0.313988	0.00206937	1.06145	0.354
Pre-pregnancy BMI of mother	1	0.360924	0.00237871	1.22012	0.241
Any post-natal antibiotics	1	0.464077	0.00305854	1.56884	0.109
Time spent with other adults than parents	1	0.446553	0.00294305	1.50959	0.115
Cumulative number of post-natal antibiotics	1	0.796046	0.00524642	2.69107	0.003
Number of caregivers	1	0.272251	0.00179429	0.920357	0.492
Any breastfeeding	1	0.28163	0.00185611	0.952065	0.462
Sex	1	0.269112	0.00177361	0.909747	0.502
Chao1 species richness	1	3.26456	0.0215154	11.036	0.001
Bacterial community type	2	9.2552	0.0609973	15.6438	0.001
Residual	401	118.62	0.781775
Total	440	151.731	1

## Sheet: 6 months
Variation explained	16.31	%
Variable	Df	SumOfSqs	R2	F	Pr(>F)
Sequencing batch	15	5.15282	0.0384484	1.26807	0.011
Delivery mode	1	1.81722	0.0135594	6.70806	0.001
Solids introduced	1	0.484094	0.00361212	1.78698	0.045
Age at discharge after birth	1	0.434841	0.00324462	1.60517	0.086
Number of previous deliveries	1	0.581802	0.00434119	2.14766	0.019
Exclusively breastfed	1	0.419631	0.00313112	1.54902	0.077
Quantity of solids	1	0.3086	0.00230266	1.13916	0.298
Formula during 1st month of life	1	1.01121	0.00754528	3.73277	0.001
Formula currently	1	0.276011	0.00205949	1.01886	0.412
Age of first skin-to-skin contact	1	0.21186	0.00158082	0.782057	0.704
Penicillins	1	0.310622	0.00231774	1.14662	0.28
Mother's age	1	0.289209	0.00215797	1.06758	0.381
Pre-pregnancy BMI of mother	1	0.257199	0.00191912	0.949421	0.462
Room-in care or nursery	1	0.264557	0.00197402	0.97658	0.431
Time spent with other adults than parents	1	0.372149	0.00277683	1.37374	0.161
Cumulative number of hospital visits	1	0.16131	0.00120363	0.595456	0.89
Sex	1	0.338606	0.00252655	1.24992	0.2
Cumulative number of post-natal antibiotics	1	0.412501	0.00307793	1.5227	0.089
Chao1 species richness	1	2.19346	0.0163668	8.0969	0.001
Bacterial community type	2	11.7155	0.087417	21.6233	0.001
Residual	395	107.006	0.798437
Total	430	134.019	1

## Sheet: 12 months
Variation explained	8.17	%
Variable	Df	SumOfSqs	R2	F	Pr(>F)
Sequencing batch	13	4.26057	0.043166	1.42279	0.004
Delivery mode	1	0.653363	0.00661955	2.83642	0.005
Pre-pregnancy BMI of mother	1	0.26917	0.0027271	1.16854	0.304
Any breastfeeding	1	0.378904	0.00383887	1.64492	0.087
Room-in care or nursery	1	0.357419	0.00362119	1.55165	0.107
Time spent with other adults than parents	1	0.296576	0.00300476	1.28751	0.197
Visits to hospital in past 3 months	1	0.195954	0.00198531	0.850688	0.61
Number of hours at day care	1	0.191067	0.00193579	0.82947	0.589
Any post-natal antibiotics within 6 months	1	0.153831	0.00155854	0.66782	0.758
inf_SkinContactAge	1	0.228775	0.00231783	0.993171	0.446
Penicillins	1	0.460848	0.00466908	2.00066	0.028
Spends time regurlarly outside of home	1	0.235221	0.00238314	1.02116	0.402
Bristol score	1	0.304722	0.00308729	1.32288	0.168
Cumulative number of post-natal antibiotics	1	0.226584	0.00229564	0.983662	0.449
Chao1 species richness	1	2.23492	0.0226431	9.70236	0.001
Bacterial community type	1	1.87366	0.018983	8.13405	0.001
Residual	375	86.3804	0.875164	NA	NA
Total	403	98.702	1	NA	NA

## Sheet: 24 months
Variation explained	7.92	%
Variable	Df	SumOfSqs	R2	F	Pr(>F)
Sequencing batch	10	2.95	0.03888	1.7371	0.001
Delivery mode	1	0.376	0.00495	2.2128	0.022
Number of previous deliveries	1	0.313	0.00412	1.8414	0.05
Formula during 1st month of life	1	0.128	0.00169	0.7533	0.678
Exclusively breasfed until 3 months	1	0.178	0.00234	1.0471	0.371
Bristol score	1	0.341	0.0045	2.0087	0.036
Age at discharge after birth	1	0.15	0.00198	0.8859	0.527
Room-in care or nursery	1	0.177	0.00233	1.0422	0.393
Mother's age	1	0.277	0.00366	1.6335	0.08
Furry pets	1	0.221	0.00291	1.3007	0.195
Cumulative number of post-natal antibiotics	1	0.1	0.00131	0.5863	0.846
Travel abroad	1	0.231	0.00305	1.362	0.173
Any post-natal antibiotics within 6 months	1	0.213	0.00281	1.2539	0.227
Visits to hospital in past 3 months	1	0.136	0.00179	0.7982	0.623
Time spent with other adults than parents	1	0.188	0.00248	1.1099	0.341
Day care	1	0.116	0.00152	0.6808	0.742
Any breastfeeding	1	0.168	0.00222	0.9902	0.421
Number of hours at day care	1	0.323	0.00425	1.8991	0.042
Formula currently	1	0.18	0.00238	1.0627	0.358
Chao1 species richness	1	1.096	0.01445	6.4537	0.001
Bacterial community type	1	1.097	0.01446	6.4609	0.001
Residual	394	66.912	0.88192
Total	424	75.872	1
