# Supplementary material for: A cohort study in family triads: impact of gut microbiota composition and early life exposures on intestinal resistome during the first two years of life
Source: Gut Microbes. 2024 Aug 2;16(1):2383746. doi: 10.1080/19490976.2024.2383746 (PMC11299627; doi:10.1080/19490976.2024.2383746)
Supplement: Supplemental Material [file KGMI_A_2383746_SM2027.zip › Supplementary_file_5_Boosted_GLM.xlsx]

## Sheet: With genera
3 months						6 months
Prediction metrics:						Prediction metrics:
RMSE	254.461	R2	0.132336			RMSE	286.708	R2	0.0806088
Variable	Estimate	Std. Error	t value	Pr(>|t|)		Variable	Estimate	Std. Error	t value	Pr(>|t|)
(Intercept)	4.62058	0.306937	15.0538	4.85533e-39		(Intercept)	4.77553	0.121635	39.261	3.38563e-125
Any post-natal antibiotics	0.359421	0.12136	2.96162	0.0032907		Bacteroides	1.87467	0.162163	11.5604	4.10614e-26
Bacteroides	0.553235	0.203765	2.71506	0.00698829		No maternal antibiotics during pregnancy	0.320069	0.0755716	4.2353	2.97767e-05
Bifidobacterium	-1.03141	0.247257	-4.1714	3.90972e-05		Erysipelatoclostridium	-7.13892	3.26126	-2.189	0.0293099
Clostridium	-0.551209	0.338518	-1.6283	0.104452		Escherichia	2.3978	0.320612	7.47883	7.09135e-13
Caesarean delivery	-0.308952	0.121962	-2.53318	0.0117835		Faecalibacterium	-0.494539	0.988834	-0.500123	0.617328
No maternal antibiotics during pregnancy	0.177131	0.0763604	2.31967	0.0209915		Any formula in lifetime	-0.131824	0.0739255	-1.78319	0.0754907
Enterococcus	6.99299	1.61798	4.32206	2.07008e-05		Klebsiella	1.55216	0.316555	4.9033	1.49331e-06
Escherichia	0.494737	0.189574	2.60973	0.00948986		Parabacteroides	1.32694	0.516017	2.5715	0.0105715
Travel abroad	0.207801	0.0911113	2.28074	0.0232253		Phocaeicola	1.24006	0.275331	4.5039	9.32358e-06
Father's age	0.0314317	0.00734878	4.27714	2.50698e-05		Cumulative number of post-natal antibiotics	0.474573	0.0320055	14.8279	2.51015e-38
Shigella	2.28348	0.625658	3.64973	0.000306761
Veillonella	-0.0213886	0.668536	-0.0319932	0.974498
12 months						24 months
Prediction metrics:						Prediction metrics:
RMSE	171.545	R2	0.269648			RMSE	119.311	R2	0.281454
Variable	Estimate	Std. Error	t value	Pr(>|t|)		Variable	Estimate	Std. Error	t value	Pr(>|t|)
(Intercept)	5.29017	0.272841	19.3892	7.01332e-56		(Intercept)	5.31229	0.108887	48.7871	8.58747e-151
Bacteroides	0.668319	0.207049	3.22782	0.00137703		Bacteroides	0.533043	0.200513	2.6584	0.00824333
Bifidobacterium	-1.03201	0.396023	-2.60594	0.00959201		Bifidobacterium	-1.70722	0.505188	-3.37937	0.000815789
Butyricimonas	94.8893	42.6593	2.22435	0.0268244		Intrapartum antibiotics	0.177258	0.0488951	3.62526	0.000335412
Enterobacter	42.6716	56.0089	0.761872	0.446699		Eggerthella	27.9439	7.39462	3.77895	0.000187615
Escherichia	2.79336	0.523667	5.33424	1.82189e-07		Escherichia	1.58717	0.452828	3.50501	0.000521295
Bristol score	0.0248765	0.05068	0.490853	0.623868		Faecalibacterium	-0.32885	0.428516	-0.767416	0.443397
Faecalibacterium	-0.906221	0.669871	-1.35283	0.177068		Gemmiger	-3.14556	2.2236	-1.41462	0.158145
Klebsiella	0.347085	0.670851	0.517379	0.60525		Phocaeicola	1.1051	0.359721	3.0721	0.00230694
Lachnospira	0.188907	1.52099	0.1242	0.901235		Prevotella	0.909419	0.193451	4.70104	3.84337e-06
Parabacteroides	1.37358	0.471909	2.91069	0.00386008		Roseburia	-1.98859	0.664238	-2.9938	0.00296862
Prevotella	1.373	0.262203	5.23642	2.97763e-07		Sutterella	-10.4651	5.66113	-1.84858	0.0654345
Roseburia	-2.21245	1.09705	-2.01673	0.0445618		Veillonella	2.66604	0.518932	5.13756	4.83301e-07

## Sheet: Without genera
3 months						6 months
Prediction metrics:						Prediction metrics:
RMSE	273.458	R2	0.000318166			RMSE	303.818	R2	0.00126808
Variable	Estimate	Std. Error	t value	Pr(>|t|)		Variable	Estimate	Std. Error	t value	Pr(>|t|)
(Intercept)	5.16269	0.417588	12.3631	5.95713e-29		(Intercept)	5.9001	0.406666	14.5085	8.26361e-37
Any post-natal antibiotics	0.394385	0.143728	2.74397	0.00641363		Caesarean delivery	-0.177929	0.145983	-1.21884	0.223827
Caesarean delivery	-0.167069	0.127631	-1.309	0.191475		Female sex	0.386809	0.0825345	4.68663	4.1548e-06
No maternal antibiotics during pregnancy	0.227156	0.0847636	2.67987	0.00774735		No maternal antibiotics during pregnancy	0.148771	0.088514	1.68076	0.0938094
Any formula in lifetime	0.0547133	0.0892784	0.612839	0.540419		Born in spring	0.235804	0.091742	2.5703	0.0106248
Travel abroad	0.262493	0.103533	2.53535	0.0117106		Number of caregivers	0.149192	0.0842374	1.77109	0.0775212
Pre-pregnancy BMI of mother	-0.015724	0.0132467	-1.18701	0.236106		Formula currently	0.0151751	0.150435	0.100875	0.919715
Number of previous deliveries	-0.0865647	0.0596347	-1.45158	0.1476		Any formula in lifetime	-0.314848	0.142386	-2.21122	0.0277451
Father's age	0.0260901	0.00799687	3.26253	0.00122381		Age of discharge after delivery	-0.00844114	0.0333774	-0.2529	0.800512
						Cumulative number of hospital visits	-0.327166	0.0959595	-3.40942	0.000736585
						Pre-pregnancy BMI of mother	-0.0344645	0.0153525	-2.24488	0.0254762
						Cumulative number of post-natal antibiotics	0.602626	0.0381757	15.7856	1.13932e-41
12 months						24 months
Prediction metrics:						Prediction metrics:
RMSE	193.783	R2	0.00535229			RMSE	131.666	R2	6.15513e-05
Variable	Estimate	Std. Error	t value	Pr(>|t|)		Variable	Estimate	Std. Error	t value	Pr(>|t|)
(Intercept)	1.25453	1.86043	0.67432	0.500645		(Intercept)	5.15136	0.236675	21.7655	5.9213e-65
Post-natal antibiotics within 6 months	-0.0859518	0.107884	-0.796707	0.426273		Intrapartum antibiotics	0.220774	0.0657351	3.35854	0.000878792
Day care	-0.400275	0.221522	-1.80693	0.0718096		Caesarean delivery	-0.302243	0.0907756	-3.32956	0.000972066
Born in autumn	0.0844601	0.0793719	1.06411	0.288166		Time spent with other adults than parents	-0.000667123	0.00141865	-0.470253	0.638497
Caesarean delivery	-0.131011	0.106658	-1.22832	0.220324		Formula during 1st month of life	0.120901	0.0632076	1.91276	0.056677
Furry pets	0.199288	0.0733312	2.71764	0.00697044		Age of first skin-to-skin contact	0.00266798	0.00441338	0.604521	0.545928
Bristol score	0.149944	0.0580502	2.58301	0.0102841		Mother's age	0.00633038	0.00709649	0.892044	0.373044
Time spent with other adults than parents	0.00281678	0.00226879	1.24153	0.215412		Number of previous deliveries	-0.0369705	0.0404635	-0.913677	0.361579
Formula currently	-0.066689	0.102476	-0.650777	0.515706		Cumulative number of post-natal antibiotics	0.0196672	0.0148167	1.32736	0.185342
Any formula in lifetime	-0.206433	0.0952844	-2.16649	0.0310879
Age of discharge after delivery	0.0363957	0.0284408	1.2797	0.201673
Gestational age	0.0861436	0.0464294	1.85537	0.0645586

## Sheet: Parents
Mothers						Fathers
Prediction metrics:						Prediction metrics:
RMSE	106.432	R2	0.24327			RMSE	104.817	R2	0.00362233
Variable	Estimate	Std. Error	t value	Pr(>|t|)		Variable	Estimate	Std. Error	t value	Pr(>|t|)
(Intercept)	5.49087	0.140485	39.0851	2.58486e-95		(Intercept)	5.72777	0.133376	42.9444	4.7e-55
Bacteroides	0.979571	0.298502	3.28162	0.00121884		Alistipes	1.93214	0.990457	1.95075	0.0547733
Barnesiella	-9.87176	6.0105	-1.64242	0.102083		Azospirillum	-1.57119	1.85574	-0.846662	0.399842
Bifidobacterium	-9.44483	2.584	-3.65512	0.000328882		Barnesiella	-14.1127	7.34194	-1.9222	0.0583282
Coprococcus	-3.20804	2.48492	-1.29101	0.198199		Clostridium	1.52907	1.10894	1.37886	0.171982
Intrapartum antibiotics	0.161212	0.0613645	2.62712	0.00928168		Dorea	9.82709	3.03397	3.23902	0.0017798
Antibiotics within 6 months	0.103124	0.0717887	1.43649	0.152432		Faecalibacterium	-3.12073	0.790985	-3.94537	0.000176
Eggerthella	61.5145	24.6163	2.49894	0.0132658		Gemmiger	-3.6124	3.3838	-1.06756	0.2891
Erysipelatoclostridium	1.88642	22.0396	0.0855921	0.931877		Phascolarctobacterium	7.2076	5.13542	1.40351	0.164538
Faecalibacterium	-0.960208	0.642418	-1.49468	0.136583		Prevotella	0.25877	0.245958	1.05209	0.296092
Flavonifractor	23.8123	10.9386	2.1769	0.0306649		Ruminococcus	-1.78696	1.25068	-1.42878	0.157164
Lachnospira	-3.85442	2.51442	-1.53293	0.126882
Lactobacillus	-13.6776	5.43737	-2.51548	0.0126776
Odoribacter	11.7116	4.92114	2.37986	0.0182642
Phocaeicola	1.17592	0.448054	2.6245	0.00935091
Prevotella	1.01934	0.253442	4.02199	8.19061e-05
Sutterella	-13.8686	8.28776	-1.67338	0.0958235
