# Supplementary material for: A cohort study in family triads: impact of gut microbiota composition and early life exposures on intestinal resistome during the first two years of life
Source: Gut Microbes. 2024 Aug 2;16(1):2383746. doi: 10.1080/19490976.2024.2383746 (PMC11299627; doi:10.1080/19490976.2024.2383746)
Supplement: Supplemental Material [file KGMI_A_2383746_SM2027.zip › Supplementary_file_6_ARG_species_pc.xlsx]

## Sheet: Supplementary_file_6_ARG_specie
species	arg	t	df	CI95_1	CI95_2	Cor	Pval	Padj
Absicoccus porci	Cfr(E)	-0.155816	1898	-0.0485386	0.0414	-0.00357652	0.876195	1
Absicoccus porci	OqxA	-0.767594	1898	-0.0625367	0.0273752	-0.0176163	0.442824	1
Absicoccus porci	OqxB	-0.965137	1898	-0.067051	0.0228446	-0.022148	0.334599	1
Absicoccus porci	VanC1XY	-0.442234	1898	-0.0550951	0.0348354	-0.0101504	0.65837	1
Absicoccus porci	VanC2	-0.055725	1898	-0.0462463	0.0436933	-0.00127909	0.955567	1
Absicoccus porci	VanC2XY	-0.1868	1898	-0.049248	0.04069	-0.0042877	0.851838	1
Absicoccus porci	VanC3XY	-0.311434	1898	-0.0521015	0.0378336	-0.00714837	0.755505	1
Absicoccus porci	VanC4XY	-0.357345	1898	-0.0531523	0.0367813	-0.00820211	0.720873	1
Absicoccus porci	VanG2XY	-0.0434797	1898	-0.0459658	0.0439738	-0.000998017	0.965324	1
Absicoccus porci	VanGXY	-0.0278628	1898	-0.0456081	0.0443316	-0.000639553	0.977774	1
Absicoccus porci	VanHAX	-0.192928	1898	-0.0493884	0.0405496	-0.00442835	0.847036	1
Absicoccus porci	VanHBX	-0.267053	1898	-0.0510855	0.0388508	-0.00612973	0.789457	1
Absicoccus porci	VanHDX	-0.638814	1898	-0.0595921	0.0303283	-0.0146615	0.523021	1
Absicoccus porci	VanXY	-0.025725	1898	-0.0455591	0.0443805	-0.000590483	0.979479	1
Absicoccus porci	aac(2')-IIa	-0.227729	1898	-0.0501852	0.039752	-0.00522715	0.819881	1
Absicoccus porci	aac(3)-IIa	-0.305562	1898	-0.051967	0.0379682	-0.00701359	0.759972	1
Absicoccus porci	aac(3)-IIb	-0.192928	1898	-0.0493884	0.0405496	-0.00442835	0.847036	1
Absicoccus porci	aac(3)-IIc	-0.313319	1898	-0.0521446	0.0377904	-0.00719162	0.754073	1
Absicoccus porci	aac(3)-IId	-0.130544	1898	-0.0479598	0.0419791	-0.00299644	0.89615	1
Absicoccus porci	aac(3)-IIe	-0.327696	1898	-0.0524737	0.0374609	-0.0075216	0.743178	1
Absicoccus porci	aac(3)-IV	-0.279059	1898	-0.0513604	0.0385757	-0.0064053	0.78023	1
Absicoccus porci	aac(3)-IVa	-0.278018	1898	-0.0513365	0.0385995	-0.00638141	0.781029	1
Absicoccus porci	aac(3)-Ia	-0.192928	1898	-0.0493884	0.0405496	-0.00442835	0.847036	1
Absicoccus porci	aac(3)-Ib-aac(6')-Ib	-0.200523	1898	-0.0495623	0.0403755	-0.0046027	0.841093	1
Absicoccus porci	aac(3)-VIa	0.353836	1898	-0.0368618	0.053072	0.00812156	0.723501	1
Absicoccus porci	aac(6')-30-aac(6')-Ib'	-0.208941	1898	-0.049755	0.0401826	-0.0047959	0.834517	1
Absicoccus porci	aac(6')-IIc	-0.245568	1898	-0.0505936	0.0393432	-0.0056366	0.806043	1
Absicoccus porci	aac(6')-Iaa	-0.205903	1898	-0.0496855	0.0402522	-0.00472618	0.836889	1
Absicoccus porci	aac(6')-Ib	-0.263029	1898	-0.0509934	0.0389431	-0.00603736	0.792557	1
Absicoccus porci	aac(6')-Ib-Hangzhou	-0.196524	1898	-0.0494707	0.0404672	-0.00451091	0.844221	1
Absicoccus porci	aac(6')-Ib-Suzhou	-0.261115	1898	-0.0509496	0.0389869	-0.00599344	0.794032	1
Absicoccus porci	aac(6')-Ib-cr	-0.215002	1898	-0.0498938	0.0400437	-0.00493502	0.829789	1
Absicoccus porci	aac(6')-Ib11	-0.22534	1898	-0.0501305	0.0398068	-0.00517231	0.821739	1
Absicoccus porci	aac(6')-Ib3	-0.242344	1898	-0.0505198	0.0394171	-0.00556259	0.80854	1
Absicoccus porci	aac(6')-Ic	-0.299852	1898	-0.0518363	0.0380991	-0.00688253	0.764323	1
Absicoccus porci	aac(6')-If	-0.125787	1898	-0.0478509	0.0420881	-0.00288725	0.899914	1
Absicoccus porci	aac(6')-Ii	-0.170926	1898	-0.0488846	0.0410538	-0.00392334	0.864301	1
Absicoccus porci	aac(6')-Iid	-0.32819	1898	-0.052485	0.0374496	-0.00753296	0.742804	1
Absicoccus porci	aac(6')-Iih	-0.31836	1898	-0.05226	0.0376749	-0.00730732	0.750247	1
Absicoccus porci	aac(6')-Im	-0.450382	1898	-0.0552815	0.0346486	-0.0103374	0.652487	1
Absicoccus porci	aac(6')-Iz	-0.220616	1898	-0.0500223	0.0399151	-0.00506388	0.825415	1
Absicoccus porci	aac(6')-aph(2'')	-0.834417	1898	-0.0640641	0.0258427	-0.0191494	0.404151	1
Absicoccus porci	aac(6')Ib-cr	-0.273607	1898	-0.0512355	0.0387006	-0.00628016	0.784416	1
Absicoccus porci	aadA1	2.01679	1898	0.00127588	0.0910236	0.0462431	0.0438585	1
Absicoccus porci	aadA11	-0.46777	1898	-0.0556794	0.03425	-0.0107364	0.640003	1
Absicoccus porci	aadA12	2.02719	1898	0.00151442	0.0912602	0.0464811	0.0427826	1
Absicoccus porci	aadA13	-0.142274	1898	-0.0482284	0.0417103	-0.00326568	0.886879	1
Absicoccus porci	aadA15	2.0631	1898	0.00233779	0.0920766	0.0473027	0.0392389	1
Absicoccus porci	aadA17	0.8962	1898	-0.0244257	0.065476	0.0205667	0.37026	1
Absicoccus porci	aadA1b	4.75296	1898	0.0637956	0.15268	0.108454	2.15533e-06	1
Absicoccus porci	aadA2	-0.305377	1898	-0.0519628	0.0379725	-0.00700936	0.760112	1
Absicoccus porci	aadA21	1.55729	1898	-0.00926193	0.0805632	0.0357228	0.119567	1
Absicoccus porci	aadA22	0.406274	1898	-0.0356597	0.0542722	0.00932507	0.684587	1
Absicoccus porci	aadA23	0.0732592	1898	-0.0432916	0.0466479	0.00168156	0.941608	1
Absicoccus porci	aadA24	1.05013	1898	-0.0208951	0.0689925	0.0240974	0.29379	1
Absicoccus porci	aadA2b	-0.339291	1898	-0.0527391	0.0371952	-0.00778772	0.734428	1
Absicoccus porci	aadA3	-0.346131	1898	-0.0528957	0.0370384	-0.00794472	0.729283	1
Absicoccus porci	aadA4	-0.116723	1898	-0.0476433	0.0422957	-0.00267921	0.907092	1
Absicoccus porci	aadA5	-0.37381	1898	-0.0535292	0.0364039	-0.00858	0.708587	1
Absicoccus porci	aadA8	0.758513	1898	-0.0275834	0.0623291	0.017408	0.448238	1
Absicoccus porci	aadA8b	-0.0617723	1898	-0.0463848	0.0435547	-0.0014179	0.950751	1
Absicoccus porci	aadD	-0.347579	1898	-0.0529288	0.0370052	-0.00797797	0.728195	1
Absicoccus porci	ampH	-0.192928	1898	-0.0493884	0.0405496	-0.00442835	0.847036	1
Absicoccus porci	ampS	-0.192928	1898	-0.0493884	0.0405496	-0.00442835	0.847036	1
Absicoccus porci	ant(2'')-Ia	-0.184502	1898	-0.0491954	0.0407427	-0.00423496	0.853639	1
Absicoccus porci	ant(3'')-Ia	1.07255	1898	-0.0203809	0.0695044	0.0246115	0.28361	1
Absicoccus porci	ant(3'')-Ih-aac(6')-IId	-0.212691	1898	-0.0498409	0.0400967	-0.00488198	0.831591	1
Absicoccus porci	ant(3'')-Ii-aac(6')-IId	-0.208208	1898	-0.0497382	0.0401994	-0.00477907	0.835089	1
Absicoccus porci	ant(6)-Ia	-0.244977	1898	-0.0505801	0.0393568	-0.00562302	0.806501	1
Absicoccus porci	ant(6)-Ib	-0.0893344	1898	-0.0470161	0.0429233	-0.00205055	0.928826	1
Absicoccus porci	ant(9)-Ia	-0.340794	1898	-0.0527735	0.0371607	-0.00782223	0.733296	1
Absicoccus porci	aph(2'')-Ia	-0.866703	1898	-0.064802	0.0251022	-0.0198901	0.386214	1
Absicoccus porci	aph(2'')-Ib	-0.463703	1898	-0.0555863	0.0343432	-0.0106431	0.642914	1
Absicoccus porci	aph(2'')-Ic	2.85634	1898	0.0205134	0.110069	0.0654229	0.00433224	1
Absicoccus porci	aph(2'')-Id	-0.25383	1898	-0.0507828	0.0391539	-0.00582622	0.799655	1
Absicoccus porci	aph(2'')-Ie	-0.198974	1898	-0.0495268	0.040411	-0.00456712	0.842305	1
Absicoccus porci	aph(2'')-If	0.254319	1898	-0.0391427	0.050794	0.00583746	0.799276	1
Absicoccus porci	aph(2'')-Ig	-0.259098	1898	-0.0509034	0.0390332	-0.00594714	0.795588	1
Absicoccus porci	aph(2'')-Ih	0.00162592	1898	-0.0449326	0.0450071	3.73208e-05	0.998703	1
Absicoccus porci	aph(3'')-Ib	0.763383	1898	-0.0274718	0.0624404	0.0175197	0.44533	1
Absicoccus porci	aph(3')-III	-0.540143	1898	-0.0573352	0.0325907	-0.0123973	0.589162	1
Absicoccus porci	aph(3')-IIIa	-0.58451	1898	-0.0583501	0.0315735	-0.0134154	0.558947	1
Absicoccus porci	aph(3')-IIa	-0.222898	1898	-0.0500746	0.0398628	-0.00511625	0.823639	1
Absicoccus porci	aph(3')-IIb	-0.0909565	1898	-0.0470532	0.0428861	-0.00208778	0.927537	1
Absicoccus porci	aph(3')-IIc	-0.212177	1898	-0.0498291	0.0401085	-0.00487018	0.831992	1
Absicoccus porci	aph(3')-Ia	-0.704371	1898	-0.0610912	0.028825	-0.0161658	0.481288	1
Absicoccus porci	aph(3')-Ib	-0.192928	1898	-0.0493884	0.0405496	-0.00442835	0.847036	1
Absicoccus porci	aph(3')-VIIa	-0.0709708	1898	-0.0465955	0.043344	-0.00162904	0.943428	1
Absicoccus porci	aph(4)-Ia	-0.276943	1898	-0.0513119	0.0386242	-0.00635673	0.781854	1
Absicoccus porci	aph(6)-Id	0.859746	1898	-0.0252618	0.064643	0.0197305	0.390037	1
Absicoccus porci	blaACC	-0.155513	1898	-0.0485316	0.0414069	-0.00356957	0.876434	1
Absicoccus porci	blaACI	1.25611	1898	-0.0161704	0.0736948	0.0288204	0.209229	1
Absicoccus porci	blaACT	-0.279251	1898	-0.0513647	0.0385713	-0.00640969	0.780083	1
Methanomassiliicoccales archaeon PtaU1.Bin030	vanXmurFvanKWI	1456.23	1898	0.999511	0.999591	0.999553	0	0
Absicoccus porci	blaBIL	-0.242582	1898	-0.0505253	0.0394116	-0.00556807	0.808355	1
Absicoccus porci	blaBRO	-0.192928	1898	-0.0493884	0.0405496	-0.00442835	0.847036	1
Absicoccus porci	blaCARB	0.864891	1898	-0.0251438	0.0647605	0.0198485	0.387208	1
Absicoccus porci	blaCFE	0.206323	1898	-0.0402426	0.0496951	0.00473582	0.83656	1
Absicoccus porci	blaCKO	-0.254666	1898	-0.0508019	0.0391347	-0.00584541	0.799009	1
Absicoccus porci	blaCMG	-0.0541142	1898	-0.0462094	0.0437302	-0.00124212	0.95685	1
Absicoccus porci	blaCMH	-0.0994308	1898	-0.0472473	0.0426919	-0.00228229	0.920807	1
Absicoccus porci	blaCMY	-0.449515	1898	-0.0552617	0.0346685	-0.0103175	0.653112	1
Absicoccus porci	blaCTX	-0.50834	1898	-0.0566076	0.0333199	-0.0116675	0.611274	1
Absicoccus porci	blaDES	-0.175559	1898	-0.0489906	0.0409476	-0.00402968	0.860659	1
Absicoccus porci	blaDHA	-0.203998	1898	-0.0496419	0.0402959	-0.00468246	0.838377	1
Absicoccus porci	blaGES	-0.19297	1898	-0.0493893	0.0405486	-0.00442933	0.847003	1
Absicoccus porci	blaHERA	-0.515656	1898	-0.056775	0.0331521	-0.0118354	0.606155	1
Absicoccus porci	blaIND	-0.192928	1898	-0.0493884	0.0405496	-0.00442835	0.847036	1
Absicoccus porci	blaKLUC	0.0184503	1898	-0.0445472	0.0453925	0.000423501	0.985282	1
Absicoccus porci	blaL	-0.0351114	1898	-0.0457741	0.0441655	-0.000805935	0.971995	1
Absicoccus porci	blaMAL	-0.374041	1898	-0.0535345	0.0363986	-0.0085853	0.708415	1
Absicoccus porci	blaMIR	0.211676	1898	-0.0401199	0.0498176	0.00485869	0.832382	1
Absicoccus porci	blaMOR	0.10442	1898	-0.0425776	0.0473616	0.00239681	0.916847	1
Absicoccus porci	blaMOX	-0.286427	1898	-0.051529	0.0384068	-0.00657441	0.774582	1
Absicoccus porci	blaOKP	0.0331694	1898	-0.04421	0.0457296	0.000761358	0.973543	1
Absicoccus porci	blaOXA	0.783845	1898	-0.0270025	0.0629081	0.0179892	0.433229	1
Absicoccus porci	blaOXY	-1.10094	1898	-0.0701526	0.0197298	-0.0252625	0.271063	1
Absicoccus porci	blaPAO	0.0769889	1898	-0.0432061	0.0467333	0.00176717	0.93864	1
Absicoccus porci	blaPLA	-0.0845482	1898	-0.0469064	0.0430329	-0.00194069	0.93263	1
Absicoccus porci	blaROB	-0.276353	1898	-0.0512984	0.0386377	-0.00634319	0.782307	1
Absicoccus porci	blaSGM	-0.192928	1898	-0.0493884	0.0405496	-0.00442835	0.847036	1
Absicoccus porci	blaSHV	-0.624847	1898	-0.0592727	0.0306486	-0.0143411	0.532146	1
Absicoccus porci	blaSPU	-0.34284	1898	-0.0528203	0.0371138	-0.00786918	0.731757	1
Absicoccus porci	blaSRT	-0.330398	1898	-0.0525356	0.037399	-0.00758363	0.741136	1
Absicoccus porci	blaSST	-0.265042	1898	-0.0510395	0.0388969	-0.00608357	0.791006	1
Absicoccus porci	blaTEM	-0.826714	1898	-0.063888	0.0260193	-0.0189727	0.408503	1
Absicoccus porci	blaTER	-0.192928	1898	-0.0493884	0.0405496	-0.00442835	0.847036	1
Absicoccus porci	blaZ	-1.02083	1898	-0.0683232	0.0215672	-0.0234254	0.307465	1
Absicoccus porci	cat	-0.162658	1898	-0.0486952	0.0412432	-0.00373357	0.870805	1
Absicoccus porci	cat(pC194)	-0.0636027	1898	-0.0464267	0.0435128	-0.00145991	0.949293	1
Absicoccus porci	cat(pC221)	-0.196471	1898	-0.0494695	0.0404684	-0.00450968	0.844263	1
Absicoccus porci	cat(pC233)	-0.0868847	1898	-0.04696	0.0429794	-0.00199432	0.930772	1
Absicoccus porci	catA1	-0.737836	1898	-0.0618563	0.0280576	-0.0169336	0.460705	1
Absicoccus porci	catA2	0.471474	1898	-0.034165	0.0557641	0.0108214	0.637356	1
Absicoccus porci	catA3	-0.194179	1898	-0.049417	0.0405209	-0.00445707	0.846057	1
Absicoccus porci	catB	-0.192928	1898	-0.0493884	0.0405496	-0.00442835	0.847036	1
Absicoccus porci	catB3	-0.226622	1898	-0.0501599	0.0397774	-0.00520174	0.820742	1
Absicoccus porci	catB7	-0.241157	1898	-0.0504926	0.0394443	-0.00553535	0.809459	1
Absicoccus porci	catP	-0.729476	1898	-0.0616652	0.0282493	-0.0167418	0.4658	1
Absicoccus porci	catQ	0.111368	1898	-0.0424184	0.0475207	0.00255629	0.911336	1
Absicoccus porci	catS	-0.453384	1898	-0.0553502	0.0345798	-0.0104063	0.650324	1
Absicoccus porci	cepA	0.861965	1898	-0.0252109	0.0646937	0.0197814	0.388816	1
Absicoccus porci	cepA-29	0.680695	1898	-0.0293679	0.0605498	0.0156225	0.496147	1
Absicoccus porci	cepA-44	0.566963	1898	-0.0319758	0.0579487	0.0130128	0.570806	1
Absicoccus porci	cepA-49	-0.712558	1898	-0.0612784	0.0286373	-0.0163536	0.476207	1
Absicoccus porci	cfiA1	0.194723	1898	-0.0405084	0.0494295	0.00446956	0.845631	1
Absicoccus porci	cfiA10	-0.0958262	1898	-0.0471647	0.0427745	-0.00219956	0.923669	1
Absicoccus porci	cfiA13	-0.541708	1898	-0.057371	0.0325548	-0.0124332	0.588083	1
Absicoccus porci	cfiA14	-0.36875	1898	-0.0534134	0.0365199	-0.00846385	0.712356	1
Absicoccus porci	cfiA2	0.736213	1898	-0.0280948	0.0618192	0.0168964	0.461692	1
Absicoccus porci	cfiA3	-0.145038	1898	-0.0482917	0.041647	-0.00332913	0.884696	1
Absicoccus porci	cfiA4	-0.386884	1898	-0.0538284	0.0361042	-0.00888005	0.698886	1
Absicoccus porci	cfiA6	0.274936	1898	-0.0386702	0.051266	0.00631067	0.783395	1
Absicoccus porci	cfiA8	0.426711	1898	-0.0351912	0.0547399	0.00979411	0.669638	1
Absicoccus porci	cfiA9	-0.129045	1898	-0.0479255	0.0420134	-0.00296204	0.897336	1
Absicoccus porci	cfr	-0.16396	1898	-0.0487251	0.0412134	-0.00376346	0.86978	1
Absicoccus porci	cfr(B)	-0.317094	1898	-0.052231	0.0377039	-0.00727827	0.751207	1
Absicoccus porci	cfr(C)	-0.298659	1898	-0.051809	0.0381264	-0.00685515	0.765233	1
Absicoccus porci	cfxA	3.73403	1898	0.0405826	0.129868	0.0853966	0.000193994	1
Absicoccus porci	cfxA2	3.83735	1898	0.0429411	0.13219	0.0877415	0.000128438	1
Absicoccus porci	cfxA3	2.62455	1898	0.0152052	0.10482	0.060134	0.008746	1
Absicoccus porci	cfxA4	3.88546	1898	0.0440391	0.13327	0.088833	0.00010564	1
Absicoccus porci	cfxA5	3.58532	1898	0.0371862	0.126522	0.0820189	0.000345178	1
Absicoccus porci	cfxA6	3.14998	1898	0.0272338	0.116707	0.0721153	0.00165825	1
Absicoccus porci	cml	-0.302217	1898	-0.0518905	0.0380449	-0.00693681	0.76252	1
Absicoccus porci	cmlA1	-0.305918	1898	-0.0519752	0.0379601	-0.00702177	0.759701	1
Absicoccus porci	cmr	-0.270041	1898	-0.0511539	0.0387824	-0.00619831	0.787158	1
Absicoccus porci	cmx	-0.0552739	1898	-0.0462359	0.0437036	-0.00126874	0.955926	1
Absicoccus porci	cphA1	-0.192928	1898	-0.0493884	0.0405496	-0.00442835	0.847036	1
Absicoccus porci	cphA6	-0.192928	1898	-0.0493884	0.0405496	-0.00442835	0.847036	1
Absicoccus porci	cphA7	-0.192928	1898	-0.0493884	0.0405496	-0.00442835	0.847036	1
Absicoccus porci	dfrA1	3.06074	1898	0.025192	0.114691	0.0700824	0.00223885	1
Absicoccus porci	dfrA12	-0.25445	1898	-0.050797	0.0391397	-0.00584047	0.799175	1
Absicoccus porci	dfrA14	-0.421909	1898	-0.05463	0.0353013	-0.00968391	0.673139	1
Absicoccus porci	dfrA15	0.240271	1898	-0.0394646	0.0504723	0.00551501	0.810146	1
Absicoccus porci	dfrA17	-0.433893	1898	-0.0549042	0.0350266	-0.00995893	0.664416	1
Absicoccus porci	dfrA19	-0.135461	1898	-0.0480724	0.0418664	-0.00310931	0.892262	1
Absicoccus porci	dfrA21	0.0576722	1898	-0.0436487	0.0462909	0.00132379	0.954016	1
Absicoccus porci	dfrA30	-0.385337	1898	-0.053793	0.0361397	-0.00884454	0.700031	1
Absicoccus porci	dfrA36	0.208286	1898	-0.0401976	0.04974	0.00478087	0.835028	1
Absicoccus porci	dfrA5	-0.324284	1898	-0.0523956	0.0375391	-0.00744329	0.745759	1
Absicoccus porci	dfrA7	-0.298459	1898	-0.0518044	0.038131	-0.00685056	0.765386	1
Absicoccus porci	dfrA8	0.620177	1898	-0.0307556	0.0591659	0.0142339	0.535216	1
Absicoccus porci	dfrB3	-0.192928	1898	-0.0493884	0.0405496	-0.00442835	0.847036	1
Absicoccus porci	dfrD	-0.22991	1898	-0.0502351	0.0397021	-0.00527721	0.818186	1
Absicoccus porci	dfrG	-0.388887	1898	-0.0538742	0.0360583	-0.00892603	0.697403	1
Absicoccus porci	dfrK	-0.130631	1898	-0.0479618	0.0419771	-0.00299844	0.896081	1
Absicoccus porci	ere(A)	-0.254394	1898	-0.0507957	0.039141	-0.00583917	0.799219	1
Absicoccus porci	ere(D)	0.844503	1898	-0.0256114	0.0642946	0.0193808	0.398495	1
Absicoccus porci	erm(33)	-0.365575	1898	-0.0533407	0.0365927	-0.00839099	0.714723	1
Absicoccus porci	erm(35)	-0.256865	1898	-0.0508522	0.0390843	-0.00589589	0.797311	1
Absicoccus porci	erm(47)	-0.192928	1898	-0.0493884	0.0405496	-0.00442835	0.847036	1
Absicoccus porci	erm(A)	0.475681	1898	-0.0340686	0.0558604	0.010918	0.634357	1
Absicoccus porci	erm(B)	-0.401202	1898	-0.0541561	0.035776	-0.00920867	0.688316	1
Absicoccus porci	erm(C)	-0.202959	1898	-0.0496181	0.0403197	-0.0046586	0.839189	1
Absicoccus porci	erm(F)	1.48986	1898	-0.0108088	0.079026	0.0341777	0.136428	1
Absicoccus porci	erm(G)	-0.112934	1898	-0.0475566	0.0423825	-0.00259225	0.910095	1
Absicoccus porci	erm(Q)	-0.560295	1898	-0.0577962	0.0321287	-0.0128598	0.575344	1
Absicoccus porci	erm(T)	-0.394687	1898	-0.054007	0.0359254	-0.00905913	0.693118	1
Absicoccus porci	erm(X)	-0.33934	1898	-0.0527402	0.037194	-0.00778885	0.734391	1
Absicoccus porci	fexA	-0.199869	1898	-0.0495473	0.0403905	-0.00458767	0.841605	1
Absicoccus porci	fexB	-0.192928	1898	-0.0493884	0.0405496	-0.00442835	0.847036	1
Absicoccus porci	floR	-0.265073	1898	-0.0510402	0.0388962	-0.00608427	0.790982	1
Absicoccus porci	fosA	-0.587053	1898	-0.0584082	0.0315152	-0.0134738	0.557238	1
Absicoccus porci	fosA2	-0.251669	1898	-0.0507333	0.0392034	-0.00577664	0.801324	1
Absicoccus porci	fosA3	-0.228262	1898	-0.0501974	0.0397398	-0.00523938	0.819467	1
Absicoccus porci	fosA4	-0.116102	1898	-0.0476291	0.04231	-0.00266496	0.907584	1
Absicoccus porci	fosA5	-0.19817	1898	-0.0495084	0.0404294	-0.00454868	0.842933	1
Absicoccus porci	fosA6	-0.772676	1898	-0.0626528	0.0272586	-0.017733	0.43981	1
Absicoccus porci	fosA7	-0.628221	1898	-0.0593498	0.0305712	-0.0144185	0.529934	1
Absicoccus porci	fosB	0.328859	1898	-0.0374342	0.0525003	0.00754831	0.742298	1
Absicoccus porci	fosB3	-0.198004	1898	-0.0495046	0.0404332	-0.00454487	0.843063	1
Absicoccus porci	fosB5	0.211534	1898	-0.0401232	0.0498144	0.00485542	0.832493	1
Absicoccus porci	fosD	-0.192928	1898	-0.0493884	0.0405496	-0.00442835	0.847036	1
Absicoccus porci	fusB	-0.485058	1898	-0.0560749	0.0338536	-0.0111332	0.627691	1
Absicoccus porci	fusC	-0.530666	1898	-0.0571184	0.032808	-0.0121798	0.595712	1
Absicoccus porci	hugA	-0.186997	1898	-0.0492526	0.0406855	-0.00429222	0.851683	1
Absicoccus porci	imiH	-0.192928	1898	-0.0493884	0.0405496	-0.00442835	0.847036	1
Absicoccus porci	lnu(A)	-0.178007	1898	-0.0490467	0.0408915	-0.00408589	0.858736	1
Absicoccus porci	lnu(B)	-0.282811	1898	-0.0514462	0.0384897	-0.00649141	0.777353	1
Absicoccus porci	lnu(C)	-0.300588	1898	-0.0518532	0.0380822	-0.00689944	0.763761	1
Absicoccus porci	lnu(E)	-0.16396	1898	-0.0487251	0.0412134	-0.00376346	0.86978	1
Absicoccus porci	lnu(F)	-0.11519	1898	-0.0476082	0.0423309	-0.00264402	0.908307	1
Absicoccus porci	lnu(G)	-0.240283	1898	-0.0504726	0.0394643	-0.0055153	0.810136	1
Absicoccus porci	lnu(P)	-0.611764	1898	-0.0589734	0.0309486	-0.0140408	0.540767	1
Absicoccus porci	lsa(A)	-0.395879	1898	-0.0540343	0.035898	-0.0090865	0.692239	1
Absicoccus porci	lsa(B)	-0.0485855	1898	-0.0460828	0.0438568	-0.00111521	0.961255	1
Absicoccus porci	lsa(C)	-0.662995	1898	-0.0601451	0.0297738	-0.0152164	0.507414	1
Absicoccus porci	lsa(E)	-0.272132	1898	-0.0512018	0.0387344	-0.0062463	0.78555	1
Absicoccus porci	mcr-10	-0.267049	1898	-0.0510854	0.0388509	-0.00612964	0.78946	1
Absicoccus porci	mcr-8	-0.359285	1898	-0.0531968	0.0367368	-0.00824663	0.719422	1
Absicoccus porci	mcr-9	-0.146647	1898	-0.0483286	0.0416101	-0.00336607	0.883426	1
Absicoccus porci	mdf(A)	-0.973393	1898	-0.0672396	0.0226553	-0.0223373	0.330482	1
Absicoccus porci	mdt(A)	0.104914	1898	-0.0425663	0.0473729	0.00240816	0.916455	1
Absicoccus porci	mecA	-0.121966	1898	-0.0477634	0.0421756	-0.00279956	0.902939	1
Absicoccus porci	mecA2	-0.128339	1898	-0.0479093	0.0420296	-0.00294584	0.897894	1
Absicoccus porci	mef(A)	0.6263	1898	-0.0306152	0.0593059	0.0143744	0.531194	1
Absicoccus porci	mef(B)	-0.176975	1898	-0.0490231	0.0409151	-0.00406218	0.859547	1
Absicoccus porci	mph(A)	-0.312383	1898	-0.0521232	0.0378119	-0.00717015	0.754784	1
Absicoccus porci	mph(B)	-0.298843	1898	-0.0518132	0.0381222	-0.00685938	0.765092	1
Absicoccus porci	mph(C)	-0.0959666	1898	-0.047168	0.0427713	-0.00220278	0.923557	1
Absicoccus porci	mph(N)	-0.0471834	1898	-0.0460506	0.043889	-0.00108303	0.962372	1
Absicoccus porci	mre(A)	-0.473261	1898	-0.055805	0.0341241	-0.0108624	0.636081	1
Absicoccus porci	msr(A)	-0.132954	1898	-0.048015	0.0419238	-0.00305176	0.894244	1
Absicoccus porci	msr(C)	-0.0357285	1898	-0.0457883	0.0441514	-0.000820099	0.971503	1
Absicoccus porci	msr(D)	-0.481289	1898	-0.0559887	0.03394	-0.0110467	0.630367	1
Absicoccus porci	msr(E)	-0.334139	1898	-0.0526212	0.0373132	-0.00766948	0.738312	1
Absicoccus porci	mupA	-0.22775	1898	-0.0501857	0.0397516	-0.00522763	0.819865	1
Absicoccus porci	nimA	-0.0978125	1898	-0.0472102	0.042729	-0.00224515	0.922092	1
Absicoccus porci	nimB	0.227414	1898	-0.0397593	0.050178	0.00521992	0.820126	1
Absicoccus porci	nimC	-0.305518	1898	-0.051966	0.0379692	-0.00701258	0.760005	1
Absicoccus porci	nimD	-0.255427	1898	-0.0508193	0.0391173	-0.00586288	0.798421	1
Absicoccus porci	nimE	-0.350439	1898	-0.0529943	0.0369396	-0.00804359	0.726049	1
Absicoccus porci	nimF	-0.271346	1898	-0.0511838	0.0387524	-0.00622827	0.786154	1
Absicoccus porci	nimH	0.00289407	1898	-0.0449036	0.0450361	6.64296e-05	0.997691	1
Absicoccus porci	nimJ	-0.162108	1898	-0.0486826	0.0412558	-0.00372094	0.871238	1
Absicoccus porci	npmA	-0.0822848	1898	-0.0468546	0.0430848	-0.00188873	0.934429	1
Absicoccus porci	optrA	-0.192928	1898	-0.0493884	0.0405496	-0.00442835	0.847036	1
Absicoccus porci	penA	-0.377789	1898	-0.0536202	0.0363127	-0.00867131	0.70563	1
Absicoccus porci	poxtA	-0.192928	1898	-0.0493884	0.0405496	-0.00442835	0.847036	1
Absicoccus porci	qnrB1	-0.0794321	1898	-0.0467893	0.0431501	-0.00182325	0.936697	1
Absicoccus porci	qnrB10	-0.152183	1898	-0.0484554	0.0414832	-0.00349313	0.879059	1
Absicoccus porci	qnrB11	0.245919	1898	-0.0393352	0.0506017	0.00564465	0.805772	1
Absicoccus porci	qnrB12	0.223753	1898	-0.0398432	0.0500942	0.00513588	0.822973	1
Absicoccus porci	qnrB13	-0.135666	1898	-0.0480771	0.0418617	-0.00311401	0.8921	1
Absicoccus porci	qnrB14	-0.0580864	1898	-0.0463004	0.0436392	-0.0013333	0.953686	1
Absicoccus porci	qnrB15	0.0911835	1898	-0.0428809	0.0470584	0.00209299	0.927356	1
Absicoccus porci	qnrB16	0.0525682	1898	-0.0437656	0.046174	0.00120663	0.958081	1
Absicoccus porci	qnrB17	0.266655	1898	-0.0388599	0.0510764	0.00612059	0.789764	1
Absicoccus porci	qnrB18	-0.028312	1898	-0.0456184	0.0443213	-0.000649865	0.977416	1
Absicoccus porci	qnrB19	0.0780411	1898	-0.043182	0.0467574	0.00179133	0.937804	1
Absicoccus porci	qnrB2	-0.136859	1898	-0.0481045	0.0418344	-0.0031414	0.891157	1
Absicoccus porci	qnrB20	-0.216026	1898	-0.0499173	0.0400202	-0.00495854	0.82899	1
Absicoccus porci	qnrB21	-0.0594428	1898	-0.0463314	0.0436081	-0.00136443	0.952606	1
Absicoccus porci	qnrB22	-0.324724	1898	-0.0524057	0.037529	-0.00745339	0.745426	1
Absicoccus porci	qnrB23	0.240066	1898	-0.0394693	0.0504676	0.0055103	0.810305	1
Absicoccus porci	qnrB24	0.0301872	1898	-0.0442783	0.0456613	0.000692907	0.975921	1
Absicoccus porci	qnrB25	0.226778	1898	-0.0397738	0.0501634	0.00520531	0.820621	1
Absicoccus porci	qnrB26	-0.267258	1898	-0.0510902	0.0388461	-0.00613443	0.7893	1
Absicoccus porci	qnrB27	-0.189965	1898	-0.0493205	0.0406175	-0.00436036	0.849357	1
Absicoccus porci	qnrB28	0.0385789	1898	-0.0440861	0.0458535	0.000885526	0.96923	1
Absicoccus porci	qnrB29	-0.0672596	1898	-0.0465105	0.043429	-0.00154385	0.946382	1
Absicoccus porci	qnrB3	-0.182019	1898	-0.0491386	0.0407995	-0.00417798	0.855587	1
Absicoccus porci	qnrB30	0.00770105	1898	-0.0447934	0.0451463	0.000176767	0.993856	1
Absicoccus porci	qnrB32	0.127634	1898	-0.0420457	0.0478932	0.00292966	0.898452	1
Absicoccus porci	qnrB33	0.0443278	1898	-0.0439544	0.0459852	0.00101749	0.964648	1
Absicoccus porci	qnrB34	0.0344403	1898	-0.0441809	0.0457588	0.00079053	0.97253	1
Absicoccus porci	qnrB35	-0.0940777	1898	-0.0471247	0.0428146	-0.00215942	0.925057	1
Absicoccus porci	qnrB36	-0.195205	1898	-0.0494405	0.0404974	-0.00448062	0.845253	1
Absicoccus porci	qnrB37	-0.131503	1898	-0.0479818	0.0419571	-0.00301846	0.895391	1
Absicoccus porci	qnrB38	0.00727941	1898	-0.0448031	0.0451366	0.000167089	0.994193	1
Absicoccus porci	qnrB4	-0.269096	1898	-0.0511323	0.038804	-0.00617661	0.787885	1
Absicoccus porci	qnrB40	-0.511488	1898	-0.0566796	0.0332477	-0.0117397	0.609069	1
Absicoccus porci	qnrB41	-0.228741	1898	-0.0502084	0.0397289	-0.00525037	0.819095	1
Absicoccus porci	qnrB42	-0.119737	1898	-0.0477123	0.0422267	-0.0027484	0.904704	1
Absicoccus porci	qnrB43	-0.217782	1898	-0.0499574	0.03998	-0.00499882	0.827623	1
Absicoccus porci	qnrB44	0.326236	1898	-0.0374944	0.0524403	0.0074881	0.744282	1
Absicoccus porci	qnrB45	0.0848729	1898	-0.0430255	0.0469139	0.00194814	0.932371	1
Absicoccus porci	qnrB46	-0.412163	1898	-0.0544069	0.0355247	-0.00946022	0.680267	1
Absicoccus porci	qnrB47	-0.253708	1898	-0.05078	0.0391567	-0.00582342	0.799749	1
Absicoccus porci	qnrB48	0.0559818	1898	-0.0436874	0.0462522	0.00128499	0.955362	1
Absicoccus porci	qnrB49	-0.334287	1898	-0.0526246	0.0373098	-0.00767288	0.7382	1
Absicoccus porci	qnrB5	-0.0208126	1898	-0.0454466	0.0444931	-0.000477725	0.983397	1
Absicoccus porci	qnrB50	-0.181519	1898	-0.0491271	0.040811	-0.0041665	0.855979	1
Absicoccus porci	qnrB51	-0.234792	1898	-0.0503469	0.0395902	-0.00538927	0.814395	1
Absicoccus porci	qnrB52	-0.145772	1898	-0.0483086	0.0416301	-0.00334597	0.884117	1
Absicoccus porci	qnrB54	0.948521	1898	-0.0232257	0.0666715	0.0217669	0.342985	1
Absicoccus porci	qnrB55	-0.285111	1898	-0.0514989	0.038437	-0.0065442	0.77559	1
Absicoccus porci	qnrB56	-0.160482	1898	-0.0486454	0.0412931	-0.00368362	0.872519	1
Absicoccus porci	qnrB57	-0.1638	1898	-0.0487214	0.041217	-0.00375977	0.869906	1
Absicoccus porci	qnrB58	0.0910849	1898	-0.0428832	0.0470561	0.00209073	0.927435	1
Absicoccus porci	qnrB59	-0.137204	1898	-0.0481123	0.0418265	-0.00314932	0.890884	1
Absicoccus porci	qnrB6	-0.315254	1898	-0.0521889	0.0377461	-0.00723605	0.752603	1
Absicoccus porci	qnrB60	0.221449	1898	-0.039896	0.0500414	0.005083	0.824766	1
Absicoccus porci	qnrB61	-0.160861	1898	-0.0486541	0.0412844	-0.00369233	0.87222	1
Absicoccus porci	qnrB62	-0.23211	1898	-0.0502855	0.0396517	-0.00532769	0.816478	1
Absicoccus porci	qnrB64	-0.0392449	1898	-0.0458688	0.0440708	-0.000900814	0.968699	1
Absicoccus porci	qnrB65	-0.321969	1898	-0.0523426	0.0375922	-0.00739017	0.747512	1
Absicoccus porci	qnrB66	-0.215892	1898	-0.0499142	0.0400233	-0.00495544	0.829095	1
Absicoccus porci	qnrB67	-0.47289	1898	-0.0557965	0.0341326	-0.0108539	0.636346	1
Absicoccus porci	qnrB68	-0.340659	1898	-0.0527704	0.0371638	-0.00781913	0.733398	1
Absicoccus porci	qnrB69	-0.116727	1898	-0.0476434	0.0422956	-0.00267931	0.907088	1
Absicoccus porci	qnrB7	0.22337	1898	-0.0398519	0.0500854	0.00512709	0.823271	1
Absicoccus porci	qnrB70	-0.26548	1898	-0.0510495	0.0388869	-0.00609362	0.790669	1
Absicoccus porci	qnrB71	-0.172286	1898	-0.0489157	0.0410226	-0.00395457	0.863231	1
Absicoccus porci	qnrB72	-0.219085	1898	-0.0499873	0.0399502	-0.00502873	0.826608	1
Absicoccus porci	qnrB73	-0.19695	1898	-0.0494805	0.0404574	-0.00452067	0.843888	1
Absicoccus porci	qnrB74	-0.244033	1898	-0.0505585	0.0393784	-0.00560137	0.807231	1
Absicoccus porci	qnrB75	1.42072	1898	-0.0123946	0.0774497	0.0325934	0.155562	1
Absicoccus porci	qnrB76	-0.237318	1898	-0.0504047	0.0395323	-0.00544723	0.812436	1
Absicoccus porci	qnrB77	-0.231468	1898	-0.0502708	0.0396664	-0.00531295	0.816976	1
Absicoccus porci	qnrB78	0.215624	1898	-0.0400294	0.049908	0.00494931	0.829304	1
Absicoccus porci	qnrB8	-0.0508788	1898	-0.0461353	0.0438043	-0.00116785	0.959427	1
Absicoccus porci	qnrB80	0.0699727	1898	-0.0433669	0.0465726	0.00160613	0.944223	1
Absicoccus porci	qnrB81	-0.288989	1898	-0.0515877	0.0383481	-0.00663322	0.772621	1
Absicoccus porci	qnrB82	-0.0208124	1898	-0.0454466	0.0444931	-0.00047772	0.983398	1
Absicoccus porci	qnrB89	-0.192928	1898	-0.0493884	0.0405496	-0.00442835	0.847036	1
Absicoccus porci	qnrB9	0.319538	1898	-0.0376479	0.052287	0.00733436	0.749354	1
Absicoccus porci	qnrB90	-0.267989	1898	-0.0511069	0.0388294	-0.00615122	0.788737	1
Absicoccus porci	qnrB91	-0.122786	1898	-0.0477822	0.0421568	-0.00281837	0.90229	1
Absicoccus porci	qnrD1	-0.0636996	1898	-0.0464289	0.0435106	-0.00146214	0.949216	1
Absicoccus porci	qnrD2	-0.0722026	1898	-0.0466237	0.0433158	-0.00165731	0.942448	1
Absicoccus porci	qnrD3	-0.0361583	1898	-0.0457981	0.0441415	-0.000829965	0.97116	1
Absicoccus porci	qnrE1	-0.200332	1898	-0.0495579	0.0403799	-0.0045983	0.841242	1
Absicoccus porci	qnrS1	0.048456	1898	-0.0438598	0.0460798	0.00111224	0.961358	1
Absicoccus porci	qnrS10	-0.00282114	1898	-0.0450345	0.0449052	-6.47556e-05	0.997749	1
Absicoccus porci	qnrS11	0.0234643	1898	-0.0444323	0.0455073	0.000538592	0.981282	1
Absicoccus porci	qnrS12	0.00855717	1898	-0.0447738	0.0451659	0.000196418	0.993173	1
Absicoccus porci	qnrS13	-0.138786	1898	-0.0481486	0.0417902	-0.00318563	0.889634	1
Absicoccus porci	qnrS2	0.261812	1898	-0.0389709	0.0509655	0.00600943	0.793495	1
Absicoccus porci	qnrS3	0.0177577	1898	-0.0445631	0.0453766	0.000407604	0.985834	1
Absicoccus porci	qnrS4	0.0623611	1898	-0.0435412	0.0463983	0.00143141	0.950282	1
Absicoccus porci	qnrS7	0.0603786	1898	-0.0435867	0.0463529	0.00138591	0.95186	1
Absicoccus porci	qnrS8	0.0579276	1898	-0.0436428	0.0462967	0.00132965	0.953812	1
Absicoccus porci	qnrS9	0.0360573	1898	-0.0441438	0.0457958	0.000827647	0.97124	1
Absicoccus porci	rmtD	-0.11353	1898	-0.0475702	0.0423689	-0.00260592	0.909622	1
Absicoccus porci	rmtD2	-0.151658	1898	-0.0484434	0.0414953	-0.00348109	0.879473	1
Absicoccus porci	str	-0.0765494	1898	-0.0467232	0.0432162	-0.00175709	0.93899	1
Absicoccus porci	sul1	0.723964	1898	-0.0283757	0.0615392	0.0166153	0.469177	1
Absicoccus porci	sul2	0.158329	1898	-0.0413424	0.0485961	0.0036342	0.874215	1
Absicoccus porci	sul3	-0.28419	1898	-0.0514778	0.0384581	-0.00652305	0.776296	1
Absicoccus porci	sul4	-0.192928	1898	-0.0493884	0.0405496	-0.00442835	0.847036	1
Absicoccus porci	tet(32)	-1.31284	1898	-0.0749891	0.0148692	-0.0301208	0.189396	1
Absicoccus porci	tet(33)	-0.0103794	1898	-0.0452076	0.0447321	-0.000238246	0.99172	1
Absicoccus porci	tet(36)	-0.12676	1898	-0.0478732	0.0420658	-0.0029096	0.899144	1
Absicoccus porci	tet(37)	-0.269902	1898	-0.0511507	0.0387855	-0.00619511	0.787265	1
Absicoccus porci	tet(40)	-0.655062	1898	-0.0599637	0.0299557	-0.0150344	0.512507	1
Absicoccus porci	tet(41)	-0.217999	1898	-0.0499624	0.039975	-0.00500381	0.827453	1
Absicoccus porci	tet(42)	-0.185856	1898	-0.0492264	0.0407116	-0.00426603	0.852578	1
Absicoccus porci	tet(44)	-0.183316	1898	-0.0491683	0.0407698	-0.00420773	0.85457	1
Absicoccus porci	tet(45)	-0.0133638	1898	-0.045276	0.0446637	-0.000306749	0.989339	1
Absicoccus porci	tet(57)	0.0246062	1898	-0.0444062	0.0455335	0.000564803	0.980372	1
Absicoccus porci	tet(59)	-0.192928	1898	-0.0493884	0.0405496	-0.00442835	0.847036	1
Absicoccus porci	tet(A)	-0.304449	1898	-0.0519416	0.0379937	-0.00698805	0.760819	1
Absicoccus porci	tet(B)	2.16842	1898	0.00475242	0.0944703	0.0497116	0.0302506	1
Absicoccus porci	tet(C)	-1.28638	1898	-0.0743854	0.0154761	-0.0295142	0.198468	1
Absicoccus porci	tet(D)	-0.355382	1898	-0.0531074	0.0368263	-0.00815704	0.722343	1
Absicoccus porci	tet(E)	-0.192928	1898	-0.0493884	0.0405496	-0.00442835	0.847036	1
Absicoccus porci	tet(G)	0.78305	1898	-0.0270207	0.06289	0.017971	0.433695	1
Absicoccus porci	tet(H)	-0.282972	1898	-0.0514499	0.038486	-0.00649511	0.777229	1
Absicoccus porci	tet(J)	0.111522	1898	-0.0424149	0.0475242	0.00255982	0.911215	1
Absicoccus porci	tet(K)	-0.0817806	1898	-0.0468431	0.0430963	-0.00187716	0.93483	1
Absicoccus porci	tet(L)	-0.530212	1898	-0.057108	0.0328184	-0.0121694	0.596027	1
Absicoccus porci	tet(M)	-0.297009	1898	-0.0517713	0.0381643	-0.00681729	0.766492	1
Absicoccus porci	tet(O)	-1.44232	1898	-0.0779422	0.0118992	-0.0330884	0.149377	1
Absicoccus porci	tet(O/32/O)	-0.709207	1898	-0.0612018	0.0287141	-0.0162767	0.478283	1
Absicoccus porci	tet(O/W)	-1.11969	1898	-0.0705808	0.0192996	-0.0256925	0.262987	1
Absicoccus porci	tet(O/W)-1	-0.651109	1898	-0.0598733	0.0300464	-0.0149437	0.515055	1
Absicoccus porci	tet(O/W)-2	-0.556518	1898	-0.0577098	0.0322153	-0.0127731	0.577922	1
Absicoccus porci	tet(O/W/32/O)	-1.5048	1898	-0.0793667	0.0104661	-0.03452	0.132542	1
Absicoccus porci	tet(O/W/32/O/W/O)	-1.17775	1898	-0.0719062	0.017968	-0.0270237	0.239046	1
Absicoccus porci	tet(O/W/O)-1	-0.951	1898	-0.0667281	0.0231689	-0.0218237	0.341726	1
Absicoccus porci	tet(O/W/O)-2	-0.797947	1898	-0.0632305	0.0266791	-0.0183127	0.425001	1
Absicoccus porci	tet(O/W/O)-3	-0.806102	1898	-0.0634169	0.0264921	-0.0184998	0.420285	1
Paenibacillus aceti	lsa(B)	1264.42	1898	0.999351	0.999458	0.999407	0	0
Absicoccus porci	tet(S)	-0.103603	1898	-0.0473428	0.0425963	-0.00237806	0.917495	1
Absicoccus porci	tet(S/M)	-0.337893	1898	-0.0527071	0.0372272	-0.00775565	0.735481	1
Absicoccus porci	tet(T)	-0.257573	1898	-0.0508685	0.0390681	-0.00591215	0.796764	1
Absicoccus porci	tet(W)	-1.29043	1898	-0.0744777	0.0153833	-0.029607	0.19706	1
Absicoccus porci	tet(W/32/O)	-1.64438	1898	-0.0825476	0.00726438	-0.0377178	0.100262	1
Absicoccus porci	tet(X)	0.277636	1898	-0.0386083	0.0513278	0.00637263	0.781322	1
Absicoccus porci	tet(X3)	0.0872286	1898	-0.0429715	0.0469678	0.00200221	0.930499	1
Absicoccus porci	tet(X4)	0.352305	1898	-0.0368968	0.053037	0.00808642	0.724649	1
Absicoccus porci	tet(X5)	0.222306	1898	-0.0398763	0.050061	0.00510266	0.8241	1
Absicoccus porci	tet(X6)	0.348164	1898	-0.0369918	0.0529422	0.00799138	0.727756	1
Absicoccus porci	tetA(46)	-0.426557	1898	-0.0547363	0.0351948	-0.00979058	0.66975	1
Absicoccus porci	tetA(60)	-1.19405	1898	-0.0722783	0.017594	-0.0273975	0.232608	1
Absicoccus porci	tetA(P)	-0.504832	1898	-0.0565274	0.0334003	-0.011587	0.613735	1
Absicoccus porci	tetB(46)	-0.401457	1898	-0.0541619	0.0357701	-0.00921452	0.688129	1
Absicoccus porci	tetB(60)	-1.13763	1898	-0.0709903	0.0188883	-0.0261038	0.25542	1
Absicoccus porci	tetB(P)	-0.35746	1898	-0.053155	0.0367787	-0.00820473	0.720787	1
Absicoccus porci	vanXmurFvanKWI	0.0147996	1898	-0.0446308	0.0453089	0.000339705	0.988194	1
Absicoccus porci	vga(A)	-0.0896963	1898	-0.0470243	0.042915	-0.00205885	0.928538	1
Absicoccus porci	vga(A)LC	-0.313407	1898	-0.0521466	0.0377884	-0.00719366	0.754006	1
Absiella sp. AM09-50	Cfr(E)	0.437746	1898	-0.0349383	0.0549924	0.0100474	0.66162	1
Absiella sp. AM09-50	OqxA	3.57106	1898	0.0368604	0.126201	0.0816949	0.000364394	1
Absiella sp. AM09-50	OqxB	3.55218	1898	0.036429	0.125776	0.0812658	0.000391383	1
Absiella sp. AM09-50	VanC1XY	-0.200008	1898	-0.0495505	0.0403873	-0.00459087	0.841496	1
Absiella sp. AM09-50	VanC2	0.699325	1898	-0.0289407	0.0609758	0.01605	0.484435	1
Absiella sp. AM09-50	VanC2XY	1.22066	1898	-0.0169837	0.0728856	0.0280076	0.222367	1
Absiella sp. AM09-50	VanC3XY	1.18253	1898	-0.0178582	0.0720154	0.0271334	0.237143	1
Absiella sp. AM09-50	VanC4XY	1.02297	1898	-0.0215182	0.068372	0.0234743	0.306454	1
Absiella sp. AM09-50	VanG2XY	1.10229	1898	-0.0196988	0.0701834	0.0252934	0.270477	1
Absiella sp. AM09-50	VanGXY	0.234746	1898	-0.0395912	0.0503458	0.0053882	0.814431	1
Absiella sp. AM09-50	VanHAX	-0.132492	1898	-0.0480045	0.0419344	-0.00304117	0.894609	1
Absiella sp. AM09-50	VanHBX	1.25508	1898	-0.0161941	0.0736711	0.0287967	0.209605	1
Absiella sp. AM09-50	VanHDX	-0.698985	1898	-0.0609681	0.0289485	-0.0160422	0.484647	1
Absiella sp. AM09-50	VanXY	0.908605	1898	-0.0241412	0.0657595	0.0208513	0.363674	1
Absiella sp. AM09-50	aac(2')-IIa	-0.35595	1898	-0.0531204	0.0368133	-0.00817008	0.721917	1
Absiella sp. AM09-50	aac(3)-IIa	0.627088	1898	-0.0305972	0.0593239	0.0143925	0.530677	1
Absiella sp. AM09-50	aac(3)-IIb	-0.457159	1898	-0.0554366	0.0344932	-0.0104929	0.647609	1
Absiella sp. AM09-50	aac(3)-IIc	-0.309287	1898	-0.0520523	0.0378829	-0.00709908	0.757138	1
Absiella sp. AM09-50	aac(3)-IId	1.17425	1898	-0.0180482	0.0718264	0.0269435	0.240442	1
Absiella sp. AM09-50	aac(3)-IIe	-0.577137	1898	-0.0581814	0.0317425	-0.0132463	0.563915	1
Absiella sp. AM09-50	aac(3)-IV	-0.63809	1898	-0.0595755	0.0303449	-0.0146449	0.523492	1
Absiella sp. AM09-50	aac(3)-IVa	-0.634498	1898	-0.0594934	0.0304273	-0.0145625	0.525832	1
Absiella sp. AM09-50	aac(3)-Ia	-0.302014	1898	-0.0518858	0.0380496	-0.00693215	0.762675	1
Absiella sp. AM09-50	aac(3)-Ib-aac(6')-Ib	-0.471335	1898	-0.055761	0.0341682	-0.0108182	0.637456	1
Absiella sp. AM09-50	aac(3)-VIa	-0.445688	1898	-0.0551741	0.0347562	-0.0102296	0.655873	1
Absiella sp. AM09-50	aac(6')-30-aac(6')-Ib'	-0.474886	1898	-0.0558422	0.0340868	-0.0108997	0.634923	1
Absiella sp. AM09-50	aac(6')-IIc	-0.49169	1898	-0.0562267	0.0337016	-0.0112854	0.622995	1
Absiella sp. AM09-50	aac(6')-Iaa	-0.408942	1898	-0.0543332	0.0355986	-0.0093863	0.682628	1
Absiella sp. AM09-50	aac(6')-Ib	-0.579873	1898	-0.058244	0.0316798	-0.013309	0.562069	1
Absiella sp. AM09-50	aac(6')-Ib-Hangzhou	-0.463891	1898	-0.0555906	0.0343389	-0.0106474	0.642779	1
Absiella sp. AM09-50	aac(6')-Ib-Suzhou	-0.57389	1898	-0.0581072	0.031817	-0.0131717	0.56611	1
Absiella sp. AM09-50	aac(6')-Ib-cr	-0.318144	1898	-0.0522551	0.0376798	-0.00730238	0.75041	1
Absiella sp. AM09-50	aac(6')-Ib11	-0.516334	1898	-0.0567905	0.0331366	-0.0118509	0.605682	1
Absiella sp. AM09-50	aac(6')-Ib3	-0.551789	1898	-0.0576016	0.0323237	-0.0126646	0.581158	1
Absiella sp. AM09-50	aac(6')-Ic	1.98861	1898	0.000629789	0.0903829	0.0455983	0.0468879	1
Absiella sp. AM09-50	aac(6')-If	-0.100977	1898	-0.0472827	0.0426565	-0.00231779	0.919579	1
Absiella sp. AM09-50	aac(6')-Ii	-0.707406	1898	-0.0611606	0.0287554	-0.0162354	0.479401	1
Absiella sp. AM09-50	aac(6')-Iid	-0.798425	1898	-0.0632414	0.0266681	-0.0183237	0.424724	1
Absiella sp. AM09-50	aac(6')-Iih	0.136621	1898	-0.0418398	0.048099	0.00313593	0.891345	1
Absiella sp. AM09-50	aac(6')-Im	-0.0715594	1898	-0.046609	0.0433305	-0.00164255	0.94296	1
Absiella sp. AM09-50	aac(6')-Iz	-0.563208	1898	-0.0578628	0.0320619	-0.0129266	0.57336	1
Enterobacter mori	qnrE1	1155.65	1898	0.999223	0.999351	0.99929	0	0
Absiella sp. AM09-50	aac(6')Ib-cr	-0.448571	1898	-0.0552401	0.0346901	-0.0102958	0.653792	1
Absiella sp. AM09-50	aadA1	1.84112	1898	-0.00275233	0.0870273	0.0422227	0.06576	1
Absiella sp. AM09-50	aadA11	1.95525	1898	-0.000135159	0.0896241	0.044835	0.0507004	1
Absiella sp. AM09-50	aadA12	2.13337	1898	0.00394898	0.0936739	0.0489101	0.033022	1
Absiella sp. AM09-50	aadA13	0.0286641	1898	-0.0443132	0.0456264	0.000657946	0.977136	1
Absiella sp. AM09-50	aadA15	2.16204	1898	0.00460605	0.0943252	0.0495656	0.03074	1
Absiella sp. AM09-50	aadA17	2.26443	1898	0.00695331	0.0966512	0.0519069	0.0236599	1
Absiella sp. AM09-50	aadA1b	0.470343	1898	-0.034191	0.0557382	0.0107955	0.638164	1
Absiella sp. AM09-50	aadA2	1.54855	1898	-0.0094626	0.0803638	0.0355224	0.121658	1
Absiella sp. AM09-50	aadA21	1.60746	1898	-0.00811133	0.0817063	0.036872	0.10812	1
Absiella sp. AM09-50	aadA22	1.17717	1898	-0.0179811	0.0718931	0.0270106	0.239274	1
Absiella sp. AM09-50	aadA23	1.24552	1898	-0.0164134	0.073453	0.0285775	0.213095	1
Absiella sp. AM09-50	aadA24	1.7703	1898	-0.0043765	0.0854152	0.0406013	0.0768378	1
Absiella sp. AM09-50	aadA2b	1.4005	1898	-0.0128585	0.0769886	0.03213	0.161528	1
Absiella sp. AM09-50	aadA3	1.43811	1898	-0.0119958	0.0778462	0.0329918	0.150569	1
Absiella sp. AM09-50	aadA4	-0.471814	1898	-0.0557719	0.0341573	-0.0108292	0.637114	1
Absiella sp. AM09-50	aadA5	-0.459695	1898	-0.0554946	0.0344351	-0.0105511	0.645788	1
Absiella sp. AM09-50	aadA8	1.10829	1898	-0.0195612	0.0703204	0.025431	0.267879	1
Absiella sp. AM09-50	aadA8b	1.54034	1898	-0.00965079	0.0801768	0.0353344	0.123644	1
Absiella sp. AM09-50	aadD	0.204817	1898	-0.0402771	0.0496606	0.00470125	0.837737	1
Absiella sp. AM09-50	ampH	0.922283	1898	-0.0238275	0.066072	0.021165	0.356498	1
Absiella sp. AM09-50	ampS	1.17028	1898	-0.0181393	0.0717356	0.0268524	0.242037	1
Absiella sp. AM09-50	ant(2'')-Ia	0.138436	1898	-0.0417982	0.0481406	0.00317759	0.889911	1
Absiella sp. AM09-50	ant(3'')-Ia	0.658734	1898	-0.0298715	0.0600476	0.0151186	0.510147	1
Absiella sp. AM09-50	ant(3'')-Ih-aac(6')-IId	-0.498755	1898	-0.0563883	0.0335396	-0.0114475	0.61801	1
Absiella sp. AM09-50	ant(3'')-Ii-aac(6')-IId	-0.485506	1898	-0.0560852	0.0338434	-0.0111434	0.627373	1
Absiella sp. AM09-50	ant(6)-Ia	0.723833	1898	-0.0283787	0.0615362	0.0166123	0.469257	1
Absiella sp. AM09-50	ant(6)-Ib	-0.317088	1898	-0.0522309	0.0377041	-0.00727813	0.751212	1
Absiella sp. AM09-50	ant(9)-Ia	-0.075714	1898	-0.0467041	0.0432353	-0.00173791	0.939655	1
Acidaminococcus sp. CAG:917	vanXmurFvanKWI	1135.32	1898	0.999195	0.999328	0.999265	0	0
Absiella sp. AM09-50	aph(2'')-Ib	-0.056074	1898	-0.0462543	0.0436853	-0.0012871	0.955289	1
Absiella sp. AM09-50	aph(2'')-Ic	-0.376989	1898	-0.0536019	0.036331	-0.00865295	0.706224	1
Absiella sp. AM09-50	aph(2'')-Id	-0.593599	1898	-0.058558	0.0313651	-0.013624	0.552851	1
Absiella sp. AM09-50	aph(2'')-Ie	-0.408891	1898	-0.054332	0.0355997	-0.00938513	0.682666	1
Absiella sp. AM09-50	aph(2'')-If	-0.193374	1898	-0.0493986	0.0405393	-0.0044386	0.846687	1
Absiella sp. AM09-50	aph(2'')-Ig	-0.0267532	1898	-0.0455827	0.044357	-0.000614083	0.978659	1
Absiella sp. AM09-50	aph(2'')-Ih	-0.246905	1898	-0.0506242	0.0393126	-0.00566728	0.805009	1
Absiella sp. AM09-50	aph(3'')-Ib	-0.595229	1898	-0.0585953	0.0313277	-0.0136614	0.551761	1
Absiella sp. AM09-50	aph(3')-III	-0.658049	1898	-0.060032	0.0298872	-0.0151029	0.510587	1
Absiella sp. AM09-50	aph(3')-IIIa	-0.578196	1898	-0.0582057	0.0317182	-0.0132706	0.5632	1
Absiella sp. AM09-50	aph(3')-IIa	-0.405092	1898	-0.0542451	0.0356868	-0.00929794	0.685456	1
Absiella sp. AM09-50	aph(3')-IIb	0.407318	1898	-0.0356358	0.054296	0.00934903	0.68382	1
Absiella sp. AM09-50	aph(3')-IIc	-0.793289	1898	-0.063124	0.0267859	-0.0182059	0.427709	1
Absiella sp. AM09-50	aph(3')-Ia	3.01759	1898	0.0242046	0.113716	0.0690992	0.0025818	1
Absiella sp. AM09-50	aph(3')-Ib	-0.420606	1898	-0.0546001	0.0353312	-0.009654	0.67409	1
Absiella sp. AM09-50	aph(3')-VIIa	0.050813	1898	-0.0438058	0.0461338	0.00116634	0.95948	1
Absiella sp. AM09-50	aph(4)-Ia	-0.635078	1898	-0.0595067	0.030414	-0.0145758	0.525454	1
Absiella sp. AM09-50	aph(6)-Id	-0.521472	1898	-0.0569081	0.0330188	-0.0119688	0.602099	1
Absiella sp. AM09-50	blaACC	-0.44958	1898	-0.0552632	0.034667	-0.010319	0.653065	1
Absiella sp. AM09-50	blaACI	0.61848	1898	-0.0307946	0.059127	0.0141949	0.536333	1
Absiella sp. AM09-50	blaACT	-0.300236	1898	-0.0518451	0.0380903	-0.00689136	0.76403	1
Absiella sp. AM09-50	blaADC	-0.493203	1898	-0.0562613	0.0336669	-0.0113201	0.621926	1
Absiella sp. AM09-50	blaBIL	-0.306322	1898	-0.0519844	0.0379508	-0.00703103	0.759393	1
Absiella sp. AM09-50	blaBRO	-0.320603	1898	-0.0523113	0.0376235	-0.0073588	0.748547	1
Absiella sp. AM09-50	blaCARB	-0.0862669	1898	-0.0469458	0.0429935	-0.00198014	0.931263	1
Absiella sp. AM09-50	blaCFE	0.628022	1898	-0.0305758	0.0593453	0.0144139	0.530065	1
Absiella sp. AM09-50	blaCKO	-0.324456	1898	-0.0523995	0.0375352	-0.00744724	0.745629	1
Absiella sp. AM09-50	blaCMG	-0.0859992	1898	-0.0469397	0.0429997	-0.00197399	0.931476	1
Absiella sp. AM09-50	blaCMH	0.671608	1898	-0.0295763	0.060342	0.015414	0.501915	1
Absiella sp. AM09-50	blaCMY	3.22761	1898	0.0290094	0.118459	0.0738829	0.00126959	1
Absiella sp. AM09-50	blaCTX	-0.474009	1898	-0.0558221	0.0341069	-0.0108796	0.635548	1
Absiella sp. AM09-50	blaDES	-0.516685	1898	-0.0567985	0.0331285	-0.011859	0.605436	1
Absiella sp. AM09-50	blaDHA	0.186464	1898	-0.0406977	0.0492404	0.00428	0.852101	1
Absiella sp. AM09-50	blaGES	-0.457213	1898	-0.0554378	0.034492	-0.0104941	0.64757	1
Absiella sp. AM09-50	blaHERA	1.23859	1898	-0.0165724	0.0732948	0.0284187	0.215651	1
Absiella sp. AM09-50	blaIND	3.37786	1898	0.0324451	0.121848	0.0773022	0.000745289	1
Absiella sp. AM09-50	blaKLUC	-0.0756066	1898	-0.0467016	0.0432378	-0.00173545	0.93974	1
Absiella sp. AM09-50	blaL	2.32119	1898	0.00825431	0.0979399	0.0532044	0.0203819	1
Absiella sp. AM09-50	blaMAL	0.97267	1898	-0.0226718	0.0672231	0.0223208	0.330841	1
Absiella sp. AM09-50	blaMIR	-0.412565	1898	-0.0544161	0.0355155	-0.00946945	0.679972	1
Absiella sp. AM09-50	blaMOR	0.909562	1898	-0.0241193	0.0657813	0.0208732	0.363169	1
Absiella sp. AM09-50	blaMOX	1.4363	1898	-0.0120372	0.077805	0.0329505	0.151082	1
Absiella sp. AM09-50	blaOKP	0.733317	1898	-0.0281612	0.061753	0.0168299	0.463455	1
Absiella sp. AM09-50	blaOXA	-1.2852	1898	-0.0743585	0.0155032	-0.0294872	0.198879	1
Absiella sp. AM09-50	blaOXY	2.96934	1898	0.0231003	0.112625	0.0679995	0.0030218	1
Absiella sp. AM09-50	blaPAO	0.378416	1898	-0.0362983	0.0536346	0.0086857	0.705164	1
Absiella sp. AM09-50	blaPLA	0.0019955	1898	-0.0449241	0.0450156	4.58041e-05	0.998408	1
Absiella sp. AM09-50	blaROB	-0.0196664	1898	-0.0454203	0.0445193	-0.000451415	0.984312	1
Absiella sp. AM09-50	blaSGM	-0.408645	1898	-0.0543264	0.0356054	-0.00937948	0.682846	1
Absiella sp. AM09-50	blaSHV	1.82609	1898	-0.00309692	0.0866854	0.0418788	0.0679931	1
Absiella sp. AM09-50	blaSPU	0.125847	1898	-0.0420867	0.0478523	0.00288864	0.899866	1
Absiella sp. AM09-50	blaSRT	1.9276	1898	-0.00076912	0.0889952	0.0442023	0.0540538	1
Absiella sp. AM09-50	blaSST	1.86381	1898	-0.00223203	0.0875437	0.0427421	0.062503	1
Absiella sp. AM09-50	blaTEM	-0.526614	1898	-0.0570257	0.0329009	-0.0120868	0.598523	1
Absiella sp. AM09-50	blaTER	-0.443413	1898	-0.055122	0.0348084	-0.0101774	0.657517	1
Absiella sp. AM09-50	blaZ	-1.07537	1898	-0.0695688	0.0203162	-0.0246762	0.282346	1
Absiella sp. AM09-50	cat	0.245657	1898	-0.0393412	0.0505957	0.00563863	0.805974	1
Absiella sp. AM09-50	cat(pC194)	-0.362792	1898	-0.053277	0.0366565	-0.00832712	0.716801	1
Absiella sp. AM09-50	cat(pC221)	-0.0761698	1898	-0.0467145	0.0432249	-0.00174837	0.939292	1
Absiella sp. AM09-50	cat(pC233)	0.129304	1898	-0.0420075	0.0479314	0.00296799	0.897131	1
Absiella sp. AM09-50	catA1	-0.3569	1898	-0.0531422	0.0367915	-0.00819189	0.721206	1
Absiella sp. AM09-50	catA2	0.711277	1898	-0.0286667	0.0612491	0.0163242	0.477	1
Absiella sp. AM09-50	catA3	-0.341888	1898	-0.0527986	0.0371356	-0.00784734	0.732473	1
Absiella sp. AM09-50	catB	-0.374841	1898	-0.0535528	0.0363803	-0.00860365	0.707821	1
Absiella sp. AM09-50	catB3	-0.31146	1898	-0.0521021	0.037833	-0.00714897	0.755485	1
Absiella sp. AM09-50	catB7	-0.279201	1898	-0.0513636	0.0385724	-0.00640855	0.780121	1
Absiella sp. AM09-50	catP	2.8557	1898	0.0204988	0.110054	0.0654083	0.00434093	1
Absiella sp. AM09-50	catQ	0.144678	1898	-0.0416552	0.0482835	0.00332086	0.884981	1
Absiella sp. AM09-50	catS	-0.14879	1898	-0.0483777	0.041561	-0.00341525	0.881735	1
Absiella sp. AM09-50	cepA	-2.8162	1898	-0.109161	-0.0195945	-0.0645075	0.00490975	1
Absiella sp. AM09-50	cepA-29	-1.46346	1898	-0.0784242	0.0114143	-0.0335728	0.143508	1
Absiella sp. AM09-50	cepA-44	-0.987675	1898	-0.0675659	0.0223277	-0.0226649	0.323438	1
Absiella sp. AM09-50	cepA-49	-2.52433	1898	-0.102549	-0.0129093	-0.0578456	0.0116728	1
Absiella sp. AM09-50	cfiA1	-0.129574	1898	-0.0479376	0.0420013	-0.00297418	0.896917	1
Absiella sp. AM09-50	cfiA10	-0.208001	1898	-0.0497335	0.0402042	-0.00477432	0.835251	1
Absiella sp. AM09-50	cfiA13	-0.491891	1898	-0.0562313	0.033697	-0.01129	0.622853	1
Absiella sp. AM09-50	cfiA14	0.0872329	1898	-0.0429714	0.0469679	0.00200231	0.930496	1
Absiella sp. AM09-50	cfiA2	0.178843	1898	-0.0408723	0.0490658	0.00410506	0.85808	1
Absiella sp. AM09-50	cfiA3	-0.31343	1898	-0.0521472	0.0377879	-0.00719419	0.753988	1
Absiella sp. AM09-50	cfiA4	-0.808329	1898	-0.0634678	0.026441	-0.0185509	0.419002	1
Absiella sp. AM09-50	cfiA6	-0.295339	1898	-0.051733	0.0382025	-0.00677895	0.767767	1
Absiella sp. AM09-50	cfiA8	0.0209118	1898	-0.0444908	0.0454489	0.000480003	0.983318	1
Absiella sp. AM09-50	cfiA9	-0.287787	1898	-0.0515602	0.0383756	-0.00660562	0.773541	1
Absiella sp. AM09-50	cfr	-0.154096	1898	-0.0484992	0.0414394	-0.00353703	0.877551	1
Absiella sp. AM09-50	cfr(B)	1.9591	1898	-4.68676e-05	0.0897117	0.0449231	0.0502475	1
Absiella sp. AM09-50	cfr(C)	-0.343086	1898	-0.052826	0.0371082	-0.00787483	0.731572	1
Absiella sp. AM09-50	cfxA	1.47741	1898	-0.0110942	0.0787423	0.0338925	0.139731	1
Absiella sp. AM09-50	cfxA2	1.83603	1898	-0.0028691	0.0869115	0.0421062	0.0665099	1
Absiella sp. AM09-50	cfxA3	-0.344056	1898	-0.0528482	0.0370859	-0.00789709	0.730842	1
Absiella sp. AM09-50	cfxA4	0.359528	1898	-0.0367313	0.0532023	0.00825219	0.71924	1
Absiella sp. AM09-50	cfxA5	0.433849	1898	-0.0350276	0.0549032	0.00995794	0.664447	1
Absiella sp. AM09-50	cfxA6	-1.832	1898	-0.0868198	0.00296147	-0.042014	0.0671081	1
Absiella sp. AM09-50	cml	0.10698	1898	-0.042519	0.0474202	0.00245558	0.914816	1
Absiella sp. AM09-50	cmlA1	-0.0738483	1898	-0.0466614	0.0432781	-0.00169509	0.941139	1
Absiella sp. AM09-50	cmr	-0.131806	1898	-0.0479887	0.0419501	-0.00302541	0.895152	1
Absiella sp. AM09-50	cmx	1.57038	1898	-0.00896172	0.0808615	0.0360226	0.116493	1
Absiella sp. AM09-50	cphA1	0.922283	1898	-0.0238275	0.066072	0.021165	0.356498	1
Absiella sp. AM09-50	cphA6	0.922283	1898	-0.0238275	0.066072	0.021165	0.356498	1
Absiella sp. AM09-50	cphA7	0.922283	1898	-0.0238275	0.066072	0.021165	0.356498	1
Absiella sp. AM09-50	dfrA1	1.97188	1898	0.00024628	0.0900025	0.0452156	0.048768	1
Absiella sp. AM09-50	dfrA12	1.65567	1898	-0.00700555	0.0828047	0.0379763	0.097954	1
Absiella sp. AM09-50	dfrA14	-0.699662	1898	-0.0609835	0.028933	-0.0160577	0.484224	1
Absiella sp. AM09-50	dfrA15	0.965704	1898	-0.0228316	0.067064	0.022161	0.334315	1
Absiella sp. AM09-50	dfrA17	-0.597674	1898	-0.0586512	0.0312716	-0.0137175	0.550129	1
Absiella sp. AM09-50	dfrA19	-0.307865	1898	-0.0520198	0.0379155	-0.00706644	0.758219	1
Absiella sp. AM09-50	dfrA21	0.289962	1898	-0.0383258	0.0516099	0.00665553	0.771877	1
Absiella sp. AM09-50	dfrA30	-0.517588	1898	-0.0568192	0.0331078	-0.0118797	0.604806	1
Absiella sp. AM09-50	dfrA36	-0.514189	1898	-0.0567414	0.0331858	-0.0118017	0.60718	1
Absiella sp. AM09-50	dfrA5	-0.0463373	1898	-0.0460313	0.0439083	-0.00106361	0.963046	1
Absiella sp. AM09-50	dfrA7	-0.245651	1898	-0.0505955	0.0393413	-0.00563851	0.805979	1
Absiella sp. AM09-50	dfrA8	-0.818633	1898	-0.0637033	0.0262047	-0.0187873	0.413099	1
Absiella sp. AM09-50	dfrB3	-0.457159	1898	-0.0554366	0.0344932	-0.0104929	0.647609	1
Absiella sp. AM09-50	dfrD	-0.648558	1898	-0.0598149	0.0301049	-0.0148851	0.516703	1
Absiella sp. AM09-50	dfrG	0.560417	1898	-0.0321259	0.057799	0.0128625	0.575261	1
Absiella sp. AM09-50	dfrK	-0.359863	1898	-0.05321	0.0367236	-0.00825988	0.71899	1
Absiella sp. AM09-50	ere(A)	-0.50932	1898	-0.05663	0.0332974	-0.01169	0.610587	1
Absiella sp. AM09-50	ere(D)	-1.26274	1898	-0.0738461	0.0160183	-0.0289724	0.206836	1
Absiella sp. AM09-50	erm(33)	0.0441835	1898	-0.0439577	0.0459819	0.00101417	0.964763	1
Absiella sp. AM09-50	erm(35)	0.71771	1898	-0.0285191	0.0613962	0.0164718	0.473025	1
Absiella sp. AM09-50	erm(47)	-0.112217	1898	-0.0475401	0.042399	-0.00257579	0.910663	1
Absiella sp. AM09-50	erm(A)	-0.764099	1898	-0.0624568	0.0274553	-0.0175362	0.444903	1
Hafnia paralvei	blaACC	1035.21	1898	0.999032	0.999192	0.999116	0	0
Absiella sp. AM09-50	erm(C)	-0.821019	1898	-0.0637579	0.02615	-0.018842	0.411739	1
Absiella sp. AM09-50	erm(F)	-2.72696	1898	-0.10714	-0.0175509	-0.0624715	0.00645088	1
Absiella sp. AM09-50	erm(G)	-0.555644	1898	-0.0576898	0.0322353	-0.012753	0.57852	1
Absiella sp. AM09-50	erm(Q)	1.25973	1898	-0.0160875	0.0737772	0.0289032	0.207923	1
Absiella sp. AM09-50	erm(T)	0.78833	1898	-0.0268996	0.0630107	0.0180921	0.430602	1
Absiella sp. AM09-50	erm(X)	0.0624045	1898	-0.0435402	0.0463993	0.00143241	0.950247	1
Absiella sp. AM09-50	fexA	0.207136	1898	-0.040224	0.0497137	0.00475448	0.835926	1
Absiella sp. AM09-50	fexB	0.448691	1898	-0.0346874	0.0552428	0.0102986	0.653706	1
Absiella sp. AM09-50	floR	-0.667863	1898	-0.0602564	0.0296622	-0.0153281	0.504302	1
Absiella sp. AM09-50	fosA	2.6852	1898	0.0165944	0.106194	0.0615184	0.00731179	1
Absiella sp. AM09-50	fosA2	0.849201	1898	-0.0255036	0.064402	0.0194886	0.395877	1
Absiella sp. AM09-50	fosA3	-0.172893	1898	-0.0489296	0.0410087	-0.0039685	0.862754	1
Absiella sp. AM09-50	fosA4	-0.376835	1898	-0.0535984	0.0363346	-0.00864941	0.706339	1
Absiella sp. AM09-50	fosA5	2.68903	1898	0.0166821	0.106281	0.0616058	0.00722876	1
Absiella sp. AM09-50	fosA6	1.90819	1898	-0.00121436	0.0885535	0.0437579	0.056518	1
Absiella sp. AM09-50	fosA7	1.92334	1898	-0.000866828	0.0888983	0.0441047	0.0545867	1
Absiella sp. AM09-50	fosB	-0.681398	1898	-0.0605659	0.0293518	-0.0156387	0.495703	1
Absiella sp. AM09-50	fosB3	-0.0845369	1898	-0.0469062	0.0430332	-0.00194043	0.932638	1
Absiella sp. AM09-50	fosB5	-0.220142	1898	-0.0500115	0.0399259	-0.00505301	0.825784	1
Absiella sp. AM09-50	fosD	-0.0605591	1898	-0.046357	0.0435825	-0.00139005	0.951717	1
Absiella sp. AM09-50	fusB	1.29401	1898	-0.0153011	0.0745594	0.0296891	0.19582	1
Absiella sp. AM09-50	fusC	-0.188191	1898	-0.0492799	0.0406581	-0.00431964	0.850747	1
Absiella sp. AM09-50	hugA	-0.280679	1898	-0.0513974	0.0385385	-0.00644248	0.778987	1
Absiella sp. AM09-50	imiH	0.922283	1898	-0.0238275	0.066072	0.021165	0.356498	1
Absiella sp. AM09-50	lnu(A)	-0.122252	1898	-0.0477699	0.0421691	-0.00280612	0.902713	1
Absiella sp. AM09-50	lnu(B)	0.262765	1898	-0.0389491	0.0509873	0.00603132	0.79276	1
Absiella sp. AM09-50	lnu(C)	-0.163889	1898	-0.0487234	0.041215	-0.00376182	0.869836	1
Absiella sp. AM09-50	lnu(E)	-0.154096	1898	-0.0484992	0.0414394	-0.00353703	0.877551	1
Absiella sp. AM09-50	lnu(F)	-0.182513	1898	-0.0491499	0.0407882	-0.0041893	0.8552	1
Absiella sp. AM09-50	lnu(G)	2.67807	1898	0.0164312	0.106033	0.0613557	0.00746864	1
Absiella sp. AM09-50	lnu(P)	-0.325769	1898	-0.0524296	0.0375051	-0.00747738	0.744635	1
Absiella sp. AM09-50	lsa(A)	0.15796	1898	-0.0413508	0.0485877	0.00362574	0.874505	1
Absiella sp. AM09-50	lsa(B)	-0.231418	1898	-0.0502697	0.0396675	-0.00531181	0.817015	1
Absiella sp. AM09-50	lsa(C)	0.0663418	1898	-0.04345	0.0464894	0.00152278	0.947113	1
Absiella sp. AM09-50	lsa(E)	0.134491	1898	-0.0418886	0.0480502	0.00308704	0.893029	1
Absiella sp. AM09-50	mcr-10	-0.576233	1898	-0.0581608	0.0317632	-0.0132255	0.564526	1
Absiella sp. AM09-50	mcr-8	-0.825122	1898	-0.0638516	0.0260559	-0.0189362	0.409406	1
Absiella sp. AM09-50	mcr-9	0.0174234	1898	-0.0445707	0.045369	0.00039993	0.986101	1
Absiella sp. AM09-50	mdf(A)	2.00369	1898	0.00097573	0.090726	0.0459436	0.0452446	1
Absiella sp. AM09-50	mdt(A)	0.578839	1898	-0.0317035	0.0582204	0.0132853	0.562766	1
Absiella sp. AM09-50	mecA	-0.786844	1898	-0.0629767	0.0269337	-0.018058	0.431471	1
Absiella sp. AM09-50	mecA2	-0.330602	1898	-0.0525402	0.0373943	-0.00758831	0.740981	1
Absiella sp. AM09-50	mef(A)	-0.899104	1898	-0.0655424	0.0243591	-0.0206333	0.368711	1
Absiella sp. AM09-50	mef(B)	-0.356351	1898	-0.0531296	0.0368041	-0.00817928	0.721618	1
Absiella sp. AM09-50	mph(A)	-0.56904	1898	-0.0579962	0.0319282	-0.0130604	0.569396	1
Absiella sp. AM09-50	mph(B)	-0.759729	1898	-0.0623569	0.0275555	-0.0174359	0.447511	1
Absiella sp. AM09-50	mph(C)	0.885393	1898	-0.0246736	0.065229	0.0203188	0.376057	1
Absiella sp. AM09-50	mph(N)	0.245237	1898	-0.0393508	0.050586	0.00562901	0.806299	1
Absiella sp. AM09-50	mre(A)	-0.780903	1898	-0.0628409	0.02707	-0.0179217	0.434957	1
Absiella sp. AM09-50	msr(A)	0.138376	1898	-0.0417996	0.0481392	0.00317622	0.889958	1
Absiella sp. AM09-50	msr(C)	-0.629784	1898	-0.0593856	0.0305354	-0.0144543	0.528912	1
Absiella sp. AM09-50	msr(D)	-0.882972	1898	-0.0651737	0.0247291	-0.0202633	0.377363	1
Absiella sp. AM09-50	msr(E)	-0.591597	1898	-0.0585122	0.031411	-0.0135781	0.554191	1
Absiella sp. AM09-50	mupA	-0.342342	1898	-0.052809	0.0371252	-0.00785777	0.732131	1
Absiella sp. AM09-50	nimA	-0.166765	1898	-0.0487893	0.0411491	-0.00382783	0.867573	1
Absiella sp. AM09-50	nimB	-0.00827243	1898	-0.0451593	0.0447803	-0.000189883	0.9934	1
Absiella sp. AM09-50	nimC	-0.30261	1898	-0.0518995	0.0380359	-0.00694585	0.76222	1
Absiella sp. AM09-50	nimD	0.0961073	1898	-0.0427681	0.0471712	0.00220601	0.923445	1
Absiella sp. AM09-50	nimE	-0.474757	1898	-0.0558392	0.0340898	-0.0108968	0.635015	1
Absiella sp. AM09-50	nimF	0.576647	1898	-0.0317538	0.0581702	0.013235	0.564247	1
Absiella sp. AM09-50	nimH	-0.306568	1898	-0.0519901	0.0379452	-0.00703667	0.759206	1
Absiella sp. AM09-50	nimJ	-0.514389	1898	-0.056746	0.0331812	-0.0118063	0.60704	1
Absiella sp. AM09-50	npmA	0.734152	1898	-0.0281421	0.0617721	0.0168491	0.462947	1
Absiella sp. AM09-50	optrA	0.448691	1898	-0.0346874	0.0552428	0.0102986	0.653706	1
Absiella sp. AM09-50	penA	0.414381	1898	-0.0354739	0.0544577	0.00951112	0.678642	1
Absiella sp. AM09-50	poxtA	0.448691	1898	-0.0346874	0.0552428	0.0102986	0.653706	1
Absiella sp. AM09-50	qnrB1	1.70097	1898	-0.00596663	0.0838365	0.0390137	0.089113	1
Absiella sp. AM09-50	qnrB10	3.52425	1898	0.035791	0.125147	0.080631	0.000434744	1
Absiella sp. AM09-50	qnrB11	-0.43245	1898	-0.0548712	0.0350597	-0.00992581	0.665464	1
Absiella sp. AM09-50	qnrB12	-0.40875	1898	-0.0543288	0.035603	-0.0093819	0.682769	1
Absiella sp. AM09-50	qnrB13	-0.298737	1898	-0.0518108	0.0381246	-0.00685696	0.765173	1
Absiella sp. AM09-50	qnrB14	1.36583	1898	-0.0136536	0.076198	0.0313355	0.172153	1
Absiella sp. AM09-50	qnrB15	2.14345	1898	0.00417986	0.0939028	0.0491405	0.0322041	1
Absiella sp. AM09-50	qnrB16	1.9565	1898	-0.000106337	0.0896527	0.0448637	0.0505522	1
Absiella sp. AM09-50	qnrB17	1.06884	1898	-0.0204661	0.0694196	0.0245263	0.28528	1
Absiella sp. AM09-50	qnrB18	0.0360057	1898	-0.044145	0.0457946	0.000826462	0.971282	1
Absiella sp. AM09-50	qnrB19	-0.437344	1898	-0.0549832	0.0349475	-0.0100381	0.661912	1
Absiella sp. AM09-50	qnrB2	-0.516156	1898	-0.0567864	0.0331407	-0.0118468	0.605806	1
Absiella sp. AM09-50	qnrB20	-0.0787656	1898	-0.046774	0.0431654	-0.00180796	0.937227	1
Absiella sp. AM09-50	qnrB21	0.581833	1898	-0.0316348	0.0582888	0.013354	0.560748	1
Absiella sp. AM09-50	qnrB22	0.0100796	1898	-0.0447389	0.0452007	0.000231363	0.991959	1
Absiella sp. AM09-50	qnrB23	1.37238	1898	-0.0135034	0.0763473	0.0314856	0.170106	1
Absiella sp. AM09-50	qnrB24	0.980674	1898	-0.0224882	0.067406	0.0225044	0.326878	1
Absiella sp. AM09-50	qnrB25	0.329138	1898	-0.0374278	0.0525067	0.00755472	0.742087	1
Absiella sp. AM09-50	qnrB26	0.0303654	1898	-0.0442742	0.0456654	0.000696996	0.975779	1
Absiella sp. AM09-50	qnrB27	0.105258	1898	-0.0425584	0.0473807	0.00241604	0.916183	1
Absiella sp. AM09-50	qnrB28	0.0084921	1898	-0.0447753	0.0451644	0.000194925	0.993225	1
Absiella sp. AM09-50	qnrB29	0.84502	1898	-0.0255995	0.0643064	0.0193926	0.398206	1
Absiella sp. AM09-50	qnrB3	1.45799	1898	-0.0115398	0.0782995	0.0334474	0.14501	1
Absiella sp. AM09-50	qnrB30	0.0576489	1898	-0.0436492	0.0462903	0.00132325	0.954034	1
Absiella sp. AM09-50	qnrB32	2.4865	1898	0.0120425	0.101691	0.0569815	0.0129861	1
Absiella sp. AM09-50	qnrB33	-0.309998	1898	-0.0520686	0.0378666	-0.00711541	0.756596	1
Absiella sp. AM09-50	qnrB34	0.0226125	1898	-0.0444518	0.0454878	0.00051904	0.981962	1
Absiella sp. AM09-50	qnrB35	0.556877	1898	-0.032207	0.057718	0.0127813	0.577677	1
Absiella sp. AM09-50	qnrB36	3.53764	1898	0.0360969	0.125449	0.0809354	0.000413424	1
Absiella sp. AM09-50	qnrB37	-0.258662	1898	-0.0508934	0.0390431	-0.00593715	0.795924	1
Absiella sp. AM09-50	qnrB38	0.657198	1898	-0.0299068	0.0600125	0.0150834	0.511134	1
Absiella sp. AM09-50	qnrB4	0.0469788	1898	-0.0438936	0.0460459	0.00107834	0.962535	1
Absiella sp. AM09-50	qnrB40	3.33872	1898	0.0315503	0.120966	0.0764117	0.000857937	1
Absiella sp. AM09-50	qnrB41	0.0381685	1898	-0.0440955	0.0458441	0.000876106	0.969557	1
Absiella sp. AM09-50	qnrB42	2.08354	1898	0.00280636	0.0925412	0.0477702	0.0373359	1
Absiella sp. AM09-50	qnrB43	-0.246702	1898	-0.0506196	0.0393172	-0.00566261	0.805166	1
Absiella sp. AM09-50	qnrB44	2.49295	1898	0.0121902	0.101837	0.0571288	0.0127535	1
Absiella sp. AM09-50	qnrB45	1.93263	1898	-0.000653777	0.0891096	0.0443174	0.0534302	1
Absiella sp. AM09-50	qnrB46	2.80289	1898	0.0192897	0.108859	0.0642038	0.00511618	1
Absiella sp. AM09-50	qnrB47	3.21488	1898	0.0287184	0.118172	0.0735932	0.00132691	1
Absiella sp. AM09-50	qnrB48	2.13638	1898	0.0040179	0.0937423	0.0489789	0.032776	1
Absiella sp. AM09-50	qnrB49	1.90428	1898	-0.00130401	0.0884645	0.0436684	0.0570253	1
Absiella sp. AM09-50	qnrB5	-0.415017	1898	-0.0544722	0.0354593	-0.00952573	0.678176	1
Absiella sp. AM09-50	qnrB50	3.3572	1898	0.0319728	0.121383	0.0768321	0.000802918	1
Absiella sp. AM09-50	qnrB51	3.36795	1898	0.0322187	0.121625	0.0770769	0.000772414	1
Absiella sp. AM09-50	qnrB52	-0.427779	1898	-0.0547643	0.0351668	-0.00981861	0.668861	1
Absiella sp. AM09-50	qnrB54	2.07892	1898	0.00270056	0.0924363	0.0476646	0.0377586	1
Absiella sp. AM09-50	qnrB55	0.00630816	1898	-0.0448253	0.0451143	0.000144795	0.994968	1
Absiella sp. AM09-50	qnrB56	3.42469	1898	0.0335156	0.122904	0.0783673	0.000628604	1
Absiella sp. AM09-50	qnrB57	-0.313966	1898	-0.0521594	0.0377756	-0.00720648	0.753581	1
Absiella sp. AM09-50	qnrB58	0.305094	1898	-0.0379789	0.0519563	0.00700286	0.760328	1
Absiella sp. AM09-50	qnrB59	3.01968	1898	0.0242523	0.113763	0.0691467	0.00256419	1
Absiella sp. AM09-50	qnrB6	0.149913	1898	-0.0415353	0.0484034	0.00344102	0.880849	1
Absiella sp. AM09-50	qnrB60	0.180023	1898	-0.0408453	0.0490929	0.00413214	0.857154	1
Absiella sp. AM09-50	qnrB61	3.44002	1898	0.0338661	0.12325	0.078716	0.000594253	1
Absiella sp. AM09-50	qnrB62	1.588	1898	-0.00855764	0.081263	0.0364262	0.112453	1
Absiella sp. AM09-50	qnrB64	1.54852	1898	-0.0094631	0.0803633	0.0355219	0.121663	1
Absiella sp. AM09-50	qnrB65	0.0061785	1898	-0.0448283	0.0451114	0.000141819	0.995071	1
Absiella sp. AM09-50	qnrB66	0.812595	1898	-0.0263432	0.0635653	0.0186488	0.416552	1
Absiella sp. AM09-50	qnrB67	3.39957	1898	0.0329414	0.122338	0.077796	0.000688893	1
Absiella sp. AM09-50	qnrB68	3.24651	1898	0.0294419	0.118886	0.0743133	0.00118864	1
Absiella sp. AM09-50	qnrB69	-0.360747	1898	-0.0532302	0.0367033	-0.00828017	0.718329	1
Absiella sp. AM09-50	qnrB7	2.43646	1898	0.0108958	0.100556	0.0558383	0.0149234	1
Absiella sp. AM09-50	qnrB70	2.36134	1898	0.00917452	0.0988513	0.054122	0.0183094	1
Absiella sp. AM09-50	qnrB71	3.54458	1898	0.0362555	0.125605	0.0810931	0.000402757	1
Absiella sp. AM09-50	qnrB72	1.15942	1898	-0.0183884	0.0714877	0.0266034	0.246433	1
Absiella sp. AM09-50	qnrB73	-0.20435	1898	-0.0496499	0.0402878	-0.00469053	0.838102	1
Absiella sp. AM09-50	qnrB74	0.0287506	1898	-0.0443112	0.0456284	0.000659931	0.977067	1
Absiella sp. AM09-50	qnrB75	2.17745	1898	0.00495933	0.0946754	0.049918	0.0295701	1
Absiella sp. AM09-50	qnrB76	-0.419366	1898	-0.0545718	0.0353596	-0.00962554	0.674996	1
Absiella sp. AM09-50	qnrB77	0.227311	1898	-0.0397616	0.0501756	0.00521755	0.820206	1
Absiella sp. AM09-50	qnrB78	2.52006	1898	0.0128116	0.102452	0.0577481	0.0118148	1
Absiella sp. AM09-50	qnrB8	0.785641	1898	-0.0269613	0.0629492	0.0180304	0.432176	1
Absiella sp. AM09-50	qnrB80	2.0971	1898	0.00311722	0.0928494	0.0480803	0.0361172	1
Absiella sp. AM09-50	qnrB81	0.592966	1898	-0.0313796	0.0585435	0.0136095	0.553274	1
Absiella sp. AM09-50	qnrB82	-0.0978688	1898	-0.0472115	0.0427277	-0.00224644	0.922047	1
Absiella sp. AM09-50	qnrB89	0.249308	1898	-0.0392575	0.0506793	0.00572245	0.803149	1
Absiella sp. AM09-50	qnrB9	2.50024	1898	0.0123573	0.102002	0.0572953	0.0124948	1
Absiella sp. AM09-50	qnrB90	3.68264	1898	0.0394091	0.128712	0.0842297	0.000237288	1
Absiella sp. AM09-50	qnrB91	-0.272158	1898	-0.0512024	0.0387338	-0.0062469	0.78553	1
Absiella sp. AM09-50	qnrD1	-0.0900128	1898	-0.0470316	0.0429077	-0.00206612	0.928287	1
Absiella sp. AM09-50	qnrD2	-0.128	1898	-0.0479016	0.0420373	-0.00293806	0.898162	1
Absiella sp. AM09-50	qnrD3	-0.0601014	1898	-0.0463465	0.043593	-0.00137955	0.952081	1
Absiella sp. AM09-50	qnrE1	0.771281	1898	-0.0272906	0.0626209	0.0177009	0.440637	1
Absiella sp. AM09-50	qnrS1	0.382289	1898	-0.0362096	0.0537232	0.00877458	0.70229	1
Absiella sp. AM09-50	qnrS10	0.43689	1898	-0.0349579	0.0549728	0.0100277	0.662241	1
Absiella sp. AM09-50	qnrS11	0.388398	1898	-0.0360695	0.053863	0.00891479	0.697765	1
Absiella sp. AM09-50	qnrS12	0.391372	1898	-0.0360013	0.0539311	0.00898306	0.695566	1
Absiella sp. AM09-50	qnrS13	0.331738	1898	-0.0373683	0.0525662	0.00761438	0.740124	1
Absiella sp. AM09-50	qnrS2	-0.138924	1898	-0.0481517	0.041787	-0.00318879	0.889525	1
Absiella sp. AM09-50	qnrS3	0.400543	1898	-0.0357911	0.054141	0.00919354	0.688802	1
Absiella sp. AM09-50	qnrS4	0.353014	1898	-0.0368806	0.0530532	0.00810269	0.724117	1
Absiella sp. AM09-50	qnrS7	0.317995	1898	-0.0376833	0.0522516	0.00729894	0.750524	1
Absiella sp. AM09-50	qnrS8	0.3198	1898	-0.0376419	0.052293	0.00734037	0.749155	1
Absiella sp. AM09-50	qnrS9	0.392664	1898	-0.0359717	0.0539607	0.00901271	0.694612	1
Absiella sp. AM09-50	rmtD	-0.259701	1898	-0.0509172	0.0390193	-0.00596098	0.795123	1
Absiella sp. AM09-50	rmtD2	-0.237792	1898	-0.0504156	0.0395214	-0.00545813	0.812068	1
Absiella sp. AM09-50	str	-0.854877	1898	-0.0645317	0.0253734	-0.0196188	0.392727	1
Absiella sp. AM09-50	sul1	-0.322804	1898	-0.0523617	0.037573	-0.00740934	0.746879	1
Absiella sp. AM09-50	sul2	0.838312	1898	-0.0257534	0.0641531	0.0192388	0.401961	1
Absiella sp. AM09-50	sul3	0.0572497	1898	-0.0436583	0.0462812	0.00131409	0.954352	1
Absiella sp. AM09-50	sul4	-0.420606	1898	-0.0546001	0.0353312	-0.009654	0.67409	1
Absiella sp. AM09-50	tet(32)	2.34591	1898	0.00882076	0.098501	0.0537693	0.0190832	1
Absiella sp. AM09-50	tet(33)	-0.0784357	1898	-0.0467664	0.043173	-0.00180038	0.93749	1
Absiella sp. AM09-50	tet(36)	-0.233929	1898	-0.0503271	0.03961	-0.00536945	0.815065	1
Absiella sp. AM09-50	tet(37)	-0.586203	1898	-0.0583888	0.0315346	-0.0134543	0.557809	1
Absiella sp. AM09-50	tet(40)	-0.183472	1898	-0.0491718	0.0407663	-0.00421131	0.854447	1
Absiella sp. AM09-50	tet(41)	2.34808	1898	0.00887046	0.0985502	0.0538188	0.0189728	1
Absiella sp. AM09-50	tet(42)	-0.424841	1898	-0.0546971	0.0352341	-0.00975119	0.671001	1
Absiella sp. AM09-50	tet(44)	-0.0672789	1898	-0.0465109	0.0434286	-0.00154429	0.946367	1
Absiella sp. AM09-50	tet(45)	-0.211399	1898	-0.0498113	0.0401263	-0.00485231	0.832599	1
Absiella sp. AM09-50	tet(57)	1.14695	1898	-0.0186743	0.0712033	0.0263177	0.251545	1
Absiella sp. AM09-50	tet(59)	-0.196999	1898	-0.0494816	0.0404563	-0.00452179	0.84385	1
Absiella sp. AM09-50	tet(A)	-0.648816	1898	-0.0598208	0.030099	-0.014891	0.516536	1
Absiella sp. AM09-50	tet(B)	-1.59495	1898	-0.0814214	0.00839814	-0.0365855	0.110889	1
Absiella sp. AM09-50	tet(C)	1.0924	1898	-0.0199255	0.0699578	0.0250668	0.274794	1
Absiella sp. AM09-50	tet(D)	-0.336051	1898	-0.0526649	0.0372694	-0.00771336	0.73687	1
Absiella sp. AM09-50	tet(E)	-0.285647	1898	-0.0515112	0.0384247	-0.00655651	0.775179	1
Absiella sp. AM09-50	tet(G)	-0.177828	1898	-0.0490426	0.0408956	-0.00408177	0.858877	1
Absiella sp. AM09-50	tet(H)	0.2519	1898	-0.0391981	0.0507386	0.00578192	0.801146	1
Absiella sp. AM09-50	tet(J)	-0.400075	1898	-0.0541303	0.0358018	-0.00918281	0.689146	1
Absiella sp. AM09-50	tet(K)	-0.523588	1898	-0.0569564	0.0329703	-0.0120174	0.600627	1
Absiella sp. AM09-50	tet(L)	0.302659	1898	-0.0380348	0.0519006	0.00694696	0.762183	1
Absiella sp. AM09-50	tet(M)	1.6403	1898	-0.00735812	0.0824545	0.0376242	0.101109	1
Christensenellaceae bacterium Phil10	vanXmurFvanKWI	1004.27	1898	0.998972	0.999141	0.99906	0	0
Proteus mirabilis	tet(J)	868.696	1898	0.998627	0.998853	0.998745	0	0
Absiella sp. AM09-50	tet(O/W)	0.374714	1898	-0.0363832	0.0535499	0.00860073	0.707915	1
Absiella sp. AM09-50	tet(O/W)-1	3.63314	1898	0.0382787	0.127598	0.0831055	0.000287429	1
Absiella sp. AM09-50	tet(O/W)-2	4.00151	1898	0.0466865	0.135875	0.0914643	6.53571e-05	1
Brevundimonas diminuta	aac(3)-IIb	576.971	1898	0.996894	0.997405	0.997161	0	0
Absiella sp. AM09-50	tet(O/W/32/O/W/O)	4.66508	1898	0.0617981	0.15072	0.106472	3.30041e-06	1
Enterobacter roggenkampii	blaMIR	533.366	1898	0.996369	0.996966	0.996681	0	0
Clostridiales bacterium Firm_11	VanHAX	531.542	1898	0.996344	0.996945	0.996658	0	0
Absiella sp. AM09-50	tet(O/W/O)-3	4.69959	1898	0.0625825	0.15149	0.107251	2.79434e-06	1
Absiella sp. AM09-50	tet(Q)	-4.48079	1898	-0.146606	-0.057606	-0.102311	7.87998e-06	1
Absiella sp. AM09-50	tet(S)	-0.155913	1898	-0.0485408	0.0413978	-0.00357876	0.876118	1
Absiella sp. AM09-50	tet(S/M)	1.57635	1898	-0.00882494	0.0809974	0.0361593	0.115113	1
Absiella sp. AM09-50	tet(T)	-0.218327	1898	-0.0499699	0.0399675	-0.00501134	0.827198	1
Absiella sp. AM09-50	tet(W)	-0.534811	1898	-0.0572132	0.032713	-0.0122749	0.592843	1
Absiella sp. AM09-50	tet(W/32/O)	1.0152	1898	-0.0216963	0.0681947	0.0232963	0.310139	1
Absiella sp. AM09-50	tet(X)	-1.62606	1898	-0.0821302	0.00768462	-0.0372981	0.104102	1
Absiella sp. AM09-50	tet(X3)	-2.23402	1898	-0.0959604	-0.0062561	-0.0512115	0.0255981	1
Absiella sp. AM09-50	tet(X4)	-1.84791	1898	-0.0871819	0.00259657	-0.0423782	0.0647706	1
Absiella sp. AM09-50	tet(X5)	-1.74172	1898	-0.0847644	0.00503202	-0.0399469	0.0817199	1
Absiella sp. AM09-50	tet(X6)	-0.766818	1898	-0.0625189	0.027393	-0.0175985	0.443285	1
Absiella sp. AM09-50	tetA(46)	-2.10717	1898	-0.0930783	-0.0033481	-0.0483107	0.0352341	1
Absiella sp. AM09-50	tetA(60)	0.213524	1898	-0.0400776	0.04986	0.0049011	0.830941	1
Absiella sp. AM09-50	tetA(P)	-0.0175952	1898	-0.0453729	0.0445668	-0.000403875	0.985964	1
Absiella sp. AM09-50	tetB(46)	-2.1273	1898	-0.093536	-0.00380981	-0.0487713	0.0335234	1
Absiella sp. AM09-50	tetB(60)	0.886828	1898	-0.0246407	0.0652618	0.0203517	0.375284	1
Absiella sp. AM09-50	tetB(P)	0.0807191	1898	-0.0431206	0.0468187	0.0018528	0.935674	1
Absiella sp. AM09-50	vanXmurFvanKWI	-0.297371	1898	-0.0517795	0.038156	-0.00682558	0.766216	1
Absiella sp. AM09-50	vga(A)	1.02311	1898	-0.021515	0.0683752	0.0234776	0.306388	1
Absiella sp. AM09-50	vga(A)LC	-0.103355	1898	-0.0473372	0.042602	-0.00237236	0.917692	1
Acetobacter sp. 46_36	Cfr(E)	2.76861	1898	0.0185047	0.108083	0.0634218	0.00568431	1
Acetobacter sp. 46_36	OqxA	-0.927346	1898	-0.0661877	0.0237114	-0.0212812	0.353865	1
Acetobacter sp. 46_36	OqxB	-0.99756	1898	-0.0677917	0.022101	-0.0228916	0.31862	1
Acetobacter sp. 46_36	VanC1XY	-0.264274	1898	-0.0510219	0.0389145	-0.00606593	0.791598	1
Acetobacter sp. 46_36	VanC2	-0.32231	1898	-0.0523504	0.0375844	-0.00739798	0.747254	1
Acetobacter sp. 46_36	VanC2XY	-0.396321	1898	-0.0540444	0.0358879	-0.00909664	0.691913	1
Acetobacter sp. 46_36	VanC3XY	-0.286544	1898	-0.0515317	0.0384041	-0.00657709	0.774493	1
Acetobacter sp. 46_36	VanC4XY	-0.279668	1898	-0.0513743	0.0385617	-0.00641927	0.779763	1
Acetobacter sp. 46_36	VanG2XY	2.1966	1898	0.0053984	0.0951105	0.050356	0.0281696	1
Acetobacter sp. 46_36	VanGXY	0.2576	1898	-0.0390675	0.0508691	0.00591276	0.796744	1
Acetobacter sp. 46_36	VanHAX	-0.0550425	1898	-0.0462306	0.0437089	-0.00126343	0.95611	1
Acetobacter sp. 46_36	VanHBX	1.28804	1898	-0.015438	0.0744233	0.0295523	0.197889	1
Acetobacter sp. 46_36	VanHDX	-0.353207	1898	-0.0530576	0.0368762	-0.00810712	0.723973	1
Acetobacter sp. 46_36	VanXY	-0.23606	1898	-0.0503759	0.0395611	-0.00541836	0.813412	1
Acetobacter sp. 46_36	aac(2')-IIa	-0.0903546	1898	-0.0470394	0.0428999	-0.00207396	0.928015	1
Acetobacter sp. 46_36	aac(3)-IIa	-0.217419	1898	-0.0499491	0.0399883	-0.0049905	0.827905	1
Acetobacter sp. 46_36	aac(3)-IIb	-0.0723751	1898	-0.0466276	0.0433118	-0.00166127	0.942311	1
Acetobacter sp. 46_36	aac(3)-IIc	-0.154921	1898	-0.0485181	0.0414205	-0.00355599	0.8769	1
Acetobacter sp. 46_36	aac(3)-IId	-0.180947	1898	-0.049114	0.0408241	-0.00415335	0.856429	1
Acetobacter sp. 46_36	aac(3)-IIe	-0.125843	1898	-0.0478522	0.0420868	-0.00288855	0.899869	1
Acetobacter sp. 46_36	aac(3)-IV	-0.109314	1898	-0.0474736	0.0424655	-0.00250914	0.912965	1
Acetobacter sp. 46_36	aac(3)-IVa	-0.108831	1898	-0.0474626	0.0424766	-0.00249807	0.913348	1
Acetobacter sp. 46_36	aac(3)-Ia	-0.0767515	1898	-0.0467279	0.0432115	-0.00176172	0.938829	1
Acetobacter sp. 46_36	aac(3)-Ib-aac(6')-Ib	-0.0786141	1898	-0.0467705	0.0431689	-0.00180448	0.937348	1
Acetobacter sp. 46_36	aac(3)-VIa	-0.114178	1898	-0.047585	0.0423541	-0.00262078	0.909109	1
Acetobacter sp. 46_36	aac(6')-30-aac(6')-Ib'	-0.0816341	1898	-0.0468397	0.0430997	-0.0018738	0.934946	1
Acetobacter sp. 46_36	aac(6')-IIc	-0.118463	1898	-0.0476832	0.0422559	-0.00271915	0.905713	1
Acetobacter sp. 46_36	aac(6')-Iaa	-0.0888617	1898	-0.0470052	0.0429341	-0.0020397	0.929201	1
Acetobacter sp. 46_36	aac(6')-Ib	-0.101104	1898	-0.0472856	0.0426536	-0.00232069	0.919479	1
Acetobacter sp. 46_36	aac(6')-Ib-Hangzhou	-0.0771828	1898	-0.0467377	0.0432017	-0.00177162	0.938486	1
Acetobacter sp. 46_36	aac(6')-Ib-Suzhou	-0.0995858	1898	-0.0472508	0.0426884	-0.00228585	0.920684	1
Acetobacter sp. 46_36	aac(6')-Ib-cr	-0.077978	1898	-0.046756	0.0431834	-0.00178988	0.937854	1
Acetobacter sp. 46_36	aac(6')-Ib11	-0.0874125	1898	-0.046972	0.0429673	-0.00200643	0.930353	1
Acetobacter sp. 46_36	aac(6')-Ib3	-0.0949006	1898	-0.0471435	0.0427957	-0.00217831	0.924404	1
Acetobacter sp. 46_36	aac(6')-Ic	-0.146746	1898	-0.0483309	0.0416078	-0.00336834	0.883348	1
Acetobacter sp. 46_36	aac(6')-If	-0.109722	1898	-0.047483	0.0424561	-0.00251851	0.912642	1
Acetobacter sp. 46_36	aac(6')-Ii	-0.196102	1898	-0.049461	0.0404768	-0.00450121	0.844551	1
Acetobacter sp. 46_36	aac(6')-Iid	-0.135285	1898	-0.0480684	0.0418704	-0.00310528	0.892401	1
Acetobacter sp. 46_36	aac(6')-Iih	-0.369144	1898	-0.0534224	0.0365109	-0.00847289	0.712062	1
Acetobacter sp. 46_36	aac(6')-Im	-0.193463	1898	-0.0494006	0.0405373	-0.00444065	0.846617	1
Acetobacter sp. 46_36	aac(6')-Iz	-0.110804	1898	-0.0475078	0.0424314	-0.00254334	0.911784	1
Acetobacter sp. 46_36	aac(6')-aph(2'')	-0.273894	1898	-0.0512421	0.038694	-0.00628676	0.784196	1
Acetobacter sp. 46_36	aac(6')Ib-cr	-0.103886	1898	-0.0473493	0.0425899	-0.00238455	0.917271	1
Acetobacter sp. 46_36	aadA1	-0.382771	1898	-0.0537343	0.0361985	-0.00878565	0.701933	1
Acetobacter sp. 46_36	aadA11	-0.19549	1898	-0.049447	0.0404909	-0.00448716	0.84503	1
Acetobacter sp. 46_36	aadA12	-0.423851	1898	-0.0546744	0.0352568	-0.00972848	0.671722	1
Acetobacter sp. 46_36	aadA13	-0.0824908	1898	-0.0468593	0.0430801	-0.00189346	0.934265	1
Acetobacter sp. 46_36	aadA15	-0.427787	1898	-0.0547645	0.0351666	-0.00981881	0.668855	1
Acetobacter sp. 46_36	aadA17	-0.353353	1898	-0.053061	0.0368728	-0.00811047	0.723863	1
Acetobacter sp. 46_36	aadA1b	-0.241091	1898	-0.0504911	0.0394458	-0.00553383	0.809511	1
Acetobacter sp. 46_36	aadA2	-0.158088	1898	-0.0485906	0.0413479	-0.00362868	0.874404	1
Acetobacter sp. 46_36	aadA21	-0.383845	1898	-0.0537588	0.0361739	-0.0088103	0.701136	1
Acetobacter sp. 46_36	aadA22	-0.366807	1898	-0.0533689	0.0365644	-0.00841927	0.713804	1
Acetobacter sp. 46_36	aadA23	-0.354413	1898	-0.0530852	0.0368485	-0.0081348	0.723069	1
Acetobacter sp. 46_36	aadA24	-0.422568	1898	-0.054645	0.0352862	-0.00969903	0.672658	1
Acetobacter sp. 46_36	aadA2b	-0.172532	1898	-0.0489213	0.0410169	-0.00396021	0.863038	1
Acetobacter sp. 46_36	aadA3	-0.173054	1898	-0.0489333	0.041005	-0.0039722	0.862627	1
Acetobacter sp. 46_36	aadA4	-0.135854	1898	-0.0480814	0.0418574	-0.00311834	0.891951	1
Acetobacter sp. 46_36	aadA5	-0.203171	1898	-0.0496229	0.0403148	-0.00466347	0.839023	1
Acetobacter sp. 46_36	aadA8	-0.235875	1898	-0.0503717	0.0395654	-0.0054141	0.813555	1
Acetobacter sp. 46_36	aadA8b	-0.170437	1898	-0.0488734	0.0410649	-0.00391213	0.864684	1
Acetobacter sp. 46_36	aadD	-0.142062	1898	-0.0482236	0.0417151	-0.00326083	0.887046	1
Acetobacter sp. 46_36	ampH	-0.0776436	1898	-0.0467483	0.0431911	-0.0017822	0.93812	1
Acetobacter sp. 46_36	ampS	-0.076473	1898	-0.0467215	0.0432179	-0.00175533	0.939051	1
Acetobacter sp. 46_36	ant(2'')-Ia	-0.0932172	1898	-0.047105	0.0428343	-0.00213967	0.925741	1
Acetobacter sp. 46_36	ant(3'')-Ia	-0.54829	1898	-0.0575216	0.0324039	-0.0125843	0.583557	1
Acetobacter sp. 46_36	ant(3'')-Ih-aac(6')-IId	-0.0841797	1898	-0.046898	0.0430414	-0.00193223	0.932922	1
Acetobacter sp. 46_36	ant(3'')-Ii-aac(6')-IId	-0.081355	1898	-0.0468333	0.0431061	-0.00186739	0.935168	1
Acetobacter sp. 46_36	ant(6)-Ia	0.277745	1898	-0.0386058	0.0513303	0.00637513	0.781238	1
Acetobacter sp. 46_36	ant(6)-Ib	0.528653	1898	-0.0328542	0.0570723	0.0121336	0.597108	1
Acetobacter sp. 46_36	ant(9)-Ia	-0.170044	1898	-0.0488644	0.0410739	-0.00390311	0.864993	1
Acetobacter sp. 46_36	aph(2'')-Ia	-0.268815	1898	-0.0511258	0.0388104	-0.00617017	0.788101	1
Acetobacter sp. 46_36	aph(2'')-Ib	-0.187321	1898	-0.04926	0.0406781	-0.00429965	0.851429	1
Acetobacter sp. 46_36	aph(2'')-Ic	-0.0924744	1898	-0.047088	0.0428513	-0.00212262	0.926331	1
Acetobacter sp. 46_36	aph(2'')-Id	0.144623	1898	-0.0416565	0.0482822	0.00331961	0.885024	1
Acetobacter sp. 46_36	aph(2'')-Ie	-0.0762231	1898	-0.0467158	0.0432237	-0.0017496	0.93925	1
Acetobacter sp. 46_36	aph(2'')-If	0.0484486	1898	-0.04386	0.0460796	0.00111207	0.961364	1
Acetobacter sp. 46_36	aph(2'')-Ig	0.115767	1898	-0.0423176	0.0476214	0.00265727	0.907849	1
Acetobacter sp. 46_36	aph(2'')-Ih	-0.130249	1898	-0.0479531	0.0419858	-0.00298967	0.896384	1
Acetobacter sp. 46_36	aph(3'')-Ib	-0.638804	1898	-0.0595919	0.0303285	-0.0146613	0.523027	1
Acetobacter sp. 46_36	aph(3')-III	-0.0617476	1898	-0.0463842	0.0435553	-0.00141733	0.95077	1
Acetobacter sp. 46_36	aph(3')-IIIa	-0.0931415	1898	-0.0471033	0.042836	-0.00213793	0.925801	1
Acetobacter sp. 46_36	aph(3')-IIa	-0.0945938	1898	-0.0471365	0.0428028	-0.00217127	0.924647	1
Acetobacter sp. 46_36	aph(3')-IIb	-0.142136	1898	-0.0482253	0.0417135	-0.00326252	0.886988	1
Acetobacter sp. 46_36	aph(3')-IIc	-0.168677	1898	-0.0488331	0.0411053	-0.00387173	0.866068	1
Acetobacter sp. 46_36	aph(3')-Ia	-0.388573	1898	-0.0538671	0.0360655	-0.00891881	0.697636	1
Acetobacter sp. 46_36	aph(3')-Ib	-0.0733677	1898	-0.0466504	0.0432891	-0.00168405	0.941521	1
Acetobacter sp. 46_36	aph(3')-VIIa	-0.130127	1898	-0.0479503	0.0419886	-0.00298689	0.896479	1
Acetobacter sp. 46_36	aph(4)-Ia	-0.108861	1898	-0.0474633	0.0424759	-0.00249875	0.913324	1
Acetobacter sp. 46_36	aph(6)-Id	-0.634892	1898	-0.0595024	0.0304182	-0.0145715	0.525576	1
Acetobacter sp. 46_36	blaACC	-0.127115	1898	-0.0478813	0.0420576	-0.00291774	0.898863	1
Acetobacter sp. 46_36	blaACI	-0.364488	1898	-0.0533158	0.0366176	-0.00836604	0.715534	1
Acetobacter sp. 46_36	blaACT	-0.256053	1898	-0.0508337	0.0391029	-0.00587726	0.797937	1
Acetobacter sp. 46_36	blaADC	-0.149148	1898	-0.0483859	0.0415528	-0.00342346	0.881453	1
Acetobacter sp. 46_36	blaBIL	-0.105089	1898	-0.0473769	0.0425623	-0.00241216	0.916317	1
Acetobacter sp. 46_36	blaBRO	-0.0764696	1898	-0.0467214	0.043218	-0.00175525	0.939054	1
Acetobacter sp. 46_36	blaCARB	-0.0743459	1898	-0.0466728	0.0432667	-0.00170651	0.940743	1
Acetobacter sp. 46_36	blaCFE	-0.284817	1898	-0.0514922	0.0384437	-0.00653746	0.775815	1
Acetobacter sp. 46_36	blaCKO	-0.160983	1898	-0.0486569	0.0412816	-0.00369512	0.872124	1
Acetobacter sp. 46_36	blaCMG	-0.0424396	1898	-0.045942	0.0439976	-0.000974144	0.966153	1
Acetobacter sp. 46_36	blaCMH	-0.100516	1898	-0.0472722	0.0426671	-0.00230721	0.919945	1
Acetobacter sp. 46_36	blaCMY	-0.387769	1898	-0.0538487	0.0360839	-0.00890037	0.69823	1
Acetobacter sp. 46_36	blaCTX	-0.26389	1898	-0.0510131	0.0389233	-0.00605713	0.791893	1
Acetobacter sp. 46_36	blaDES	0.510165	1898	-0.033278	0.0566494	0.0117093	0.609995	1
Acetobacter sp. 46_36	blaDHA	-0.141649	1898	-0.0482142	0.0417246	-0.00325136	0.887372	1
Acetobacter sp. 46_36	blaGES	-0.0759144	1898	-0.0467087	0.0432307	-0.00174251	0.939495	1
Acetobacter sp. 46_36	blaHERA	-0.229866	1898	-0.0502341	0.0397031	-0.00527619	0.818221	1
Acetobacter sp. 46_36	blaIND	-0.0768434	1898	-0.04673	0.0432094	-0.00176383	0.938756	1
Acetobacter sp. 46_36	blaKLUC	-0.104914	1898	-0.0473729	0.0425663	-0.00240815	0.916455	1
Acetobacter sp. 46_36	blaL	-0.492723	1898	-0.0562503	0.0336779	-0.0113091	0.622265	1
Acetobacter sp. 46_36	blaMAL	-0.192843	1898	-0.0493864	0.0405515	-0.00442641	0.847103	1
Acetobacter sp. 46_36	blaMIR	-0.129391	1898	-0.0479334	0.0420055	-0.00296998	0.897062	1
Acetobacter sp. 46_36	blaMOR	-0.224882	1898	-0.05012	0.0398173	-0.0051618	0.822095	1
Acetobacter sp. 46_36	blaMOX	-0.114368	1898	-0.0475894	0.0423497	-0.00262515	0.908958	1
Acetobacter sp. 46_36	blaOKP	-0.186512	1898	-0.0492415	0.0406966	-0.00428109	0.852063	1
Acetobacter sp. 46_36	blaOXA	-0.173752	1898	-0.0489493	0.040989	-0.00398822	0.862079	1
Acetobacter sp. 46_36	blaOXY	-0.629337	1898	-0.0593754	0.0305456	-0.0144441	0.529204	1
Acetobacter sp. 46_36	blaPAO	-0.134982	1898	-0.0480615	0.0418774	-0.00309831	0.892641	1
Acetobacter sp. 46_36	blaPLA	-0.153332	1898	-0.0484817	0.0414569	-0.0035195	0.878153	1
Acetobacter sp. 46_36	blaROB	-0.167863	1898	-0.0488144	0.0411239	-0.00385303	0.866709	1
Acetobacter sp. 46_36	blaSGM	-0.071372	1898	-0.0466047	0.0433348	-0.00163825	0.943109	1
Acetobacter sp. 46_36	blaSHV	-0.448194	1898	-0.0552314	0.0346988	-0.0102871	0.654064	1
Acetobacter sp. 46_36	blaSPU	-0.161638	1898	-0.0486719	0.0412666	-0.00371016	0.871608	1
Acetobacter sp. 46_36	blaSRT	-0.15357	1898	-0.0484871	0.0414514	-0.00352497	0.877965	1
Acetobacter sp. 46_36	blaSST	-0.13317	1898	-0.04802	0.0419189	-0.00305672	0.894073	1
Acetobacter sp. 46_36	blaTEM	-0.640346	1898	-0.0596271	0.0302932	-0.0146967	0.522025	1
Acetobacter sp. 46_36	blaTER	-0.0723223	1898	-0.0466264	0.043313	-0.00166006	0.942353	1
Acetobacter sp. 46_36	blaZ	-0.689636	1898	-0.0607543	0.0291629	-0.0158277	0.490507	1
Acetobacter sp. 46_36	cat	0.684214	1898	-0.0292873	0.0606303	0.0157033	0.493924	1
Acetobacter sp. 46_36	cat(pC194)	-0.167947	1898	-0.0488164	0.041122	-0.00385497	0.866643	1
Acetobacter sp. 46_36	cat(pC221)	-0.132744	1898	-0.0480102	0.0419287	-0.00304694	0.89441	1
Acetobacter sp. 46_36	cat(pC233)	-0.0748986	1898	-0.0466854	0.043254	-0.00171919	0.940303	1
Acetobacter sp. 46_36	catA1	-0.333059	1898	-0.0525965	0.037338	-0.00764471	0.739126	1
Acetobacter sp. 46_36	catA2	-0.198628	1898	-0.0495189	0.0404189	-0.00455919	0.842575	1
Acetobacter sp. 46_36	catA3	-0.0219338	1898	-0.0454723	0.0444674	-0.000503461	0.982503	1
Acetobacter sp. 46_36	catB	-0.0745134	1898	-0.0466766	0.0432628	-0.00171035	0.94061	1
Acetobacter sp. 46_36	catB3	-0.0854288	1898	-0.0469266	0.0430127	-0.0019609	0.931929	1
Acetobacter sp. 46_36	catB7	-0.109388	1898	-0.0474753	0.0424638	-0.00251085	0.912906	1
Acetobacter sp. 46_36	catP	0.18206	1898	-0.0407986	0.0491395	0.0041789	0.855555	1
Acetobacter sp. 46_36	catQ	-0.102496	1898	-0.0473175	0.0426217	-0.00235264	0.918374	1
Acetobacter sp. 46_36	catS	-0.0526285	1898	-0.0461754	0.0437642	-0.00120802	0.958033	1
Acetobacter sp. 46_36	cepA	-1.03755	1898	-0.068705	0.0211838	-0.0238087	0.299614	1
Acetobacter sp. 46_36	cepA-29	-0.641741	1898	-0.059659	0.0302612	-0.0147287	0.521119	1
Acetobacter sp. 46_36	cepA-44	-0.53641	1898	-0.0572498	0.0326763	-0.0123116	0.591738	1
Acetobacter sp. 46_36	cepA-49	-0.795897	1898	-0.0631836	0.0267261	-0.0182657	0.426192	1
Acetobacter sp. 46_36	cfiA1	-0.240633	1898	-0.0504806	0.0394563	-0.00552333	0.809865	1
Acetobacter sp. 46_36	cfiA10	-0.212956	1898	-0.049847	0.0400906	-0.00488806	0.831384	1
Acetobacter sp. 46_36	cfiA13	-0.23839	1898	-0.0504293	0.0395077	-0.00547184	0.811604	1
Acetobacter sp. 46_36	cfiA14	-0.18062	1898	-0.0491065	0.0408316	-0.00414585	0.856685	1
Acetobacter sp. 46_36	cfiA2	-0.130037	1898	-0.0479482	0.0419907	-0.00298482	0.896551	1
Acetobacter sp. 46_36	cfiA3	-0.266045	1898	-0.0510624	0.0388739	-0.00610658	0.790234	1
Acetobacter sp. 46_36	cfiA4	-0.180167	1898	-0.0490962	0.040842	-0.00413545	0.857041	1
Acetobacter sp. 46_36	cfiA6	-0.218352	1898	-0.0499705	0.0399669	-0.00501191	0.827179	1
Acetobacter sp. 46_36	cfiA8	-0.294849	1898	-0.0517218	0.0382138	-0.00676771	0.768141	1
Acetobacter sp. 46_36	cfiA9	-0.271632	1898	-0.0511903	0.0387459	-0.00623484	0.785934	1
Acetobacter sp. 46_36	cfr	-0.0745132	1898	-0.0466766	0.0432628	-0.00171035	0.94061	1
Acetobacter sp. 46_36	cfr(B)	-0.15744	1898	-0.0485758	0.0413628	-0.0036138	0.874915	1
Acetobacter sp. 46_36	cfr(C)	0.252538	1898	-0.0391835	0.0507532	0.00579658	0.800652	1
Acetobacter sp. 46_36	cfxA	-0.179659	1898	-0.0490845	0.0408536	-0.0041238	0.857439	1
Acetobacter sp. 46_36	cfxA2	-0.224074	1898	-0.0501015	0.0398358	-0.00514325	0.822724	1
Acetobacter sp. 46_36	cfxA3	0.0985543	1898	-0.042712	0.0472272	0.00226218	0.921503	1
Acetobacter sp. 46_36	cfxA4	0.0262675	1898	-0.0443681	0.0455715	0.000602935	0.979047	1
Acetobacter sp. 46_36	cfxA5	-0.0192254	1898	-0.0454102	0.0445294	-0.000441292	0.984663	1
Acetobacter sp. 46_36	cfxA6	-0.352099	1898	-0.0530323	0.0369016	-0.0080817	0.724803	1
Acetobacter sp. 46_36	cml	-0.146928	1898	-0.048335	0.0416037	-0.0033725	0.883205	1
Acetobacter sp. 46_36	cmlA1	-0.14354	1898	-0.0482575	0.0416813	-0.00329476	0.885879	1
Acetobacter sp. 46_36	cmr	-0.169691	1898	-0.0488563	0.0410821	-0.00389499	0.865272	1
Acetobacter sp. 46_36	cmx	-0.0934025	1898	-0.0471092	0.0428301	-0.00214392	0.925594	1
Acetobacter sp. 46_36	cphA1	-0.0776436	1898	-0.0467483	0.0431911	-0.0017822	0.93812	1
Acetobacter sp. 46_36	cphA6	-0.0776436	1898	-0.0467483	0.0431911	-0.0017822	0.93812	1
Acetobacter sp. 46_36	cphA7	-0.0776436	1898	-0.0467483	0.0431911	-0.0017822	0.93812	1
Acetobacter sp. 46_36	dfrA1	-0.281022	1898	-0.0514053	0.0385307	-0.00645035	0.778724	1
Acetobacter sp. 46_36	dfrA12	-0.139399	1898	-0.0481626	0.0417762	-0.00319971	0.889149	1
Acetobacter sp. 46_36	dfrA14	-0.220319	1898	-0.0500155	0.0399219	-0.00505707	0.825646	1
Acetobacter sp. 46_36	dfrA15	-0.139276	1898	-0.0481598	0.041779	-0.00319688	0.889247	1
Acetobacter sp. 46_36	dfrA17	-0.242536	1898	-0.0505242	0.0394127	-0.00556701	0.808391	1
Acetobacter sp. 46_36	dfrA19	-0.0748738	1898	-0.0466849	0.0432546	-0.00171862	0.940323	1
Acetobacter sp. 46_36	dfrA21	-0.104866	1898	-0.0473718	0.0425674	-0.00240705	0.916493	1
Acetobacter sp. 46_36	dfrA30	-0.177467	1898	-0.0490343	0.0409039	-0.00407347	0.859161	1
Acetobacter sp. 46_36	dfrA36	-0.082182	1898	-0.0468522	0.0430871	-0.00188637	0.934511	1
Acetobacter sp. 46_36	dfrA5	-0.225251	1898	-0.0501285	0.0398088	-0.00517027	0.821808	1
Acetobacter sp. 46_36	dfrA7	-0.117001	1898	-0.0476497	0.0422894	-0.00268558	0.906872	1
Acetobacter sp. 46_36	dfrA8	-0.164819	1898	-0.0487447	0.0411937	-0.00378318	0.869104	1
Acetobacter sp. 46_36	dfrB3	-0.0758929	1898	-0.0467082	0.0432312	-0.00174202	0.939512	1
Acetobacter sp. 46_36	dfrD	-0.140522	1898	-0.0481883	0.0417504	-0.00322548	0.888262	1
Acetobacter sp. 46_36	dfrG	-0.176654	1898	-0.0490157	0.0409225	-0.00405482	0.859799	1
Acetobacter sp. 46_36	dfrK	-0.0838024	1898	-0.0468894	0.04305	-0.00192357	0.933222	1
Acetobacter sp. 46_36	ere(A)	-0.117458	1898	-0.0476601	0.0422789	-0.00269607	0.90651	1
Acetobacter sp. 46_36	ere(D)	-0.17229	1898	-0.0489158	0.0410225	-0.00395466	0.863228	1
Acetobacter sp. 46_36	erm(33)	-0.199633	1898	-0.0495419	0.0403959	-0.00458225	0.841789	1
Acetobacter sp. 46_36	erm(35)	-0.100579	1898	-0.0472736	0.0426656	-0.00230864	0.919896	1
Acetobacter sp. 46_36	erm(47)	-0.0756425	1898	-0.0467025	0.043237	-0.00173627	0.939712	1
Acetobacter sp. 46_36	erm(A)	-0.477565	1898	-0.0559035	0.0340254	-0.0109612	0.633015	1
Acetobacter sp. 46_36	erm(B)	-0.0743134	1898	-0.046672	0.0432674	-0.00170576	0.940769	1
Acetobacter sp. 46_36	erm(C)	-0.210769	1898	-0.0497969	0.0401407	-0.00483786	0.83309	1
Acetobacter sp. 46_36	erm(F)	1.01053	1898	-0.0218034	0.068088	0.0231892	0.312369	1
Acetobacter sp. 46_36	erm(G)	0.100756	1898	-0.0426616	0.0472776	0.00231272	0.919755	1
Acetobacter sp. 46_36	erm(Q)	0.0452164	1898	-0.043934	0.0460056	0.00103788	0.96394	1
Acetobacter sp. 46_36	erm(T)	-0.283209	1898	-0.0514553	0.0384806	-0.00650054	0.777048	1
Acetobacter sp. 46_36	erm(X)	-0.245554	1898	-0.0505933	0.0393435	-0.00563628	0.806054	1
Acetobacter sp. 46_36	fexA	-0.0792332	1898	-0.0467847	0.0431547	-0.00181869	0.936855	1
Acetobacter sp. 46_36	fexB	-0.0747979	1898	-0.0466831	0.0432563	-0.00171688	0.940383	1
Acetobacter sp. 46_36	floR	-0.130068	1898	-0.0479489	0.04199	-0.00298553	0.896526	1
Acetobacter sp. 46_36	fosA	-0.852687	1898	-0.0644817	0.0254237	-0.0195685	0.39394	1
Acetobacter sp. 46_36	fosA2	-0.186238	1898	-0.0492352	0.0407029	-0.0042748	0.852278	1
Acetobacter sp. 46_36	fosA3	-0.104917	1898	-0.0473729	0.0425662	-0.00240822	0.916453	1
Acetobacter sp. 46_36	fosA4	-0.0698248	1898	-0.0465692	0.0433702	-0.00160273	0.94434	1
Acetobacter sp. 46_36	fosA5	-0.578914	1898	-0.0582221	0.0317018	-0.013287	0.562716	1
Acetobacter sp. 46_36	fosA6	-0.636647	1898	-0.0595426	0.030378	-0.0146118	0.524431	1
Acetobacter sp. 46_36	fosA7	-0.288008	1898	-0.0515652	0.0383706	-0.0066107	0.773372	1
Acetobacter sp. 46_36	fosB	-0.152821	1898	-0.04847	0.0414686	-0.00350777	0.878556	1
Aeromonas hydrophila	ampH	456.015	1898	0.995042	0.995857	0.995467	0	0
Acetobacter sp. 46_36	fosB5	3.72774	1898	0.040439	0.129726	0.0852538	0.000198862	1
Acetobacter sp. 46_36	fosD	-0.0757706	1898	-0.0467054	0.043234	-0.00173921	0.93961	1
Acetobacter sp. 46_36	fusB	-0.278214	1898	-0.051341	0.038595	-0.0063859	0.780878	1
Acetobacter sp. 46_36	fusC	-0.214545	1898	-0.0498833	0.0400542	-0.00492453	0.830145	1
Acetobacter sp. 46_36	hugA	-0.0968295	1898	-0.0471877	0.0427515	-0.00222259	0.922872	1
Acetobacter sp. 46_36	imiH	-0.0776436	1898	-0.0467483	0.0431911	-0.0017822	0.93812	1
Acetobacter sp. 46_36	lnu(A)	-0.148585	1898	-0.048373	0.0415657	-0.00341055	0.881897	1
Acetobacter sp. 46_36	lnu(B)	1.06458	1898	-0.0205638	0.0693224	0.0244287	0.287202	1
Acetobacter sp. 46_36	lnu(C)	-0.0739468	1898	-0.0466636	0.0432758	-0.00169735	0.941061	1
Acetobacter sp. 46_36	lnu(E)	-0.0745132	1898	-0.0466766	0.0432628	-0.00171035	0.94061	1
Acetobacter sp. 46_36	lnu(F)	-0.0754144	1898	-0.0466972	0.0432422	-0.00173103	0.939893	1
Acetobacter sp. 46_36	lnu(G)	-0.112131	1898	-0.0475382	0.0424009	-0.00257381	0.910731	1
Acetobacter sp. 46_36	lnu(P)	-0.337657	1898	-0.0527017	0.0372326	-0.00775022	0.735659	1
Acetobacter sp. 46_36	lsa(A)	-0.762259	1898	-0.0624147	0.0274975	-0.017494	0.446	1
Acetobacter sp. 46_36	lsa(B)	-0.0728287	1898	-0.046638	0.0433014	-0.00167168	0.94195	1
Acetobacter sp. 46_36	lsa(C)	-0.394973	1898	-0.0540135	0.0359188	-0.00906571	0.692907	1
Acetobacter sp. 46_36	lsa(E)	1.34881	1898	-0.0140442	0.0758096	0.0309452	0.17756	1
Acetobacter sp. 46_36	mcr-10	-0.111446	1898	-0.0475225	0.0424166	-0.00255809	0.911274	1
Acetobacter sp. 46_36	mcr-8	-0.141912	1898	-0.0482202	0.0417186	-0.00325739	0.887164	1
Acetobacter sp. 46_36	mcr-9	-0.232263	1898	-0.050289	0.0396481	-0.00533121	0.816359	1
Acetobacter sp. 46_36	mdf(A)	-1.57597	1898	-0.0809888	0.00883354	-0.0361507	0.115199	1
Acetobacter sp. 46_36	mdt(A)	0.532296	1898	-0.0327706	0.0571557	0.0122172	0.594584	1
Acetobacter sp. 46_36	mecA	-0.359169	1898	-0.0531941	0.0367395	-0.00824397	0.719508	1
Acetobacter sp. 46_36	mecA2	-0.0761312	1898	-0.0467137	0.0432258	-0.00174749	0.939323	1
Acetobacter sp. 46_36	mef(A)	-0.353924	1898	-0.053074	0.0368597	-0.00812358	0.723435	1
Acetobacter sp. 46_36	mef(B)	-0.155636	1898	-0.0485344	0.0414041	-0.00357239	0.876337	1
Acetobacter sp. 46_36	mph(A)	-0.240854	1898	-0.0504857	0.0394513	-0.0055284	0.809694	1
Acetobacter sp. 46_36	mph(B)	-0.129407	1898	-0.0479338	0.0420051	-0.00297036	0.897049	1
Acetobacter sp. 46_36	mph(C)	-0.463134	1898	-0.0555733	0.0343562	-0.01063	0.643321	1
Acetobacter sp. 46_36	mph(N)	-0.081099	1898	-0.0468274	0.0431119	-0.00186151	0.935372	1
Acetobacter sp. 46_36	mre(A)	-0.262839	1898	-0.050989	0.0389474	-0.006033	0.792703	1
Acetobacter sp. 46_36	msr(A)	-0.483569	1898	-0.0560409	0.0338878	-0.011099	0.628748	1
Acetobacter sp. 46_36	msr(C)	-0.197016	1898	-0.049482	0.0404559	-0.00452218	0.843836	1
Acetobacter sp. 46_36	msr(D)	-0.475605	1898	-0.0558586	0.0340703	-0.0109162	0.634411	1
Acetobacter sp. 46_36	msr(E)	-0.12913	1898	-0.0479275	0.0420115	-0.00296399	0.897268	1
Acetobacter sp. 46_36	mupA	-0.0844942	1898	-0.0469052	0.0430342	-0.00193945	0.932672	1
Acetobacter sp. 46_36	nimA	-0.0788378	1898	-0.0467757	0.0431637	-0.00180961	0.93717	1
Acetobacter sp. 46_36	nimB	-0.0317508	1898	-0.0456971	0.0442425	-0.000728796	0.974674	1
Acetobacter sp. 46_36	nimC	-0.0724384	1898	-0.0466291	0.0433104	-0.00166272	0.942261	1
Acetobacter sp. 46_36	nimD	-0.103153	1898	-0.0473325	0.0426067	-0.00236773	0.917852	1
Acetobacter sp. 46_36	nimE	-0.150782	1898	-0.0484233	0.0415153	-0.00346099	0.880163	1
Acetobacter sp. 46_36	nimF	-0.105069	1898	-0.0473764	0.0425628	-0.0024117	0.916332	1
Acetobacter sp. 46_36	nimH	-0.0653052	1898	-0.0464657	0.0434738	-0.00149899	0.947938	1
Acetobacter sp. 46_36	nimJ	-0.0965447	1898	-0.0471812	0.0427581	-0.00221605	0.923098	1
Acetobacter sp. 46_36	npmA	-0.114371	1898	-0.0475895	0.0423496	-0.00262523	0.908956	1
Acetobacter sp. 46_36	optrA	-0.0747979	1898	-0.0466831	0.0432563	-0.00171688	0.940383	1
Acetobacter sp. 46_36	penA	-0.179654	1898	-0.0490844	0.0408538	-0.00412367	0.857444	1
Acetobacter sp. 46_36	poxtA	-0.0747979	1898	-0.0466831	0.0432563	-0.00171688	0.940383	1
Acetobacter sp. 46_36	qnrB1	-0.144993	1898	-0.0482907	0.041648	-0.0033281	0.884732	1
Acetobacter sp. 46_36	qnrB10	-0.127411	1898	-0.0478881	0.0420508	-0.00292454	0.898629	1
Acetobacter sp. 46_36	qnrB11	-0.102013	1898	-0.0473064	0.0426328	-0.00234156	0.918757	1
Acetobacter sp. 46_36	qnrB12	-0.138164	1898	-0.0481343	0.0418045	-0.00317134	0.890126	1
Acetobacter sp. 46_36	qnrB13	-0.0844724	1898	-0.0469047	0.0430347	-0.00193895	0.93269	1
Acetobacter sp. 46_36	qnrB14	-0.192789	1898	-0.0493852	0.0405527	-0.00442517	0.847145	1
Acetobacter sp. 46_36	qnrB15	-0.121037	1898	-0.0477421	0.0421969	-0.00277824	0.903674	1
Acetobacter sp. 46_36	qnrB16	-0.103462	1898	-0.0473396	0.0425996	-0.00237483	0.917607	1
Acetobacter sp. 46_36	qnrB17	-0.142057	1898	-0.0482235	0.0417153	-0.00326071	0.88705	1
Acetobacter sp. 46_36	qnrB18	-0.130218	1898	-0.0479524	0.0419865	-0.00298897	0.896408	1
Acetobacter sp. 46_36	qnrB19	-0.169753	1898	-0.0488577	0.0410806	-0.00389641	0.865223	1
Acetobacter sp. 46_36	qnrB2	-0.108058	1898	-0.0474449	0.0424943	-0.00248031	0.913961	1
Acetobacter sp. 46_36	qnrB20	-0.107734	1898	-0.0474375	0.0425017	-0.00247289	0.914218	1
Acetobacter sp. 46_36	qnrB21	-0.246462	1898	-0.0506141	0.0393227	-0.00565712	0.805351	1
Acetobacter sp. 46_36	qnrB22	-0.128403	1898	-0.0479108	0.0420281	-0.00294731	0.897844	1
Acetobacter sp. 46_36	qnrB23	-0.180962	1898	-0.0491144	0.0408238	-0.00415371	0.856417	1
Acetobacter sp. 46_36	qnrB24	-0.141443	1898	-0.0482094	0.0417293	-0.00324663	0.887535	1
Acetobacter sp. 46_36	qnrB25	-0.190031	1898	-0.049322	0.0406159	-0.00436188	0.849305	1
Acetobacter sp. 46_36	qnrB26	-0.106156	1898	-0.0474013	0.0425378	-0.00243666	0.91547	1
Acetobacter sp. 46_36	qnrB27	-0.154295	1898	-0.0485037	0.0414348	-0.00354162	0.877393	1
Acetobacter sp. 46_36	qnrB28	-0.134786	1898	-0.048057	0.0418818	-0.00309383	0.892795	1
Acetobacter sp. 46_36	qnrB29	-0.121684	1898	-0.0477569	0.0421821	-0.00279307	0.903162	1
Acetobacter sp. 46_36	qnrB3	-0.161469	1898	-0.048668	0.0412705	-0.00370627	0.871742	1
Acetobacter sp. 46_36	qnrB30	-0.0970281	1898	-0.0471923	0.042747	-0.00222715	0.922714	1
Acetobacter sp. 46_36	qnrB32	-0.0991368	1898	-0.0472406	0.0426987	-0.00227555	0.92104	1
Acetobacter sp. 46_36	qnrB33	-0.192274	1898	-0.0493734	0.0405645	-0.00441336	0.847548	1
Acetobacter sp. 46_36	qnrB34	-0.160633	1898	-0.0486489	0.0412896	-0.0036871	0.872399	1
Acetobacter sp. 46_36	qnrB35	-0.229012	1898	-0.0502146	0.0397227	-0.00525658	0.818885	1
Acetobacter sp. 46_36	qnrB36	-0.12519	1898	-0.0478372	0.0421017	-0.00287355	0.900386	1
Acetobacter sp. 46_36	qnrB37	-0.0760576	1898	-0.046712	0.0432274	-0.0017458	0.939381	1
Acetobacter sp. 46_36	qnrB38	-0.242368	1898	-0.0505203	0.0394166	-0.00556314	0.808522	1
Acetobacter sp. 46_36	qnrB4	-0.119698	1898	-0.0477115	0.0422276	-0.0027475	0.904735	1
Acetobacter sp. 46_36	qnrB40	-0.287598	1898	-0.0515558	0.03838	-0.00660128	0.773686	1
Acetobacter sp. 46_36	qnrB41	-0.105879	1898	-0.047395	0.0425442	-0.00243031	0.915689	1
Acetobacter sp. 46_36	qnrB42	-0.149882	1898	-0.0484027	0.041536	-0.00344031	0.880874	1
Acetobacter sp. 46_36	qnrB43	-0.126759	1898	-0.0478732	0.0420658	-0.00290957	0.899145	1
Acetobacter sp. 46_36	qnrB44	-0.0956005	1898	-0.0471596	0.0427797	-0.00219438	0.923848	1
Acetobacter sp. 46_36	qnrB45	-0.136868	1898	-0.0481047	0.0418342	-0.00314161	0.89115	1
Acetobacter sp. 46_36	qnrB46	-0.229929	1898	-0.0502356	0.0397016	-0.00527765	0.818171	1
Acetobacter sp. 46_36	qnrB47	-0.145236	1898	-0.0482963	0.0416424	-0.00333369	0.88454	1
Acetobacter sp. 46_36	qnrB48	-0.119133	1898	-0.0476985	0.0422405	-0.00273452	0.905183	1
Acetobacter sp. 46_36	qnrB49	-0.301679	1898	-0.0518782	0.0380572	-0.00692447	0.76293	1
Acetobacter sp. 46_36	qnrB5	-0.165407	1898	-0.0487582	0.0411802	-0.00379668	0.868641	1
Acetobacter sp. 46_36	qnrB50	-0.140331	1898	-0.048184	0.0417548	-0.00322109	0.888413	1
Acetobacter sp. 46_36	qnrB51	-0.147409	1898	-0.048346	0.0415926	-0.00338355	0.882825	1
Acetobacter sp. 46_36	qnrB52	-0.104693	1898	-0.0473678	0.0425714	-0.00240307	0.916631	1
Acetobacter sp. 46_36	qnrB54	-0.121874	1898	-0.0477613	0.0421777	-0.00279744	0.903012	1
Acetobacter sp. 46_36	qnrB55	-0.124045	1898	-0.047811	0.042128	-0.00284728	0.901293	1
Acetobacter sp. 46_36	qnrB56	-0.165476	1898	-0.0487598	0.0411786	-0.00379826	0.868587	1
Acetobacter sp. 46_36	qnrB57	-0.0956106	1898	-0.0471598	0.0427795	-0.00219461	0.92384	1
Acetobacter sp. 46_36	qnrB58	-0.106016	1898	-0.0473981	0.0425411	-0.00243344	0.915581	1
Acetobacter sp. 46_36	qnrB59	-0.145035	1898	-0.0482917	0.041647	-0.00332907	0.884698	1
Acetobacter sp. 46_36	qnrB6	-0.134631	1898	-0.0480534	0.0418854	-0.00309027	0.892918	1
Acetobacter sp. 46_36	qnrB60	-0.194882	1898	-0.0494331	0.0405048	-0.00447322	0.845506	1
Acetobacter sp. 46_36	qnrB61	-0.120807	1898	-0.0477368	0.0422022	-0.00277295	0.903857	1
Acetobacter sp. 46_36	qnrB62	-0.109166	1898	-0.0474703	0.0424689	-0.00250576	0.913082	1
Acetobacter sp. 46_36	qnrB64	-0.133757	1898	-0.0480334	0.0419054	-0.00307019	0.893609	1
Acetobacter sp. 46_36	qnrB65	-0.134334	1898	-0.0480466	0.0418922	-0.00308344	0.893153	1
Acetobacter sp. 46_36	qnrB66	-0.120376	1898	-0.047727	0.042212	-0.00276306	0.904198	1
Acetobacter sp. 46_36	qnrB67	-0.304366	1898	-0.0519397	0.0379957	-0.00698613	0.760883	1
Acetobacter sp. 46_36	qnrB68	-0.218411	1898	-0.0499719	0.0399656	-0.00501328	0.827132	1
Acetobacter sp. 46_36	qnrB69	-0.100094	1898	-0.0472625	0.0426767	-0.00229751	0.92028	1
Acetobacter sp. 46_36	qnrB7	-0.088523	1898	-0.0469975	0.0429418	-0.00203192	0.92947	1
Acetobacter sp. 46_36	qnrB70	-0.125494	1898	-0.0478442	0.0420948	-0.00288052	0.900146	1
Acetobacter sp. 46_36	qnrB71	-0.135551	1898	-0.0480745	0.0418643	-0.00311137	0.892191	1
Acetobacter sp. 46_36	qnrB72	-0.0876997	1898	-0.0469786	0.0429607	-0.00201302	0.930125	1
Acetobacter sp. 46_36	qnrB73	-0.130826	1898	-0.0479663	0.0419726	-0.00300293	0.895927	1
Acetobacter sp. 46_36	qnrB74	-0.143983	1898	-0.0482676	0.0416711	-0.00330492	0.885529	1
Acetobacter sp. 46_36	qnrB75	-0.147054	1898	-0.0483379	0.0416008	-0.00337541	0.883105	1
Acetobacter sp. 46_36	qnrB76	-0.13767	1898	-0.048123	0.0418158	-0.00316003	0.890515	1
Acetobacter sp. 46_36	qnrB77	-0.0921067	1898	-0.0470796	0.0428597	-0.00211418	0.926623	1
Acetobacter sp. 46_36	qnrB78	-0.0946245	1898	-0.0471372	0.0428021	-0.00217197	0.924623	1
Acetobacter sp. 46_36	qnrB8	-0.245918	1898	-0.0506016	0.0393352	-0.00564462	0.805773	1
Acetobacter sp. 46_36	qnrB80	-0.128744	1898	-0.0479186	0.0420203	-0.00295513	0.897574	1
Acetobacter sp. 46_36	qnrB81	-0.312549	1898	-0.052127	0.0378081	-0.00717396	0.754658	1
Acetobacter sp. 46_36	qnrB82	-0.166331	1898	-0.0487794	0.041159	-0.00381789	0.867914	1
Acetobacter sp. 46_36	qnrB89	-0.0745008	1898	-0.0466763	0.0432631	-0.00171006	0.94062	1
Acetobacter sp. 46_36	qnrB9	-0.0915087	1898	-0.0470659	0.0428734	-0.00210045	0.927098	1
Acetobacter sp. 46_36	qnrB90	-0.135302	1898	-0.0480688	0.04187	-0.00310566	0.892388	1
Acetobacter sp. 46_36	qnrB91	-0.0765633	1898	-0.0467236	0.0432159	-0.0017574	0.938979	1
Acetobacter sp. 46_36	qnrD1	-0.0886387	1898	-0.0470001	0.0429392	-0.00203458	0.929378	1
Acetobacter sp. 46_36	qnrD2	-0.0947167	1898	-0.0471393	0.0427999	-0.00217409	0.92455	1
Acetobacter sp. 46_36	qnrD3	-0.0733365	1898	-0.0466497	0.0432898	-0.00168334	0.941546	1
Acetobacter sp. 46_36	qnrE1	-0.0786399	1898	-0.0467711	0.0431683	-0.00180507	0.937327	1
Acetobacter sp. 46_36	qnrS1	-0.154047	1898	-0.0484981	0.0414405	-0.00353592	0.877589	1
Acetobacter sp. 46_36	qnrS10	-0.156051	1898	-0.0485439	0.0413946	-0.00358192	0.876009	1
Acetobacter sp. 46_36	qnrS11	-0.15142	1898	-0.0484379	0.0415007	-0.00347562	0.87966	1
Acetobacter sp. 46_36	qnrS12	-0.159824	1898	-0.0486304	0.0413081	-0.00366853	0.873036	1
Acetobacter sp. 46_36	qnrS13	-0.132381	1898	-0.0480019	0.041937	-0.00303861	0.894697	1
Acetobacter sp. 46_36	qnrS2	-0.106075	1898	-0.0473995	0.0425397	-0.00243481	0.915534	1
Acetobacter sp. 46_36	qnrS3	-0.150365	1898	-0.0484137	0.0415249	-0.00345141	0.880492	1
Acetobacter sp. 46_36	qnrS4	-0.161016	1898	-0.0486577	0.0412808	-0.00369589	0.872098	1
Acetobacter sp. 46_36	qnrS7	-0.157737	1898	-0.0485826	0.041356	-0.00362062	0.874681	1
Acetobacter sp. 46_36	qnrS8	-0.161761	1898	-0.0486747	0.0412638	-0.00371298	0.871511	1
Acetobacter sp. 46_36	qnrS9	-0.14285	1898	-0.0482416	0.0416971	-0.0032789	0.886424	1
Acetobacter sp. 46_36	rmtD	-0.131715	1898	-0.0479866	0.0419522	-0.00302332	0.895224	1
Acetobacter sp. 46_36	rmtD2	-0.121431	1898	-0.0477511	0.0421879	-0.00278727	0.903363	1
Acetobacter sp. 46_36	str	-0.155593	1898	-0.0485335	0.0414051	-0.00357142	0.87637	1
Acetobacter sp. 46_36	sul1	-0.333049	1898	-0.0525962	0.0373382	-0.00764447	0.739134	1
Acetobacter sp. 46_36	sul2	-0.597644	1898	-0.0586505	0.0312723	-0.0137168	0.550149	1
Acetobacter sp. 46_36	sul3	-0.139692	1898	-0.0481693	0.0417695	-0.00320642	0.888918	1
Acetobacter sp. 46_36	sul4	-0.0733677	1898	-0.0466504	0.0432891	-0.00168405	0.941521	1
Acetobacter sp. 46_36	tet(32)	0.67812	1898	-0.029427	0.060491	0.0155634	0.497779	1
Acetobacter sp. 46_36	tet(33)	-0.0709808	1898	-0.0465957	0.0433438	-0.00162927	0.943421	1
Acetobacter sp. 46_36	tet(36)	-0.0732804	1898	-0.0466484	0.0432911	-0.00168205	0.941591	1
Acetobacter sp. 46_36	tet(37)	-0.104099	1898	-0.0473542	0.042585	-0.00238944	0.917102	1
Acetobacter sp. 46_36	tet(40)	0.168199	1898	-0.0411162	0.0488221	0.00386076	0.866444	1
Acetobacter sp. 46_36	tet(41)	-0.115079	1898	-0.0476057	0.0423334	-0.00264147	0.908395	1
Acetobacter sp. 46_36	tet(42)	-0.0982526	1898	-0.0472203	0.0427189	-0.00225525	0.921742	1
Acetobacter sp. 46_36	tet(44)	0.941938	1898	-0.0233767	0.0665211	0.0216159	0.346344	1
Acetobacter sp. 46_36	tet(45)	-0.0710386	1898	-0.046597	0.0433424	-0.00163059	0.943375	1
Acetobacter sp. 46_36	tet(57)	-0.121855	1898	-0.0477609	0.0421781	-0.00279702	0.903026	1
Acetobacter sp. 46_36	tet(59)	-0.075741	1898	-0.0467047	0.0432347	-0.00173853	0.939633	1
Acetobacter sp. 46_36	tet(A)	-0.401603	1898	-0.0541653	0.0357668	-0.00921787	0.688021	1
Acetobacter sp. 46_36	tet(B)	-0.471895	1898	-0.0557738	0.0341554	-0.0108311	0.637056	1
Acetobacter sp. 46_36	tet(C)	-0.681483	1898	-0.0605679	0.0293499	-0.0156406	0.495649	1
Acetobacter sp. 46_36	tet(D)	-0.181593	1898	-0.0491288	0.0408093	-0.00416819	0.855922	1
Acetobacter sp. 46_36	tet(E)	-0.0760158	1898	-0.046711	0.0432284	-0.00174484	0.939415	1
Acetobacter sp. 46_36	tet(G)	-0.09096	1898	-0.0470533	0.042886	-0.00208786	0.927534	1
Acetobacter sp. 46_36	tet(H)	-0.20087	1898	-0.0495702	0.0403676	-0.00461064	0.840822	1
Acetobacter sp. 46_36	tet(J)	-0.116417	1898	-0.0476363	0.0423027	-0.00267218	0.907334	1
Acetobacter sp. 46_36	tet(K)	-0.206939	1898	-0.0497092	0.0402285	-0.00474995	0.83608	1
Acetobacter sp. 46_36	tet(L)	-0.321115	1898	-0.0523231	0.0376117	-0.00737057	0.748158	1
Acetobacter sp. 46_36	tet(M)	-0.980226	1898	-0.0673957	0.0224985	-0.0224941	0.3271	1
Acetobacter sp. 46_36	tet(O)	0.0333541	1898	-0.0442058	0.0457339	0.000765598	0.973396	1
Acetobacter sp. 46_36	tet(O/32/O)	-0.423232	1898	-0.0546602	0.035271	-0.00971427	0.672174	1
Acetobacter sp. 46_36	tet(O/W)	0.145898	1898	-0.0416272	0.0483114	0.00334888	0.884017	1
Acetobacter sp. 46_36	tet(O/W)-1	0.715102	1898	-0.0285789	0.0613366	0.016412	0.474634	1
Acetobacter sp. 46_36	tet(O/W)-2	0.682142	1898	-0.0293348	0.0605829	0.0156557	0.495233	1
Acetobacter sp. 46_36	tet(O/W/32/O)	0.103948	1898	-0.0425884	0.0473507	0.00238598	0.917222	1
Acetobacter sp. 46_36	tet(O/W/32/O/W/O)	-0.0110682	1898	-0.0452234	0.0447163	-0.000254057	0.99117	1
Acetobacter sp. 46_36	tet(O/W/O)-1	0.15408	1898	-0.0414398	0.0484988	0.00353668	0.877563	1
Acetobacter sp. 46_36	tet(O/W/O)-2	0.427858	1898	-0.035165	0.0547661	0.00982043	0.668803	1
Acetobacter sp. 46_36	tet(O/W/O)-3	0.570994	1898	-0.0318834	0.0580409	0.0131053	0.568071	1
Acetobacter sp. 46_36	tet(Q)	0.777601	1898	-0.0271457	0.0627654	0.0178459	0.436901	1
Acetobacter sp. 46_36	tet(S)	-0.149502	1898	-0.048394	0.0415447	-0.0034316	0.881173	1
Acetobacter sp. 46_36	tet(S/M)	-0.63711	1898	-0.0595531	0.0303674	-0.0146225	0.52413	1
Acetobacter sp. 46_36	tet(T)	-0.100125	1898	-0.0472632	0.042676	-0.00229824	0.920255	1
Acetobacter sp. 46_36	tet(W)	0.826619	1898	-0.0260215	0.0638859	0.0189705	0.408557	1
Acetobacter sp. 46_36	tet(W/32/O)	0.35015	1898	-0.0369462	0.0529877	0.00803697	0.726265	1
Acetobacter sp. 46_36	tet(X)	0.0258797	1898	-0.044377	0.0455627	0.000594034	0.979356	1
Acetobacter sp. 46_36	tet(X3)	0.00568365	1898	-0.0448396	0.0451	0.00013046	0.995466	1
Acetobacter sp. 46_36	tet(X4)	-0.128408	1898	-0.0479109	0.042028	-0.00294743	0.89784	1
Acetobacter sp. 46_36	tet(X5)	-0.132763	1898	-0.0480106	0.0419282	-0.00304737	0.894395	1
Acetobacter sp. 46_36	tet(X6)	-0.244292	1898	-0.0505644	0.0393725	-0.00560731	0.807031	1
Acetobacter sp. 46_36	tetA(46)	-1.17349	1898	-0.071809	0.0180656	-0.0269261	0.240747	1
Acetobacter sp. 46_36	tetA(60)	-0.780243	1898	-0.0628258	0.0270851	-0.0179066	0.435345	1
Acetobacter sp. 46_36	tetA(P)	-0.287065	1898	-0.0515436	0.0383922	-0.00658906	0.774094	1
Acetobacter sp. 46_36	tetB(46)	-1.24763	1898	-0.0735011	0.0163651	-0.0286259	0.212322	1
Acetobacter sp. 46_36	tetB(60)	-0.650785	1898	-0.0598659	0.0300538	-0.0149362	0.515264	1
Acetobacter sp. 46_36	tetB(P)	-0.216776	1898	-0.0499344	0.0400031	-0.00497574	0.828406	1
Acetobacter sp. 46_36	vanXmurFvanKWI	-0.0731793	1898	-0.0466461	0.0432934	-0.00167973	0.941671	1
Acetobacter sp. 46_36	vga(A)	-0.297016	1898	-0.0517714	0.0381641	-0.00681745	0.766487	1
Acetobacter sp. 46_36	vga(A)LC	-0.351714	1898	-0.0530235	0.0369104	-0.00807285	0.725092	1
Acetobacter sp. CAG:977	Cfr(E)	0.56348	1898	-0.0320557	0.057869	0.0129328	0.573175	1
Acetobacter sp. CAG:977	OqxA	2.05056	1898	0.00205028	0.0917916	0.0470158	0.0404469	1
Acetobacter sp. CAG:977	OqxB	2.4515	1898	0.0112405	0.100897	0.056182	0.0143158	1
Acetobacter sp. CAG:977	VanC1XY	-0.154435	1898	-0.0485069	0.0414316	-0.00354483	0.877283	1
Acetobacter sp. CAG:977	VanC2	0.0141303	1898	-0.0446462	0.0452935	0.000324342	0.988728	1
Acetobacter sp. CAG:977	VanC2XY	-0.111723	1898	-0.0475288	0.0424103	-0.00256445	0.911055	1
Acetobacter sp. CAG:977	VanC3XY	-0.115453	1898	-0.0476142	0.0423248	-0.00265006	0.908098	1
Acetobacter sp. CAG:977	VanC4XY	-0.188701	1898	-0.0492916	0.0406464	-0.00433133	0.850347	1
Acetobacter sp. CAG:977	VanG2XY	0.13335	1898	-0.0419148	0.0480241	0.00306086	0.89393	1
Acetobacter sp. CAG:977	VanGXY	-0.156896	1898	-0.0485633	0.0413752	-0.0036013	0.875344	1
Acetobacter sp. CAG:977	VanHAX	0.317627	1898	-0.0376917	0.0522432	0.0072905	0.750803	1
Acetobacter sp. CAG:977	VanHBX	0.407822	1898	-0.0356242	0.0543076	0.0093606	0.68345	1
Acetobacter sp. CAG:977	VanHDX	-0.524254	1898	-0.0569717	0.032955	-0.0120327	0.600163	1
Acetobacter sp. CAG:977	VanXY	-0.2605	1898	-0.0509355	0.039001	-0.00597931	0.794507	1
Acetobacter sp. CAG:977	aac(2')-IIa	-0.1711	1898	-0.0488885	0.0410498	-0.00392733	0.864164	1
Acetobacter sp. CAG:977	aac(3)-IIa	-0.0240203	1898	-0.0455201	0.0444196	-0.000551354	0.980839	1
Acetobacter sp. CAG:977	aac(3)-IIb	0.890964	1898	-0.0245458	0.0653564	0.0204466	0.373061	1
Acetobacter sp. CAG:977	aac(3)-IIc	-0.184287	1898	-0.0491905	0.0407476	-0.00423001	0.853808	1
Acetobacter sp. CAG:977	aac(3)-IId	0.117262	1898	-0.0422834	0.0476557	0.00269158	0.906665	1
Acetobacter sp. CAG:977	aac(3)-IIe	-0.217998	1898	-0.0499624	0.0399751	-0.00500378	0.827454	1
Acetobacter sp. CAG:977	aac(3)-IV	-0.157247	1898	-0.0485713	0.0413672	-0.00360936	0.875067	1
Acetobacter sp. CAG:977	aac(3)-IVa	-0.159821	1898	-0.0486303	0.0413082	-0.00366845	0.873039	1
Acetobacter sp. CAG:977	aac(3)-Ia	-0.144965	1898	-0.0482901	0.0416486	-0.00332746	0.884754	1
Acetobacter sp. CAG:977	aac(3)-Ib-aac(6')-Ib	-0.0815716	1898	-0.0468383	0.0431011	-0.00187236	0.934996	1
Acetobacter sp. CAG:977	aac(3)-VIa	-0.212071	1898	-0.0498267	0.0401109	-0.00486775	0.832074	1
Acetobacter sp. CAG:977	aac(6')-30-aac(6')-Ib'	-0.0879797	1898	-0.046985	0.0429543	-0.00201945	0.929902	1
Acetobacter sp. CAG:977	aac(6')-IIc	-0.192758	1898	-0.0493845	0.0405535	-0.00442445	0.847169	1
Acetobacter sp. CAG:977	aac(6')-Iaa	-0.143846	1898	-0.0482645	0.0416743	-0.00330177	0.885637	1
Acetobacter sp. CAG:977	aac(6')-Ib	-0.138445	1898	-0.0481408	0.041798	-0.0031778	0.889904	1
Acetobacter sp. CAG:977	aac(6')-Ib-Hangzhou	-0.078524	1898	-0.0467685	0.0431709	-0.00180241	0.93742	1
Acetobacter sp. CAG:977	aac(6')-Ib-Suzhou	-0.135182	1898	-0.048066	0.0418728	-0.0031029	0.892483	1
Acetobacter sp. CAG:977	aac(6')-Ib-cr	-0.153729	1898	-0.0484908	0.0414478	-0.00352862	0.87784	1
Acetobacter sp. CAG:977	aac(6')-Ib11	-0.101353	1898	-0.0472913	0.0426479	-0.00232642	0.919281	1
Acetobacter sp. CAG:977	aac(6')-Ib3	-0.119553	1898	-0.0477081	0.0422309	-0.00274416	0.90485	1
Acetobacter sp. CAG:977	aac(6')-Ic	1.48432	1898	-0.0109357	0.0788999	0.0340509	0.13789	1
Acetobacter sp. CAG:977	aac(6')-If	0.310074	1898	-0.0378648	0.0520703	0.00711716	0.756539	1
Acetobacter sp. CAG:977	aac(6')-Ii	-0.349483	1898	-0.0529724	0.0369615	-0.00802166	0.726765	1
Acetobacter sp. CAG:977	aac(6')-Iid	-0.262356	1898	-0.050978	0.0389585	-0.00602191	0.793076	1
Acetobacter sp. CAG:977	aac(6')-Iih	0.0741065	1898	-0.0432721	0.0466673	0.00170101	0.940933	1
Acetobacter sp. CAG:977	aac(6')-Im	-0.0535626	1898	-0.0461968	0.0437428	-0.00122946	0.957289	1
Acetobacter sp. CAG:977	aac(6')-Iz	-0.182646	1898	-0.0491529	0.0407852	-0.00419235	0.855096	1
Aeromonas hydrophila	cphA1	456.015	1898	0.995042	0.995857	0.995467	0	0
Acetobacter sp. CAG:977	aac(6')Ib-cr	-0.147328	1898	-0.0483442	0.0415945	-0.0033817	0.882889	1
Acetobacter sp. CAG:977	aadA1	0.563297	1898	-0.0320598	0.0578649	0.0129287	0.573299	1
Acetobacter sp. CAG:977	aadA11	0.617473	1898	-0.0308176	0.059104	0.0141718	0.536997	1
Acetobacter sp. CAG:977	aadA12	0.525293	1898	-0.0329312	0.0569955	0.0120565	0.599441	1
Acetobacter sp. CAG:977	aadA13	-0.153518	1898	-0.0484859	0.0414526	-0.00352377	0.878006	1
Acetobacter sp. CAG:977	aadA15	0.524087	1898	-0.0329588	0.0569679	0.0120288	0.600279	1
Acetobacter sp. CAG:977	aadA17	0.484747	1898	-0.0338608	0.0560678	0.011126	0.627912	1
Acetobacter sp. CAG:977	aadA1b	-0.146003	1898	-0.0483138	0.0416248	-0.00335128	0.883935	1
Acetobacter sp. CAG:977	aadA2	0.222455	1898	-0.0398729	0.0500644	0.00510609	0.823984	1
Acetobacter sp. CAG:977	aadA21	0.421762	1898	-0.0353047	0.0546266	0.00968052	0.673247	1
Acetobacter sp. CAG:977	aadA22	0.320349	1898	-0.0376293	0.0523055	0.00735297	0.748739	1
Acetobacter sp. CAG:977	aadA23	0.346213	1898	-0.0370365	0.0528975	0.0079466	0.729221	1
Acetobacter sp. CAG:977	aadA24	0.551354	1898	-0.0323337	0.0575916	0.0126546	0.581456	1
Acetobacter sp. CAG:977	aadA2b	0.192508	1898	-0.0405592	0.0493788	0.00441872	0.847365	1
Acetobacter sp. CAG:977	aadA3	0.206778	1898	-0.0402322	0.0497055	0.00474627	0.836205	1
Acetobacter sp. CAG:977	aadA4	-0.119399	1898	-0.0477046	0.0422344	-0.00274063	0.904972	1
Acetobacter sp. CAG:977	aadA5	-0.118184	1898	-0.0476768	0.0422623	-0.00271275	0.905934	1
Acetobacter sp. CAG:977	aadA8	0.11251	1898	-0.0423923	0.0475468	0.00258252	0.910431	1
Acetobacter sp. CAG:977	aadA8b	0.191726	1898	-0.0405771	0.0493608	0.00440077	0.847977	1
Acetobacter sp. CAG:977	aadD	-0.257587	1898	-0.0508688	0.0390678	-0.00591245	0.796754	1
Acetobacter sp. CAG:977	ampH	-0.144965	1898	-0.0482901	0.0416486	-0.00332746	0.884754	1
Acetobacter sp. CAG:977	ampS	-0.0704671	1898	-0.0465839	0.0433555	-0.00161748	0.943829	1
Acetobacter sp. CAG:977	ant(2'')-Ia	0.0546441	1898	-0.043718	0.0462215	0.00125428	0.956428	1
Acetobacter sp. CAG:977	ant(3'')-Ia	0.0470429	1898	-0.0438922	0.0460474	0.00107981	0.962484	1
Acetobacter sp. CAG:977	ant(3'')-Ih-aac(6')-IId	-0.0935599	1898	-0.0471128	0.0428264	-0.00214754	0.925469	1
Acetobacter sp. CAG:977	ant(3'')-Ii-aac(6')-IId	-0.0875241	1898	-0.0469746	0.0429647	-0.00200899	0.930264	1
Acetobacter sp. CAG:977	ant(6)-Ia	-0.715043	1898	-0.0613352	0.0285803	-0.0164106	0.47467	1
Acetobacter sp. CAG:977	ant(6)-Ib	0.540348	1898	-0.032586	0.0573399	0.012402	0.58902	1
Acetobacter sp. CAG:977	ant(9)-Ia	-0.276299	1898	-0.0512972	0.0386389	-0.00634195	0.782348	1
Aeromonas hydrophila	cphA6	456.015	1898	0.995042	0.995857	0.995467	0	0
Acetobacter sp. CAG:977	aph(2'')-Ib	-0.143668	1898	-0.0482604	0.0416783	-0.00329768	0.885778	1
Acetobacter sp. CAG:977	aph(2'')-Ic	-0.0724663	1898	-0.0466297	0.0433097	-0.00166337	0.942238	1
Acetobacter sp. CAG:977	aph(2'')-Id	0.578042	1898	-0.0317218	0.0582021	0.013267	0.563305	1
Acetobacter sp. CAG:977	aph(2'')-Ie	-0.149508	1898	-0.0483941	0.0415445	-0.00343173	0.881169	1
Acetobacter sp. CAG:977	aph(2'')-If	-0.201808	1898	-0.0495917	0.0403461	-0.00463219	0.840088	1
Acetobacter sp. CAG:977	aph(2'')-Ig	0.0217412	1898	-0.0444718	0.0454679	0.000499039	0.982657	1
Aeromonas hydrophila	cphA7	456.015	1898	0.995042	0.995857	0.995467	0	0
Acetobacter sp. CAG:977	aph(3'')-Ib	-0.547699	1898	-0.0575081	0.0324175	-0.0125707	0.583963	1
Acetobacter sp. CAG:977	aph(3')-III	-0.524894	1898	-0.0569863	0.0329403	-0.0120474	0.599718	1
Acetobacter sp. CAG:977	aph(3')-IIIa	-0.479782	1898	-0.0559542	0.0339746	-0.0110121	0.631438	1
Acetobacter sp. CAG:977	aph(3')-IIa	-0.18046	1898	-0.0491029	0.0408353	-0.00414218	0.856811	1
Acetobacter sp. CAG:977	aph(3')-IIb	-0.235937	1898	-0.0503731	0.0395639	-0.00541554	0.813507	1
Acetobacter sp. CAG:977	aph(3')-IIc	-0.185535	1898	-0.0492191	0.040719	-0.00425868	0.852829	1
Acetobacter sp. CAG:977	aph(3')-Ia	1.49944	1898	-0.0105889	0.0792446	0.0343973	0.133925	1
Acetobacter sp. CAG:977	aph(3')-Ib	-0.0562727	1898	-0.0462588	0.0436807	-0.00129166	0.955131	1
Acetobacter sp. CAG:977	aph(3')-VIIa	-0.23951	1898	-0.0504549	0.0394821	-0.00549755	0.810736	1
Acetobacter sp. CAG:977	aph(4)-Ia	-0.157855	1898	-0.0485853	0.0413533	-0.00362333	0.874588	1
Acetobacter sp. CAG:977	aph(6)-Id	-0.543682	1898	-0.0574162	0.0325096	-0.0124785	0.586724	1
Acetobacter sp. CAG:977	blaACC	-0.0218145	1898	-0.0454695	0.0444701	-0.000500724	0.982598	1
Acetobacter sp. CAG:977	blaACI	-0.56591	1898	-0.0579246	0.0319999	-0.0129886	0.571522	1
Acetobacter sp. CAG:977	blaACT	0.675879	1898	-0.0294784	0.0604397	0.015512	0.4992	1
Acetobacter sp. CAG:977	blaADC	-0.112571	1898	-0.0475482	0.0423909	-0.00258391	0.910383	1
Acetobacter sp. CAG:977	blaBIL	-0.1954	1898	-0.049445	0.0404929	-0.00448509	0.845101	1
Acetobacter sp. CAG:977	blaBRO	-0.144965	1898	-0.0482901	0.0416486	-0.00332746	0.884754	1
Acetobacter sp. CAG:977	blaCARB	-0.153843	1898	-0.0484934	0.0414452	-0.00353125	0.87775	1
Acetobacter sp. CAG:977	blaCFE	-0.0838867	1898	-0.0468913	0.0430481	-0.0019255	0.933155	1
Acetobacter sp. CAG:977	blaCKO	-0.104785	1898	-0.0473699	0.0425693	-0.00240519	0.916558	1
Acetobacter sp. CAG:977	blaCMG	-0.0188499	1898	-0.0454016	0.044538	-0.000432673	0.984963	1
Acetobacter sp. CAG:977	blaCMH	-0.18373	1898	-0.0491778	0.0407603	-0.00421724	0.854245	1
Acetobacter sp. CAG:977	blaCMY	2.02148	1898	0.00138355	0.0911304	0.0463505	0.0433701	1
Acetobacter sp. CAG:977	blaCTX	-0.426164	1898	-0.0547273	0.0352038	-0.00978156	0.670037	1
Acetobacter sp. CAG:977	blaDES	0.718932	1898	-0.0284911	0.0614241	0.0164999	0.472272	1
Acetobacter sp. CAG:977	blaDHA	-0.189068	1898	-0.0493	0.040638	-0.00433975	0.85006	1
Acetobacter sp. CAG:977	blaGES	-0.0757556	1898	-0.0467051	0.0432344	-0.00173886	0.939622	1
Acetobacter sp. CAG:977	blaHERA	-0.219874	1898	-0.0500053	0.0399321	-0.00504684	0.825993	1
Acetobacter sp. CAG:977	blaIND	1.66556	1898	-0.00677881	0.0830299	0.0382027	0.095967	1
Acetobacter sp. CAG:977	blaKLUC	1.41497	1898	-0.0125265	0.0773186	0.0324617	0.157241	1
Acetobacter sp. CAG:977	blaL	0.903197	1898	-0.0242652	0.0656359	0.0207272	0.366536	1
Acetobacter sp. CAG:977	blaMAL	-0.0589466	1898	-0.0463201	0.0436195	-0.00135304	0.953001	1
Acetobacter sp. CAG:977	blaMIR	-0.0590873	1898	-0.0463233	0.0436162	-0.00135627	0.952889	1
Acetobacter sp. CAG:977	blaMOR	-0.0527525	1898	-0.0461782	0.0437614	-0.00121086	0.957935	1
Acetobacter sp. CAG:977	blaMOX	-0.166212	1898	-0.0487766	0.0411618	-0.00381514	0.868008	1
Acetobacter sp. CAG:977	blaOKP	0.103488	1898	-0.042599	0.0473402	0.00237543	0.917586	1
Acetobacter sp. CAG:977	blaOXA	-0.360045	1898	-0.0532141	0.0367194	-0.00826406	0.718854	1
Acetobacter sp. CAG:977	blaOXY	2.90659	1898	0.021664	0.111206	0.066569	0.00369625	1
Acetobacter sp. CAG:977	blaPAO	-0.218278	1898	-0.0499688	0.0399686	-0.00501021	0.827236	1
Acetobacter sp. CAG:977	blaPLA	0.589109	1898	-0.031468	0.0584553	0.013521	0.555858	1
Acetobacter sp. CAG:977	blaROB	-0.256647	1898	-0.0508473	0.0390893	-0.00589089	0.797479	1
Acetobacter sp. CAG:977	blaSGM	0.208185	1898	-0.0401999	0.0497377	0.00477855	0.835107	1
Acetobacter sp. CAG:977	blaSHV	1.00563	1898	-0.0219159	0.067976	0.0230767	0.314722	1
Acetobacter sp. CAG:977	blaSPU	-0.281589	1898	-0.0514183	0.0385177	-0.00646336	0.778289	1
Acetobacter sp. CAG:977	blaSRT	1.30197	1898	-0.0151184	0.0747412	0.0298717	0.193083	1
Acetobacter sp. CAG:977	blaSST	1.06982	1898	-0.0204435	0.0694421	0.0245489	0.284836	1
Acetobacter sp. CAG:977	blaTEM	0.0632831	1898	-0.0435201	0.0464194	0.00145258	0.949548	1
Acetobacter sp. CAG:977	blaTER	-0.144965	1898	-0.0482901	0.0416486	-0.00332746	0.884754	1
Acetobacter sp. CAG:977	blaZ	0.041253	1898	-0.0440248	0.0459148	0.000946907	0.967099	1
Acetobacter sp. CAG:977	cat	0.125717	1898	-0.0420896	0.0478493	0.00288566	0.899969	1
Acetobacter sp. CAG:977	cat(pC194)	-0.261872	1898	-0.0509669	0.0389696	-0.00601082	0.793448	1
Acetobacter sp. CAG:977	cat(pC221)	-0.102847	1898	-0.0473255	0.0426137	-0.00236072	0.918095	1
Acetobacter sp. CAG:977	cat(pC233)	-0.0611121	1898	-0.0463697	0.0435699	-0.00140274	0.951276	1
Acetobacter sp. CAG:977	catA1	-0.242369	1898	-0.0505204	0.0394165	-0.00556318	0.80852	1
Acetobacter sp. CAG:977	catA2	-0.178668	1898	-0.0490618	0.0408763	-0.00410105	0.858218	1
Acetobacter sp. CAG:977	catA3	-0.00572577	1898	-0.045101	0.0448387	-0.000131427	0.995432	1
Acetobacter sp. CAG:977	catB	-0.144965	1898	-0.0482901	0.0416486	-0.00332746	0.884754	1
Acetobacter sp. CAG:977	catB3	-0.168751	1898	-0.0488348	0.0411036	-0.00387341	0.866011	1
Acetobacter sp. CAG:977	catB7	-0.159172	1898	-0.0486154	0.0413231	-0.00365355	0.87355	1
Acetobacter sp. CAG:977	catP	-0.672105	1898	-0.0603534	0.0295649	-0.0154254	0.501599	1
Acetobacter sp. CAG:977	catQ	-0.107892	1898	-0.0474411	0.0424981	-0.00247652	0.914092	1
Acetobacter sp. CAG:977	catS	-0.5084	1898	-0.056609	0.0333185	-0.0116688	0.611232	1
Acetobacter sp. CAG:977	cepA	-1.13728	1898	-0.0709825	0.0188961	-0.0260959	0.255563	1
Acetobacter sp. CAG:977	cepA-29	-0.776174	1898	-0.0627328	0.0271784	-0.0178132	0.437743	1
Acetobacter sp. CAG:977	cepA-44	-0.511395	1898	-0.0566775	0.0332498	-0.0117376	0.609134	1
Acetobacter sp. CAG:977	cepA-49	-1.02706	1898	-0.0684655	0.0214243	-0.0235683	0.304523	1
Acetobacter sp. CAG:977	cfiA1	-0.445737	1898	-0.0551752	0.0347551	-0.0102307	0.655838	1
Acetobacter sp. CAG:977	cfiA10	-0.32603	1898	-0.0524356	0.0374991	-0.00748336	0.744438	1
Acetobacter sp. CAG:977	cfiA13	-0.448069	1898	-0.0552286	0.0347016	-0.0102843	0.654155	1
Acetobacter sp. CAG:977	cfiA14	-0.321028	1898	-0.0523211	0.0376138	-0.00736856	0.748225	1
Acetobacter sp. CAG:977	cfiA2	-0.42763	1898	-0.0547609	0.0351702	-0.0098152	0.668969	1
Acetobacter sp. CAG:977	cfiA3	-0.372232	1898	-0.0534931	0.0364401	-0.00854377	0.709762	1
Acetobacter sp. CAG:977	cfiA4	-0.298086	1898	-0.0517959	0.0381396	-0.006842	0.76567	1
Acetobacter sp. CAG:977	cfiA6	-0.556184	1898	-0.0577021	0.0322229	-0.0127654	0.578151	1
Acetobacter sp. CAG:977	cfiA8	-0.531682	1898	-0.0571416	0.0327847	-0.0122031	0.595009	1
Acetobacter sp. CAG:977	cfiA9	-0.406801	1898	-0.0542842	0.0356477	-0.00933716	0.6842	1
Acetobacter sp. CAG:977	cfr	-0.0215049	1898	-0.0454625	0.0444772	-0.000493617	0.982845	1
Acetobacter sp. CAG:977	cfr(B)	-0.0715112	1898	-0.0466078	0.0433316	-0.00164144	0.942998	1
Acetobacter sp. CAG:977	cfr(C)	0.311181	1898	-0.0378394	0.0520957	0.00714256	0.755697	1
Acetobacter sp. CAG:977	cfxA	-1.10314	1898	-0.0702028	0.0196794	-0.0253129	0.270108	1
Acetobacter sp. CAG:977	cfxA2	-1.0898	1898	-0.0698984	0.0199852	-0.0250071	0.275939	1
Acetobacter sp. CAG:977	cfxA3	-1.00254	1898	-0.0679055	0.0219867	-0.0230059	0.31621	1
Acetobacter sp. CAG:977	cfxA4	-1.05853	1898	-0.0691842	0.0207025	-0.0242899	0.289949	1
Acetobacter sp. CAG:977	cfxA5	-1.16417	1898	-0.0715962	0.0182795	-0.0267123	0.244503	1
Acetobacter sp. CAG:977	cfxA6	-0.226311	1898	-0.0501527	0.0397845	-0.0051946	0.820984	1
Acetobacter sp. CAG:977	cml	-0.231059	1898	-0.0502614	0.0396757	-0.00530358	0.817294	1
Acetobacter sp. CAG:977	cmlA1	-0.216772	1898	-0.0499343	0.0400031	-0.00497566	0.828409	1
Acetobacter sp. CAG:977	cmr	-0.0196738	1898	-0.0454205	0.0445192	-0.000451587	0.984306	1
Acetobacter sp. CAG:977	cmx	-0.162434	1898	-0.0486901	0.0412483	-0.00372842	0.870982	1
Acetobacter sp. CAG:977	cphA1	-0.144965	1898	-0.0482901	0.0416486	-0.00332746	0.884754	1
Acetobacter sp. CAG:977	cphA6	-0.144965	1898	-0.0482901	0.0416486	-0.00332746	0.884754	1
Acetobacter sp. CAG:977	cphA7	-0.144965	1898	-0.0482901	0.0416486	-0.00332746	0.884754	1
Acetobacter sp. CAG:977	dfrA1	0.304329	1898	-0.0379965	0.0519388	0.0069853	0.76091	1
Acetobacter sp. CAG:977	dfrA12	0.232767	1898	-0.0396366	0.0503005	0.00534277	0.815968	1
Acetobacter sp. CAG:977	dfrA14	-0.357275	1898	-0.0531507	0.0367829	-0.0082005	0.720926	1
Acetobacter sp. CAG:977	dfrA15	-0.241802	1898	-0.0505074	0.0394295	-0.00555015	0.80896	1
Acetobacter sp. CAG:977	dfrA17	-0.1758	1898	-0.0489962	0.0409421	-0.00403521	0.86047	1
Acetobacter sp. CAG:977	dfrA19	-0.144965	1898	-0.0482901	0.0416486	-0.00332746	0.884754	1
Acetobacter sp. CAG:977	dfrA21	-0.204203	1898	-0.0496465	0.0402912	-0.00468715	0.838217	1
Acetobacter sp. CAG:977	dfrA30	-0.312671	1898	-0.0521298	0.0378053	-0.00717676	0.754565	1
Acetobacter sp. CAG:977	dfrA36	-0.139494	1898	-0.0481648	0.041774	-0.00320187	0.889075	1
Acetobacter sp. CAG:977	dfrA5	0.00477772	1898	-0.0448604	0.0450793	0.000109666	0.996188	1
Acetobacter sp. CAG:977	dfrA7	-0.00736615	1898	-0.0451386	0.0448011	-0.00016908	0.994123	1
Acetobacter sp. CAG:977	dfrA8	-0.273395	1898	-0.0512307	0.0387055	-0.0062753	0.784579	1
Acetobacter sp. CAG:977	dfrB3	-0.0758099	1898	-0.0467063	0.0432331	-0.00174011	0.939578	1
Acetobacter sp. CAG:977	dfrD	-0.2712	1898	-0.0511804	0.0387558	-0.00622492	0.786266	1
Acetobacter sp. CAG:977	dfrG	0.957535	1898	-0.023019	0.0668774	0.0219736	0.338419	1
Acetobacter sp. CAG:977	dfrK	-0.161368	1898	-0.0486657	0.0412728	-0.00370396	0.871821	1
Acetobacter sp. CAG:977	ere(A)	-0.179997	1898	-0.0490923	0.0408459	-0.00413155	0.857174	1
Acetobacter sp. CAG:977	ere(D)	-0.217545	1898	-0.049952	0.0399854	-0.0049934	0.827807	1
Acetobacter sp. CAG:977	erm(33)	-0.369316	1898	-0.0534263	0.0365069	-0.00847684	0.711934	1
Acetobacter sp. CAG:977	erm(35)	0.511685	1898	-0.0332432	0.0566841	0.0117442	0.608931	1
Acetobacter sp. CAG:977	erm(47)	-0.144965	1898	-0.0482901	0.0416486	-0.00332746	0.884754	1
Acetobacter sp. CAG:977	erm(A)	-0.314198	1898	-0.0521647	0.0377703	-0.0072118	0.753405	1
Acetobacter sp. CAG:977	erm(B)	3.81868	1898	0.0425149	0.13177	0.0873178	0.000138478	1
Acetobacter sp. CAG:977	erm(C)	0.0180107	1898	-0.0445573	0.0453824	0.000413412	0.985632	1
Acetobacter sp. CAG:977	erm(F)	-0.997004	1898	-0.067779	0.0221137	-0.0228789	0.31889	1
Acetobacter sp. CAG:977	erm(G)	-0.286217	1898	-0.0515242	0.0384116	-0.0065696	0.774743	1
Acetobacter sp. CAG:977	erm(Q)	-0.286621	1898	-0.0515335	0.0384024	-0.00657885	0.774434	1
Acetobacter sp. CAG:977	erm(T)	-0.275936	1898	-0.0512889	0.0386472	-0.00633361	0.782627	1
Acetobacter sp. CAG:977	erm(X)	-0.446071	1898	-0.0551829	0.0347474	-0.0102384	0.655597	1
Acetobacter sp. CAG:977	fexA	-0.14411	1898	-0.0482705	0.0416682	-0.00330784	0.885429	1
Acetobacter sp. CAG:977	fexB	0.0636994	1898	-0.0435106	0.0464289	0.00146213	0.949216	1
Acetobacter sp. CAG:977	floR	0.000474067	1898	-0.044959	0.0449807	1.08816e-05	0.999622	1
Acetobacter sp. CAG:977	fosA	1.62009	1898	-0.00782169	0.0819941	0.0371612	0.10538	1
Acetobacter sp. CAG:977	fosA2	1.61639	1898	-0.00790643	0.0819099	0.0370766	0.106176	1
Acetobacter sp. CAG:977	fosA3	-0.201917	1898	-0.0495942	0.0403436	-0.00463468	0.840003	1
Acetobacter sp. CAG:977	fosA4	-0.144965	1898	-0.0482901	0.0416486	-0.00332746	0.884754	1
Acetobacter sp. CAG:977	fosA5	0.655333	1898	-0.0299495	0.0599699	0.0150406	0.512333	1
Acetobacter sp. CAG:977	fosA6	0.875898	1898	-0.0248913	0.0650121	0.020101	0.381196	1
Acetobacter sp. CAG:977	fosA7	0.518011	1898	-0.0330981	0.0568289	0.0118894	0.604511	1
Acetobacter sp. CAG:977	fosB	0.229334	1898	-0.0397153	0.0502219	0.00526399	0.818634	1
Acetobacter sp. CAG:977	fosB3	0.155118	1898	-0.041416	0.0485226	0.00356049	0.876745	1
Acetobacter sp. CAG:977	fosB5	0.0454832	1898	-0.0439279	0.0460117	0.00104401	0.963727	1
Acetobacter sp. CAG:977	fosD	-0.0721219	1898	-0.0466218	0.0433176	-0.00165546	0.942512	1
Acetobacter sp. CAG:977	fusB	0.0601274	1898	-0.0435924	0.0463471	0.00138014	0.952061	1
Acetobacter sp. CAG:977	fusC	0.440488	1898	-0.0348754	0.0550551	0.0101103	0.659634	1
Acetobacter sp. CAG:977	hugA	-0.0770688	1898	-0.0467351	0.0432043	-0.00176901	0.938577	1
Acetobacter sp. CAG:977	imiH	-0.144965	1898	-0.0482901	0.0416486	-0.00332746	0.884754	1
Acetobacter sp. CAG:977	lnu(A)	-0.122405	1898	-0.0477734	0.0421655	-0.00280964	0.902591	1
Acetobacter sp. CAG:977	lnu(B)	-0.156505	1898	-0.0485543	0.0413842	-0.00359234	0.875652	1
Acetobacter sp. CAG:977	lnu(C)	-0.068148	1898	-0.0465308	0.0434087	-0.00156424	0.945675	1
Acetobacter sp. CAG:977	lnu(E)	-0.0215049	1898	-0.0454625	0.0444772	-0.000493617	0.982845	1
Acetobacter sp. CAG:977	lnu(F)	-0.0176767	1898	-0.0453748	0.0445649	-0.000405745	0.985899	1
Acetobacter sp. CAG:977	lnu(G)	-0.207985	1898	-0.0497331	0.0402045	-0.00477396	0.835263	1
Acetobacter sp. CAG:977	lnu(P)	-0.558044	1898	-0.0577447	0.0321803	-0.0128081	0.57688	1
Acetobacter sp. CAG:977	lsa(A)	0.379904	1898	-0.0362642	0.0536687	0.00871986	0.704059	1
Acetobacter sp. CAG:977	lsa(B)	0.817563	1898	-0.0262292	0.0636789	0.0187627	0.41371	1
Acetobacter sp. CAG:977	lsa(C)	0.164633	1898	-0.041198	0.0487405	0.0037789	0.869251	1
Acetobacter sp. CAG:977	lsa(E)	-0.128928	1898	-0.0479228	0.0420161	-0.00295935	0.897429	1
Acetobacter sp. CAG:977	mcr-10	-0.0487993	1898	-0.0460876	0.0438519	-0.00112012	0.961084	1
Acetobacter sp. CAG:977	mcr-8	-0.269963	1898	-0.0511521	0.0387841	-0.00619651	0.787218	1
Acetobacter sp. CAG:977	mcr-9	0.122685	1898	-0.0421591	0.0477799	0.00281606	0.90237	1
Acetobacter sp. CAG:977	mdf(A)	0.87255	1898	-0.0249681	0.0649356	0.0200242	0.383019	1
Acetobacter sp. CAG:977	mdt(A)	-0.113793	1898	-0.0475762	0.0423629	-0.00261195	0.909414	1
Acetobacter sp. CAG:977	mecA	-0.193721	1898	-0.0494065	0.0405314	-0.00444656	0.846415	1
Acetobacter sp. CAG:977	mecA2	-0.144965	1898	-0.0482901	0.0416486	-0.00332746	0.884754	1
Acetobacter sp. CAG:977	mef(A)	-1.15563	1898	-0.0714012	0.0184754	-0.0265165	0.24798	1
Acetobacter sp. CAG:977	mef(B)	-0.262094	1898	-0.050972	0.0389645	-0.0060159	0.793278	1
Acetobacter sp. CAG:977	mph(A)	-0.27814	1898	-0.0513393	0.0385967	-0.0063842	0.780935	1
Acetobacter sp. CAG:977	mph(B)	-0.198476	1898	-0.0495154	0.0404224	-0.0045557	0.842694	1
Acetobacter sp. CAG:977	mph(C)	0.499274	1898	-0.0335277	0.0564002	0.0114594	0.617645	1
Acetobacter sp. CAG:977	mph(N)	-0.0716021	1898	-0.0466099	0.0433295	-0.00164353	0.942926	1
Acetobacter sp. CAG:977	mre(A)	-0.319079	1898	-0.0522765	0.0376584	-0.00732384	0.749702	1
Acetobacter sp. CAG:977	msr(A)	0.217497	1898	-0.0399865	0.0499509	0.0049923	0.827844	1
Acetobacter sp. CAG:977	msr(C)	-0.345218	1898	-0.0528748	0.0370593	-0.00792376	0.729969	1
Acetobacter sp. CAG:977	msr(D)	-0.651308	1898	-0.0598778	0.0300418	-0.0149482	0.514926	1
Acetobacter sp. CAG:977	msr(E)	-0.0726655	1898	-0.0466343	0.0433052	-0.00166794	0.94208	1
Acetobacter sp. CAG:977	mupA	-0.155048	1898	-0.048521	0.0414176	-0.0035589	0.8768	1
Acetobacter sp. CAG:977	nimA	-0.144516	1898	-0.0482798	0.0416589	-0.00331716	0.885108	1
Acetobacter sp. CAG:977	nimB	0.451867	1898	-0.0346146	0.0553155	0.0103714	0.651417	1
Acetobacter sp. CAG:977	nimC	-0.199101	1898	-0.0495297	0.0404081	-0.00457005	0.842205	1
Acetobacter sp. CAG:977	nimD	0.102738	1898	-0.0426161	0.047323	0.00235822	0.918181	1
Acetobacter sp. CAG:977	nimE	-0.203008	1898	-0.0496192	0.0403186	-0.00465972	0.839151	1
Acetobacter sp. CAG:977	nimF	-0.0566149	1898	-0.0462667	0.0436729	-0.00129952	0.954858	1
Acetobacter sp. CAG:977	nimH	-0.0649025	1898	-0.0464565	0.043483	-0.00148975	0.948258	1
Acetobacter sp. CAG:977	nimJ	-0.158173	1898	-0.0485925	0.041346	-0.00363062	0.874337	1
Acetobacter sp. CAG:977	npmA	-0.0934716	1898	-0.0471108	0.0428285	-0.00214551	0.925539	1
Acetobacter sp. CAG:977	optrA	0.0636994	1898	-0.0435106	0.0464289	0.00146213	0.949216	1
Acetobacter sp. CAG:977	penA	-0.273646	1898	-0.0512364	0.0386997	-0.00628106	0.784386	1
Acetobacter sp. CAG:977	poxtA	0.0636994	1898	-0.0435106	0.0464289	0.00146213	0.949216	1
Acetobacter sp. CAG:977	qnrB1	0.70315	1898	-0.028853	0.0610633	0.0161378	0.482048	1
Acetobacter sp. CAG:977	qnrB10	1.14268	1898	-0.0187723	0.0711057	0.0262197	0.253316	1
Acetobacter sp. CAG:977	qnrB11	-0.196686	1898	-0.0494744	0.0404634	-0.00451462	0.844094	1
Acetobacter sp. CAG:977	qnrB12	-0.244326	1898	-0.0505652	0.0393717	-0.00560808	0.807005	1
Acetobacter sp. CAG:977	qnrB13	-0.157441	1898	-0.0485758	0.0413627	-0.00361383	0.874914	1
Acetobacter sp. CAG:977	qnrB14	0.52621	1898	-0.0329102	0.0570164	0.0120776	0.598804	1
Acetobacter sp. CAG:977	qnrB15	0.931776	1898	-0.0236098	0.0662889	0.0213828	0.351571	1
Acetobacter sp. CAG:977	qnrB16	0.855879	1898	-0.0253505	0.0645546	0.0196418	0.392173	1
Acetobacter sp. CAG:977	qnrB17	0.305352	1898	-0.037973	0.0519622	0.00700877	0.760132	1
Acetobacter sp. CAG:977	qnrB18	0.0707964	1898	-0.043348	0.0465915	0.00162503	0.943567	1
Acetobacter sp. CAG:977	qnrB19	-0.203538	1898	-0.0496313	0.0403064	-0.0046719	0.838736	1
Acetobacter sp. CAG:977	qnrB2	-0.20479	1898	-0.04966	0.0402777	-0.00470062	0.837759	1
Acetobacter sp. CAG:977	qnrB20	-0.0862272	1898	-0.0469449	0.0429944	-0.00197923	0.931295	1
Acetobacter sp. CAG:977	qnrB21	0.716156	1898	-0.0285548	0.0613607	0.0164362	0.473983	1
Acetobacter sp. CAG:977	qnrB22	-0.243994	1898	-0.0505576	0.0393793	-0.00560047	0.807262	1
Acetobacter sp. CAG:977	qnrB23	0.512581	1898	-0.0332226	0.0567046	0.0117648	0.608304	1
Acetobacter sp. CAG:977	qnrB24	0.420894	1898	-0.0353246	0.0546067	0.0096606	0.67388	1
Acetobacter sp. CAG:977	qnrB25	0.126852	1898	-0.0420636	0.0478753	0.00291172	0.899071	1
Acetobacter sp. CAG:977	qnrB26	-0.0425679	1898	-0.0459449	0.0439947	-0.000977088	0.96605	1
Acetobacter sp. CAG:977	qnrB27	-0.226209	1898	-0.0501504	0.0397869	-0.00519226	0.821063	1
Acetobacter sp. CAG:977	qnrB28	-0.0878799	1898	-0.0469827	0.0429566	-0.00201716	0.929981	1
Acetobacter sp. CAG:977	qnrB29	0.346446	1898	-0.0370311	0.0529029	0.00795196	0.729046	1
Acetobacter sp. CAG:977	qnrB3	0.669031	1898	-0.0296354	0.0602831	0.0153549	0.503557	1
Acetobacter sp. CAG:977	qnrB30	0.0809797	1898	-0.0431147	0.0468247	0.00185878	0.935467	1
Acetobacter sp. CAG:977	qnrB32	1.10865	1898	-0.0195529	0.0703288	0.0254394	0.267721	1
Acetobacter sp. CAG:977	qnrB33	-0.0232256	1898	-0.0455019	0.0444378	-0.000533113	0.981473	1
Acetobacter sp. CAG:977	qnrB34	-0.311182	1898	-0.0520957	0.0378394	-0.00714258	0.755697	1
Acetobacter sp. CAG:977	qnrB35	0.310801	1898	-0.0378482	0.052087	0.00713383	0.755986	1
Acetobacter sp. CAG:977	qnrB36	1.15111	1898	-0.0185789	0.0712981	0.026413	0.249832	1
Acetobacter sp. CAG:977	qnrB37	-0.144965	1898	-0.0482901	0.0416486	-0.00332746	0.884754	1
Acetobacter sp. CAG:977	qnrB38	0.688753	1898	-0.0291832	0.0607341	0.0158074	0.491063	1
Acetobacter sp. CAG:977	qnrB4	-0.22727	1898	-0.0501747	0.0397626	-0.0052166	0.820239	1
Acetobacter sp. CAG:977	qnrB40	0.994426	1898	-0.0221728	0.0677201	0.0228198	0.320142	1
Acetobacter sp. CAG:977	qnrB41	-0.0400006	1898	-0.0458861	0.0440535	-0.00091816	0.968097	1
Acetobacter sp. CAG:977	qnrB42	0.767995	1898	-0.027366	0.0625458	0.0176255	0.442586	1
Acetobacter sp. CAG:977	qnrB43	-0.121143	1898	-0.0477445	0.0421945	-0.00278067	0.903591	1
Acetobacter sp. CAG:977	qnrB44	1.08562	1898	-0.0200811	0.0698029	0.0249112	0.277785	1
Acetobacter sp. CAG:977	qnrB45	0.913833	1898	-0.0240213	0.0658789	0.0209712	0.360921	1
Acetobacter sp. CAG:977	qnrB46	0.716346	1898	-0.0285504	0.061365	0.0164405	0.473866	1
Acetobacter sp. CAG:977	qnrB47	0.87325	1898	-0.0249521	0.0649516	0.0200403	0.382637	1
Acetobacter sp. CAG:977	qnrB48	0.918278	1898	-0.0239194	0.0659805	0.0210732	0.35859	1
Acetobacter sp. CAG:977	qnrB49	1.04461	1898	-0.0210217	0.0688664	0.0239708	0.296335	1
Acetobacter sp. CAG:977	qnrB5	-0.255834	1898	-0.0508287	0.0391079	-0.00587223	0.798107	1
Acetobacter sp. CAG:977	qnrB50	1.2218	1898	-0.0169575	0.0729116	0.0280337	0.221936	1
Acetobacter sp. CAG:977	qnrB51	0.916023	1898	-0.0239711	0.0659289	0.0210214	0.359771	1
Acetobacter sp. CAG:977	qnrB52	-0.204717	1898	-0.0496583	0.0402794	-0.00469895	0.837815	1
Acetobacter sp. CAG:977	qnrB54	0.976351	1898	-0.0225874	0.0673072	0.0224052	0.329015	1
Acetobacter sp. CAG:977	qnrB55	-0.235869	1898	-0.0503716	0.0395655	-0.00541399	0.813559	1
Acetobacter sp. CAG:977	qnrB56	0.873906	1898	-0.024937	0.0649666	0.0200553	0.38228	1
Acetobacter sp. CAG:977	qnrB57	-0.159425	1898	-0.0486212	0.0413173	-0.00365937	0.873351	1
Acetobacter sp. CAG:977	qnrB58	0.178058	1898	-0.0408903	0.0490479	0.00408705	0.858696	1
Acetobacter sp. CAG:977	qnrB59	1.25266	1898	-0.0162495	0.0736161	0.0287414	0.210482	1
Acetobacter sp. CAG:977	qnrB6	-0.0634433	1898	-0.0464231	0.0435164	-0.00145625	0.94942	1
Acetobacter sp. CAG:977	qnrB60	0.0607151	1898	-0.0435789	0.0463606	0.00139363	0.951593	1
Acetobacter sp. CAG:977	qnrB61	1.2903	1898	-0.0153862	0.0744749	0.0296042	0.197103	1
Acetobacter sp. CAG:977	qnrB62	0.196609	1898	-0.0404652	0.0494727	0.00451284	0.844155	1
Acetobacter sp. CAG:977	qnrB64	0.548692	1898	-0.0323947	0.0575307	0.0125935	0.583282	1
Acetobacter sp. CAG:977	qnrB65	-0.256072	1898	-0.0508341	0.0391025	-0.00587769	0.797923	1
Acetobacter sp. CAG:977	qnrB66	0.257384	1898	-0.0390724	0.0508641	0.0059078	0.79691	1
Acetobacter sp. CAG:977	qnrB67	1.46417	1898	-0.0113981	0.0784403	0.033589	0.143314	1
Acetobacter sp. CAG:977	qnrB68	1.053	1898	-0.0208294	0.0690579	0.0241631	0.292476	1
Acetobacter sp. CAG:977	qnrB69	-0.184041	1898	-0.0491849	0.0407532	-0.00422437	0.854001	1
Acetobacter sp. CAG:977	qnrB7	1.07294	1898	-0.0203719	0.0695134	0.0246205	0.283432	1
Acetobacter sp. CAG:977	qnrB70	0.450281	1898	-0.0346509	0.0552792	0.0103351	0.652559	1
Acetobacter sp. CAG:977	qnrB71	1.23083	1898	-0.0167503	0.0731178	0.0282408	0.218538	1
Acetobacter sp. CAG:977	qnrB72	-0.00589314	1898	-0.0451048	0.0448349	-0.000135269	0.995299	1
Acetobacter sp. CAG:977	qnrB73	-0.250571	1898	-0.0507082	0.0392286	-0.00575143	0.802173	1
Acetobacter sp. CAG:977	qnrB74	-0.10008	1898	-0.0472622	0.0426771	-0.0022972	0.920291	1
Acetobacter sp. CAG:977	qnrB75	0.634465	1898	-0.030428	0.0594926	0.0145617	0.525854	1
Acetobacter sp. CAG:977	qnrB76	-0.240605	1898	-0.05048	0.039457	-0.00552269	0.809887	1
Acetobacter sp. CAG:977	qnrB77	0.0758585	1898	-0.043232	0.0467074	0.00174123	0.93954	1
Acetobacter sp. CAG:977	qnrB78	1.09949	1898	-0.019763	0.0701195	0.0252293	0.271694	1
Acetobacter sp. CAG:977	qnrB8	0.822649	1898	-0.0261126	0.0637951	0.0188794	0.410811	1
Acetobacter sp. CAG:977	qnrB80	0.904796	1898	-0.0242286	0.0656724	0.0207639	0.365688	1
Acetobacter sp. CAG:977	qnrB81	0.296851	1898	-0.0381679	0.0517676	0.00681366	0.766613	1
Acetobacter sp. CAG:977	qnrB82	-0.185161	1898	-0.0492105	0.0407275	-0.00425008	0.853123	1
Acetobacter sp. CAG:977	qnrB89	-0.144965	1898	-0.0482901	0.0416486	-0.00332746	0.884754	1
Acetobacter sp. CAG:977	qnrB9	1.09819	1898	-0.0197929	0.0700898	0.0251994	0.272263	1
Acetobacter sp. CAG:977	qnrB90	1.2161	1898	-0.0170883	0.0727815	0.027903	0.224099	1
Acetobacter sp. CAG:977	qnrB91	-0.144965	1898	-0.0482901	0.0416486	-0.00332746	0.884754	1
Acetobacter sp. CAG:977	qnrD1	0.000990208	1898	-0.0449472	0.0449925	2.27289e-05	0.99921	1
Acetobacter sp. CAG:977	qnrD2	-0.0232028	1898	-0.0455013	0.0444383	-0.000532589	0.981491	1
Acetobacter sp. CAG:977	qnrD3	0.0133411	1898	-0.0446642	0.0452754	0.000306226	0.989357	1
Acetobacter sp. CAG:977	qnrE1	-0.146385	1898	-0.0483226	0.0416161	-0.00336006	0.883633	1
Acetobacter sp. CAG:977	qnrS1	-0.0636927	1898	-0.0464288	0.0435107	-0.00146198	0.949222	1
Acetobacter sp. CAG:977	qnrS10	-0.000442655	1898	-0.04498	0.0449597	-1.01605e-05	0.999647	1
Acetobacter sp. CAG:977	qnrS11	0.0372801	1898	-0.0441158	0.0458238	0.000855714	0.970266	1
Acetobacter sp. CAG:977	qnrS12	0.0446479	1898	-0.043947	0.0459926	0.00102483	0.964393	1
Acetobacter sp. CAG:977	qnrS13	0.48458	1898	-0.0338646	0.056064	0.0111222	0.62803	1
Acetobacter sp. CAG:977	qnrS2	0.352274	1898	-0.0368976	0.0530363	0.00808571	0.724672	1
Acetobacter sp. CAG:977	qnrS3	-0.0194259	1898	-0.0454148	0.0445248	-0.000445895	0.984503	1
Acetobacter sp. CAG:977	qnrS4	-0.00433701	1898	-0.0450692	0.0448705	-9.95502e-05	0.99654	1
Acetobacter sp. CAG:977	qnrS7	-0.0448962	1898	-0.0459982	0.0439414	-0.00103053	0.964195	1
Acetobacter sp. CAG:977	qnrS8	0.0595215	1898	-0.0436063	0.0463332	0.00136623	0.952543	1
Acetobacter sp. CAG:977	qnrS9	-0.0471647	1898	-0.0460502	0.0438894	-0.0010826	0.962387	1
Acetobacter sp. CAG:977	rmtD	0.115079	1898	-0.0423334	0.0476057	0.00264147	0.908395	1
Acetobacter sp. CAG:977	rmtD2	0.0772203	1898	-0.0432008	0.0467386	0.00177248	0.938456	1
Acetobacter sp. CAG:977	str	-0.257291	1898	-0.050862	0.0390746	-0.00590566	0.796982	1
Acetobacter sp. CAG:977	sul1	-0.200046	1898	-0.0495514	0.0403864	-0.00459175	0.841466	1
Acetobacter sp. CAG:977	sul2	-0.0598917	1898	-0.0463417	0.0435978	-0.00137473	0.952248	1
Acetobacter sp. CAG:977	sul3	-0.25666	1898	-0.0508475	0.039089	-0.00589117	0.797469	1
Acetobacter sp. CAG:977	sul4	-0.0562727	1898	-0.0462588	0.0436807	-0.00129166	0.955131	1
Acetobacter sp. CAG:977	tet(32)	0.433308	1898	-0.03504	0.0548908	0.00994551	0.66484	1
Acetobacter sp. CAG:977	tet(33)	-0.144965	1898	-0.0482901	0.0416486	-0.00332746	0.884754	1
Acetobacter sp. CAG:977	tet(36)	-0.0741488	1898	-0.0466683	0.0432712	-0.00170198	0.9409	1
Acetobacter sp. CAG:977	tet(37)	-0.202802	1898	-0.0496145	0.0403233	-0.004655	0.839312	1
Acetobacter sp. CAG:977	tet(40)	2.51763	1898	0.0127559	0.102397	0.0576926	0.0118964	1
Acetobacter sp. CAG:977	tet(41)	1.22599	1898	-0.0168614	0.0730073	0.0281298	0.220355	1
Acetobacter sp. CAG:977	tet(42)	0.824248	1898	-0.0260759	0.0638317	0.0189161	0.409902	1
Acetobacter sp. CAG:977	tet(44)	1.38626	1898	-0.0131851	0.0766638	0.0318036	0.16583	1
Acetobacter sp. CAG:977	tet(45)	-0.144965	1898	-0.0482901	0.0416486	-0.00332746	0.884754	1
Acetobacter sp. CAG:977	tet(57)	1.66939	1898	-0.00669082	0.0831173	0.0382905	0.0952047	1
Acetobacter sp. CAG:977	tet(59)	0.053739	1898	-0.0437388	0.0462008	0.00123351	0.957149	1
Acetobacter sp. CAG:977	tet(A)	-0.118524	1898	-0.0476846	0.0422545	-0.00272055	0.905665	1
Acetobacter sp. CAG:977	tet(B)	-0.639977	1898	-0.0596187	0.0303016	-0.0146882	0.522265	1
Acetobacter sp. CAG:977	tet(C)	-0.331804	1898	-0.0525677	0.0373667	-0.0076159	0.740074	1
Acetobacter sp. CAG:977	tet(D)	-0.177135	1898	-0.0490267	0.0409115	-0.00406586	0.859421	1
Acetobacter sp. CAG:977	tet(E)	-0.144965	1898	-0.0482901	0.0416486	-0.00332746	0.884754	1
Acetobacter sp. CAG:977	tet(G)	-0.186151	1898	-0.0492332	0.0407049	-0.0042728	0.852347	1
Acetobacter sp. CAG:977	tet(H)	-0.151881	1898	-0.0484485	0.0414901	-0.00348621	0.879297	1
Acetobacter sp. CAG:977	tet(J)	-0.244283	1898	-0.0505642	0.0393727	-0.00560709	0.807038	1
Acetobacter sp. CAG:977	tet(K)	0.0703181	1898	-0.0433589	0.0465805	0.00161406	0.943948	1
Acetobacter sp. CAG:977	tet(L)	-0.00917543	1898	-0.04518	0.0447597	-0.00021061	0.99268	1
Acetobacter sp. CAG:977	tet(M)	-0.205558	1898	-0.0496776	0.0402601	-0.00471826	0.837158	1
Acetobacter sp. CAG:977	tet(O)	2.10164	1898	0.00322146	0.0929528	0.0481843	0.0357162	1
Acetobacter sp. CAG:977	tet(O/32/O)	2.92775	1898	0.0221483	0.111684	0.0670514	0.00345489	1
Acetobacter sp. CAG:977	tet(O/W)	-0.321161	1898	-0.0523241	0.0376107	-0.00737163	0.748124	1
Acetobacter sp. CAG:977	tet(O/W)-1	1.37984	1898	-0.0133324	0.0765173	0.0316564	0.1678	1
Acetobacter sp. CAG:977	tet(O/W)-2	1.09353	1898	-0.0198997	0.0699835	0.0250926	0.2743	1
Acetobacter sp. CAG:977	tet(O/W/32/O)	1.89819	1898	-0.0014436	0.088326	0.0435291	0.0578228	1
Acetobacter sp. CAG:977	tet(O/W/32/O/W/O)	1.28672	1898	-0.0154683	0.0743932	0.0295221	0.198348	1
Acetobacter sp. CAG:977	tet(O/W/O)-1	2.67677	1898	0.0164014	0.106004	0.061326	0.00749756	1
Acetobacter sp. CAG:977	tet(O/W/O)-2	2.29312	1898	0.00761085	0.0973026	0.0525627	0.02195	1
Acetobacter sp. CAG:977	tet(O/W/O)-3	2.5343	1898	0.0131378	0.102775	0.0580734	0.0113469	1
Acetobacter sp. CAG:977	tet(Q)	-1.32887	1898	-0.0753547	0.0145015	-0.0304882	0.184051	1
Acetobacter sp. CAG:977	tet(S)	-0.18285	1898	-0.0491576	0.0407805	-0.00419703	0.854935	1
Acetobacter sp. CAG:977	tet(S/M)	-0.307396	1898	-0.052009	0.0379262	-0.00705568	0.758576	1
Acetobacter sp. CAG:977	tet(T)	-0.0980598	1898	-0.0472159	0.0427233	-0.00225083	0.921895	1
Acetobacter sp. CAG:977	tet(W)	0.21936	1898	-0.0399439	0.0499936	0.00503504	0.826394	1
Acetobacter sp. CAG:977	tet(W/32/O)	0.251162	1898	-0.039215	0.0507217	0.005765	0.801716	1
Acetobacter sp. CAG:977	tet(X)	-0.519992	1898	-0.0568742	0.0330527	-0.0119349	0.60313	1
Acetobacter sp. CAG:977	tet(X3)	-0.607081	1898	-0.0588663	0.0310559	-0.0139334	0.54387	1
Acetobacter sp. CAG:977	tet(X4)	-0.592413	1898	-0.0585309	0.0313922	-0.0135968	0.553644	1
Acetobacter sp. CAG:977	tet(X5)	-0.60798	1898	-0.0588869	0.0310353	-0.013954	0.543273	1
Acetobacter sp. CAG:977	tet(X6)	-0.349278	1898	-0.0529677	0.0369662	-0.00801696	0.726919	1
Acetobacter sp. CAG:977	tetA(46)	-0.523302	1898	-0.0569499	0.0329768	-0.0120108	0.600825	1
Acetobacter sp. CAG:977	tetA(60)	-1.07899	1898	-0.0696514	0.0202332	-0.0247591	0.28073	1
Acetobacter sp. CAG:977	tetA(P)	1.07576	1898	-0.0203073	0.0695777	0.0246851	0.282172	1
Acetobacter sp. CAG:977	tetB(46)	-0.549814	1898	-0.0575564	0.032369	-0.0126192	0.582512	1
Acetobacter sp. CAG:977	tetB(60)	-1.10568	1898	-0.0702608	0.0196211	-0.0253711	0.269007	1
Acetobacter sp. CAG:977	tetB(P)	1.07858	1898	-0.0202426	0.0696421	0.0247497	0.280913	1
Acetobacter sp. CAG:977	vanXmurFvanKWI	0.249452	1898	-0.0392542	0.0506825	0.00572574	0.803038	1
Acetobacter sp. CAG:977	vga(A)	0.571285	1898	-0.0318767	0.0580476	0.0131119	0.567874	1
Acetobacter sp. CAG:977	vga(A)LC	0.298022	1898	-0.0381411	0.0517944	0.00684053	0.765719	1
Acholeplasma sp. CAG:878	Cfr(E)	-0.0276594	1898	-0.0456034	0.0443362	-0.000634883	0.977937	1
Acholeplasma sp. CAG:878	OqxA	-0.32451	1898	-0.0524008	0.0375339	-0.00744848	0.745588	1
Acholeplasma sp. CAG:878	OqxB	-0.349438	1898	-0.0529714	0.0369626	-0.00802062	0.726799	1
Acholeplasma sp. CAG:878	VanC1XY	-0.0924426	1898	-0.0470872	0.042852	-0.00212189	0.926356	1
Acholeplasma sp. CAG:878	VanC2	-0.108694	1898	-0.0474594	0.0424797	-0.00249492	0.913457	1
Acholeplasma sp. CAG:878	VanC2XY	-0.13293	1898	-0.0480145	0.0419244	-0.00305122	0.894263	1
Acholeplasma sp. CAG:878	VanC3XY	-0.087119	1898	-0.0469653	0.042974	-0.0019997	0.930586	1
Acholeplasma sp. CAG:878	VanC4XY	-0.0902625	1898	-0.0470373	0.042902	-0.00207185	0.928088	1
Acholeplasma sp. CAG:878	VanG2XY	0.0591405	1898	-0.043615	0.0463245	0.00135749	0.952846	1
Acholeplasma sp. CAG:878	VanGXY	-0.0477204	1898	-0.0460629	0.0438767	-0.00109536	0.961944	1
Acholeplasma sp. CAG:878	VanHAX	-0.0108493	1898	-0.0452184	0.0447213	-0.000249031	0.991345	1
Acholeplasma sp. CAG:878	VanHBX	0.3438	1898	-0.0370918	0.0528423	0.00789123	0.731035	1
Acholeplasma sp. CAG:878	VanHDX	-0.105265	1898	-0.0473809	0.0425583	-0.00241622	0.916176	1
Acholeplasma sp. CAG:878	VanXY	-0.0774836	1898	-0.0467446	0.0431948	-0.00177853	0.938247	1
Acholeplasma sp. CAG:878	aac(2')-IIa	-0.0305973	1898	-0.0456707	0.0442689	-0.000702319	0.975594	1
Acholeplasma sp. CAG:878	aac(3)-IIa	-0.0771553	1898	-0.0467371	0.0432023	-0.00177099	0.938508	1
Acholeplasma sp. CAG:878	aac(3)-IIb	-0.0267547	1898	-0.0455827	0.044357	-0.000614117	0.978658	1
Acholeplasma sp. CAG:878	aac(3)-IIc	-0.0562385	1898	-0.046258	0.0436815	-0.00129088	0.955158	1
Acholeplasma sp. CAG:878	aac(3)-IId	-0.0632509	1898	-0.0464187	0.0435209	-0.00145184	0.949573	1
Acholeplasma sp. CAG:878	aac(3)-IIe	-0.0460738	1898	-0.0460252	0.0439144	-0.00105756	0.963256	1
Acholeplasma sp. CAG:878	aac(3)-IV	-0.0391121	1898	-0.0458658	0.0440739	-0.000897764	0.968805	1
Acholeplasma sp. CAG:878	aac(3)-IVa	-0.0388768	1898	-0.0458604	0.0440793	-0.000892364	0.968993	1
Acholeplasma sp. CAG:878	aac(3)-Ia	-0.0267547	1898	-0.0455827	0.044357	-0.000614117	0.978658	1
Acholeplasma sp. CAG:878	aac(3)-Ib-aac(6')-Ib	-0.027808	1898	-0.0456068	0.0443328	-0.000638295	0.977818	1
Acholeplasma sp. CAG:878	aac(3)-VIa	-0.0409236	1898	-0.0459073	0.0440324	-0.000939346	0.967361	1
Acholeplasma sp. CAG:878	aac(6')-30-aac(6')-Ib'	-0.0289705	1898	-0.0456335	0.0443062	-0.000664979	0.976891	1
Acholeplasma sp. CAG:878	aac(6')-IIc	-0.0426188	1898	-0.0459461	0.0439935	-0.000978256	0.96601	1
Acholeplasma sp. CAG:878	aac(6')-Iaa	-0.0315292	1898	-0.0456921	0.0442476	-0.00072371	0.974851	1
Acholeplasma sp. CAG:878	aac(6')-Ib	-0.0367699	1898	-0.0458121	0.0441275	-0.000844004	0.970672	1
Acholeplasma sp. CAG:878	aac(6')-Ib-Hangzhou	-0.0272534	1898	-0.0455941	0.0443455	-0.000625566	0.97826	1
Acholeplasma sp. CAG:878	aac(6')-Ib-Suzhou	-0.0362104	1898	-0.0457993	0.0441403	-0.000831161	0.971118	1
Acholeplasma sp. CAG:878	aac(6')-Ib-cr	-0.0297779	1898	-0.045652	0.0442877	-0.000683512	0.976247	1
Acholeplasma sp. CAG:878	aac(6')-Ib11	-0.0312494	1898	-0.0456857	0.044254	-0.000717288	0.975074	1
Acholeplasma sp. CAG:878	aac(6')-Ib3	-0.0341943	1898	-0.0457531	0.0441865	-0.000784884	0.972726	1
Acholeplasma sp. CAG:878	aac(6')-Ic	-0.0507466	1898	-0.0461323	0.0438073	-0.00116482	0.959533	1
Acholeplasma sp. CAG:878	aac(6')-If	-0.0329452	1898	-0.0457245	0.0442151	-0.000756212	0.973722	1
Acholeplasma sp. CAG:878	aac(6')-Ii	-0.0846633	1898	-0.0469091	0.0430303	-0.00194333	0.932538	1
Acholeplasma sp. CAG:878	aac(6')-Iid	-0.0484197	1898	-0.046079	0.0438606	-0.00111141	0.961387	1
Acholeplasma sp. CAG:878	aac(6')-Iih	-0.128873	1898	-0.0479216	0.0420173	-0.0029581	0.897472	1
Acholeplasma sp. CAG:878	aac(6')-Im	-0.0670571	1898	-0.0465058	0.0434337	-0.0015392	0.946543	1
Acholeplasma sp. CAG:878	aac(6')-Iz	-0.0395827	1898	-0.0458765	0.0440631	-0.000908567	0.96843	1
Acholeplasma sp. CAG:878	aac(6')-aph(2'')	-0.256848	1898	-0.0508519	0.0390847	-0.00589551	0.797324	1
Acholeplasma sp. CAG:878	aac(6')Ib-cr	-0.0378855	1898	-0.0458377	0.044102	-0.000869611	0.969783	1
Acholeplasma sp. CAG:878	aadA1	-0.126837	1898	-0.0478749	0.042064	-0.00291135	0.899083	1
Acholeplasma sp. CAG:878	aadA11	-0.069187	1898	-0.0465546	0.0433849	-0.00158809	0.944848	1
Acholeplasma sp. CAG:878	aadA12	-0.141792	1898	-0.0482174	0.0417213	-0.00325462	0.887259	1
Acholeplasma sp. CAG:878	aadA13	-0.0293379	1898	-0.0456419	0.0442978	-0.000673411	0.976598	1
Acholeplasma sp. CAG:878	aadA15	-0.144003	1898	-0.0482681	0.0416707	-0.00330538	0.885513	1
Acholeplasma sp. CAG:878	aadA17	-0.118243	1898	-0.0476781	0.0422609	-0.00271409	0.905888	1
Acholeplasma sp. CAG:878	aadA1b	-0.0716055	1898	-0.04661	0.0433294	-0.00164361	0.942923	1
Acholeplasma sp. CAG:878	aadA2	-0.0548412	1898	-0.046226	0.0437135	-0.0012588	0.956271	1
Acholeplasma sp. CAG:878	aadA21	-0.131858	1898	-0.0479899	0.041949	-0.0030266	0.895111	1
Acholeplasma sp. CAG:878	aadA22	-0.126047	1898	-0.0478569	0.0420821	-0.00289324	0.899708	1
Acholeplasma sp. CAG:878	aadA23	-0.121649	1898	-0.0477561	0.0421829	-0.00279228	0.90319	1
Acholeplasma sp. CAG:878	aadA24	-0.143475	1898	-0.048256	0.0416828	-0.00329327	0.88593	1
Acholeplasma sp. CAG:878	aadA2b	-0.0589993	1898	-0.0463213	0.0436183	-0.00135425	0.952959	1
Acholeplasma sp. CAG:878	aadA3	-0.059118	1898	-0.046324	0.0436155	-0.00135697	0.952864	1
Acholeplasma sp. CAG:878	aadA4	-0.0481766	1898	-0.0460734	0.0438662	-0.00110583	0.961581	1
Acholeplasma sp. CAG:878	aadA5	-0.0722232	1898	-0.0466242	0.0433153	-0.00165779	0.942432	1
Acholeplasma sp. CAG:878	aadA8	-0.0756021	1898	-0.0467015	0.0432379	-0.00173534	0.939744	1
Acholeplasma sp. CAG:878	aadA8b	-0.0585221	1898	-0.0463103	0.0436292	-0.0013433	0.953339	1
Acholeplasma sp. CAG:878	aadD	-0.0496214	1898	-0.0461065	0.0438331	-0.00113899	0.960429	1
Acholeplasma sp. CAG:878	ampH	-0.0267547	1898	-0.0455827	0.044357	-0.000614117	0.978658	1
Acholeplasma sp. CAG:878	ampS	-0.0267547	1898	-0.0455827	0.044357	-0.000614117	0.978658	1
Acholeplasma sp. CAG:878	ant(2'')-Ia	-0.0313929	1898	-0.0456889	0.0442507	-0.000720583	0.974959	1
Acholeplasma sp. CAG:878	ant(3'')-Ia	-0.185721	1898	-0.0492233	0.0407147	-0.00426293	0.852684	1
Acholeplasma sp. CAG:878	ant(3'')-Ih-aac(6')-IId	-0.0299485	1898	-0.0456559	0.0442838	-0.000687428	0.976111	1
Acholeplasma sp. CAG:878	ant(3'')-Ii-aac(6')-IId	-0.0288736	1898	-0.0456312	0.0443084	-0.000662755	0.976968	1
Acholeplasma sp. CAG:878	ant(6)-Ia	1.13497	1898	-0.0189491	0.0709297	0.0260429	0.256531	1
Aeromonas hydrophila	imiH	456.015	1898	0.995042	0.995857	0.995467	0	0
Acholeplasma sp. CAG:878	ant(9)-Ia	-0.0566311	1898	-0.046267	0.0436725	-0.00129989	0.954845	1
Acholeplasma sp. CAG:878	aph(2'')-Ia	-0.258083	1898	-0.0508801	0.0390564	-0.00592385	0.796371	1
Acholeplasma sp. CAG:878	aph(2'')-Ib	-0.0729945	1898	-0.0466418	0.0432976	-0.00167549	0.941818	1
Acholeplasma sp. CAG:878	aph(2'')-Ic	-0.0331751	1898	-0.0457298	0.0442099	-0.000761489	0.973538	1
Acholeplasma sp. CAG:878	aph(2'')-Id	1.41026	1898	-0.0126345	0.0772112	0.0323537	0.158627	1
Acholeplasma sp. CAG:878	aph(2'')-Ie	-0.0275701	1898	-0.0456014	0.0443383	-0.000632834	0.978008	1
Acholeplasma sp. CAG:878	aph(2'')-If	-0.0759363	1898	-0.0467092	0.0432302	-0.00174301	0.939478	1
Acholeplasma sp. CAG:878	aph(2'')-Ig	0.132326	1898	-0.0419382	0.0480006	0.00303735	0.894741	1
Acholeplasma sp. CAG:878	aph(2'')-Ih	0.410731	1898	-0.0355576	0.0543741	0.00942735	0.681316	1
Acholeplasma sp. CAG:878	aph(3'')-Ib	-0.214838	1898	-0.0498901	0.0400475	-0.00493127	0.829916	1
Acholeplasma sp. CAG:878	aph(3')-III	-0.0530973	1898	-0.0461861	0.0437535	-0.00121878	0.95766	1
Acholeplasma sp. CAG:878	aph(3')-IIIa	-0.0354296	1898	-0.0457814	0.0441582	-0.000813238	0.971741	1
Acholeplasma sp. CAG:878	aph(3')-IIa	-0.0335647	1898	-0.0457387	0.0442009	-0.000770432	0.973228	1
Acholeplasma sp. CAG:878	aph(3')-IIb	-0.0424614	1898	-0.0459425	0.0439971	-0.000974643	0.966135	1
Acholeplasma sp. CAG:878	aph(3')-IIc	-0.0597521	1898	-0.0463385	0.043601	-0.00137153	0.952359	1
Acholeplasma sp. CAG:878	aph(3')-Ia	-0.144105	1898	-0.0482704	0.0416683	-0.00330771	0.885433	1
Acholeplasma sp. CAG:878	aph(3')-Ib	-0.0267547	1898	-0.0455827	0.044357	-0.000614117	0.978658	1
Acholeplasma sp. CAG:878	aph(3')-VIIa	-0.0470172	1898	-0.0460468	0.0438928	-0.00107922	0.962504	1
Acholeplasma sp. CAG:878	aph(4)-Ia	-0.0389137	1898	-0.0458612	0.0440784	-0.000893211	0.968963	1
Acholeplasma sp. CAG:878	aph(6)-Id	-0.213031	1898	-0.0498487	0.0400889	-0.00488979	0.831325	1
Acholeplasma sp. CAG:878	blaACC	-0.0441185	1898	-0.0459804	0.0439592	-0.00101268	0.964815	1
Acholeplasma sp. CAG:878	blaACI	-0.130581	1898	-0.0479607	0.0419782	-0.00299729	0.896121	1
Acholeplasma sp. CAG:878	blaACT	-0.0894036	1898	-0.0470176	0.0429217	-0.00205214	0.928771	1
Acholeplasma sp. CAG:878	blaADC	-0.0529982	1898	-0.0461838	0.0437557	-0.0012165	0.957739	1
Acholeplasma sp. CAG:878	blaBIL	-0.0366709	1898	-0.0458098	0.0441298	-0.000841731	0.970751	1
Acholeplasma sp. CAG:878	blaBRO	-0.0267547	1898	-0.0455827	0.044357	-0.000614117	0.978658	1
Acholeplasma sp. CAG:878	blaCARB	-0.0283933	1898	-0.0456202	0.0443194	-0.000651729	0.977351	1
Acholeplasma sp. CAG:878	blaCFE	-0.0996527	1898	-0.0472524	0.0426869	-0.00228739	0.920631	1
Acholeplasma sp. CAG:878	blaCKO	-0.0581938	1898	-0.0463028	0.0436367	-0.00133576	0.9536	1
Acholeplasma sp. CAG:878	blaCMG	-0.0482612	1898	-0.0460753	0.0438643	-0.00110777	0.961513	1
Acholeplasma sp. CAG:878	blaCMH	-0.0344034	1898	-0.0457579	0.0441817	-0.000789683	0.972559	1
Acholeplasma sp. CAG:878	blaCMY	-0.140983	1898	-0.0481989	0.0417399	-0.00323607	0.887898	1
Acholeplasma sp. CAG:878	blaCTX	-0.0934949	1898	-0.0471113	0.0428279	-0.00214605	0.92552	1
Acholeplasma sp. CAG:878	blaDES	-0.0510899	1898	-0.0461401	0.0437995	-0.0011727	0.959259	1
Acholeplasma sp. CAG:878	blaDHA	-0.0493379	1898	-0.0461	0.0438396	-0.00113248	0.960655	1
Acholeplasma sp. CAG:878	blaGES	-0.0267621	1898	-0.0455829	0.0443568	-0.000614287	0.978652	1
Acholeplasma sp. CAG:878	blaHERA	-0.0803313	1898	-0.0468099	0.0431295	-0.00184389	0.935982	1
Acholeplasma sp. CAG:878	blaIND	-0.0267547	1898	-0.0455827	0.044357	-0.000614117	0.978658	1
Acholeplasma sp. CAG:878	blaKLUC	-0.0362519	1898	-0.0458002	0.0441394	-0.000832113	0.971085	1
Acholeplasma sp. CAG:878	blaL	-0.170175	1898	-0.0488674	0.0410709	-0.00390612	0.86489	1
Acholeplasma sp. CAG:878	blaMAL	-0.0675035	1898	-0.0465161	0.0434234	-0.00154945	0.946188	1
Acholeplasma sp. CAG:878	blaMIR	-0.044727	1898	-0.0459944	0.0439452	-0.00102665	0.96433	1
Acholeplasma sp. CAG:878	blaMOR	-0.0837327	1898	-0.0468878	0.0430516	-0.00192197	0.933278	1
Acholeplasma sp. CAG:878	blaMOX	-0.0397205	1898	-0.0458797	0.0440599	-0.00091173	0.96832	1
Acholeplasma sp. CAG:878	blaOKP	-0.0655028	1898	-0.0464702	0.0434693	-0.00150353	0.947781	1
Acholeplasma sp. CAG:878	blaOXA	-0.121641	1898	-0.047756	0.042183	-0.0027921	0.903196	1
Acholeplasma sp. CAG:878	blaOXY	-0.221874	1898	-0.0500511	0.0398862	-0.00509275	0.824436	1
Acholeplasma sp. CAG:878	blaPAO	-0.0514078	1898	-0.0461474	0.0437922	-0.00118	0.959006	1
Acholeplasma sp. CAG:878	blaPLA	-0.0533285	1898	-0.0461914	0.0437482	-0.00122408	0.957476	1
Acholeplasma sp. CAG:878	blaROB	-0.0688469	1898	-0.0465468	0.0433926	-0.00158029	0.945119	1
Acholeplasma sp. CAG:878	blaSGM	-0.0197185	1898	-0.0454215	0.0445181	-0.000452611	0.98427	1
Acholeplasma sp. CAG:878	blaSHV	-0.158686	1898	-0.0486043	0.0413342	-0.00364239	0.873933	1
Acholeplasma sp. CAG:878	blaSPU	-0.0566833	1898	-0.0462682	0.0436713	-0.00130109	0.954803	1
Acholeplasma sp. CAG:878	blaSRT	-0.0536112	1898	-0.0461979	0.0437417	-0.00123057	0.957251	1
Acholeplasma sp. CAG:878	blaSST	-0.0460239	1898	-0.0460241	0.0439155	-0.00105642	0.963296	1
Acholeplasma sp. CAG:878	blaTEM	-0.226238	1898	-0.0501511	0.0397862	-0.00519293	0.82104	1
Acholeplasma sp. CAG:878	blaTER	-0.0267547	1898	-0.0455827	0.044357	-0.000614117	0.978658	1
Acholeplasma sp. CAG:878	blaZ	-0.240039	1898	-0.050467	0.0394699	-0.00550968	0.810326	1
Acholeplasma sp. CAG:878	cat	0.0430738	1898	-0.0439831	0.0459565	0.0009887	0.965647	1
Acholeplasma sp. CAG:878	cat(pC194)	-0.0593264	1898	-0.0463288	0.0436108	-0.00136176	0.952698	1
Acholeplasma sp. CAG:878	cat(pC221)	-0.0407884	1898	-0.0459042	0.0440355	-0.000936243	0.967469	1
Acholeplasma sp. CAG:878	cat(pC233)	-0.0267547	1898	-0.0455827	0.044357	-0.000614117	0.978658	1
Acholeplasma sp. CAG:878	catA1	-0.11817	1898	-0.0476764	0.0422626	-0.00271242	0.905946	1
Acholeplasma sp. CAG:878	catA2	-0.0677306	1898	-0.0465213	0.0434182	-0.00155466	0.946007	1
Acholeplasma sp. CAG:878	catA3	-0.0270599	1898	-0.0455897	0.04435	-0.000621125	0.978415	1
Acholeplasma sp. CAG:878	catB	-0.0267547	1898	-0.0455827	0.044357	-0.000614117	0.978658	1
Acholeplasma sp. CAG:878	catB3	-0.0325034	1898	-0.0457144	0.0442253	-0.000746071	0.974074	1
Acholeplasma sp. CAG:878	catB7	-0.0412363	1898	-0.0459144	0.0440252	-0.000946524	0.967112	1
Acholeplasma sp. CAG:878	catP	0.813535	1898	-0.0263216	0.0635868	0.0186704	0.416013	1
Acholeplasma sp. CAG:878	catQ	-0.0366467	1898	-0.0458093	0.0441303	-0.000841176	0.970771	1
Acholeplasma sp. CAG:878	catS	-0.155114	1898	-0.0485225	0.0414161	-0.00356041	0.876748	1
Acholeplasma sp. CAG:878	cepA	-0.350042	1898	-0.0529852	0.0369487	-0.00803448	0.726346	1
Acholeplasma sp. CAG:878	cepA-29	-0.21104	1898	-0.0498031	0.0401345	-0.00484408	0.832879	1
Acholeplasma sp. CAG:878	cepA-44	-0.0913127	1898	-0.0470614	0.0428779	-0.00209596	0.927254	1
Acholeplasma sp. CAG:878	cepA-49	-0.28024	1898	-0.0513874	0.0385486	-0.0064324	0.779324	1
Acholeplasma sp. CAG:878	cfiA1	-0.111991	1898	-0.0475349	0.0424042	-0.00257059	0.910843	1
Acholeplasma sp. CAG:878	cfiA10	-0.084187	1898	-0.0468982	0.0430412	-0.00193239	0.932917	1
Acholeplasma sp. CAG:878	cfiA13	-0.0837027	1898	-0.0468871	0.0430523	-0.00192128	0.933302	1
Acholeplasma sp. CAG:878	cfiA14	-0.0645686	1898	-0.0464488	0.0434907	-0.00148208	0.948524	1
Acholeplasma sp. CAG:878	cfiA2	-0.0959996	1898	-0.0471687	0.0427705	-0.00220354	0.923531	1
Acholeplasma sp. CAG:878	cfiA3	-0.093144	1898	-0.0471033	0.042836	-0.00213799	0.925799	1
Acholeplasma sp. CAG:878	cfiA4	-0.064287	1898	-0.0464424	0.0434971	-0.00147562	0.948748	1
Acholeplasma sp. CAG:878	cfiA6	-0.129752	1898	-0.0479417	0.0419972	-0.00297828	0.896776	1
Acholeplasma sp. CAG:878	cfiA8	-0.122658	1898	-0.0477792	0.0421597	-0.00281544	0.902391	1
Acholeplasma sp. CAG:878	cfiA9	-0.104263	1898	-0.047358	0.0425812	-0.00239322	0.916971	1
Acholeplasma sp. CAG:878	cfr	-0.0267547	1898	-0.0455827	0.044357	-0.000614117	0.978658	1
Acholeplasma sp. CAG:878	cfr(B)	-0.049346	1898	-0.0461002	0.0438394	-0.00113267	0.960649	1
Acholeplasma sp. CAG:878	cfr(C)	0.0198113	1898	-0.044516	0.0454237	0.000454743	0.984196	1
Acholeplasma sp. CAG:878	cfxA	-0.0742134	1898	-0.0466697	0.0432697	-0.00170347	0.940848	1
Acholeplasma sp. CAG:878	cfxA2	0.0444866	1898	-0.0439507	0.0459889	0.00102113	0.964521	1
Acholeplasma sp. CAG:878	cfxA3	-0.0744125	1898	-0.0466743	0.0432651	-0.00170804	0.94069	1
Acholeplasma sp. CAG:878	cfxA4	-0.00514265	1898	-0.0450877	0.044852	-0.000118043	0.995897	1
Acholeplasma sp. CAG:878	cfxA5	0.23672	1898	-0.039546	0.050391	0.0054335	0.8129	1
Acholeplasma sp. CAG:878	cfxA6	-0.210259	1898	-0.0497852	0.0401524	-0.00482616	0.833488	1
Acholeplasma sp. CAG:878	cml	-0.0511332	1898	-0.0461411	0.0437985	-0.00117369	0.959225	1
Acholeplasma sp. CAG:878	cmlA1	-0.0504989	1898	-0.0461266	0.043813	-0.00115913	0.95973	1
Acholeplasma sp. CAG:878	cmr	0.0145005	1898	-0.0446377	0.045302	0.000332839	0.988432	1
Acholeplasma sp. CAG:878	cmx	-0.0323512	1898	-0.0457109	0.0442287	-0.000742577	0.974195	1
Acholeplasma sp. CAG:878	cphA1	-0.0267547	1898	-0.0455827	0.044357	-0.000614117	0.978658	1
Acholeplasma sp. CAG:878	cphA6	-0.0267547	1898	-0.0455827	0.044357	-0.000614117	0.978658	1
Acholeplasma sp. CAG:878	cphA7	-0.0267547	1898	-0.0455827	0.044357	-0.000614117	0.978658	1
Acholeplasma sp. CAG:878	dfrA1	-0.0884787	1898	-0.0469965	0.0429429	-0.0020309	0.929506	1
Acholeplasma sp. CAG:878	dfrA12	-0.0490794	1898	-0.0460941	0.0438455	-0.00112655	0.960861	1
Acholeplasma sp. CAG:878	dfrA14	-0.0784148	1898	-0.046766	0.0431734	-0.0017999	0.937506	1
Acholeplasma sp. CAG:878	dfrA15	-0.0494482	1898	-0.0461025	0.0438371	-0.00113502	0.960567	1
Acholeplasma sp. CAG:878	dfrA17	-0.0863367	1898	-0.0469474	0.0429919	-0.00198174	0.931208	1
Acholeplasma sp. CAG:878	dfrA19	-0.0260163	1898	-0.0455658	0.0443739	-0.000597169	0.979247	1
Acholeplasma sp. CAG:878	dfrA21	-0.0376874	1898	-0.0458331	0.0441065	-0.000865063	0.969941	1
Acholeplasma sp. CAG:878	dfrA30	-0.0626806	1898	-0.0464056	0.0435339	-0.00143875	0.950027	1
Acholeplasma sp. CAG:878	dfrA36	-0.0313357	1898	-0.0456876	0.044252	-0.000719268	0.975005	1
Acholeplasma sp. CAG:878	dfrA5	-0.063354	1898	-0.046421	0.0435185	-0.0014542	0.949491	1
Acholeplasma sp. CAG:878	dfrA7	-0.0418487	1898	-0.0459284	0.0440112	-0.000960581	0.966624	1
Acholeplasma sp. CAG:878	dfrA8	-0.0566342	1898	-0.0462671	0.0436724	-0.00129996	0.954843	1
Acholeplasma sp. CAG:878	dfrB3	-0.0267547	1898	-0.0455827	0.044357	-0.000614117	0.978658	1
Acholeplasma sp. CAG:878	dfrD	-0.050052	1898	-0.0461163	0.0438232	-0.00114888	0.960086	1
Acholeplasma sp. CAG:878	dfrG	-0.0617314	1898	-0.0463839	0.0435557	-0.00141696	0.950783	1
Acholeplasma sp. CAG:878	dfrK	-0.029782	1898	-0.045652	0.0442876	-0.000683606	0.976244	1
Acholeplasma sp. CAG:878	ere(A)	-0.0423762	1898	-0.0459405	0.0439991	-0.000972689	0.966203	1
Acholeplasma sp. CAG:878	ere(D)	-0.0969843	1898	-0.0471913	0.042748	-0.00222614	0.922749	1
Acholeplasma sp. CAG:878	erm(33)	-0.0652042	1898	-0.0464634	0.0434761	-0.00149667	0.948018	1
Acholeplasma sp. CAG:878	erm(35)	-0.0358994	1898	-0.0457922	0.0441475	-0.000824021	0.971366	1
Acholeplasma sp. CAG:878	erm(47)	-0.0267547	1898	-0.0455827	0.044357	-0.000614117	0.978658	1
Acholeplasma sp. CAG:878	erm(A)	0.363793	1898	-0.0366335	0.0532999	0.00835008	0.716053	1
Acholeplasma sp. CAG:878	erm(B)	-0.106746	1898	-0.0474148	0.0425243	-0.00245021	0.915001	1
Acholeplasma sp. CAG:878	erm(C)	-0.0740145	1898	-0.0466652	0.0432743	-0.0016989	0.941007	1
Acholeplasma sp. CAG:878	erm(F)	-0.260413	1898	-0.0509335	0.039003	-0.00597732	0.794574	1
Acholeplasma sp. CAG:878	erm(G)	0.00276187	1898	-0.0449066	0.0450331	6.33951e-05	0.997797	1
Acholeplasma sp. CAG:878	erm(Q)	0.304845	1898	-0.0379847	0.0519506	0.00699713	0.760518	1
Acholeplasma sp. CAG:878	erm(T)	-0.142948	1898	-0.0482439	0.0416948	-0.00328116	0.886346	1
Acholeplasma sp. CAG:878	erm(X)	-0.0900851	1898	-0.0470333	0.0429061	-0.00206778	0.928229	1
Acholeplasma sp. CAG:878	fexA	-0.0268438	1898	-0.0455847	0.0443549	-0.000616163	0.978587	1
Acholeplasma sp. CAG:878	fexB	-0.0267547	1898	-0.0455827	0.044357	-0.000614117	0.978658	1
Acholeplasma sp. CAG:878	floR	-0.0465105	1898	-0.0460352	0.0439044	-0.00106759	0.962908	1
Acholeplasma sp. CAG:878	fosA	-0.298609	1898	-0.0518079	0.0381276	-0.00685402	0.765271	1
Acholeplasma sp. CAG:878	fosA2	-0.0647878	1898	-0.0464539	0.0434856	-0.00148712	0.94835	1
Acholeplasma sp. CAG:878	fosA3	-0.0364998	1898	-0.0458059	0.0441337	-0.000837804	0.970888	1
Acholeplasma sp. CAG:878	fosA4	-0.0242869	1898	-0.0455262	0.0444135	-0.000557474	0.980626	1
Acholeplasma sp. CAG:878	fosA5	-0.202226	1898	-0.0496013	0.0403365	-0.00464177	0.839762	1
Acholeplasma sp. CAG:878	fosA6	-0.2235	1898	-0.0500884	0.039849	-0.00513008	0.82317	1
Acholeplasma sp. CAG:878	fosA7	-0.100556	1898	-0.0472731	0.0426662	-0.00230812	0.919914	1
Acholeplasma sp. CAG:878	fosB	-0.16804	1898	-0.0488185	0.0411199	-0.00385711	0.86657	1
Acholeplasma sp. CAG:878	fosB3	-0.0333316	1898	-0.0457334	0.0442063	-0.000765082	0.973414	1
Acholeplasma sp. CAG:878	fosB5	-0.0357833	1898	-0.0457895	0.0441501	-0.000821357	0.971459	1
Acholeplasma sp. CAG:878	fosD	-0.0201756	1898	-0.045432	0.0445077	-0.000463105	0.983905	1
Acholeplasma sp. CAG:878	fusB	-0.0966709	1898	-0.0471841	0.0427552	-0.00221895	0.922998	1
Acholeplasma sp. CAG:878	fusC	-0.075272	1898	-0.046694	0.0432454	-0.00172777	0.940006	1
Acholeplasma sp. CAG:878	hugA	-0.0348317	1898	-0.0457677	0.0441719	-0.000799514	0.972218	1
Acholeplasma sp. CAG:878	imiH	-0.0267547	1898	-0.0455827	0.044357	-0.000614117	0.978658	1
Acholeplasma sp. CAG:878	lnu(A)	-0.050193	1898	-0.0461196	0.04382	-0.00115211	0.959974	1
Acholeplasma sp. CAG:878	lnu(B)	-0.0988845	1898	-0.0472348	0.0427045	-0.00226976	0.92124	1
Acholeplasma sp. CAG:878	lnu(C)	0.235913	1898	-0.0395645	0.0503726	0.00541498	0.813526	1
Acholeplasma sp. CAG:878	lnu(E)	-0.0267547	1898	-0.0455827	0.044357	-0.000614117	0.978658	1
Acholeplasma sp. CAG:878	lnu(F)	-0.0257347	1898	-0.0455593	0.0443803	-0.000590704	0.979472	1
Acholeplasma sp. CAG:878	lnu(G)	-0.0398626	1898	-0.045883	0.0440567	-0.000914993	0.968207	1
Acholeplasma sp. CAG:878	lnu(P)	-0.1219	1898	-0.0477619	0.0421771	-0.00279804	0.902991	1
Acholeplasma sp. CAG:878	lsa(A)	-0.261031	1898	-0.0509476	0.0389888	-0.00599151	0.794097	1
Acholeplasma sp. CAG:878	lsa(B)	-0.0267547	1898	-0.0455827	0.044357	-0.000614117	0.978658	1
Acholeplasma sp. CAG:878	lsa(C)	-0.130662	1898	-0.0479625	0.0419764	-0.00299916	0.896057	1
Acholeplasma sp. CAG:878	lsa(E)	-0.100897	1898	-0.0472809	0.0426584	-0.00231594	0.919643	1
Acholeplasma sp. CAG:878	mcr-10	-0.0360827	1898	-0.0457964	0.0441433	-0.000828231	0.97122	1
Acholeplasma sp. CAG:878	mcr-8	-0.0498235	1898	-0.0461111	0.0438285	-0.00114363	0.960268	1
Acholeplasma sp. CAG:878	mcr-9	-0.0726519	1898	-0.046634	0.0433055	-0.00166762	0.942091	1
Acholeplasma sp. CAG:878	mdf(A)	-0.563773	1898	-0.0578757	0.0320489	-0.0129396	0.572975	1
Acholeplasma sp. CAG:878	mdt(A)	-0.00253093	1898	-0.0450278	0.0449119	-5.80941e-05	0.997981	1
Acholeplasma sp. CAG:878	mecA	-0.126297	1898	-0.0478626	0.0420764	-0.00289897	0.89951	1
Acholeplasma sp. CAG:878	mecA2	-0.0267547	1898	-0.0455827	0.044357	-0.000614117	0.978658	1
Acholeplasma sp. CAG:878	mef(A)	-0.388926	1898	-0.0538751	0.0360574	-0.00892693	0.697374	1
Acholeplasma sp. CAG:878	mef(B)	-0.0676046	1898	-0.0465184	0.0434211	-0.00155177	0.946108	1
Acholeplasma sp. CAG:878	mph(A)	-0.0850669	1898	-0.0469183	0.043021	-0.00195259	0.932217	1
Acholeplasma sp. CAG:878	mph(B)	-0.0463181	1898	-0.0460308	0.0439088	-0.00106317	0.963062	1
Acholeplasma sp. CAG:878	mph(C)	-0.161498	1898	-0.0486687	0.0412698	-0.00370695	0.871718	1
Acholeplasma sp. CAG:878	mph(N)	-0.02537	1898	-0.045551	0.0443887	-0.000582334	0.979763	1
Acholeplasma sp. CAG:878	mre(A)	-0.0864358	1898	-0.0469497	0.0429897	-0.00198401	0.931129	1
Acholeplasma sp. CAG:878	msr(A)	-0.169544	1898	-0.0488529	0.0410854	-0.00389163	0.865387	1
Acholeplasma sp. CAG:878	msr(C)	-0.0859363	1898	-0.0469382	0.0430011	-0.00197255	0.931526	1
Acholeplasma sp. CAG:878	msr(D)	-0.283298	1898	-0.0514574	0.0384785	-0.00650259	0.776979	1
Acholeplasma sp. CAG:878	msr(E)	-0.0463365	1898	-0.0460312	0.0439084	-0.00106359	0.963047	1
Acholeplasma sp. CAG:878	mupA	-0.0304111	1898	-0.0456665	0.0442732	-0.000698045	0.975742	1
Acholeplasma sp. CAG:878	nimA	-0.0198259	1898	-0.045424	0.0445157	-0.000455077	0.984184	1
Acholeplasma sp. CAG:878	nimB	0.283588	1898	-0.0384719	0.051464	0.00650925	0.776757	1
Acholeplasma sp. CAG:878	nimC	-0.0460339	1898	-0.0460243	0.0439153	-0.00105665	0.963288	1
Acholeplasma sp. CAG:878	nimD	-0.0363391	1898	-0.0458022	0.0441374	-0.000834115	0.971016	1
Acholeplasma sp. CAG:878	nimE	-0.0553389	1898	-0.0462374	0.0437021	-0.00127023	0.955874	1
Acholeplasma sp. CAG:878	nimF	-0.0127105	1898	-0.045261	0.0446787	-0.000291751	0.98986	1
Acholeplasma sp. CAG:878	nimH	-0.00851325	1898	-0.0451649	0.0447748	-0.00019541	0.993208	1
Acholeplasma sp. CAG:878	nimJ	-0.0384851	1898	-0.0458514	0.0440882	-0.000883373	0.969305	1
Acholeplasma sp. CAG:878	npmA	0.0546931	1898	-0.0437169	0.0462226	0.00125541	0.956389	1
Acholeplasma sp. CAG:878	optrA	-0.0267547	1898	-0.0455827	0.044357	-0.000614117	0.978658	1
Acholeplasma sp. CAG:878	penA	-0.0701632	1898	-0.046577	0.0433625	-0.0016105	0.944071	1
Acholeplasma sp. CAG:878	poxtA	-0.0267547	1898	-0.0455827	0.044357	-0.000614117	0.978658	1
Acholeplasma sp. CAG:878	qnrB1	-0.0481598	1898	-0.046073	0.0438666	-0.00110544	0.961594	1
Acholeplasma sp. CAG:878	qnrB10	-0.0438445	1898	-0.0459742	0.0439654	-0.00100639	0.965033	1
Acholeplasma sp. CAG:878	qnrB11	-0.0363002	1898	-0.0458014	0.0441383	-0.000833222	0.971047	1
Acholeplasma sp. CAG:878	qnrB12	-0.0484075	1898	-0.0460787	0.0438609	-0.00111113	0.961397	1
Acholeplasma sp. CAG:878	qnrB13	-0.0297075	1898	-0.0456503	0.0442893	-0.000681895	0.976303	1
Acholeplasma sp. CAG:878	qnrB14	-0.0659335	1898	-0.0464801	0.0434594	-0.00151341	0.947438	1
Acholeplasma sp. CAG:878	qnrB15	-0.042287	1898	-0.0459385	0.0440011	-0.000970641	0.966274	1
Acholeplasma sp. CAG:878	qnrB16	-0.0365981	1898	-0.0458082	0.0441315	-0.000840061	0.970809	1
Acholeplasma sp. CAG:878	qnrB17	-0.0477351	1898	-0.0460633	0.0438763	-0.00109569	0.961932	1
Acholeplasma sp. CAG:878	qnrB18	-0.0415383	1898	-0.0459213	0.0440183	-0.000953455	0.966871	1
Acholeplasma sp. CAG:878	qnrB19	-0.0559259	1898	-0.0462509	0.0436887	-0.0012837	0.955407	1
Acholeplasma sp. CAG:878	qnrB2	-0.0377957	1898	-0.0458356	0.044104	-0.000867549	0.969855	1
Acholeplasma sp. CAG:878	qnrB20	-0.0361363	1898	-0.0457976	0.044142	-0.000829459	0.971177	1
Acholeplasma sp. CAG:878	qnrB21	-0.0864132	1898	-0.0469492	0.0429902	-0.0019835	0.931147	1
Acholeplasma sp. CAG:878	qnrB22	-0.0445913	1898	-0.0459913	0.0439483	-0.00102353	0.964438	1
Acholeplasma sp. CAG:878	qnrB23	-0.0628929	1898	-0.0464105	0.0435291	-0.00144362	0.949858	1
Acholeplasma sp. CAG:878	qnrB24	-0.0499143	1898	-0.0461132	0.0438264	-0.00114571	0.960196	1
Acholeplasma sp. CAG:878	qnrB25	-0.0660358	1898	-0.0464824	0.043457	-0.00151576	0.947356	1
Acholeplasma sp. CAG:878	qnrB26	-0.0351031	1898	-0.0457739	0.0441657	-0.000805745	0.972001	1
Acholeplasma sp. CAG:878	qnrB27	-0.0534183	1898	-0.0461934	0.0437461	-0.00122614	0.957404	1
Acholeplasma sp. CAG:878	qnrB28	-0.0471264	1898	-0.0460493	0.0438903	-0.00108172	0.962417	1
Acholeplasma sp. CAG:878	qnrB29	-0.0428117	1898	-0.0459505	0.0439891	-0.000982684	0.965856	1
Acholeplasma sp. CAG:878	qnrB3	-0.0549132	1898	-0.0462277	0.0437119	-0.00126046	0.956213	1
Acholeplasma sp. CAG:878	qnrB30	-0.0305801	1898	-0.0456703	0.0442693	-0.000701925	0.975608	1
Acholeplasma sp. CAG:878	qnrB32	-0.0345406	1898	-0.045761	0.0441786	-0.000792833	0.97245	1
Acholeplasma sp. CAG:878	qnrB33	-0.0683925	1898	-0.0465364	0.0434031	-0.00156986	0.94548	1
Acholeplasma sp. CAG:878	qnrB34	-0.0567288	1898	-0.0462693	0.0436703	-0.00130213	0.954767	1
Acholeplasma sp. CAG:878	qnrB35	-0.0806174	1898	-0.0468164	0.043123	-0.00185046	0.935755	1
Acholeplasma sp. CAG:878	qnrB36	-0.0437982	1898	-0.0459731	0.0439665	-0.00100533	0.96507	1
Acholeplasma sp. CAG:878	qnrB37	-0.0258339	1898	-0.0455616	0.044378	-0.000592983	0.979393	1
Acholeplasma sp. CAG:878	qnrB38	-0.0849191	1898	-0.0469149	0.0430244	-0.0019492	0.932335	1
Acholeplasma sp. CAG:878	qnrB4	-0.0416274	1898	-0.0459234	0.0440162	-0.0009555	0.9668	1
Acholeplasma sp. CAG:878	qnrB40	-0.10028	1898	-0.0472667	0.0426725	-0.00230178	0.920133	1
Acholeplasma sp. CAG:878	qnrB41	-0.0349401	1898	-0.0457702	0.0441694	-0.000802003	0.972131	1
Acholeplasma sp. CAG:878	qnrB42	-0.0511433	1898	-0.0461413	0.0437982	-0.00117392	0.959217	1
Acholeplasma sp. CAG:878	qnrB43	-0.0459028	1898	-0.0460213	0.0439183	-0.00105364	0.963393	1
Acholeplasma sp. CAG:878	qnrB44	-0.0334483	1898	-0.045736	0.0442036	-0.00076776	0.973321	1
Acholeplasma sp. CAG:878	qnrB45	-0.0485935	1898	-0.0460829	0.0438566	-0.0011154	0.961248	1
Acholeplasma sp. CAG:878	qnrB46	-0.0808278	1898	-0.0468212	0.0431182	-0.00185529	0.935587	1
Acholeplasma sp. CAG:878	qnrB47	-0.0510873	1898	-0.0461401	0.0437995	-0.00117264	0.959261	1
Acholeplasma sp. CAG:878	qnrB48	-0.0423989	1898	-0.045941	0.0439986	-0.00097321	0.966185	1
Acholeplasma sp. CAG:878	qnrB49	-0.105431	1898	-0.0473847	0.0425545	-0.00242001	0.916045	1
Acholeplasma sp. CAG:878	qnrB5	-0.0554661	1898	-0.0462403	0.0436992	-0.00127315	0.955773	1
Acholeplasma sp. CAG:878	qnrB50	-0.0489336	1898	-0.0460907	0.0438489	-0.0011232	0.960977	1
Acholeplasma sp. CAG:878	qnrB51	-0.0517828	1898	-0.046156	0.0437836	-0.0011886	0.958707	1
Acholeplasma sp. CAG:878	qnrB52	-0.0377823	1898	-0.0458353	0.0441043	-0.000867242	0.969865	1
Acholeplasma sp. CAG:878	qnrB54	-0.0444335	1898	-0.0459876	0.043952	-0.00101991	0.964563	1
Acholeplasma sp. CAG:878	qnrB55	-0.0432531	1898	-0.0459606	0.043979	-0.000992816	0.965504	1
Acholeplasma sp. CAG:878	qnrB56	-0.0567316	1898	-0.0462693	0.0436702	-0.0013022	0.954765	1
Acholeplasma sp. CAG:878	qnrB57	-0.0335194	1898	-0.0457377	0.044202	-0.000769393	0.973264	1
Acholeplasma sp. CAG:878	qnrB58	-0.0321482	1898	-0.0457062	0.0442334	-0.000737918	0.974357	1
Acholeplasma sp. CAG:878	qnrB59	-0.0506271	1898	-0.0461295	0.0438101	-0.00116208	0.959628	1
Acholeplasma sp. CAG:878	qnrB6	-0.0452182	1898	-0.0460056	0.043934	-0.00103792	0.963938	1
Acholeplasma sp. CAG:878	qnrB60	-0.0679547	1898	-0.0465264	0.0434131	-0.00155981	0.945829	1
Acholeplasma sp. CAG:878	qnrB61	-0.0419422	1898	-0.0459306	0.044009	-0.000962727	0.966549	1
Acholeplasma sp. CAG:878	qnrB62	-0.0389162	1898	-0.0458613	0.0440783	-0.000893269	0.968961	1
Acholeplasma sp. CAG:878	qnrB64	-0.0468126	1898	-0.0460421	0.0438974	-0.00107452	0.962667	1
Acholeplasma sp. CAG:878	qnrB65	-0.0469167	1898	-0.0460445	0.0438951	-0.00107691	0.962585	1
Acholeplasma sp. CAG:878	qnrB66	-0.0400752	1898	-0.0458878	0.0440518	-0.000919873	0.968037	1
Acholeplasma sp. CAG:878	qnrB67	-0.105754	1898	-0.0473921	0.042547	-0.00242744	0.915788	1
Acholeplasma sp. CAG:878	qnrB68	-0.0763105	1898	-0.0467178	0.0432216	-0.0017516	0.93918	1
Acholeplasma sp. CAG:878	qnrB69	-0.0343134	1898	-0.0457558	0.0441838	-0.000787617	0.972631	1
Acholeplasma sp. CAG:878	qnrB7	-0.0312627	1898	-0.045686	0.0442537	-0.000717592	0.975063	1
Acholeplasma sp. CAG:878	qnrB70	-0.0445427	1898	-0.0459902	0.0439495	-0.00102242	0.964477	1
Acholeplasma sp. CAG:878	qnrB71	-0.0467376	1898	-0.0460404	0.0438992	-0.0010728	0.962727	1
Acholeplasma sp. CAG:878	qnrB72	-0.0314618	1898	-0.0456905	0.0442491	-0.000722164	0.974905	1
Acholeplasma sp. CAG:878	qnrB73	-0.0452123	1898	-0.0460055	0.0439341	-0.00103779	0.963943	1
Acholeplasma sp. CAG:878	qnrB74	-0.0478338	1898	-0.0460655	0.0438741	-0.00109796	0.961854	1
Acholeplasma sp. CAG:878	qnrB75	-0.0519007	1898	-0.0461587	0.0437809	-0.00119131	0.958613	1
Acholeplasma sp. CAG:878	qnrB76	-0.0482349	1898	-0.0460747	0.0438649	-0.00110717	0.961534	1
Acholeplasma sp. CAG:878	qnrB77	-0.0297813	1898	-0.045652	0.0442876	-0.00068359	0.976245	1
Acholeplasma sp. CAG:878	qnrB78	-0.0330556	1898	-0.045727	0.0442126	-0.000758746	0.973634	1
Acholeplasma sp. CAG:878	qnrB8	-0.086029	1898	-0.0469404	0.042999	-0.00197468	0.931452	1
Acholeplasma sp. CAG:878	qnrB80	-0.043613	1898	-0.0459689	0.0439707	-0.00100108	0.965217	1
Acholeplasma sp. CAG:878	qnrB81	-0.107601	1898	-0.0474344	0.0425047	-0.00246983	0.914324	1
Acholeplasma sp. CAG:878	qnrB82	-0.0564653	1898	-0.0462632	0.0436763	-0.00129609	0.954977	1
Acholeplasma sp. CAG:878	qnrB89	-0.0142324	1898	-0.0452959	0.0446438	-0.000326686	0.988646	1
Acholeplasma sp. CAG:878	qnrB9	-0.0320383	1898	-0.0457037	0.0442359	-0.000735396	0.974445	1
Acholeplasma sp. CAG:878	qnrB90	-0.0468533	1898	-0.0460431	0.0438965	-0.00107545	0.962635	1
Acholeplasma sp. CAG:878	qnrB91	-0.0267547	1898	-0.0455827	0.044357	-0.000614117	0.978658	1
Acholeplasma sp. CAG:878	qnrD1	-0.0321258	1898	-0.0457057	0.0442339	-0.000737405	0.974375	1
Acholeplasma sp. CAG:878	qnrD2	-0.034313	1898	-0.0457558	0.0441838	-0.00078761	0.972631	1
Acholeplasma sp. CAG:878	qnrD3	-0.0267547	1898	-0.0455827	0.044357	-0.000614117	0.978658	1
[truncated: 656,675+ more rows]
